# Supplementary material for: Prophage-DB: a comprehensive database to explore diversity, distribution, and ecology of prophages
Source: Environ Microbiome. 2025 Jan 13;20:5. doi: 10.1186/s40793-024-00659-1 (PMC11730488; doi:10.1186/s40793-024-00659-1)
Supplement: Supplementary file 2 — Supplementary Material 2 [file 40793_2024_659_MOESM2_ESM.xlsx]

## Sheet: README
Datasheet and description	Column	Description
Table 1: Prophage metadata	file_name	Name of prophage sequence file (.fna)
	source_file	Name of prokaryote (host) file
	host_domain	Domain of host
	seq_name	geNomad taxonomic assignment output
	n_genes_with_taxonomy_genomad
	agreement_genomad
	taxid_genomad
	lineage_genomad
	accession	Accession number of host (obtained from GTDB metadata)
	ncbi_country	Country of isolation (obtained from GTDB metadata)
	derived_from_sample	Sample of origin (obtained from SPIRE metadata)
	spire_mags	Indicates whether a given entry is MAG (obtained from SPIRE metadata)
	phylum	Host taxonomy (Obtained from GTDB and SPIRE metadata)
	class
	order
	family
	genus
	species
	latitude	Coordinates (obtained from GTDB and SPIRE metadata)
	longitude
	environment	Environment of isolation (obtained and combined using GTDB and SPIRE metadata). We used a similar format (microntology) used in SPIRE.
	ncbi_isolation_source	Environment of isolation (obtained from GTDB metadata)
	contig_id	CheckV output
	contig_length
	provirus
	proviral_length
	gene_count
	viral_genes
	host_genes
	checkv_quality
	miuvig_quality
	completeness
	completeness_method
	contamination
	kmer_freq
	NA	Data was not available or not generated by the used software
Table 2: AMG metadata	protein	VIBRANT output from annotation files
	scaffold
	KO
	KO name
	KO evalue
	KO score
	KO v-score
	Pfam
	Pfam name
	Pfam evalue
	Pfam score
	Pfam v-score
	VOG
	VOG name
	VOG evalue
	VOG score
	VOG v-score
	lineage_genomad	See Table 1 column descriptions
	host_domain
	phylum
	class
	order
	family
	genus
	environment
Table 3: Comparison of GTDB (release 220) taxonomy to observed taxonomic ranks with prophages in Prophage-DB
Table 4: CheckV summary results
Table 5: Counts for prophages and archeal hosts		Contains host taxonomic ranks and associated prophage and host counts for archaea. Counts were obtained using a non-dereplicated version of the dataset.
Table 6: Counts for prophages and bacterial hosts		Contains host taxonomic ranks and associated prophage and host counts for bacteria. Counts were obtained using a non-dereplicated version of the dataset.
Table 7: Representation analysis counts		Contains all phage counts for IMG/VR v4 (IMG) (provirus portion) and Prophage-DB (PDB). Bacteria (Bact), Archaea (Arc)
Table 8: Representation analysis counts for anthropogenic environments
Table 9: Representation analysis counts for freshwater environments
Table 10: Representation analysis counts for host-associated environments
Table 11: Representation analysis counts for marine environments
Table 12: Representation analysis counts for terrestrial environments
Table 13: Comparison of observed and expected counts for all archaeal phages		Random sampling with replacement counts (bootstrap 10,000) for provirus portion of IMG/VR v4 and Prophage-DB. Columns indicate phage taxonomy and database.
Table 14: Comparison of observed and expected counts for archaeal phages from anthropogenic environments
Table 15: Comparison of observed and expected counts for archaeal phages from freshwater environments
Table 16: Comparison of observed and expected counts for archaeal phages from host-associated environments
Table 17: Comparison of observed and expected counts for archaeal phages from marine environments
Table 18: Comparison of observed and expected counts for archaeal phages from terrestrial environments
Table 19: Comparison of observed and expected counts for all bacterial phages
Table 20: Comparison of observed and expected counts for bacterial phages from anthropogenic environments
Table 21: Comparison of observed and expected counts for bacterial phages from freshwater environments
Table 22: Comparison of observed and expected counts for bacterial phages from host-associated environments
Table 23: Comparison of observed and expected counts for bacterial phages from marine environments
Table 24: Comparison of observed and expected counts for bacterial phages from terrestrial environments

## Sheet: Table 2
Supplementary Table 2: AMG metadata
protein	scaffold	KO	KO name	KO evalue	KO score	KO v-score	Pfam	Pfam name	Pfam evalue	Pfam score	Pfam v-score	VOG	VOG name	VOG evalue	VOG score	VOG v-score	lineage_genomad	host_domain	phylum	class	order	family	genus	environment	ncbi isolation source
NZ_CP053688.1 Arthrobacter citreus strain NEB 577 chromosome, complete genome_fragment_6_633	NZ_CP053688.1 Arthrobacter citreus strain NEB 577 chromosome, complete genome_fragment_6	K22457	E2.6.1.14; asparagine---oxo-acid transaminase [EC:2.6.1.14]	2.2e-168	558.4	0	PF00155.21	Aminotransferase class I and II	5.1e-75	248.8	0.03						Viruses;Duplodnaviria;Heunggongvirae;Uroviricota;Caudoviricetes	Bacteria
NZ_CP053688.1 Arthrobacter citreus strain NEB 577 chromosome, complete genome_fragment_6_637	NZ_CP053688.1 Arthrobacter citreus strain NEB 577 chromosome, complete genome_fragment_6	K05366	mrcA; penicillin-binding protein 1A [EC:2.4.1.129 3.4.16.4]	1.5e-222	739.5	0	PF00912.22	Transglycosylase	2.5e-67	221.7	0.01						Viruses;Duplodnaviria;Heunggongvirae;Uroviricota;Caudoviricetes	Bacteria
NZ_CP053688.1 Arthrobacter citreus strain NEB 577 chromosome, complete genome_fragment_26_1545	NZ_CP053688.1 Arthrobacter citreus strain NEB 577 chromosome, complete genome_fragment_26	K01681	ACO, acnA; aconitate hydratase [EC:4.2.1.3]	0	1355.7	0	PF00330.20	Aconitase family (aconitate hydratase)	8.5e-180	594.5	0						Viruses;Duplodnaviria;Heunggongvirae;Uroviricota;Caudoviricetes	Bacteria
NZ_MAEX01000011.1 Mycobacterium sp. D16Q14 sctg_0010_0001, whole genome shotgun sequence_fragment_1_32	NZ_MAEX01000011.1 Mycobacterium sp. D16Q14 sctg_0010_0001, whole genome shotgun sequence_fragment_1	K09699	DBT, bkdB; 2-oxoisovalerate dehydrogenase E2 component (dihydrolipoyl transacylase) [EC:2.3.1.168]	2.1e-11	41.4	0	PF02817.17	e3 binding domain	1.2e-11	40.8	0						Viruses;Duplodnaviria;Heunggongvirae;Uroviricota;Caudoviricetes	Bacteria
CAJOCE010000001.1 Varibaculum sp. EMRHCC_39 isolate Varibaculum prostatecancerukia genome assembly, contig: gnl, whole genome shotgun sequence_fragment_6_274	CAJOCE010000001.1 Varibaculum sp. EMRHCC_39 isolate Varibaculum prostatecancerukia genome assembly, contig: gnl, whole genome shotgun sequence_fragment_6	K00789	metK; S-adenosylmethionine synthetase [EC:2.5.1.6]	6e-122	404.7	0.25	PF02773.16	S-adenosylmethionine synthetase, C-terminal domain	4.5e-58	189.4	0.2						Viruses;Duplodnaviria;Heunggongvirae;Uroviricota;Caudoviricetes	Bacteria
k141_230681_2	k141_230681	K01951	guaA, GMPS; GMP synthase (glutamine-hydrolysing) [EC:6.3.5.2]	1.2e-218	724	0.01	PF00958.22	GMP synthase C terminal domain	2.8e-44	143.1	0.01						Viruses;Duplodnaviria;Heunggongvirae;Uroviricota;Caudoviricetes	Bacteria	Bacillota_A	Clostridia	Lachnospirales	Lachnospiraceae	Lachnoanaerobaculum	host-associated, saliva, animal host, mammalian host, mouth, digestive tract, human host
152509.SAMEA6955723.CAINOB010000123 uncultured Bacteroidetes bacterium isolate AM-2014_bin-1198 genome assembly, contig: bin-1198:123/130, whole genome shotgun sequence_3	152509.SAMEA6955723.CAINOB010000123 uncultured Bacteroidetes bacterium isolate AM-2014_bin-1198 genome assembly, contig: bin-1198:123/130, whole genome shotgun sequence	K00010	iolG; myo-inositol 2-dehydrogenase / D-chiro-inositol 1-dehydrogenase [EC:1.1.1.18 1.1.1.369]	2.2e-29	100.3	0	PF01408.22	Oxidoreductase family, NAD-binding Rossmann fold	9.3e-21	70.8	0						Viruses;Duplodnaviria;Heunggongvirae;Uroviricota;Caudoviricetes	Bacteria	Bacteroidota	Bacteroidia	Bacteroidales	UBA12481		fresh water, lentic, low salinity, salinity, aquatic, lacustrine
152509.SAMEA6955723.CAINOB010000028 uncultured Bacteroidetes bacterium isolate AM-2014_bin-1198 genome assembly, contig: bin-1198:028/130, whole genome shotgun sequence_2	152509.SAMEA6955723.CAINOB010000028 uncultured Bacteroidetes bacterium isolate AM-2014_bin-1198 genome assembly, contig: bin-1198:028/130, whole genome shotgun sequence	K00390	cysH; phosphoadenosine phosphosulfate reductase [EC:1.8.4.8 1.8.4.10]	2e-16	57.9	0.52	PF01507.19	Phosphoadenosine phosphosulfate reductase family	1.7e-14	50.2	0.34	VOG00137	sp|P03766|Y290_LAMBD Uncharacterized nin region protein ORF290	9.3e-38	125.9	3.44	Viruses;Duplodnaviria;Heunggongvirae;Uroviricota;Caudoviricetes	Bacteria	Bacteroidota	Bacteroidia	Bacteroidales	UBA12481		fresh water, lentic, low salinity, salinity, aquatic, lacustrine
JAAZEM010000024.1 Armatimonadetes bacterium isolate AS09scLD_344 31810_AS09, whole genome shotgun sequence_39	JAAZEM010000024.1 Armatimonadetes bacterium isolate AS09scLD_344 31810_AS09, whole genome shotgun sequence	K00059	fabG, OAR1; 3-oxoacyl-[acyl-carrier protein] reductase [EC:1.1.1.100]	8.1e-54	180.6	0.07	PF00106.25	short chain dehydrogenase	9.7e-46	150.5	0.11	VOG05855	sp|Q5UQM3|YR419_MIMIV Uncharacterized short-chain type dehydrogenase/reductase R419	8.4e-16	52.6	0.11	Viruses;Duplodnaviria;Heunggongvirae;Uroviricota;Caudoviricetes	Bacteria	Armatimonadota	JAAZEB01	JAAZEB01	JAAZEB01	DUUU01	anthropogenic	anaerobic digestion of organic wastes under variable temperature conditions and feedstocks
JAAZEM010000024.1 Armatimonadetes bacterium isolate AS09scLD_344 31810_AS09, whole genome shotgun sequence_41	JAAZEM010000024.1 Armatimonadetes bacterium isolate AS09scLD_344 31810_AS09, whole genome shotgun sequence	K00008	SORD, gutB; L-iditol 2-dehydrogenase [EC:1.1.1.14]	1.2e-96	321.9	0.01	PF08240.12	Alcohol dehydrogenase GroES-like domain	1.9e-27	90.1	0.03	VOG22303	sp|O74540|FADH2_SCHPO Putative S-(hydroxymethyl)glutathione dehydrogenase 2	7.3e-20	65.5	0.06	Viruses;Duplodnaviria;Heunggongvirae;Uroviricota;Caudoviricetes	Bacteria	Armatimonadota	JAAZEB01	JAAZEB01	JAAZEB01	DUUU01	anthropogenic	anaerobic digestion of organic wastes under variable temperature conditions and feedstocks
NZ_QICS01000003.1 Lachnotalea glycerini strain DSM 28816 Ga0215715_103, whole genome shotgun sequence_fragment_2_160	NZ_QICS01000003.1 Lachnotalea glycerini strain DSM 28816 Ga0215715_103, whole genome shotgun sequence_fragment_2	K03183	ubiE; demethylmenaquinone methyltransferase / 2-methoxy-6-polyprenyl-1,4-benzoquinol methylase [EC:2.1.1.163 2.1.1.201]	1.2e-27	95.2	0.01	PF13649.6	Methyltransferase domain	2.7e-23	78.3	0.01	VOG02401	sp|Q07G10|ALKB8_XENTR Alkylated DNA repair protein alkB homolog 8	1.2e-13	46.9	0.52	No geNomad classification	Bacteria	Bacillota_A	Clostridia	Lachnospirales	Lachnospiraceae	Lachnotalea		none
NZ_QICS01000002.1 Lachnotalea glycerini strain DSM 28816 Ga0215715_102, whole genome shotgun sequence_fragment_9_519	NZ_QICS01000002.1 Lachnotalea glycerini strain DSM 28816 Ga0215715_102, whole genome shotgun sequence_fragment_9	K00390	cysH; phosphoadenosine phosphosulfate reductase [EC:1.8.4.8 1.8.4.10]	3.7e-44	149.1	0.52	PF01507.19	Phosphoadenosine phosphosulfate reductase family	2.4e-32	108.2	0.34	VOG00137	sp|P03766|Y290_LAMBD Uncharacterized nin region protein ORF290	6.3e-27	90.7	3.44	Viruses;Duplodnaviria;Heunggongvirae;Uroviricota;Caudoviricetes	Bacteria	Bacillota_A	Clostridia	Lachnospirales	Lachnospiraceae	Lachnotalea		none
NZ_QICS01000002.1 Lachnotalea glycerini strain DSM 28816 Ga0215715_102, whole genome shotgun sequence_fragment_9_524	NZ_QICS01000002.1 Lachnotalea glycerini strain DSM 28816 Ga0215715_102, whole genome shotgun sequence_fragment_9	K04487	iscS, NFS1; cysteine desulfurase [EC:2.8.1.7]	4.4e-154	512	0.02	PF00266.19	Aminotransferase class-V	1.5e-83	276.5	0.04	VOG07846	sp|A5I4Z9|ISCS_CLOBH Cysteine desulfurase IscS	6e-44	146.2	0.02	Viruses;Duplodnaviria;Heunggongvirae;Uroviricota;Caudoviricetes	Bacteria	Bacillota_A	Clostridia	Lachnospirales	Lachnospiraceae	Lachnotalea		none
k141_1324034_43	k141_1324034	K06167	phnP; phosphoribosyl 1,2-cyclic phosphate phosphodiesterase [EC:3.1.4.55]	3.8e-20	68.6	0.46	PF12706.7	Beta-lactamase superfamily domain	1.3e-14	48.4	0.24	VOG01036	sp|C0SP91|YYCJ_BACSU Putative metallo-hydrolase YycJ	1e-34	114.5	3.45	Viruses;Duplodnaviria;Heunggongvirae;Uroviricota;Caudoviricetes	Bacteria	Bacillota_A	Clostridia	Oscillospirales	Oscillospiraceae	Faecousia	host-associated, animal host, mammalian host, digestive tract, intestine
MHFC01000103.1 Omnitrophica bacterium GWA2_52_8 gwa2_scaffold_3717, whole genome shotgun sequence_fragment_1_42	MHFC01000103.1 Omnitrophica bacterium GWA2_52_8 gwa2_scaffold_3717, whole genome shotgun sequence_fragment_1	K00973	E2.7.7.24, rfbA, rffH; glucose-1-phosphate thymidylyltransferase [EC:2.7.7.24]	1.3e-38	129.9	0.09	PF00483.23	Nucleotidyl transferase	2.8e-38	126	0.07	VOG00806	sp|Q5UNV4|UNAP_MIMIV Probable UDP-N-acetylglucosamine pyrophosphorylase	1e-20	67.6	0.55	Viruses;Duplodnaviria;Heunggongvirae;Uroviricota;Caudoviricetes	Bacteria	Omnitrophota	Omnitrophia	Omnitrophales	Aquincolibacteriaceae	GWA2-52-8	check NCBI isolation source	Rifle well CD01 at time point 1 / A; 5m depth; 0.2 filter
k141_1228596_13	k141_1228596	K00600	glyA, SHMT; glycine hydroxymethyltransferase [EC:2.1.2.1]	3.6e-192	636.7	0.03	PF00464.19	Serine hydroxymethyltransferase	9.5e-166	546.1	0.03	VOG20022	sp|A6Q478|GLYA_NITSB Serine hydroxymethyltransferase	1.6e-121	400.6	0.1	Viruses;Duplodnaviria;Heunggongvirae;Uroviricota;Caudoviricetes	Bacteria	Bacillota_A	Clostridia	Christensenellales	UBA1242	Onthoplasma	host-associated, animal host, mammalian host, digestive tract, intestine
JADFYM010000194.1 Magnetococcales bacterium isolate nDJH8bin2 nDJH8_bin2_NODE_194_length_8318_cov_8.602979, whole genome shotgun sequence_12	JADFYM010000194.1 Magnetococcales bacterium isolate nDJH8bin2 nDJH8_bin2_NODE_194_length_8318_cov_8.602979, whole genome shotgun sequence	K00390	cysH; phosphoadenosine phosphosulfate reductase [EC:1.8.4.8 1.8.4.10]	5.6e-38	128.6	0.52	PF01507.19	Phosphoadenosine phosphosulfate reductase family	2.7e-27	91.7	0.34	VOG00137	sp|P03766|Y290_LAMBD Uncharacterized nin region protein ORF290	1.6e-36	122.1	3.44	Viruses;Duplodnaviria;Heunggongvirae;Uroviricota;Caudoviricetes	Bacteria	Pseudomonadota	Magnetococcia	Magnetococcales	Magnetaquicoccaceae	HCHbin5	check NCBI isolation source	sediments
JADFYM010000306.1 Magnetococcales bacterium isolate nDJH8bin2 nDJH8_bin2_NODE_306_length_4669_cov_8.322325, whole genome shotgun sequence_2	JADFYM010000306.1 Magnetococcales bacterium isolate nDJH8bin2 nDJH8_bin2_NODE_306_length_4669_cov_8.322325, whole genome shotgun sequence	K00390	cysH; phosphoadenosine phosphosulfate reductase [EC:1.8.4.8 1.8.4.10]	1.4e-37	127.3	0.52	PF01507.19	Phosphoadenosine phosphosulfate reductase family	1e-26	89.8	0.34	VOG00137	sp|P03766|Y290_LAMBD Uncharacterized nin region protein ORF290	1.3e-35	119.1	3.44	Viruses;Duplodnaviria;Heunggongvirae;Uroviricota;Caudoviricetes	Bacteria	Pseudomonadota	Magnetococcia	Magnetococcales	Magnetaquicoccaceae	HCHbin5	check NCBI isolation source	sediments
NZ_FWZX01000048.1 Tistlia consotensis USBA 355, whole genome shotgun sequence_4	NZ_FWZX01000048.1 Tistlia consotensis USBA 355, whole genome shotgun sequence	K03183	ubiE; demethylmenaquinone methyltransferase / 2-methoxy-6-polyprenyl-1,4-benzoquinol methylase [EC:2.1.1.163 2.1.1.201]	1.1e-26	92.5	0.01	PF13649.6	Methyltransferase domain	9.4e-22	72.8	0.01						Viruses;Duplodnaviria;Heunggongvirae;Uroviricota;Caudoviricetes	Bacteria	Pseudomonadota	Alphaproteobacteria	Kiloniellales	DSM-21159	Tistlia		none
k141_24949_7	k141_24949	K00390	cysH; phosphoadenosine phosphosulfate reductase [EC:1.8.4.8 1.8.4.10]	7.1e-23	78.7	0.52	PF01507.19	Phosphoadenosine phosphosulfate reductase family	2.8e-16	55.3	0.34	VOG00137	sp|P03766|Y290_LAMBD Uncharacterized nin region protein ORF290	8.5e-22	73.3	3.44	Viruses;Duplodnaviria;Heunggongvirae;Uroviricota;Caudoviricetes	Bacteria	Desulfobacterota	Desulfobacteria	Desulfobacterales	BuS5		hydrothermal vent, sediment, sea floor, aquatic, very high temperature, benthic, temperature, marine, spring, lotic
k141_111885_2	k141_111885	K00303	soxB; sarcosine oxidase, subunit beta [EC:1.5.3.1]	5.3e-52	175.6	0	PF01266.24	FAD dependent oxidoreductase	4.2e-55	185	0.04						Viruses;Duplodnaviria;Heunggongvirae;Uroviricota;Caudoviricetes	Bacteria	Actinobacteriota					terrestrial, soil
k141_111885_2	k141_111885	K00303	soxB; sarcosine oxidase, subunit beta [EC:1.5.3.1]	5.3e-52	175.6	0	PF01266.24	FAD dependent oxidoreductase	4.2e-55	185	0.04						No geNomad classification	Bacteria	Bacillota_A	Clostridia	Lachnospirales	Lachnospiraceae	UBA3633	terrestrial, soil
UQDP01000010.1 uncultured Ruminococcaceae bacterium isolate UMGS174 genome assembly, contig: NODE_97_length_85205_cov_96.960834, whole genome shotgun sequence_fragment_2_36	UQDP01000010.1 uncultured Ruminococcaceae bacterium isolate UMGS174 genome assembly, contig: NODE_97_length_85205_cov_96.960834, whole genome shotgun sequence_fragment_2	K01951	guaA, GMPS; GMP synthase (glutamine-hydrolysing) [EC:6.3.5.2]	1.5e-214	710.9	0.01	PF00958.22	GMP synthase C terminal domain	4e-45	146.8	0.01						Viruses;Duplodnaviria;Heunggongvirae;Uroviricota;Caudoviricetes	Bacteria	Bacillota_A	Clostridia	Oscillospirales	Acutalibacteraceae	Eubacterium_R	host-associated	human gut
k141_401459_73	k141_401459	K00390	cysH; phosphoadenosine phosphosulfate reductase [EC:1.8.4.8 1.8.4.10]	7.1e-15	53.2	0.52	PF11922.8	Domain of unknown function (DUF3440)	5.3e-89	292.1	0.05	VOG00137	sp|P03766|Y290_LAMBD Uncharacterized nin region protein ORF290	7.4e-38	126.1	3.44	Viruses;Duplodnaviria;Heunggongvirae;Uroviricota;Caudoviricetes	Bacteria	Pseudomonadota	Gammaproteobacteria	Burkholderiales	Burkholderiaceae	Cupriavidus	terrestrial, soil
k141_401459_73	k141_401459	K00390	cysH; phosphoadenosine phosphosulfate reductase [EC:1.8.4.8 1.8.4.10]	7.1e-15	53.2	0.52	PF11922.8	Domain of unknown function (DUF3440)	5.3e-89	292.1	0.05	VOG00137	sp|P03766|Y290_LAMBD Uncharacterized nin region protein ORF290	7.4e-38	126.1	3.44	Viruses;Duplodnaviria;Heunggongvirae;Uroviricota;Caudoviricetes	Bacteria						terrestrial, soil
JAAZNU010000344.1 Veillonellaceae bacterium isolate AS27yjCOA_2 150678_AS27, whole genome shotgun sequence_18	JAAZNU010000344.1 Veillonellaceae bacterium isolate AS27yjCOA_2 150678_AS27, whole genome shotgun sequence	K02843	waaF, rfaF; heptosyltransferase II [EC:2.4.-.-]	1e-18	65.2	0.06	PF01075.17	Glycosyltransferase family 9 (heptosyltransferase)	6.3e-15	51.3	0.04						Viruses;Duplodnaviria;Heunggongvirae;Uroviricota;Caudoviricetes	Bacteria	Bacillota_C	Negativicutes	UBA1444	UBA1444	UBA1444	anthropogenic	anaerobic digestion of organic wastes under variable temperature conditions and feedstocks
JAAZNU010000221.1 Veillonellaceae bacterium isolate AS27yjCOA_2 30644_AS27, whole genome shotgun sequence_86	JAAZNU010000221.1 Veillonellaceae bacterium isolate AS27yjCOA_2 30644_AS27, whole genome shotgun sequence	K22316	rhnA-cobC; ribonuclease H / adenosylcobalamin/alpha-ribazole phosphatase [EC:3.1.26.4 3.1.3.73]	1e-21	75.4	0.02	PF13456.6	Reverse transcriptase-like	1e-20	70	0.01	VOG00152	sp|B8HPS9|RNH_CYAP4 Ribonuclease H	2.3e-15	53	5.22	Viruses;Duplodnaviria;Heunggongvirae;Uroviricota;Caudoviricetes	Bacteria	Bacillota_C	Negativicutes	UBA1444	UBA1444	UBA1444	anthropogenic	anaerobic digestion of organic wastes under variable temperature conditions and feedstocks
NZ_CP053928.1 Nocardioides sp. WS12 chromosome, complete genome_fragment_73_4718	NZ_CP053928.1 Nocardioides sp. WS12 chromosome, complete genome_fragment_73	K21898	orr; ornithine racemase [EC:5.1.1.12]	6.6e-123	407.9	0	PF01168.20	Alanine racemase, N-terminal domain	5.7e-19	64.3	0						Viruses;Duplodnaviria;Heunggongvirae;Uroviricota;Caudoviricetes	Bacteria	Actinomycetota	Actinomycetia	Propionibacteriales	Nocardioidaceae	Nocardioides	terrestrial	Willow soil
NZ_CP053928.1 Nocardioides sp. WS12 chromosome, complete genome_fragment_73_4807	NZ_CP053928.1 Nocardioides sp. WS12 chromosome, complete genome_fragment_73	K01933	purM; phosphoribosylformylglycinamidine cyclo-ligase [EC:6.3.3.1]	1.5e-148	494.4	0.2	PF02769.22	AIR synthase related protein, C-terminal domain	1.1e-30	102.5	0.2	VOG11818	sp|Q3AMJ2|PUR5_SYNSC Phosphoribosylformylglycinamidine cyclo-ligase	1.4e-75	249.6	1.65	Viruses;Duplodnaviria;Heunggongvirae;Uroviricota;Caudoviricetes	Bacteria	Actinomycetota	Actinomycetia	Propionibacteriales	Nocardioidaceae	Nocardioides	terrestrial	Willow soil
NZ_CP053928.1 Nocardioides sp. WS12 chromosome, complete genome_fragment_73_4808	NZ_CP053928.1 Nocardioides sp. WS12 chromosome, complete genome_fragment_73	K00764	purF, PPAT; amidophosphoribosyltransferase [EC:2.4.2.14]	7.8e-205	679.7	0.07	PF13522.6	Glutamine amidotransferase domain	8e-16	54.2	0.29	VOG02979	sp|Q7T6X6|GFAT_MIMIV Probable glutamine--fructose-6-phosphate aminotransferase [isomerizing]	1.3e-14	49	0.18	Viruses;Duplodnaviria;Heunggongvirae;Uroviricota;Caudoviricetes	Bacteria	Actinomycetota	Actinomycetia	Propionibacteriales	Nocardioidaceae	Nocardioides	terrestrial	Willow soil
NZ_CP053928.1 Nocardioides sp. WS12 chromosome, complete genome_fragment_73_4810	NZ_CP053928.1 Nocardioides sp. WS12 chromosome, complete genome_fragment_73	K01439	dapE; succinyl-diaminopimelate desuccinylase [EC:3.5.1.18]	9.6e-41	138.4	0	PF01546.28	Peptidase family M20/M25/M40	2.3e-34	114.6	0.03						Viruses;Duplodnaviria;Heunggongvirae;Uroviricota;Caudoviricetes	Bacteria	Actinomycetota	Actinomycetia	Propionibacteriales	Nocardioidaceae	Nocardioides	terrestrial	Willow soil
NZ_CP053928.1 Nocardioides sp. WS12 chromosome, complete genome_fragment_73_4814	NZ_CP053928.1 Nocardioides sp. WS12 chromosome, complete genome_fragment_73	K01952	PFAS, purL; phosphoribosylformylglycinamidine synthase [EC:6.3.5.3]	4.3e-91	304.4	0.01	PF02769.22	AIR synthase related protein, C-terminal domain	3.6e-47	156.1	0.2	VOG02484	sp|Q9QR70|ORF75_HHV8P Protein ORF75	5.6e-23	75.9	0.02	Viruses;Duplodnaviria;Heunggongvirae;Uroviricota;Caudoviricetes	Bacteria	Actinomycetota	Actinomycetia	Propionibacteriales	Nocardioidaceae	Nocardioides	terrestrial	Willow soil
NZ_CP053928.1 Nocardioides sp. WS12 chromosome, complete genome_fragment_73_4816	NZ_CP053928.1 Nocardioides sp. WS12 chromosome, complete genome_fragment_73	K01952	PFAS, purL; phosphoribosylformylglycinamidine synthase [EC:6.3.5.3]	1.9e-34	116.6	0.01	PF13507.6	CobB/CobQ-like glutamine amidotransferase domain	2.2e-36	121	0						Viruses;Duplodnaviria;Heunggongvirae;Uroviricota;Caudoviricetes	Bacteria	Actinomycetota	Actinomycetia	Propionibacteriales	Nocardioidaceae	Nocardioides	terrestrial	Willow soil
NZ_CP053928.1 Nocardioides sp. WS12 chromosome, complete genome_fragment_73_4819	NZ_CP053928.1 Nocardioides sp. WS12 chromosome, complete genome_fragment_73	K01923	purC; phosphoribosylaminoimidazole-succinocarboxamide synthase [EC:6.3.2.6]	8.8e-138	458.8	0.14	PF01259.18	SAICAR synthetase	1.1e-101	335.4	0.12	VOG11815	sp|Q7V0C7|PUR7_PROMP Phosphoribosylaminoimidazole-succinocarboxamide synthase	1.8e-12	42.4	1.65	Viruses;Duplodnaviria;Heunggongvirae;Uroviricota;Caudoviricetes	Bacteria	Actinomycetota	Actinomycetia	Propionibacteriales	Nocardioidaceae	Nocardioides	terrestrial	Willow soil
k141_377674_40	k141_377674	K06920	queC; 7-cyano-7-deazaguanine synthase [EC:6.3.4.20]	6.6e-47	158.1	0.47	PF06508.13	Queuosine biosynthesis protein QueC	2.2e-39	130.9	0.38	VOG00684	sp|A4XFR8|QUEC_CALS8 7-cyano-7-deazaguanine synthase	7.3e-23	76.9	2.27	Viruses;Duplodnaviria;Heunggongvirae;Uroviricota;Caudoviricetes	Bacteria	Pseudomonadota	Gammaproteobacteria	Methylococcales	Methylococcaceae	VEPB01	lentic, low salinity, fresh water, aquatic, salinity, lacustrine
k141_4519_fragment_1_3	k141_4519_fragment_1	K07260	vanY; zinc D-Ala-D-Ala carboxypeptidase [EC:3.4.17.14]	3.5e-19	67.3	0.11	PF02557.17	D-alanyl-D-alanine carboxypeptidase	1.1e-17	59.7	0.04	VOG00741	sp|Q9XJR2|P5_BPPM2 Protein P5	7e-13	43.5	2.21	Viruses;Duplodnaviria;Heunggongvirae;Uroviricota;Caudoviricetes	Bacteria	Pseudomonadota	Alphaproteobacteria	Rhizobiales	Rhizobiaceae	Shinella	host-associated, insect host, animal host
NZ_AUEY01000071.1 Desulforegula conservatrix Mb1Pa I997DRAFT_scaffold00069.69_C, whole genome shotgun sequence_7	NZ_AUEY01000071.1 Desulforegula conservatrix Mb1Pa I997DRAFT_scaffold00069.69_C, whole genome shotgun sequence	K03639	moaA, CNX2; GTP 3',8-cyclase [EC:4.1.99.22]	3.2e-37	126	0.04	PF04055.21	Radical SAM superfamily	2.6e-18	62.6	0.21	VOG00313	sp|P07075|NRDG_BPT4 Anaerobic ribonucleoside-triphosphate reductase-activating protein	4.7e-16	54.6	7.1	Viruses;Duplodnaviria;Heunggongvirae;Uroviricota;Caudoviricetes	Bacteria	Desulfobacterota	Desulfobacteria	Desulfobacterales	Desulforegulaceae	Desulforegula		none
42353.SAMN16425768.JADJIF010000012 MAG: Nitrosomonas sp. isolate Ega_18-Q3-R5-49_MAXAC.038 tig00192049-10-1436830, whole genome shotgun sequence_fragment_1_139	42353.SAMN16425768.JADJIF010000012 MAG: Nitrosomonas sp. isolate Ega_18-Q3-R5-49_MAXAC.038 tig00192049-10-1436830, whole genome shotgun sequence_fragment_1	K01778	dapF; diaminopimelate epimerase [EC:5.1.1.7]	1.8e-48	163.4	0	PF01678.19	Diaminopimelate epimerase	1.6e-24	83	0						Viruses;Duplodnaviria;Heunggongvirae;Uroviricota;Caudoviricetes	Bacteria	Pseudomonadota	Gammaproteobacteria	Burkholderiales	Nitrosomonadaceae		anthropogenic, sludge
SFNM01000010.1 Bacteroidales bacterium isolate W2P45.044 Contig337, whole genome shotgun sequence_20	SFNM01000010.1 Bacteroidales bacterium isolate W2P45.044 Contig337, whole genome shotgun sequence	K00390	cysH; phosphoadenosine phosphosulfate reductase [EC:1.8.4.8 1.8.4.10]	2.7e-28	95.7	0.52	PF01507.19	Phosphoadenosine phosphosulfate reductase family	1.2e-21	72.2	0.34	VOG00137	sp|P03766|Y290_LAMBD Uncharacterized nin region protein ORF290	1.3e-21	72.1	3.44	Viruses;Duplodnaviria;Heunggongvirae;Uroviricota;Caudoviricetes	Bacteria	Bacteroidota	Bacteroidia	Bacteroidales	Muribaculaceae	CAG-873	host-associated	feces day 14 after weanning
SFNM01000001.1 Bacteroidales bacterium isolate W2P45.044 Contig46, whole genome shotgun sequence_fragment_2_49	SFNM01000001.1 Bacteroidales bacterium isolate W2P45.044 Contig46, whole genome shotgun sequence_fragment_2	K06167	phnP; phosphoribosyl 1,2-cyclic phosphate phosphodiesterase [EC:3.1.4.55]	4.1e-20	68.8	0.46	PF12706.7	Beta-lactamase superfamily domain	2e-12	41.8	0.24	VOG01036	sp|C0SP91|YYCJ_BACSU Putative metallo-hydrolase YycJ	1.3e-32	108	3.45	Viruses;Duplodnaviria;Heunggongvirae;Uroviricota;Caudoviricetes	Bacteria	Bacteroidota	Bacteroidia	Bacteroidales	Muribaculaceae	CAG-873	host-associated	feces day 14 after weanning
k141_586606_15	k141_586606	K21140	mec; [CysO sulfur-carrier protein]-S-L-cysteine hydrolase [EC:3.13.1.6]	4.4e-19	67.1	0.89	PF14464.6	Prokaryotic homologs of the JAB domain	3.9e-20	66.9	0.27	VOG01039	sp|O64333|TIPK_BPN15 Tail tip assembly protein K	1e-59	197.3	4.6	Viruses;Duplodnaviria;Heunggongvirae;Uroviricota;Caudoviricetes	Bacteria	Pseudomonadota	Gammaproteobacteria	Pseudomonadales	Pseudomonadaceae	Pseudomonas_E	aquatic, marine, pelagic
k141_201358_2	k141_201358	K01657	trpE; anthranilate synthase component I [EC:4.1.3.27]	1.1e-200	667.9	0	PF00425.18	chorismate binding enzyme	2.6e-97	322.2	0	VOG06480	REFSEQ Chrorismate binding enzyme domain and PLPDE IV domain containing protein	1.9e-57	191.2	0.01	Viruses;Duplodnaviria;Heunggongvirae;Uroviricota;Caudoviricetes	Bacteria	Desulfobacterota	Desulfobacteria	Desulfobacterales	Desulfococcaceae	JAABRU01	lentic, low salinity, fresh water, aquatic, salinity, lacustrine
k141_3475485_fragment_2_44	k141_3475485_fragment_2	K16150	K16150; glycogen synthase [EC:2.4.1.11]	7.4e-50	168	0.05	PF00534.20	Glycosyl transferases group 1	5e-36	119.6	0.15	VOG00136	sp|Q8QL34|Y335_SIRV1 Uncharacterized glycosyltransferase 335	6.3e-17	57.4	2	Viruses;Duplodnaviria;Heunggongvirae;Uroviricota;Caudoviricetes	Bacteria	Acidobacteriota	Acidobacteriae	Acidoferrales	UBA7541	Palsa-295	terrestrial, forest, soil
k141_3475485_fragment_2_47	k141_3475485_fragment_2	K16150	K16150; glycogen synthase [EC:2.4.1.11]	4.5e-44	148.9	0.05	PF00534.20	Glycosyl transferases group 1	1.5e-27	92	0.15						Viruses;Duplodnaviria;Heunggongvirae;Uroviricota;Caudoviricetes	Bacteria	Acidobacteriota	Acidobacteriae	Acidoferrales	UBA7541	Palsa-295	terrestrial, forest, soil
k141_129090_9	k141_129090	K09020	rutB; ureidoacrylate peracid hydrolase [EC:3.5.1.110]	5.3e-14	48.6	0.01	PF00857.20	Isochorismatase family	1.5e-26	87.4	0.02						Viruses;Duplodnaviria;Heunggongvirae;Uroviricota;Caudoviricetes	Bacteria	Bacillota	Bacilli	Lactobacillales	Aerococcaceae	Granulicatella	host-associated, saliva, animal host, mammalian host, mouth, digestive tract, human host
k141_129090_9	k141_129090	K09020	rutB; ureidoacrylate peracid hydrolase [EC:3.5.1.110]	5.3e-14	48.6	0.01	PF00857.20	Isochorismatase family	1.5e-26	87.4	0.02						Viruses;Duplodnaviria;Heunggongvirae;Uroviricota;Caudoviricetes	Bacteria	Pseudomonadota	Gammaproteobacteria	Pseudomonadales	Pseudomonadaceae	Pseudomonas_E	host-associated, saliva, animal host, mammalian host, mouth, digestive tract, human host
k141_129090_9	k141_129090	K09020	rutB; ureidoacrylate peracid hydrolase [EC:3.5.1.110]	5.3e-14	48.6	0.01	PF00857.20	Isochorismatase family	1.5e-26	87.4	0.02						Viruses;Duplodnaviria;Heunggongvirae;Uroviricota;Caudoviricetes	Unclassified						host-associated, saliva, animal host, mammalian host, mouth, digestive tract, human host
JAFAVT010000062.1 MAG: Alphaproteobacteria bacterium isolate CP_BM_RX_43 BM_RX_k147_2070861, whole genome shotgun sequence_3	JAFAVT010000062.1 MAG: Alphaproteobacteria bacterium isolate CP_BM_RX_43 BM_RX_k147_2070861, whole genome shotgun sequence	K21140	mec; [CysO sulfur-carrier protein]-S-L-cysteine hydrolase [EC:3.13.1.6]	2.2e-28	96.5	0.89	PF14464.6	Prokaryotic homologs of the JAB domain	6.4e-26	85.7	0.27	VOG01910	sp|O64333|TIPK_BPN15 Tail tip assembly protein K	1.2e-12	42.6	1	Viruses;Duplodnaviria;Heunggongvirae;Uroviricota;Caudoviricetes	Bacteria	Pseudomonadota	Alphaproteobacteria	Micropepsales	Micropepsaceae	Rhizomicrobium
165186.SAMEA6152599.CADBZY010000011 uncultured Ruminococcus sp. isolate RUG14461 genome assembly, contig: RUG14461_asm_11, whole genome shotgun sequence_fragment_1_8	165186.SAMEA6152599.CADBZY010000011 uncultured Ruminococcus sp. isolate RUG14461 genome assembly, contig: RUG14461_asm_11, whole genome shotgun sequence_fragment_1	K01951	guaA, GMPS; GMP synthase (glutamine-hydrolysing) [EC:6.3.5.2]	1.6e-222	737.7	0.01	PF00958.22	GMP synthase C terminal domain	8.5e-46	149.5	0.01						Viruses;Duplodnaviria;Heunggongvirae;Uroviricota;Caudoviricetes	Bacteria	Bacillota_A	Clostridia	Oscillospirales	Acutalibacteraceae		rumen, host-associated, animal host, digestive tract
k141_635073_fragment_1_97	k141_635073_fragment_1	K15898	pseI, neuB3; pseudaminic acid synthase [EC:2.5.1.97]	4.8e-131	435.5	0	PF03102.14	NeuB family	8.9e-89	293	0.01						Viruses;Duplodnaviria;Heunggongvirae;Uroviricota;Caudoviricetes	Bacteria	Pseudomonadota	Alphaproteobacteria	Rhizobiales	Xanthobacteraceae	Tardiphaga	terrestrial, aquatic, ice
QZDT01000025.1 Bacterium 1xD42-62 strain 1xD42-62 Scaffold24_1, whole genome shotgun sequence_fragment_1_42	QZDT01000025.1 Bacterium 1xD42-62 strain 1xD42-62 Scaffold24_1, whole genome shotgun sequence_fragment_1	K01000	mraY; phospho-N-acetylmuramoyl-pentapeptide-transferase [EC:2.7.8.13]	1.4e-43	147.6	0	PF00953.21	Glycosyl transferase family 4	1.5e-29	100	0						Viruses;Duplodnaviria;Heunggongvirae;Uroviricota;Caudoviricetes	Bacteria	Bacillota_A	Clostridia	Lachnospirales	Lachnospiraceae	CAG-95	host-associated	animal manure
QZDT01000017.1 Bacterium 1xD42-62 strain 1xD42-62 Scaffold16_1, whole genome shotgun sequence_fragment_1_27	QZDT01000017.1 Bacterium 1xD42-62 strain 1xD42-62 Scaffold16_1, whole genome shotgun sequence_fragment_1	K00390	cysH; phosphoadenosine phosphosulfate reductase [EC:1.8.4.8 1.8.4.10]	1.1e-21	75.4	0.52	PF01507.19	Phosphoadenosine phosphosulfate reductase family	1.4e-11	41.7	0.34	VOG00137	sp|P03766|Y290_LAMBD Uncharacterized nin region protein ORF290	1.8e-18	64.1	3.44	Viruses;Duplodnaviria;Heunggongvirae;Uroviricota;Caudoviricetes	Bacteria	Bacillota_A	Clostridia	Lachnospirales	Lachnospiraceae	CAG-95	host-associated	animal manure
NZ_MUXN01000017.1 Amycolatopsis azurea DSM 43854 contig_17, whole genome shotgun sequence_fragment_3_154	NZ_MUXN01000017.1 Amycolatopsis azurea DSM 43854 contig_17, whole genome shotgun sequence_fragment_3	K03781	katE, CAT, catB, srpA; catalase [EC:1.11.1.6]	1e-227	757.4	0	PF00199.19	Catalase	1.5e-185	613.1	0						Viruses;Duplodnaviria;Heunggongvirae;Uroviricota;Caudoviricetes	Bacteria	Actinomycetota	Actinomycetia	Mycobacteriales	Pseudonocardiaceae	Amycolatopsis	terrestrial	soil
NZ_JACHCZ010000001.1 Pseudomonas sp. JAI120 Ga0401626_01, whole genome shotgun sequence_fragment_1_117	NZ_JACHCZ010000001.1 Pseudomonas sp. JAI120 Ga0401626_01, whole genome shotgun sequence_fragment_1	K21140	mec; [CysO sulfur-carrier protein]-S-L-cysteine hydrolase [EC:3.13.1.6]	5.7e-22	76.7	0.89	PF14464.6	Prokaryotic homologs of the JAB domain	1.3e-19	65.6	0.27	VOG01039	sp|O64333|TIPK_BPN15 Tail tip assembly protein K	4.2e-71	235.6	4.6	Viruses;Duplodnaviria;Heunggongvirae;Uroviricota;Caudoviricetes	Bacteria	Pseudomonadota	Gammaproteobacteria	Pseudomonadales	Pseudomonadaceae	Pseudomonas_E		none
167967.SAMEA7847104.CAJJWZ010000001 TPA_asm: uncultured Mycoplasma sp. isolate ERR2013636-bin.23 genome assembly, contig: NODE_54_length_154286_cov_9.188231, whole genome shotgun sequence_fragment_3_68	167967.SAMEA7847104.CAJJWZ010000001 TPA_asm: uncultured Mycoplasma sp. isolate ERR2013636-bin.23 genome assembly, contig: NODE_54_length_154286_cov_9.188231, whole genome shotgun sequence_fragment_3	K15778	pmm-pgm; phosphomannomutase / phosphoglucomutase [EC:5.4.2.8 5.4.2.2]	1.4e-141	469.6	0.01	PF02878.16	Phosphoglucomutase/phosphomannomutase, alpha/beta/alpha domain I	1.7e-34	113.5	0.02						No geNomad classification	Bacteria	Bacillota	Bacilli	RF39	UBA660		host-associated, animal host, intestine, digestive tract
NZ_CP028106.1 Fusobacterium gonidiaformans ATCC 25563 chromosome, complete genome_fragment_3_298	NZ_CP028106.1 Fusobacterium gonidiaformans ATCC 25563 chromosome, complete genome_fragment_3	K06998	phzF; trans-2,3-dihydro-3-hydroxyanthranilate isomerase [EC:5.3.3.17]	6.2e-59	196.4	0	PF02567.16	Phenazine biosynthesis-like protein	1.4e-60	198.9	0						Viruses;Duplodnaviria;Heunggongvirae;Uroviricota;Caudoviricetes	Bacteria	Fusobacteriota	Fusobacteriia	Fusobacteriales	Fusobacteriaceae	Fusobacterium_C	host-associated	Tonsil
NZ_CP028106.1 Fusobacterium gonidiaformans ATCC 25563 chromosome, complete genome_fragment_12_1379	NZ_CP028106.1 Fusobacterium gonidiaformans ATCC 25563 chromosome, complete genome_fragment_12	K01069	gloB, gloC, HAGH; hydroxyacylglutathione hydrolase [EC:3.1.2.6]	2.3e-39	132.1	0.01	PF00753.27	Metallo-beta-lactamase superfamily	4e-23	76.2	0.08						Viruses;Duplodnaviria;Heunggongvirae;Uroviricota;Caudoviricetes;Crassvirales	Bacteria	Fusobacteriota	Fusobacteriia	Fusobacteriales	Fusobacteriaceae	Fusobacterium_C	host-associated	Tonsil
707003.SAMEA7847500.CAJLNA010000003 TPA_asm: uncultured Ruminococcaceae bacterium isolate ERR321628-bin.9 genome assembly, contig: NODE_52_length_131684_cov_16.100381, whole genome shotgun sequence_fragment_3_124	707003.SAMEA7847500.CAJLNA010000003 TPA_asm: uncultured Ruminococcaceae bacterium isolate ERR321628-bin.9 genome assembly, contig: NODE_52_length_131684_cov_16.100381, whole genome shotgun sequence_fragment_3	K00789	metK; S-adenosylmethionine synthetase [EC:2.5.1.6]	2.2e-185	614.1	0.25	PF02773.16	S-adenosylmethionine synthetase, C-terminal domain	4.4e-68	222.9	0.2						Viruses;Duplodnaviria;Heunggongvirae;Uroviricota;Caudoviricetes	Bacteria	Bacillota_A	Clostridia	Oscillospirales	Ruminococcaceae		animal host, host-associated, mammalian host, human host, digestive tract, intestine
k141_89587_3	k141_89587	K00390	cysH; phosphoadenosine phosphosulfate reductase [EC:1.8.4.8 1.8.4.10]	5.9e-18	62.7	0.52	PF01507.19	Phosphoadenosine phosphosulfate reductase family	9.2e-15	51.9	0.34	VOG00137	sp|P03766|Y290_LAMBD Uncharacterized nin region protein ORF290	6.1e-28	95.1	3.44	Viruses;Duplodnaviria;Heunggongvirae;Uroviricota;Caudoviricetes	Bacteria	Bacillota_A	Clostridia	Oscillospirales	Oscillospiraceae	UBA2922	host-associated, animal host, digestive tract, mammalian host
k141_481501_7	k141_481501	K03279	waaJ, rfaJ; UDP-glucose:(galactosyl)LPS alpha-1,2-glucosyltransferase [EC:2.4.1.58]	3.5e-20	70.1	0	PF01501.20	Glycosyl transferase family 8	3.7e-22	75.9	0.03						Viruses;Duplodnaviria;Heunggongvirae;Uroviricota;Caudoviricetes	Bacteria	Bacillota_A	Clostridia	Oscillospirales	Oscillospiraceae	UBA2922	host-associated, animal host, digestive tract, mammalian host
k141_52391_fragment_1_20	k141_52391_fragment_1	K22227	ahbD; heme synthase	5.8e-47	157.2	0.14	PF04055.21	Radical SAM superfamily	1.3e-17	59.8	0.21	VOG00313	sp|P07075|NRDG_BPT4 Anaerobic ribonucleoside-triphosphate reductase-activating protein	2.5e-20	68	7.1	Viruses;Duplodnaviria;Heunggongvirae;Uroviricota;Caudoviricetes	Bacteria	Spirochaetota	Spirochaetia	Treponematales	Treponemataceae	Treponema_B	host-associated, saliva, animal host, mammalian host, mouth, digestive tract, human host
2044939.SAMN16342014.JAFQAQ010000025 Clostridia bacterium isolate RGIG1646 Goat_Cecum-1__c541774, whole genome shotgun sequence_16	2044939.SAMN16342014.JAFQAQ010000025 Clostridia bacterium isolate RGIG1646 Goat_Cecum-1__c541774, whole genome shotgun sequence	K00789	metK; S-adenosylmethionine synthetase [EC:2.5.1.6]	1.1e-14	50.8	0.25	PF00438.20	S-adenosylmethionine synthetase, N-terminal domain	3.2e-14	47.6	0.01						Viruses;Duplodnaviria;Heunggongvirae;Uroviricota;Caudoviricetes	Bacteria	Bacillota_A	Clostridia	Christensenellales	Borkfalkiaceae		animal host, host-associated, mammalian host, digestive tract, intestine
2044939.SAMN16342014.JAFQAQ010000004 Clostridia bacterium isolate RGIG1646 Goat_Cecum-1__c21338, whole genome shotgun sequence_fragment_3_236	2044939.SAMN16342014.JAFQAQ010000004 Clostridia bacterium isolate RGIG1646 Goat_Cecum-1__c21338, whole genome shotgun sequence_fragment_3	K03526	gcpE, ispG; (E)-4-hydroxy-3-methylbut-2-enyl-diphosphate synthase [EC:1.17.7.1 1.17.7.3]	1.4e-123	409.4	0.01	PF04551.14	GcpE protein	2.9e-126	415.4	0.01						Viruses;Duplodnaviria;Heunggongvirae;Uroviricota;Caudoviricetes	Bacteria	Bacillota_A	Clostridia	Christensenellales	Borkfalkiaceae		animal host, host-associated, mammalian host, digestive tract, intestine
k141_201616_106	k141_201616	K08281	pncA; nicotinamidase/pyrazinamidase [EC:3.5.1.19 3.5.1.-]	2.6e-39	131.9	0.02	PF00857.20	Isochorismatase family	1.7e-12	43	0.02						Viruses;Duplodnaviria;Heunggongvirae;Uroviricota;Caudoviricetes	Bacteria	Bacillota	Bacilli	ML615J-28	CAG-313	HGM10611	host-associated, animal host, mammalian host, digestive tract, intestine
k141_201616_109	k141_201616	K01916	nadE; NAD+ synthase [EC:6.3.1.5]	2.4e-34	115.3	0.1	PF02540.17	NAD synthase	1.8e-26	87.9	0.09	VOG11961	sp|A8MHN7|NADE_ALKOO NH(3)-dependent NAD(+) synthetase	5.1e-25	83.4	0.17	Viruses;Duplodnaviria;Heunggongvirae;Uroviricota;Caudoviricetes	Bacteria	Bacillota	Bacilli	ML615J-28	CAG-313	HGM10611	host-associated, animal host, mammalian host, digestive tract, intestine
k141_201616_111	k141_201616	K00969	nadD; nicotinate-nucleotide adenylyltransferase [EC:2.7.7.18]	3.4e-56	187.1	0.01	PF01467.26	Cytidylyltransferase-like	4.3e-23	77.3	0.24						Viruses;Duplodnaviria;Heunggongvirae;Uroviricota;Caudoviricetes	Bacteria	Bacillota	Bacilli	ML615J-28	CAG-313	HGM10611	host-associated, animal host, mammalian host, digestive tract, intestine
k141_201616_285	k141_201616	K00820	glmS, GFPT; glutamine---fructose-6-phosphate transaminase (isomerizing) [EC:2.6.1.16]	5.7e-20	67.4	0.13	PF13522.6	Glutamine amidotransferase domain	4e-18	61.1	0.29	VOG02979	sp|Q7T6X6|GFAT_MIMIV Probable glutamine--fructose-6-phosphate aminotransferase [isomerizing]	2.2e-18	61.1	0.18	Viruses;Duplodnaviria;Heunggongvirae;Uroviricota;Caudoviricetes	Bacteria	Bacillota	Bacilli	ML615J-28	CAG-313	HGM10611	host-associated, animal host, mammalian host, digestive tract, intestine
k141_201616_292	k141_201616	K01734	mgsA; methylglyoxal synthase [EC:4.2.3.3]	7e-54	178.5	0	PF02142.22	MGS-like domain	3.5e-14	48	0.02						Viruses;Duplodnaviria;Heunggongvirae;Uroviricota;Caudoviricetes	Bacteria	Bacillota	Bacilli	ML615J-28	CAG-313	HGM10611	host-associated, animal host, mammalian host, digestive tract, intestine
LQPB01000035.1 Mycobacterium interjectum strain DSM 44064 contig_37, whole genome shotgun sequence_fragment_1_36	LQPB01000035.1 Mycobacterium interjectum strain DSM 44064 contig_37, whole genome shotgun sequence_fragment_1	K14251	oxyF; C-methyltransferase [EC:2.1.1.-]	5.2e-82	273.6	0	PF00891.18	O-methyltransferase domain	1.5e-53	176.6	0						Viruses;Duplodnaviria;Heunggongvirae;Uroviricota;Caudoviricetes	Bacteria	Actinomycetota	Actinomycetia	Mycobacteriales	Mycobacteriaceae	Mycobacterium	check NCBI isolation source	cervical lymph node
LQPB01000023.1 Mycobacterium interjectum strain DSM 44064 contig_26, whole genome shotgun sequence_fragment_1_51	LQPB01000023.1 Mycobacterium interjectum strain DSM 44064 contig_26, whole genome shotgun sequence_fragment_1	K03464	catC; muconolactone D-isomerase [EC:5.3.3.4]	1.5e-35	119.7	0	PF02426.16	Muconolactone delta-isomerase	1.7e-54	177.5	0						Viruses;Duplodnaviria;Heunggongvirae;Uroviricota;Caudoviricetes	Bacteria	Actinomycetota	Actinomycetia	Mycobacteriales	Mycobacteriaceae	Mycobacterium	check NCBI isolation source	cervical lymph node
LQPB01000023.1 Mycobacterium interjectum strain DSM 44064 contig_26, whole genome shotgun sequence_fragment_1_52	LQPB01000023.1 Mycobacterium interjectum strain DSM 44064 contig_26, whole genome shotgun sequence_fragment_1	K22212	mleA, mleS; malolactic enzyme [EC:4.1.1.101]	2.7e-189	628.6	0	PF03949.15	Malic enzyme, NAD binding domain	2.3e-96	317.4	0						Viruses;Duplodnaviria;Heunggongvirae;Uroviricota;Caudoviricetes	Bacteria	Actinomycetota	Actinomycetia	Mycobacteriales	Mycobacteriaceae	Mycobacterium	check NCBI isolation source	cervical lymph node
33037.PRJEA82013.HE978617 Anaerococcus sp. PH9 genomic scaffold, scaffold00002, whole genome shotgun sequence_fragment_1_70	33037.PRJEA82013.HE978617 Anaerococcus sp. PH9 genomic scaffold, scaffold00002, whole genome shotgun sequence_fragment_1	K06167	phnP; phosphoribosyl 1,2-cyclic phosphate phosphodiesterase [EC:3.1.4.55]	1.8e-17	60.3	0.46	PF12706.7	Beta-lactamase superfamily domain	2.4e-17	57.9	0.24	VOG01036	sp|C0SP91|YYCJ_BACSU Putative metallo-hydrolase YycJ	2.3e-44	146.6	3.45	Viruses;Duplodnaviria;Heunggongvirae;Uroviricota;Caudoviricetes	Bacteria	Bacillota_A	Clostridia	Tissierellales	Peptoniphilaceae		animal host, mammalian host, host-associated, human host
33037.PRJEA82013.HE978616 Anaerococcus sp. PH9 genomic scaffold, scaffold00001, whole genome shotgun sequence_fragment_6_508	33037.PRJEA82013.HE978616 Anaerococcus sp. PH9 genomic scaffold, scaffold00001, whole genome shotgun sequence_fragment_6	K00789	metK; S-adenosylmethionine synthetase [EC:2.5.1.6]	2.4e-16	56.8	0.25	PF00438.20	S-adenosylmethionine synthetase, N-terminal domain	4.3e-12	41.5	0.01						Viruses;Duplodnaviria;Heunggongvirae;Uroviricota;Caudoviricetes	Bacteria	Bacillota_A	Clostridia	Tissierellales	Peptoniphilaceae		animal host, mammalian host, host-associated, human host
33037.PRJEA82013.HE978616 Anaerococcus sp. PH9 genomic scaffold, scaffold00001, whole genome shotgun sequence_fragment_6_536	33037.PRJEA82013.HE978616 Anaerococcus sp. PH9 genomic scaffold, scaffold00001, whole genome shotgun sequence_fragment_6	K00873	PK, pyk; pyruvate kinase [EC:2.7.1.40]	9.5e-202	669	0.01	PF00224.21	Pyruvate kinase, barrel domain	2.6e-146	481.7	0.01						Viruses;Duplodnaviria;Heunggongvirae;Uroviricota;Caudoviricetes	Bacteria	Bacillota_A	Clostridia	Tissierellales	Peptoniphilaceae		animal host, mammalian host, host-associated, human host
33037.PRJEA82013.HE978616 Anaerococcus sp. PH9 genomic scaffold, scaffold00001, whole genome shotgun sequence_fragment_6_537	33037.PRJEA82013.HE978616 Anaerococcus sp. PH9 genomic scaffold, scaffold00001, whole genome shotgun sequence_fragment_6	K00850	pfkA, PFK; 6-phosphofructokinase 1 [EC:2.7.1.11]	6.4e-105	348.9	0	PF00365.20	Phosphofructokinase	5.9e-107	352	0						Viruses;Duplodnaviria;Heunggongvirae;Uroviricota;Caudoviricetes	Bacteria	Bacillota_A	Clostridia	Tissierellales	Peptoniphilaceae		animal host, mammalian host, host-associated, human host
1898207.SAMN17800828.JAGZGZ010000028 Clostridiales bacterium isolate L3_083_119G1_dasL3_083_119G1_maxbin2.maxbin.016 L3_083_119G1_scaffold_324, whole genome shotgun sequence_32	1898207.SAMN17800828.JAGZGZ010000028 Clostridiales bacterium isolate L3_083_119G1_dasL3_083_119G1_maxbin2.maxbin.016 L3_083_119G1_scaffold_324, whole genome shotgun sequence	K01442	E3.5.1.24; choloylglycine hydrolase [EC:3.5.1.24]	2.1e-86	288.5	0	PF02275.18	Linear amide C-N hydrolases, choloylglycine hydrolase family	2.2e-106	351.2	0						Viruses;Duplodnaviria;Heunggongvirae;Uroviricota;Caudoviricetes	Bacteria	Bacillota_A	Clostridia	Lachnospirales	Lachnospiraceae		animal host, host-associated, mammalian host, age group, human host, digestive tract, intestine
k141_304050_5	k141_304050	K01626	E2.5.1.54, aroF, aroG, aroH; 3-deoxy-7-phosphoheptulonate synthase [EC:2.5.1.54]	5.2e-48	160.8	0.07	PF00793.20	DAHP synthetase I family	1.1e-53	176.2	0.07	VOG02482	sp|P00888|AROF_ECOLI Phospho-2-dehydro-3-deoxyheptonate aldolase, Tyr-sensitive	3.3e-76	250.3	0.56	Viruses;Duplodnaviria;Heunggongvirae;Uroviricota;Caudoviricetes	Bacteria	Pseudomonadota	Alphaproteobacteria	Acetobacterales	Acetobacteraceae	CAHJXG01	terrestrial, very low temperature, temperature
k141_304050_5	k141_304050	K01626	E2.5.1.54, aroF, aroG, aroH; 3-deoxy-7-phosphoheptulonate synthase [EC:2.5.1.54]	5.2e-48	160.8	0.07	PF00793.20	DAHP synthetase I family	1.1e-53	176.2	0.07	VOG02482	sp|P00888|AROF_ECOLI Phospho-2-dehydro-3-deoxyheptonate aldolase, Tyr-sensitive	3.3e-76	250.3	0.56	No geNomad classification	Bacteria	Bacillota_A	Clostridia	Oscillospirales	CAG-272	CAG-390	terrestrial, very low temperature, temperature
k141_734122_3	k141_734122	K00059	fabG, OAR1; 3-oxoacyl-[acyl-carrier protein] reductase [EC:1.1.1.100]	7.2e-74	245.8	0.07	PF13561.6	Enoyl-(Acyl carrier protein) reductase	3.1e-61	202	0.07	VOG05855	sp|Q5UQM3|YR419_MIMIV Uncharacterized short-chain type dehydrogenase/reductase R419	1.5e-33	111	0.11	No geNomad classification	Bacteria	Armatimonadota	Fimbriimonadia	Fimbriimonadales	ATM1	JACDEQ01	soil, agriculture, food, anthropogenic, terrestrial, dairy product
k119_27685_26	k119_27685	K17717	pld; phospholipase D [EC:3.1.4.4]	1.2e-33	114.1	0	PF13091.6	PLD-like domain	3.6e-23	76.4	0						Viruses;Duplodnaviria;Heunggongvirae;Uroviricota;Caudoviricetes	Bacteria	Pseudomonadota	Gammaproteobacteria	Burkholderiales	Burkholderiaceae	Undibacterium	acidic, plant host, host-associated, ph, terrestrial
k141_42740_fragment_1_11	k141_42740_fragment_1	K06920	queC; 7-cyano-7-deazaguanine synthase [EC:6.3.4.20]	1.4e-102	340.8	0.47	PF06508.13	Queuosine biosynthesis protein QueC	3.8e-80	263.1	0.38	VOG00684	sp|A4XFR8|QUEC_CALS8 7-cyano-7-deazaguanine synthase	5.5e-54	178.2	2.27	Viruses;Duplodnaviria;Heunggongvirae;Uroviricota;Caudoviricetes	Bacteria	Desulfobacterota	Syntrophia	Syntrophales	JADFWA01		lentic, saline water, aquatic, high salinity, salinity
k141_42740_fragment_1_12	k141_42740_fragment_1	K10026	queE; 7-carboxy-7-deazaguanine synthase [EC:4.3.99.3]	5.9e-61	203.4	0.45	PF04055.21	Radical SAM superfamily	9.3e-15	50.3	0.21	VOG03363	sp|Q9ZCV2|QUEE_RICPR 7-carboxy-7-deazaguanine synthase	1.4e-41	137.2	1.49	Viruses;Duplodnaviria;Heunggongvirae;Uroviricota;Caudoviricetes	Bacteria	Desulfobacterota	Syntrophia	Syntrophales	JADFWA01		lentic, saline water, aquatic, high salinity, salinity
k141_42740_fragment_1_13	k141_42740_fragment_1	K01737	queD, ptpS, PTS; 6-pyruvoyltetrahydropterin/6-carboxytetrahydropterin synthase [EC:4.2.3.12 4.1.2.50]	3.1e-36	122.7	0.54	PF01242.19	6-pyruvoyl tetrahydropterin synthase	6.9e-38	124.3	0.53	VOG01126	sp|Q1RHI6|QUED_RICBR 6-carboxy-5,6,7,8-tetrahydropterin synthase	1.9e-20	68	1.36	Viruses;Duplodnaviria;Heunggongvirae;Uroviricota;Caudoviricetes	Bacteria	Desulfobacterota	Syntrophia	Syntrophales	JADFWA01		lentic, saline water, aquatic, high salinity, salinity
k141_42740_fragment_1_15	k141_42740_fragment_1	K01933	purM; phosphoribosylformylglycinamidine cyclo-ligase [EC:6.3.3.1]	8.1e-163	540.7	0.2	PF02769.22	AIR synthase related protein, C-terminal domain	6.5e-34	112.2	0.2	VOG11818	sp|Q3AMJ2|PUR5_SYNSC Phosphoribosylformylglycinamidine cyclo-ligase	3.6e-91	299.9	1.65	Viruses;Duplodnaviria;Heunggongvirae;Uroviricota;Caudoviricetes	Bacteria	Desulfobacterota	Syntrophia	Syntrophales	JADFWA01		lentic, saline water, aquatic, high salinity, salinity
JACQZN010000111.1 Candidatus Wallbacteria bacterium isolate NC_groundwater_1568_Pr4_S-0.65um_68_21 SR1-18-Sp65_coassembly_scaffold_569128, whole genome shotgun sequence_fragment_1_58	JACQZN010000111.1 Candidatus Wallbacteria bacterium isolate NC_groundwater_1568_Pr4_S-0.65um_68_21 SR1-18-Sp65_coassembly_scaffold_569128, whole genome shotgun sequence_fragment_1	K00390	cysH; phosphoadenosine phosphosulfate reductase [EC:1.8.4.8 1.8.4.10]	2.7e-36	123.4	0.52	PF01507.19	Phosphoadenosine phosphosulfate reductase family	2.6e-32	108	0.34	VOG00137	sp|P03766|Y290_LAMBD Uncharacterized nin region protein ORF290	2.9e-41	137.6	3.44	Viruses;Duplodnaviria;Heunggongvirae;Uroviricota;Caudoviricetes	Bacteria	UBP17	UBA6191	JACPRK01	JACPRK01	JACPRK01	fresh water, aquatic	groundwater
297314.SAMEA6151039.CACZSG010000172 uncultured Lachnospiraceae bacterium isolate RUG12903 genome assembly, contig: RUG12903_asm_172, whole genome shotgun sequence_6	297314.SAMEA6151039.CACZSG010000172 uncultured Lachnospiraceae bacterium isolate RUG12903 genome assembly, contig: RUG12903_asm_172, whole genome shotgun sequence	K21064	ycsE, yitU, ywtE; 5-amino-6-(5-phospho-D-ribitylamino)uracil phosphatase [EC:3.1.3.104]	3.8e-39	131.5	0.02	PF08282.12	haloacid dehalogenase-like hydrolase	5.7e-53	173.8	0.02						Viruses;Duplodnaviria;Heunggongvirae;Uroviricota;Caudoviricetes	Bacteria	Bacillota_A	Clostridia	Lachnospirales	Lachnospiraceae		rumen, host-associated, animal host, digestive tract
NC_009380.1 Salinispora tropica CNB-440, complete sequence_fragment_2_72	NC_009380.1 Salinispora tropica CNB-440, complete sequence_fragment_2	K01091	gph; phosphoglycolate phosphatase [EC:3.1.3.18]	1.6e-28	97.8	0	PF13419.6	Haloacid dehalogenase-like hydrolase	2.5e-15	52.8	0.08						Viruses;Duplodnaviria;Heunggongvirae;Uroviricota;Caudoviricetes	Bacteria	Actinomycetota	Actinomycetia	Mycobacteriales	Micromonosporaceae	Micromonospora		none
NC_009380.1 Salinispora tropica CNB-440, complete sequence_fragment_2_76	NC_009380.1 Salinispora tropica CNB-440, complete sequence_fragment_2	K00129	E1.2.1.5; aldehyde dehydrogenase (NAD(P)+) [EC:1.2.1.5]	3.7e-156	519.1	0	PF00171.22	Aldehyde dehydrogenase family	9.1e-84	277.3	0.03						Viruses;Duplodnaviria;Heunggongvirae;Uroviricota;Caudoviricetes	Bacteria	Actinomycetota	Actinomycetia	Mycobacteriales	Micromonosporaceae	Micromonospora		none
NC_009380.1 Salinispora tropica CNB-440, complete sequence_fragment_2_82	NC_009380.1 Salinispora tropica CNB-440, complete sequence_fragment_2	K00320	mer; 5,10-methylenetetrahydromethanopterin reductase [EC:1.5.98.2]	1.2e-39	134.7	0	PF00296.20	Luciferase-like monooxygenase	1.4e-47	158.4	0						Viruses;Duplodnaviria;Heunggongvirae;Uroviricota;Caudoviricetes	Bacteria	Actinomycetota	Actinomycetia	Mycobacteriales	Micromonosporaceae	Micromonospora		none
k141_175559_65	k141_175559	K01784	galE, GALE; UDP-glucose 4-epimerase [EC:5.1.3.2]	1.2e-27	95.3	0.21	PF01370.21	NAD dependent epimerase/dehydratase family	6.6e-25	83.8	0.59	VOG00074	sp|Q9EQC1|3BHS7_MOUSE 3 beta-hydroxysteroid dehydrogenase type 7	8.6e-19	63.4	3.53	Viruses;Duplodnaviria;Heunggongvirae;Uroviricota;Caudoviricetes	Bacteria	Bacillota_A	Clostridia	UBA1381	UBA9506		host-associated, animal host, mammalian host, digestive tract, intestine
k141_175559_65	k141_175559	K01784	galE, GALE; UDP-glucose 4-epimerase [EC:5.1.3.2]	1.2e-27	95.3	0.21	PF01370.21	NAD dependent epimerase/dehydratase family	6.6e-25	83.8	0.59	VOG00074	sp|Q9EQC1|3BHS7_MOUSE 3 beta-hydroxysteroid dehydrogenase type 7	8.6e-19	63.4	3.53	Viruses;Duplodnaviria;Heunggongvirae;Uroviricota;Caudoviricetes	Bacteria	Bacillota_A	Clostridia	Lachnospirales	Lachnospiraceae	Acetatifactor	host-associated, animal host, mammalian host, digestive tract, intestine
NZ_JAGGOU010000034.1 Streptomyces sp. ISL-44 ISL44_35, whole genome shotgun sequence_fragment_1_49	NZ_JAGGOU010000034.1 Streptomyces sp. ISL-44 ISL44_35, whole genome shotgun sequence_fragment_1	K02169	bioC; malonyl-CoA O-methyltransferase [EC:2.1.1.197]	2.5e-16	58.5	0	PF08241.12	Methyltransferase domain	9.2e-14	48.9	0.03						Viruses;Duplodnaviria;Heunggongvirae;Uroviricota;Caudoviricetes	Bacteria	Actinomycetota	Actinomycetia	Streptomycetales	Streptomycetaceae	Streptomyces	terrestrial	steppe soil[ENVO:00005777]|soil organic matter[ENVO:04000008]
QXWW01000023.1 Lachnospiraceae bacterium strain X68 Scaffold20_1, whole genome shotgun sequence_fragment_1_22	QXWW01000023.1 Lachnospiraceae bacterium strain X68 Scaffold20_1, whole genome shotgun sequence_fragment_1	K01649	leuA, IMS; 2-isopropylmalate synthase [EC:2.3.3.13]	1.5e-184	612.8	0	PF00682.19	HMGL-like	6.1e-71	234.9	0	VOG01073	REFSEQ hypothetical protein	1.9e-18	62.2	0.47	Viruses;Duplodnaviria;Heunggongvirae;Uroviricota;Caudoviricetes	Bacteria	Bacillota_A	Clostridia	Lachnospirales	Lachnospiraceae	14-2	host-associated	ceacal content
QXWW01000023.1 Lachnospiraceae bacterium strain X68 Scaffold20_1, whole genome shotgun sequence_fragment_1_23	QXWW01000023.1 Lachnospiraceae bacterium strain X68 Scaffold20_1, whole genome shotgun sequence_fragment_1	K01951	guaA, GMPS; GMP synthase (glutamine-hydrolysing) [EC:6.3.5.2]	9.3e-221	732.1	0.01	PF00958.22	GMP synthase C terminal domain	5.9e-43	140.8	0.01						Viruses;Duplodnaviria;Heunggongvirae;Uroviricota;Caudoviricetes	Bacteria	Bacillota_A	Clostridia	Lachnospirales	Lachnospiraceae	14-2	host-associated	ceacal content
QXWW01000001.1 Lachnospiraceae bacterium strain X68 Scaffold1_1, whole genome shotgun sequence_fragment_2_110	QXWW01000001.1 Lachnospiraceae bacterium strain X68 Scaffold1_1, whole genome shotgun sequence_fragment_2	K00147	proA; glutamate-5-semialdehyde dehydrogenase [EC:1.2.1.41]	1.2e-188	626.8	0.01	PF00171.22	Aldehyde dehydrogenase family	8e-30	99.6	0.03						Viruses;Duplodnaviria;Heunggongvirae;Uroviricota;Caudoviricetes	Bacteria	Bacillota_A	Clostridia	Lachnospirales	Lachnospiraceae	14-2	host-associated	ceacal content
QXWW01000001.1 Lachnospiraceae bacterium strain X68 Scaffold1_1, whole genome shotgun sequence_fragment_2_137	QXWW01000001.1 Lachnospiraceae bacterium strain X68 Scaffold1_1, whole genome shotgun sequence_fragment_2	K00390	cysH; phosphoadenosine phosphosulfate reductase [EC:1.8.4.8 1.8.4.10]	1.4e-22	77.8	0.52	PF01507.19	Phosphoadenosine phosphosulfate reductase family	1.1e-12	44.2	0.34	VOG00137	sp|P03766|Y290_LAMBD Uncharacterized nin region protein ORF290	4.9e-27	91.1	3.44	Viruses;Duplodnaviria;Heunggongvirae;Uroviricota;Caudoviricetes	Bacteria	Bacillota_A	Clostridia	Lachnospirales	Lachnospiraceae	14-2	host-associated	ceacal content
k141_394162_17	k141_394162	K00390	cysH; phosphoadenosine phosphosulfate reductase [EC:1.8.4.8 1.8.4.10]	1.1e-18	64.7	0.52	PF11922.8	Domain of unknown function (DUF3440)	2.4e-85	279.9	0.05	VOG00137	sp|P03766|Y290_LAMBD Uncharacterized nin region protein ORF290	1.2e-37	125.1	3.44	Viruses;Duplodnaviria;Heunggongvirae;Uroviricota;Caudoviricetes	Bacteria	Bacteroidota	Bacteroidia	Bacteroidales	TTA-H9		anthropogenic, mine
NZ_FODX01000001.1 Nitrosovibrio sp. Nv6, whole genome shotgun sequence_fragment_9_673	NZ_FODX01000001.1 Nitrosovibrio sp. Nv6, whole genome shotgun sequence_fragment_9	K00390	cysH; phosphoadenosine phosphosulfate reductase [EC:1.8.4.8 1.8.4.10]	1.5e-30	103.9	0.52	PF01507.19	Phosphoadenosine phosphosulfate reductase family	2.3e-30	101.3	0.34	VOG00137	sp|P03766|Y290_LAMBD Uncharacterized nin region protein ORF290	3.4e-52	173.2	3.44	Viruses;Duplodnaviria;Heunggongvirae;Uroviricota;Caudoviricetes	Bacteria	Pseudomonadota	Gammaproteobacteria	Burkholderiales	Nitrosomonadaceae	Nitrosospira		none
NZ_FODX01000001.1 Nitrosovibrio sp. Nv6, whole genome shotgun sequence_fragment_9_689	NZ_FODX01000001.1 Nitrosovibrio sp. Nv6, whole genome shotgun sequence_fragment_9	K00449	pcaH; protocatechuate 3,4-dioxygenase, beta subunit [EC:1.13.11.3]	2e-60	202.5	0	PF00775.21	Dioxygenase	1.5e-38	127.5	0						Viruses;Duplodnaviria;Heunggongvirae;Uroviricota;Caudoviricetes	Bacteria	Pseudomonadota	Gammaproteobacteria	Burkholderiales	Nitrosomonadaceae	Nitrosospira		none
NZ_FODX01000001.1 Nitrosovibrio sp. Nv6, whole genome shotgun sequence_fragment_9_696	NZ_FODX01000001.1 Nitrosovibrio sp. Nv6, whole genome shotgun sequence_fragment_9	K06131	clsA_B; cardiolipin synthase A/B [EC:2.7.8.-]	2.2e-112	374.1	0	PF13091.6	PLD-like domain	1.3e-37	124.2	0						Viruses;Duplodnaviria;Heunggongvirae;Uroviricota;Caudoviricetes	Bacteria	Pseudomonadota	Gammaproteobacteria	Burkholderiales	Nitrosomonadaceae	Nitrosospira		none
NZ_FODX01000001.1 Nitrosovibrio sp. Nv6, whole genome shotgun sequence_fragment_9_704	NZ_FODX01000001.1 Nitrosovibrio sp. Nv6, whole genome shotgun sequence_fragment_9	K18030	nicB; nicotinate dehydrogenase subunit B [EC:1.17.2.1]	7.5e-113	376.2	0	PF00034.21	Cytochrome c	9.7e-23	76.6	0						Viruses;Duplodnaviria;Heunggongvirae;Uroviricota;Caudoviricetes	Bacteria	Pseudomonadota	Gammaproteobacteria	Burkholderiales	Nitrosomonadaceae	Nitrosospira		none
NZ_FODX01000001.1 Nitrosovibrio sp. Nv6, whole genome shotgun sequence_fragment_11_979	NZ_FODX01000001.1 Nitrosovibrio sp. Nv6, whole genome shotgun sequence_fragment_11	K00390	cysH; phosphoadenosine phosphosulfate reductase [EC:1.8.4.8 1.8.4.10]	1.9e-18	64	0.52	PF01507.19	Phosphoadenosine phosphosulfate reductase family	1.4e-16	56.5	0.34	VOG00137	sp|P03766|Y290_LAMBD Uncharacterized nin region protein ORF290	6e-21	70.7	3.44	Viruses;Duplodnaviria;Heunggongvirae;Uroviricota;Caudoviricetes	Bacteria	Pseudomonadota	Gammaproteobacteria	Burkholderiales	Nitrosomonadaceae	Nitrosospira		none
k141_1900415_fragment_1_63	k141_1900415_fragment_1	K00059	fabG, OAR1; 3-oxoacyl-[acyl-carrier protein] reductase [EC:1.1.1.100]	4.3e-101	334.7	0.07	PF13561.6	Enoyl-(Acyl carrier protein) reductase	1.7e-75	246.9	0.07	VOG05855	sp|Q5UQM3|YR419_MIMIV Uncharacterized short-chain type dehydrogenase/reductase R419	3.5e-38	124.5	0.11	Viruses;Duplodnaviria;Heunggongvirae;Uroviricota;Caudoviricetes	Bacteria	Omnitrophota	Koll11	SKK-01	SKK-01	B134-G9	lentic, sediment, very high salinity, aquatic, salinity
k141_858782_2	k141_858782	K01790	rfbC, rmlC; dTDP-4-dehydrorhamnose 3,5-epimerase [EC:5.1.3.13]	8e-43	141.8	0.05	PF00908.17	dTDP-4-dehydrorhamnose 3,5-epimerase	8.1e-38	124.8	0.05	VOG01177	sp|O27818|RMLC_METTH dTDP-4-dehydrorhamnose 3,5-epimerase	1.7e-20	68.3	0.44	Viruses;Duplodnaviria;Heunggongvirae;Uroviricota;Caudoviricetes	Unclassified						aquatic, marine
k141_858782_4	k141_858782	K03272	gmhC, hldE, waaE, rfaE; D-beta-D-heptose 7-phosphate kinase / D-beta-D-heptose 1-phosphate adenosyltransferase [EC:2.7.1.167 2.7.7.70]	2.4e-36	120.5	0.19	PF00294.24	pfkB family carbohydrate kinase	5.5e-21	70.1	0.12	VOG17422	sp|A6Q4Z6|HLDE_NITSB Bifunctional protein HldE	1.2e-84	278.5	0.3	Viruses;Duplodnaviria;Heunggongvirae;Uroviricota;Caudoviricetes	Unclassified						aquatic, marine
k141_858782_5	k141_858782	K03272	gmhC, hldE, waaE, rfaE; D-beta-D-heptose 7-phosphate kinase / D-beta-D-heptose 1-phosphate adenosyltransferase [EC:2.7.1.167 2.7.7.70]	2.4e-51	170	0.19	PF01467.26	Cytidylyltransferase-like	5.1e-20	67.2	0.24	VOG01675	sp|Q55928|NADM_SYNY3 Bifunctional NMN adenylyltransferase/Nudix hydrolase	4e-14	47.7	2.34	Viruses;Duplodnaviria;Heunggongvirae;Uroviricota;Caudoviricetes	Unclassified						aquatic, marine
k141_757127_2	k141_757127	K01784	galE, GALE; UDP-glucose 4-epimerase [EC:5.1.3.2]	2.1e-44	147.8	0.21	PF01370.21	NAD dependent epimerase/dehydratase family	1.4e-46	153.9	0.59	VOG00074	sp|Q9EQC1|3BHS7_MOUSE 3 beta-hydroxysteroid dehydrogenase type 7	2.2e-73	242.1	3.53	Viruses;Duplodnaviria;Heunggongvirae;Uroviricota;Caudoviricetes	Unclassified						aquatic, marine
k141_757127_4	k141_757127	K02377	TSTA3, fcl; GDP-L-fucose synthase [EC:1.1.1.271]	3.2e-79	261.8	0.12	PF01370.21	NAD dependent epimerase/dehydratase family	7.9e-45	148.2	0.59	VOG00074	sp|Q9EQC1|3BHS7_MOUSE 3 beta-hydroxysteroid dehydrogenase type 7	9.8e-45	147.9	3.53	Viruses;Duplodnaviria;Heunggongvirae;Uroviricota;Caudoviricetes	Unclassified						aquatic, marine
k141_757127_7	k141_757127	K01710	E4.2.1.46, rfbB, rffG; dTDP-glucose 4,6-dehydratase [EC:4.2.1.46]	2.2e-43	144.1	0.23	PF01370.21	NAD dependent epimerase/dehydratase family	4.8e-27	89.9	0.59	VOG00074	sp|Q9EQC1|3BHS7_MOUSE 3 beta-hydroxysteroid dehydrogenase type 7	2.2e-36	120.5	3.53	Viruses;Duplodnaviria;Heunggongvirae;Uroviricota;Caudoviricetes	Unclassified						aquatic, marine
k141_757127_11	k141_757127	K03272	gmhC, hldE, waaE, rfaE; D-beta-D-heptose 7-phosphate kinase / D-beta-D-heptose 1-phosphate adenosyltransferase [EC:2.7.1.167 2.7.7.70]	3.6e-37	123.2	0.19	PF00294.24	pfkB family carbohydrate kinase	2e-21	71.5	0.12	VOG17422	sp|A6Q4Z6|HLDE_NITSB Bifunctional protein HldE	7.4e-88	289.1	0.3	Viruses;Duplodnaviria;Heunggongvirae;Uroviricota;Caudoviricetes	Unclassified						aquatic, marine
k141_757127_12	k141_757127	K03272	gmhC, hldE, waaE, rfaE; D-beta-D-heptose 7-phosphate kinase / D-beta-D-heptose 1-phosphate adenosyltransferase [EC:2.7.1.167 2.7.7.70]	4.4e-38	126.2	0.19	PF01467.26	Cytidylyltransferase-like	3.3e-17	58.1	0.24	VOG01675	sp|Q55928|NADM_SYNY3 Bifunctional NMN adenylyltransferase/Nudix hydrolase	1.2e-17	59.3	2.34	Viruses;Duplodnaviria;Heunggongvirae;Uroviricota;Caudoviricetes	Unclassified						aquatic, marine
k141_757127_13	k141_757127	K01710	E4.2.1.46, rfbB, rffG; dTDP-glucose 4,6-dehydratase [EC:4.2.1.46]	1.6e-101	335.8	0.23	PF16363.5	GDP-mannose 4,6 dehydratase	7.1e-54	178.4	0.21	VOG00074	sp|Q9EQC1|3BHS7_MOUSE 3 beta-hydroxysteroid dehydrogenase type 7	3.4e-64	211.9	3.53	Viruses;Duplodnaviria;Heunggongvirae;Uroviricota;Caudoviricetes	Unclassified						aquatic, marine
k141_83185_2	k141_83185	K03272	gmhC, hldE, waaE, rfaE; D-beta-D-heptose 7-phosphate kinase / D-beta-D-heptose 1-phosphate adenosyltransferase [EC:2.7.1.167 2.7.7.70]	1.5e-35	117.8	0.19	PF00294.24	pfkB family carbohydrate kinase	1.1e-19	65.9	0.12	VOG17422	sp|A6Q4Z6|HLDE_NITSB Bifunctional protein HldE	5.1e-81	266.6	0.3	Viruses;Duplodnaviria;Heunggongvirae;Uroviricota;Caudoviricetes	Unclassified						aquatic, marine
k141_83185_3	k141_83185	K03272	gmhC, hldE, waaE, rfaE; D-beta-D-heptose 7-phosphate kinase / D-beta-D-heptose 1-phosphate adenosyltransferase [EC:2.7.1.167 2.7.7.70]	2.5e-38	127	0.19	PF01467.26	Cytidylyltransferase-like	5.8e-18	60.5	0.24	VOG01675	sp|Q55928|NADM_SYNY3 Bifunctional NMN adenylyltransferase/Nudix hydrolase	1.5e-17	59	2.34	Viruses;Duplodnaviria;Heunggongvirae;Uroviricota;Caudoviricetes	Unclassified						aquatic, marine
k141_931946_2	k141_931946	K12452	ascC, ddhC, rfbH; CDP-4-dehydro-6-deoxyglucose reductase, E1 [EC:1.17.1.1]	1.8e-153	506.2	0.04	PF01041.17	DegT/DnrJ/EryC1/StrS aminotransferase family	4.4e-82	271.3	0.07	VOG02974	sp|Q9ALN8|SPNQ_SACSN dTDP-4-dehydro-2,6-dideoxy-D-glucose 3-dehydratase	1.9e-75	249.2	0.53	Viruses;Duplodnaviria;Heunggongvirae;Uroviricota;Caudoviricetes	Unclassified						aquatic, marine
k141_931946_4	k141_931946	K01710	E4.2.1.46, rfbB, rffG; dTDP-glucose 4,6-dehydratase [EC:4.2.1.46]	1.2e-105	349.4	0.23	PF16363.5	GDP-mannose 4,6 dehydratase	1.3e-60	200.5	0.21	VOG00074	sp|Q9EQC1|3BHS7_MOUSE 3 beta-hydroxysteroid dehydrogenase type 7	2e-68	225.8	3.53	Viruses;Duplodnaviria;Heunggongvirae;Uroviricota;Caudoviricetes	Unclassified						aquatic, marine
k141_931946_5	k141_931946	K04034	bchE; anaerobic magnesium-protoporphyrin IX monomethyl ester cyclase [EC:1.21.98.3]	1.7e-84	279.7	0.01	PF04055.21	Radical SAM superfamily	6.6e-25	83.4	0.21						Viruses;Duplodnaviria;Heunggongvirae;Uroviricota;Caudoviricetes	Unclassified						aquatic, marine
k141_931946_6	k141_931946	K02377	TSTA3, fcl; GDP-L-fucose synthase [EC:1.1.1.271]	4.8e-90	297.4	0.12	PF01370.21	NAD dependent epimerase/dehydratase family	2.7e-48	159.5	0.59	VOG00074	sp|Q9EQC1|3BHS7_MOUSE 3 beta-hydroxysteroid dehydrogenase type 7	5.9e-38	125.7	3.53	Viruses;Duplodnaviria;Heunggongvirae;Uroviricota;Caudoviricetes	Unclassified						aquatic, marine
k141_931946_8	k141_931946	K01711	gmd, GMDS; GDPmannose 4,6-dehydratase [EC:4.2.1.47]	3.6e-168	556.5	0.08	PF16363.5	GDP-mannose 4,6 dehydratase	1.2e-131	434	0.21	VOG00074	sp|Q9EQC1|3BHS7_MOUSE 3 beta-hydroxysteroid dehydrogenase type 7	1.6e-66	219.6	3.53	Viruses;Duplodnaviria;Heunggongvirae;Uroviricota;Caudoviricetes	Unclassified						aquatic, marine
k141_861094_2	k141_861094	K03272	gmhC, hldE, waaE, rfaE; D-beta-D-heptose 7-phosphate kinase / D-beta-D-heptose 1-phosphate adenosyltransferase [EC:2.7.1.167 2.7.7.70]	2.3e-31	104	0.19	PF00294.24	pfkB family carbohydrate kinase	1.5e-21	72	0.12	VOG17422	sp|A6Q4Z6|HLDE_NITSB Bifunctional protein HldE	3.6e-85	280.2	0.3	Viruses;Duplodnaviria;Heunggongvirae;Uroviricota;Caudoviricetes	Unclassified						aquatic, marine
k141_861094_3	k141_861094	K03272	gmhC, hldE, waaE, rfaE; D-beta-D-heptose 7-phosphate kinase / D-beta-D-heptose 1-phosphate adenosyltransferase [EC:2.7.1.167 2.7.7.70]	1.1e-40	134.9	0.19	PF01467.26	Cytidylyltransferase-like	1.3e-18	62.6	0.24	VOG01675	sp|Q55928|NADM_SYNY3 Bifunctional NMN adenylyltransferase/Nudix hydrolase	8.7e-20	66.3	2.34	Viruses;Duplodnaviria;Heunggongvirae;Uroviricota;Caudoviricetes	Unclassified						aquatic, marine
k141_962352_2	k141_962352	K04034	bchE; anaerobic magnesium-protoporphyrin IX monomethyl ester cyclase [EC:1.21.98.3]	1.1e-56	187.7	0.01	PF04055.21	Radical SAM superfamily	1.1e-18	63.2	0.21						Viruses;Duplodnaviria;Heunggongvirae;Uroviricota;Caudoviricetes	Unclassified						aquatic, marine
k141_962352_5	k141_962352	K02377	TSTA3, fcl; GDP-L-fucose synthase [EC:1.1.1.271]	4e-121	399.7	0.12	PF01370.21	NAD dependent epimerase/dehydratase family	1.8e-54	179.7	0.59	VOG00074	sp|Q9EQC1|3BHS7_MOUSE 3 beta-hydroxysteroid dehydrogenase type 7	9e-45	148.1	3.53	Viruses;Duplodnaviria;Heunggongvirae;Uroviricota;Caudoviricetes	Unclassified						aquatic, marine
k141_962352_6	k141_962352	K01711	gmd, GMDS; GDPmannose 4,6-dehydratase [EC:4.2.1.47]	2.9e-169	560.1	0.08	PF16363.5	GDP-mannose 4,6 dehydratase	9.6e-130	427.8	0.21	VOG00074	sp|Q9EQC1|3BHS7_MOUSE 3 beta-hydroxysteroid dehydrogenase type 7	2.2e-65	215.8	3.53	Viruses;Duplodnaviria;Heunggongvirae;Uroviricota;Caudoviricetes	Unclassified						aquatic, marine
k141_375642_4	k141_375642	K13010	per, rfbE; perosamine synthetase [EC:2.6.1.102]	2.5e-20	67.8	0.03	PF01041.17	DegT/DnrJ/EryC1/StrS aminotransferase family	1.3e-20	69.1	0.07						Viruses;Duplodnaviria;Heunggongvirae;Uroviricota;Caudoviricetes	Unclassified						aquatic, marine
k141_375642_7	k141_375642	K14652	ribBA; 3,4-dihydroxy 2-butanone 4-phosphate synthase / GTP cyclohydrolase II [EC:4.1.99.12 3.5.4.25]	1.2e-85	283.5	0.02	PF00926.19	3,4-dihydroxy-2-butanone 4-phosphate synthase	1.3e-72	238.4	0.02	VOG00806	sp|Q5UNV4|UNAP_MIMIV Probable UDP-N-acetylglucosamine pyrophosphorylase	1e-120	399.1	0.55	Viruses;Duplodnaviria;Heunggongvirae;Uroviricota;Caudoviricetes	Unclassified						aquatic, marine
k141_375642_18	k141_375642	K01710	E4.2.1.46, rfbB, rffG; dTDP-glucose 4,6-dehydratase [EC:4.2.1.46]	2.7e-104	345	0.23	PF16363.5	GDP-mannose 4,6 dehydratase	5.5e-54	178.8	0.21	VOG00074	sp|Q9EQC1|3BHS7_MOUSE 3 beta-hydroxysteroid dehydrogenase type 7	9.4e-66	217	3.53	Viruses;Duplodnaviria;Heunggongvirae;Uroviricota;Caudoviricetes	Unclassified						aquatic, marine
NZ_CP072941.1 Streptomyces yatensis strain DSM 41771 chromosome, complete genome_fragment_123_7991	NZ_CP072941.1 Streptomyces yatensis strain DSM 41771 chromosome, complete genome_fragment_123	K01055	pcaD; 3-oxoadipate enol-lactonase [EC:3.1.1.24]	1.5e-38	132.1	0.03	PF00561.20	alpha/beta hydrolase fold	7.4e-29	97.4	0.42	VOG00487	sp|O64252|PRXH_BPMD2 Putative non-heme haloperoxidase	1.6e-19	66.3	3.86	Viruses;Duplodnaviria;Heunggongvirae;Uroviricota;Caudoviricetes	Bacteria	Actinomycetota	Actinomycetia	Streptomycetales	Streptomycetaceae	Streptomyces		none
NZ_CP072941.1 Streptomyces yatensis strain DSM 41771 chromosome, complete genome_fragment_123_7993	NZ_CP072941.1 Streptomyces yatensis strain DSM 41771 chromosome, complete genome_fragment_123	K00568	ubiG; 2-polyprenyl-6-hydroxyphenyl methylase / 3-demethylubiquinone-9 3-methyltransferase [EC:2.1.1.222 2.1.1.64]	2.3e-16	59	0.05	PF13489.6	Methyltransferase domain	7.3e-22	74.2	0.02						Viruses;Duplodnaviria;Heunggongvirae;Uroviricota;Caudoviricetes	Bacteria	Actinomycetota	Actinomycetia	Streptomycetales	Streptomycetaceae	Streptomyces		none
1671927.SAMEA8805510.CAJUFI010000002 TPA_asm: uncultured Acetatifactor sp. isolate MGBC130773 genome assembly, contig: MGBC130773.2, whole genome shotgun sequence_fragment_3_165	1671927.SAMEA8805510.CAJUFI010000002 TPA_asm: uncultured Acetatifactor sp. isolate MGBC130773 genome assembly, contig: MGBC130773.2, whole genome shotgun sequence_fragment_3	K01755	argH, ASL; argininosuccinate lyase [EC:4.3.2.1]	4.9e-215	714.5	0	PF00206.20	Lyase	1.2e-77	257.6	0.01						Viruses;Duplodnaviria;Heunggongvirae;Uroviricota;Caudoviricetes	Bacteria	Bacillota_A	Clostridia	Lachnospirales	Lachnospiraceae		host-associated, animal host, intestine, digestive tract
USFB01000003.1 uncultured bacterium isolate UMGS1664 genome assembly, contig: NODE_30_length_107374_cov_4.427688, whole genome shotgun sequence_fragment_1_2	USFB01000003.1 uncultured bacterium isolate UMGS1664 genome assembly, contig: NODE_30_length_107374_cov_4.427688, whole genome shotgun sequence_fragment_1	K00817	hisC; histidinol-phosphate aminotransferase [EC:2.6.1.9]	1.5e-100	334.4	0	PF00155.21	Aminotransferase class I and II	4e-60	199	0.03						Viruses;Duplodnaviria;Heunggongvirae;Uroviricota;Caudoviricetes	Bacteria	Cyanobacteriota	Vampirovibrionia	Gastranaerophilales	Gastranaerophilaceae	CAG-196	host-associated	human gut
USFB01000003.1 uncultured bacterium isolate UMGS1664 genome assembly, contig: NODE_30_length_107374_cov_4.427688, whole genome shotgun sequence_fragment_1_50	USFB01000003.1 uncultured bacterium isolate UMGS1664 genome assembly, contig: NODE_30_length_107374_cov_4.427688, whole genome shotgun sequence_fragment_1	K00390	cysH; phosphoadenosine phosphosulfate reductase [EC:1.8.4.8 1.8.4.10]	6.7e-27	91.2	0.52	PF01507.19	Phosphoadenosine phosphosulfate reductase family	1.2e-20	69.4	0.34	VOG00137	sp|P03766|Y290_LAMBD Uncharacterized nin region protein ORF290	1.1e-40	135	3.44	Viruses;Duplodnaviria;Heunggongvirae;Uroviricota;Caudoviricetes	Bacteria	Cyanobacteriota	Vampirovibrionia	Gastranaerophilales	Gastranaerophilaceae	CAG-196	host-associated	human gut
USFB01000003.1 uncultured bacterium isolate UMGS1664 genome assembly, contig: NODE_30_length_107374_cov_4.427688, whole genome shotgun sequence_fragment_1_64	USFB01000003.1 uncultured bacterium isolate UMGS1664 genome assembly, contig: NODE_30_length_107374_cov_4.427688, whole genome shotgun sequence_fragment_1	K01854	glf; UDP-galactopyranose mutase [EC:5.4.99.9]	6.9e-142	470.7	0.07	PF03275.13	UDP-galactopyranose mutase	9e-75	246	0.07	VOG14536	sp|P37747|GLF_ECOLI UDP-galactopyranose mutase	5.6e-89	293.7	0.23	Viruses;Duplodnaviria;Heunggongvirae;Uroviricota;Caudoviricetes	Bacteria	Cyanobacteriota	Vampirovibrionia	Gastranaerophilales	Gastranaerophilaceae	CAG-196	host-associated	human gut
USFB01000003.1 uncultured bacterium isolate UMGS1664 genome assembly, contig: NODE_30_length_107374_cov_4.427688, whole genome shotgun sequence_fragment_1_68	USFB01000003.1 uncultured bacterium isolate UMGS1664 genome assembly, contig: NODE_30_length_107374_cov_4.427688, whole genome shotgun sequence_fragment_1	K01711	gmd, GMDS; GDPmannose 4,6-dehydratase [EC:4.2.1.47]	4.7e-214	709.8	0.08	PF16363.5	GDP-mannose 4,6 dehydratase	5e-158	520.8	0.21	VOG00074	sp|Q9EQC1|3BHS7_MOUSE 3 beta-hydroxysteroid dehydrogenase type 7	1.2e-67	223.1	3.53	Viruses;Duplodnaviria;Heunggongvirae;Uroviricota;Caudoviricetes	Bacteria	Cyanobacteriota	Vampirovibrionia	Gastranaerophilales	Gastranaerophilaceae	CAG-196	host-associated	human gut
k141_1168204_3	k141_1168204	K14266	prnA, rebH, ktzQ; tryptophan 7-halogenase [EC:1.14.19.9]	9.2e-101	334	0.23	PF04820.14	Tryptophan halogenase	9.1e-93	305.8	0.27	VOG09940	sp|Q8KHZ8|REBH_NOCAE Flavin-dependent tryptophan halogenase RebH	2e-113	374.3	0.83	Viruses;Duplodnaviria;Heunggongvirae;Uroviricota;Caudoviricetes	Bacteria	Pseudomonadota	Alphaproteobacteria	WRAU01	WRAU01		lentic, low salinity, fresh water, aquatic, alkaline, ph, salinity, lacustrine
k141_2413354_2	k141_2413354	K19286	nfrA2; FMN reductase [NAD(P)H] [EC:1.5.1.39]	3.5e-20	69.2	0.01	PF00881.24	Nitroreductase family	2.4e-31	104.2	0.01						Viruses;Duplodnaviria;Heunggongvirae;Uroviricota;Caudoviricetes	Bacteria	Bacillota_A	Clostridia	Oscillospirales	UBA929	UBA929	host-associated, animal host, digestive tract, intestine
k141_96757_21	k141_96757	K01495	GCH1, folE; GTP cyclohydrolase IA [EC:3.5.4.16]	7.8e-56	186.7	0.52	PF01227.22	GTP cyclohydrolase I	8.6e-49	160.5	0.52	VOG00911	sp|Q2Y6B3|GCH1_NITMU GTP cyclohydrolase 1	1.6e-46	153.8	1.49	Viruses;Duplodnaviria;Heunggongvirae;Uroviricota;Caudoviricetes	Bacteria	Bacteroidota	Bacteroidia	Bacteroidales	Bacteroidaceae	Bacteroides	host-associated, animal host, mammalian host, intestine, digestive tract, human host
k141_96757_21	k141_96757	K01495	GCH1, folE; GTP cyclohydrolase IA [EC:3.5.4.16]	7.8e-56	186.7	0.52	PF01227.22	GTP cyclohydrolase I	8.6e-49	160.5	0.52	VOG00911	sp|Q2Y6B3|GCH1_NITMU GTP cyclohydrolase 1	1.6e-46	153.8	1.49	Viruses;Duplodnaviria;Heunggongvirae;Uroviricota;Caudoviricetes	Bacteria	Bacillota	Bacilli	ML615J-28	CAG-698	Tener-01	host-associated, animal host, mammalian host, intestine, digestive tract, human host
k141_96757_21	k141_96757	K01495	GCH1, folE; GTP cyclohydrolase IA [EC:3.5.4.16]	7.8e-56	186.7	0.52	PF01227.22	GTP cyclohydrolase I	8.6e-49	160.5	0.52	VOG00911	sp|Q2Y6B3|GCH1_NITMU GTP cyclohydrolase 1	1.6e-46	153.8	1.49	No geNomad classification	Bacteria	Myxococcota	Polyangia	Polyangiales	Polyangiaceae		host-associated, animal host, mammalian host, intestine, digestive tract, human host
k141_96757_22	k141_96757	K10026	queE; 7-carboxy-7-deazaguanine synthase [EC:4.3.99.3]	1.4e-54	182.4	0.45	PF04055.21	Radical SAM superfamily	1.8e-14	49.6	0.21	VOG03363	sp|Q9ZCV2|QUEE_RICPR 7-carboxy-7-deazaguanine synthase	5.1e-39	129	1.49	Viruses;Duplodnaviria;Heunggongvirae;Uroviricota;Caudoviricetes	Bacteria	Bacteroidota	Bacteroidia	Bacteroidales	Bacteroidaceae	Bacteroides	host-associated, animal host, mammalian host, intestine, digestive tract, human host
k141_96757_22	k141_96757	K10026	queE; 7-carboxy-7-deazaguanine synthase [EC:4.3.99.3]	1.4e-54	182.4	0.45	PF04055.21	Radical SAM superfamily	1.8e-14	49.6	0.21	VOG03363	sp|Q9ZCV2|QUEE_RICPR 7-carboxy-7-deazaguanine synthase	5.1e-39	129	1.49	Viruses;Duplodnaviria;Heunggongvirae;Uroviricota;Caudoviricetes	Bacteria	Bacillota	Bacilli	ML615J-28	CAG-698	Tener-01	host-associated, animal host, mammalian host, intestine, digestive tract, human host
k141_96757_22	k141_96757	K10026	queE; 7-carboxy-7-deazaguanine synthase [EC:4.3.99.3]	1.4e-54	182.4	0.45	PF04055.21	Radical SAM superfamily	1.8e-14	49.6	0.21	VOG03363	sp|Q9ZCV2|QUEE_RICPR 7-carboxy-7-deazaguanine synthase	5.1e-39	129	1.49	No geNomad classification	Bacteria	Myxococcota	Polyangia	Polyangiales	Polyangiaceae		host-associated, animal host, mammalian host, intestine, digestive tract, human host
k141_96757_23	k141_96757	K01737	queD, ptpS, PTS; 6-pyruvoyltetrahydropterin/6-carboxytetrahydropterin synthase [EC:4.2.3.12 4.1.2.50]	1.1e-38	130.6	0.54	PF01242.19	6-pyruvoyl tetrahydropterin synthase	6.6e-32	105.2	0.53	VOG01126	sp|Q1RHI6|QUED_RICBR 6-carboxy-5,6,7,8-tetrahydropterin synthase	4e-20	67	1.36	Viruses;Duplodnaviria;Heunggongvirae;Uroviricota;Caudoviricetes	Bacteria	Bacteroidota	Bacteroidia	Bacteroidales	Bacteroidaceae	Bacteroides	host-associated, animal host, mammalian host, intestine, digestive tract, human host
k141_96757_23	k141_96757	K01737	queD, ptpS, PTS; 6-pyruvoyltetrahydropterin/6-carboxytetrahydropterin synthase [EC:4.2.3.12 4.1.2.50]	1.1e-38	130.6	0.54	PF01242.19	6-pyruvoyl tetrahydropterin synthase	6.6e-32	105.2	0.53	VOG01126	sp|Q1RHI6|QUED_RICBR 6-carboxy-5,6,7,8-tetrahydropterin synthase	4e-20	67	1.36	Viruses;Duplodnaviria;Heunggongvirae;Uroviricota;Caudoviricetes	Bacteria	Bacillota	Bacilli	ML615J-28	CAG-698	Tener-01	host-associated, animal host, mammalian host, intestine, digestive tract, human host
k141_96757_23	k141_96757	K01737	queD, ptpS, PTS; 6-pyruvoyltetrahydropterin/6-carboxytetrahydropterin synthase [EC:4.2.3.12 4.1.2.50]	1.1e-38	130.6	0.54	PF01242.19	6-pyruvoyl tetrahydropterin synthase	6.6e-32	105.2	0.53	VOG01126	sp|Q1RHI6|QUED_RICBR 6-carboxy-5,6,7,8-tetrahydropterin synthase	4e-20	67	1.36	No geNomad classification	Bacteria	Myxococcota	Polyangia	Polyangiales	Polyangiaceae		host-associated, animal host, mammalian host, intestine, digestive tract, human host
k141_96757_30	k141_96757	K00390	cysH; phosphoadenosine phosphosulfate reductase [EC:1.8.4.8 1.8.4.10]	1.5e-30	103.6	0.52	PF01507.19	Phosphoadenosine phosphosulfate reductase family	3e-24	81.1	0.34	VOG00137	sp|P03766|Y290_LAMBD Uncharacterized nin region protein ORF290	8.6e-28	92.4	3.44	Viruses;Duplodnaviria;Heunggongvirae;Uroviricota;Caudoviricetes	Bacteria	Bacteroidota	Bacteroidia	Bacteroidales	Bacteroidaceae	Bacteroides	host-associated, animal host, mammalian host, intestine, digestive tract, human host
k141_96757_30	k141_96757	K00390	cysH; phosphoadenosine phosphosulfate reductase [EC:1.8.4.8 1.8.4.10]	1.5e-30	103.6	0.52	PF01507.19	Phosphoadenosine phosphosulfate reductase family	3e-24	81.1	0.34	VOG00137	sp|P03766|Y290_LAMBD Uncharacterized nin region protein ORF290	8.6e-28	92.4	3.44	Viruses;Duplodnaviria;Heunggongvirae;Uroviricota;Caudoviricetes	Bacteria	Bacillota	Bacilli	ML615J-28	CAG-698	Tener-01	host-associated, animal host, mammalian host, intestine, digestive tract, human host
k141_96757_30	k141_96757	K00390	cysH; phosphoadenosine phosphosulfate reductase [EC:1.8.4.8 1.8.4.10]	1.5e-30	103.6	0.52	PF01507.19	Phosphoadenosine phosphosulfate reductase family	3e-24	81.1	0.34	VOG00137	sp|P03766|Y290_LAMBD Uncharacterized nin region protein ORF290	8.6e-28	92.4	3.44	No geNomad classification	Bacteria	Myxococcota	Polyangia	Polyangiales	Polyangiaceae		host-associated, animal host, mammalian host, intestine, digestive tract, human host
k141_341018_2	k141_341018	K00059	fabG, OAR1; 3-oxoacyl-[acyl-carrier protein] reductase [EC:1.1.1.100]	6.8e-58	193.1	0.07	PF00106.25	short chain dehydrogenase	6.1e-52	171.4	0.11	VOG02266	REFSEQ hypothetical protein	6.8e-18	60.3	0.35	No geNomad classification	Bacteria	4484-113	4484-113	4484-113	JAFGCY01	JAFGCY01	wastewater, aquatic, built environment, sludge, anthropogenic, terrestrial
k141_394640_8	k141_394640	K01055	pcaD; 3-oxoadipate enol-lactonase [EC:3.1.1.24]	4.1e-43	144.9	0.03	PF00561.20	alpha/beta hydrolase fold	1.6e-25	84.4	0.42	VOG00487	sp|O64252|PRXH_BPMD2 Putative non-heme haloperoxidase	1.2e-12	41.8	3.86	No geNomad classification	Bacteria	Bacillota_A	Clostridia	Oscillospirales	Oscillospiraceae	Faecousia	host-associated, animal host, mammalian host, digestive tract, intestine
NZ_MNBL01000170.1 Nioella sediminis strain JS7-11 contig170, whole genome shotgun sequence_3	NZ_MNBL01000170.1 Nioella sediminis strain JS7-11 contig170, whole genome shotgun sequence	K00640	cysE; serine O-acetyltransferase [EC:2.3.1.30]	1.3e-92	308.9	0.04	PF06426.14	Serine acetyltransferase, N-terminal	1.4e-40	131.8	0.01	VOG18216	REFSEQ serine acetyltransferase	8.9e-13	42.1	0.23	Viruses;Duplodnaviria;Heunggongvirae;Uroviricota;Caudoviricetes	Bacteria	Pseudomonadota	Alphaproteobacteria	Rhodobacterales	Rhodobacteraceae	Nioella	check NCBI isolation source	Sediment
k119_165980_7	k119_165980	K01579	panD; aspartate 1-decarboxylase [EC:4.1.1.11]	7.2e-61	202.5	0.01	PF02261.16	Aspartate decarboxylase	2.9e-51	167.3	0.01						Viruses;Duplodnaviria;Heunggongvirae;Uroviricota;Caudoviricetes	Bacteria	Pseudomonadota	Alphaproteobacteria	Caulobacterales	Caulobacteraceae	Brevundimonas	fresh water, aquatic, salinity, low salinity
k141_128621_fragment_6_152	k141_128621_fragment_6	K01591	pyrF; orotidine-5'-phosphate decarboxylase [EC:4.1.1.23]	2.2e-51	170.9	0.01	PF00215.24	Orotidine 5'-phosphate decarboxylase / HUMPS family	3.5e-27	89.7	0.01						No geNomad classification	Bacteria	Patescibacteria	Microgenomatia	UBA12405	UBA12405	WARW01	host-associated, animal host, mammalian host, digestive tract, intestine
k141_1313069_7	k141_1313069	K16150	K16150; glycogen synthase [EC:2.4.1.11]	6.5e-34	114.6	0.05	PF00534.20	Glycosyl transferases group 1	1.5e-26	87.5	0.15						Viruses;Duplodnaviria;Heunggongvirae;Uroviricota;Caudoviricetes	Bacteria	Planctomycetota	Brocadiae	SM23-32	SM23-32	SM23-32	lentic, low salinity, sediment, fresh water, aquatic, salinity, lacustrine
k141_1313069_7	k141_1313069	K16150	K16150; glycogen synthase [EC:2.4.1.11]	6.5e-34	114.6	0.05	PF00534.20	Glycosyl transferases group 1	1.5e-26	87.5	0.15						Viruses;Duplodnaviria;Heunggongvirae;Uroviricota;Caudoviricetes	Bacteria	Acidobacteriota	Blastocatellia	UBA7656	UBA7656	JADGNW01	lentic, low salinity, sediment, fresh water, aquatic, salinity, lacustrine
NZ_SLXB01000031.1 Bacteroides heparinolyticus strain DSM 23917 Ga0310509_131, whole genome shotgun sequence_27	NZ_SLXB01000031.1 Bacteroides heparinolyticus strain DSM 23917 Ga0310509_131, whole genome shotgun sequence	K00390	cysH; phosphoadenosine phosphosulfate reductase [EC:1.8.4.8 1.8.4.10]	4.2e-35	118.8	0.52	PF01507.19	Phosphoadenosine phosphosulfate reductase family	1.1e-31	105.6	0.34	VOG00137	sp|P03766|Y290_LAMBD Uncharacterized nin region protein ORF290	2.7e-42	140.5	3.44	Viruses;Duplodnaviria;Heunggongvirae;Uroviricota;Caudoviricetes	Bacteria	Bacteroidota	Bacteroidia	Bacteroidales	Bacteroidaceae	Bacteroides		none
NZ_SLXB01000027.1 Bacteroides heparinolyticus strain DSM 23917 Ga0310509_127, whole genome shotgun sequence_68	NZ_SLXB01000027.1 Bacteroides heparinolyticus strain DSM 23917 Ga0310509_127, whole genome shotgun sequence	K00059	fabG, OAR1; 3-oxoacyl-[acyl-carrier protein] reductase [EC:1.1.1.100]	9.7e-101	334.6	0.07	PF13561.6	Enoyl-(Acyl carrier protein) reductase	9.2e-75	246.6	0.07	VOG05855	sp|Q5UQM3|YR419_MIMIV Uncharacterized short-chain type dehydrogenase/reductase R419	2.7e-40	133.4	0.11	Viruses;Duplodnaviria;Heunggongvirae;Uroviricota;Caudoviricetes	Bacteria	Bacteroidota	Bacteroidia	Bacteroidales	Bacteroidaceae	Bacteroides		none
NZ_RCCV01000001.1 Micromonospora sp. M71_S20 Ga0265259_11, whole genome shotgun sequence_fragment_7_518	NZ_RCCV01000001.1 Micromonospora sp. M71_S20 Ga0265259_11, whole genome shotgun sequence_fragment_7	K01218	gmuG; mannan endo-1,4-beta-mannosidase [EC:3.2.1.78]	2.3e-90	302.7	0.01	PF00150.18	Cellulase (glycosyl hydrolase family 5)	5.2e-37	124.3	0.07						Viruses;Duplodnaviria;Heunggongvirae;Uroviricota;Caudoviricetes	Bacteria	Actinomycetota	Actinomycetia	Mycobacteriales	Micromonosporaceae	Micromonospora		none
RQZE01000005.1 Erysipelotrichaceae bacterium OH741_COT-311 scaffold_4, whole genome shotgun sequence_fragment_3_57	RQZE01000005.1 Erysipelotrichaceae bacterium OH741_COT-311 scaffold_4, whole genome shotgun sequence_fragment_3	K00390	cysH; phosphoadenosine phosphosulfate reductase [EC:1.8.4.8 1.8.4.10]	7.6e-17	57.8	0.52	PF11922.8	Domain of unknown function (DUF3440)	1.6e-29	97.3	0.05	VOG00137	sp|P03766|Y290_LAMBD Uncharacterized nin region protein ORF290	1.9e-31	103.8	3.44	Viruses;Duplodnaviria;Heunggongvirae;Uroviricota;Caudoviricetes	Bacteria	Bacillota	Bacilli	Erysipelotrichales	Erysipelotrichaceae	RQZE01	check NCBI isolation source	dog mouth
NZ_MTQM01000007.1 Microbacterium sp. CSI-V Contig12, whole genome shotgun sequence_fragment_1_263	NZ_MTQM01000007.1 Microbacterium sp. CSI-V Contig12, whole genome shotgun sequence_fragment_1	K09835	crtISO, crtH; prolycopene isomerase [EC:5.2.1.13]	2e-26	90.2	0	PF13450.6	NAD(P)-binding Rossmann-like domain	2e-13	45.6	0						Viruses;Duplodnaviria;Heunggongvirae;Uroviricota;Caudoviricetes	Bacteria	Actinomycetota	Actinomycetia	Actinomycetales	Microbacteriaceae	Microbacterium	terrestrial	Cyanobacteriota biocrust soil
k141_841928_4	k141_841928	K03183	ubiE; demethylmenaquinone methyltransferase / 2-methoxy-6-polyprenyl-1,4-benzoquinol methylase [EC:2.1.1.163 2.1.1.201]	1.7e-26	89.5	0.01	PF13649.6	Methyltransferase domain	1.6e-19	65.8	0.01						Viruses;Duplodnaviria;Heunggongvirae;Uroviricota;Caudoviricetes	Archaea	Nanoarchaeota	Nanoarchaeia	Woesearchaeales	CG1-02-57-44		aquatic, groundwater
k141_841928_5	k141_841928	K22227	ahbD; heme synthase	3.3e-60	200	0.14	PF04055.21	Radical SAM superfamily	1.7e-20	69.4	0.21	VOG00313	sp|P07075|NRDG_BPT4 Anaerobic ribonucleoside-triphosphate reductase-activating protein	1.8e-12	42.5	7.1	Viruses;Duplodnaviria;Heunggongvirae;Uroviricota;Caudoviricetes	Archaea	Nanoarchaeota	Nanoarchaeia	Woesearchaeales	CG1-02-57-44		aquatic, groundwater
k141_409669_6	k141_409669	K06211	nadR; HTH-type transcriptional regulator, transcriptional repressor of NAD biosynthesis genes [EC:2.7.7.1 2.7.1.22]	2.3e-59	197.8	0.41	PF13521.6	AAA domain	4.1e-21	69.7	0.55	VOG00154	sp|P24518|NADR_SALTY Trifunctional NAD biosynthesis/regulator protein NadR	2.8e-26	86.6	3.56	Viruses;Duplodnaviria;Heunggongvirae;Uroviricota;Caudoviricetes	Bacteria	Bacillota	Bacilli	Erysipelotrichales	Erysipelotrichaceae	Erysipelothrix	host-associated, animal host, mammalian host, digestive tract, intestine
JACQNF010000046.1 Candidatus Woesearchaeota archaeon isolate NC_groundwater_1248_Ag_S-0.1um_45_28 S_p1_S3_coassembly_k141_1577465, whole genome shotgun sequence_8	JACQNF010000046.1 Candidatus Woesearchaeota archaeon isolate NC_groundwater_1248_Ag_S-0.1um_45_28 S_p1_S3_coassembly_k141_1577465, whole genome shotgun sequence	K02377	TSTA3, fcl; GDP-L-fucose synthase [EC:1.1.1.271]	2.7e-47	156.9	0.12	PF01370.21	NAD dependent epimerase/dehydratase family	9.6e-45	146.8	0.59	VOG00074	sp|Q9EQC1|3BHS7_MOUSE 3 beta-hydroxysteroid dehydrogenase type 7	1.4e-42	139.5	3.53	Viruses;Duplodnaviria;Heunggongvirae;Uroviricota;Caudoviricetes	Archaea	Nanoarchaeota	Nanoarchaeia	Woesearchaeales	GW2011-AR9	JACOZP01	fresh water, aquatic	groundwater
JACQNF010000046.1 Candidatus Woesearchaeota archaeon isolate NC_groundwater_1248_Ag_S-0.1um_45_28 S_p1_S3_coassembly_k141_1577465, whole genome shotgun sequence_10	JACQNF010000046.1 Candidatus Woesearchaeota archaeon isolate NC_groundwater_1248_Ag_S-0.1um_45_28 S_p1_S3_coassembly_k141_1577465, whole genome shotgun sequence	K05275	E1.1.1.65; pyridoxine 4-dehydrogenase [EC:1.1.1.65]	7.9e-40	132.8	0.01	PF00248.21	Aldo/keto reductase family	1.3e-44	146.5	0.02						Viruses;Duplodnaviria;Heunggongvirae;Uroviricota;Caudoviricetes	Archaea	Nanoarchaeota	Nanoarchaeia	Woesearchaeales	GW2011-AR9	JACOZP01	fresh water, aquatic	groundwater
JACQNF010000046.1 Candidatus Woesearchaeota archaeon isolate NC_groundwater_1248_Ag_S-0.1um_45_28 S_p1_S3_coassembly_k141_1577465, whole genome shotgun sequence_12	JACQNF010000046.1 Candidatus Woesearchaeota archaeon isolate NC_groundwater_1248_Ag_S-0.1um_45_28 S_p1_S3_coassembly_k141_1577465, whole genome shotgun sequence	K02377	TSTA3, fcl; GDP-L-fucose synthase [EC:1.1.1.271]	8.6e-62	204.7	0.12	PF01370.21	NAD dependent epimerase/dehydratase family	9.2e-42	137.1	0.59	VOG00074	sp|Q9EQC1|3BHS7_MOUSE 3 beta-hydroxysteroid dehydrogenase type 7	4.8e-43	141.1	3.53	Viruses;Duplodnaviria;Heunggongvirae;Uroviricota;Caudoviricetes	Archaea	Nanoarchaeota	Nanoarchaeia	Woesearchaeales	GW2011-AR9	JACOZP01	fresh water, aquatic	groundwater
NZ_FXTO01000012.1 Lutimaribacter litoralis strain DSM 29506, whole genome shotgun sequence_fragment_1_34	NZ_FXTO01000012.1 Lutimaribacter litoralis strain DSM 29506, whole genome shotgun sequence_fragment_1	K00059	fabG, OAR1; 3-oxoacyl-[acyl-carrier protein] reductase [EC:1.1.1.100]	3.8e-40	135.7	0.07	PF00106.25	short chain dehydrogenase	6e-35	115.7	0.11						Viruses;Duplodnaviria;Heunggongvirae;Uroviricota;Caudoviricetes	Bacteria	Pseudomonadota	Alphaproteobacteria	Rhodobacterales	Rhodobacteraceae	Thalassobius		none
165186.SAMEA6151664.CADAQE010000013 uncultured Ruminococcus sp. isolate RUG13527 genome assembly, contig: RUG13527_asm_13, whole genome shotgun sequence_fragment_1_2	165186.SAMEA6151664.CADAQE010000013 uncultured Ruminococcus sp. isolate RUG13527 genome assembly, contig: RUG13527_asm_13, whole genome shotgun sequence_fragment_1	K04042	glmU; bifunctional UDP-N-acetylglucosamine pyrophosphorylase / Glucosamine-1-phosphate N-acetyltransferase [EC:2.7.7.23 2.3.1.157]	6.2e-84	279.4	0.01	PF00483.23	Nucleotidyl transferase	9.8e-26	85.8	0.07	VOG00806	sp|Q5UNV4|UNAP_MIMIV Probable UDP-N-acetylglucosamine pyrophosphorylase	1.4e-32	107.7	0.55	Viruses;Duplodnaviria;Heunggongvirae;Uroviricota;Caudoviricetes	Bacteria	Bacillota_A	Clostridia	Oscillospirales	Acutalibacteraceae		rumen, host-associated, animal host, digestive tract
CAJTBO010000017.1 Lachnospiraceae bacterium isolate A24_16.AM.DSS genome assembly, contig: MGBC000040.17, whole genome shotgun sequence_fragment_2_58	CAJTBO010000017.1 Lachnospiraceae bacterium isolate A24_16.AM.DSS genome assembly, contig: MGBC000040.17, whole genome shotgun sequence_fragment_2	K00390	cysH; phosphoadenosine phosphosulfate reductase [EC:1.8.4.8 1.8.4.10]	1.4e-26	91.4	0.52	PF01507.19	Phosphoadenosine phosphosulfate reductase family	1.1e-14	51.5	0.34	VOG00137	sp|P03766|Y290_LAMBD Uncharacterized nin region protein ORF290	9.4e-23	78	3.44	Viruses;Duplodnaviria;Heunggongvirae;Uroviricota;Caudoviricetes	Bacteria	Bacillota_A	Clostridia	Lachnospirales	Lachnospiraceae	1XD8-76	host-associated	Mouse faeces
CAJTBO010000013.1 Lachnospiraceae bacterium isolate A24_16.AM.DSS genome assembly, contig: MGBC000040.13, whole genome shotgun sequence_fragment_1_25	CAJTBO010000013.1 Lachnospiraceae bacterium isolate A24_16.AM.DSS genome assembly, contig: MGBC000040.13, whole genome shotgun sequence_fragment_1	K03183	ubiE; demethylmenaquinone methyltransferase / 2-methoxy-6-polyprenyl-1,4-benzoquinol methylase [EC:2.1.1.163 2.1.1.201]	4.9e-18	63.7	0.01	PF08241.12	Methyltransferase domain	3.5e-19	66	0.03						Viruses;Duplodnaviria;Heunggongvirae;Uroviricota;Caudoviricetes	Bacteria	Bacillota_A	Clostridia	Lachnospirales	Lachnospiraceae	1XD8-76	host-associated	Mouse faeces
NZ_QLVD01000019.1 Ornithinimicrobium murale strain DSM 22056 s22056_Contig3, whole genome shotgun sequence_fragment_4_245	NZ_QLVD01000019.1 Ornithinimicrobium murale strain DSM 22056 s22056_Contig3, whole genome shotgun sequence_fragment_4	K01259	pip; proline iminopeptidase [EC:3.4.11.5]	1.2e-29	101.5	0	PF00561.20	alpha/beta hydrolase fold	3.1e-19	65.1	0.42						Viruses;Duplodnaviria;Heunggongvirae;Uroviricota;Caudoviricetes	Bacteria	Actinomycetota	Actinomycetia	Actinomycetales	Dermatophilaceae	Ornithinicoccus	check NCBI isolation source	cellar wall
NZ_QLVD01000019.1 Ornithinimicrobium murale strain DSM 22056 s22056_Contig3, whole genome shotgun sequence_fragment_4_246	NZ_QLVD01000019.1 Ornithinimicrobium murale strain DSM 22056 s22056_Contig3, whole genome shotgun sequence_fragment_4	K02169	bioC; malonyl-CoA O-methyltransferase [EC:2.1.1.197]	4.8e-17	59.4	0	PF08241.12	Methyltransferase domain	2.5e-13	46	0.03						Viruses;Duplodnaviria;Heunggongvirae;Uroviricota;Caudoviricetes	Bacteria	Actinomycetota	Actinomycetia	Actinomycetales	Dermatophilaceae	Ornithinicoccus	check NCBI isolation source	cellar wall
NZ_QLVD01000019.1 Ornithinimicrobium murale strain DSM 22056 s22056_Contig3, whole genome shotgun sequence_fragment_5_302	NZ_QLVD01000019.1 Ornithinimicrobium murale strain DSM 22056 s22056_Contig3, whole genome shotgun sequence_fragment_5	K04517	tyrA2; prephenate dehydrogenase [EC:1.3.1.12]	7e-64	213.9	0	PF02153.17	Prephenate dehydrogenase	9.5e-44	144.8	0						Viruses;Duplodnaviria;Heunggongvirae;Uroviricota;Caudoviricetes	Bacteria	Actinomycetota	Actinomycetia	Actinomycetales	Dermatophilaceae	Ornithinicoccus	check NCBI isolation source	cellar wall
NZ_QLVD01000019.1 Ornithinimicrobium murale strain DSM 22056 s22056_Contig3, whole genome shotgun sequence_fragment_5_382	NZ_QLVD01000019.1 Ornithinimicrobium murale strain DSM 22056 s22056_Contig3, whole genome shotgun sequence_fragment_5	K00763	pncB, NAPRT1; nicotinate phosphoribosyltransferase [EC:6.3.4.21]	2.6e-125	417.1	0.03	PF17767.1	Nicotinate phosphoribosyltransferase (NAPRTase) N-terminal domain	6.6e-22	73.7	0.01						Viruses;Duplodnaviria;Heunggongvirae;Uroviricota;Caudoviricetes	Bacteria	Actinomycetota	Actinomycetia	Actinomycetales	Dermatophilaceae	Ornithinicoccus	check NCBI isolation source	cellar wall
NZ_QLVD01000019.1 Ornithinimicrobium murale strain DSM 22056 s22056_Contig3, whole genome shotgun sequence_fragment_5_383	NZ_QLVD01000019.1 Ornithinimicrobium murale strain DSM 22056 s22056_Contig3, whole genome shotgun sequence_fragment_5	K08281	pncA; nicotinamidase/pyrazinamidase [EC:3.5.1.19 3.5.1.-]	3.8e-68	228	0.02	PF00857.20	Isochorismatase family	2.1e-28	95.1	0.02						Viruses;Duplodnaviria;Heunggongvirae;Uroviricota;Caudoviricetes	Bacteria	Actinomycetota	Actinomycetia	Actinomycetales	Dermatophilaceae	Ornithinicoccus	check NCBI isolation source	cellar wall
k141_138660_39	k141_138660	K00789	metK; S-adenosylmethionine synthetase [EC:2.5.1.6]	5.4e-53	177.2	0.25	PF00438.20	S-adenosylmethionine synthetase, N-terminal domain	6.9e-21	68.7	0.01						Viruses;Duplodnaviria;Heunggongvirae;Uroviricota;Caudoviricetes	Bacteria	Verrucomicrobiota	Kiritimatiellae	RFP12	UBA1067	UBA1067	host-associated, animal host, mammalian host, intestine, digestive tract, human host
k141_75793_5	k141_75793	K00568	ubiG; 2-polyprenyl-6-hydroxyphenyl methylase / 3-demethylubiquinone-9 3-methyltransferase [EC:2.1.1.222 2.1.1.64]	7.3e-17	58.9	0.05	PF12623.7	RNA repair, ligase-Pnkp-associating, region of Hen1	2e-100	329.6	0						Viruses	Bacteria	Desulfobacterota_I	Desulfovibrionia	Desulfovibrionales	Desulfovibrionaceae	WRKB01	host-associated, animal host, digestive tract, intestine
k141_1720114_fragment_1_26	k141_1720114_fragment_1	K16011	algA, xanB, rfbA, wbpW, pslB; mannose-1-phosphate guanylyltransferase / mannose-6-phosphate isomerase [EC:2.7.7.13 5.3.1.8]	7.4e-19	65.7	0.04	PF01050.18	Mannose-6-phosphate isomerase	1.7e-16	56.3	0.04						Viruses;Duplodnaviria;Heunggongvirae;Uroviricota;Caudoviricetes	Bacteria	Acidobacteriota	Thermoanaerobaculia	UBA5704	UBA5704		aquatic, marine
k141_1720114_fragment_1_40	k141_1720114_fragment_1	K08679	E5.1.3.6; UDP-glucuronate 4-epimerase [EC:5.1.3.6]	6.9e-77	257.2	0	PF01370.21	NAD dependent epimerase/dehydratase family	1e-47	158.4	0.59	VOG00074	sp|Q9EQC1|3BHS7_MOUSE 3 beta-hydroxysteroid dehydrogenase type 7	8.4e-46	152	3.53	Viruses;Duplodnaviria;Heunggongvirae;Uroviricota;Caudoviricetes	Bacteria	Acidobacteriota	Thermoanaerobaculia	UBA5704	UBA5704		aquatic, marine
1629719.SAMN03400150.LADT01000006 MAG: Clostridiaceae bacterium BRH_c20a BRHa_1006848, whole genome shotgun sequence_fragment_2_102	1629719.SAMN03400150.LADT01000006 MAG: Clostridiaceae bacterium BRH_c20a BRHa_1006848, whole genome shotgun sequence_fragment_2	K00390	cysH; phosphoadenosine phosphosulfate reductase [EC:1.8.4.8 1.8.4.10]	1.7e-29	100.9	0.52	PF01507.19	Phosphoadenosine phosphosulfate reductase family	5.6e-24	80.8	0.34	VOG00137	sp|P03766|Y290_LAMBD Uncharacterized nin region protein ORF290	1.5e-31	105.8	3.44	Viruses;Duplodnaviria;Heunggongvirae;Uroviricota;Caudoviricetes	Bacteria	Bacillota_B					terrestrial, subsurface
UBQX01000004.1 Rhizobiales bacterium isolate AFS022961 genome assembly, contig: contig_4, whole genome shotgun sequence_fragment_1_68	UBQX01000004.1 Rhizobiales bacterium isolate AFS022961 genome assembly, contig: contig_4, whole genome shotgun sequence_fragment_1	K00390	cysH; phosphoadenosine phosphosulfate reductase [EC:1.8.4.8 1.8.4.10]	5.1e-20	69.9	0.52	PF01507.19	Phosphoadenosine phosphosulfate reductase family	1.3e-21	72.3	0.34	VOG00137	sp|P03766|Y290_LAMBD Uncharacterized nin region protein ORF290	1.5e-42	141.1	3.44	Viruses;Duplodnaviria;Heunggongvirae;Uroviricota;Caudoviricetes	Bacteria	Pseudomonadota	Alphaproteobacteria	Rhizobiales	Rhizobiaceae	Ensifer_A		none
NZ_CP028843.1 Methylobacterium currus strain PR1016A chromosome 1_fragment_74_5524	NZ_CP028843.1 Methylobacterium currus strain PR1016A chromosome 1_fragment_74	K00102	LDHD, dld; D-lactate dehydrogenase (cytochrome) [EC:1.1.2.4]	1.6e-216	719.3	0	PF02913.19	FAD linked oxidases, C-terminal domain	2.6e-66	220.1	0						Viruses;Duplodnaviria;Heunggongvirae;Uroviricota;Caudoviricetes	Bacteria	Pseudomonadota	Alphaproteobacteria	Rhizobiales	Beijerinckiaceae	Methylobacterium	check NCBI isolation source	Automobile air-conditioning evaporator
k141_76788_6	k141_76788	K22227	ahbD; heme synthase	1.5e-39	131.9	0.14	PF04055.21	Radical SAM superfamily	1.9e-17	59.1	0.21	VOG12709	REFSEQ hypothetical protein	2.1e-34	113.8	0.39	Viruses;Duplodnaviria;Heunggongvirae;Uroviricota;Caudoviricetes	Bacteria	Bacillota	Bacilli	RF39	UBA660	UBA5026	rumen, host-associated, animal host, digestive tract
NZ_WHNX01000018.1 Alkalibaculum sporogenes strain M08 DMB NODE_18_length_58673_cov_7.608478, whole genome shotgun sequence_fragment_1_67	NZ_WHNX01000018.1 Alkalibaculum sporogenes strain M08 DMB NODE_18_length_58673_cov_7.608478, whole genome shotgun sequence_fragment_1	K00830	AGXT; alanine-glyoxylate transaminase / serine-glyoxylate transaminase / serine-pyruvate transaminase [EC:2.6.1.44 2.6.1.45 2.6.1.51]	1.2e-106	355	0	PF00266.19	Aminotransferase class-V	7.5e-35	115.4	0.04						Viruses;Duplodnaviria;Heunggongvirae;Uroviricota;Caudoviricetes	Bacteria	Bacillota_A	Clostridia	Eubacteriales	Alkalibacteraceae	M08DMB	terrestrial	terrestrial mud volcano
NZ_WHNX01000018.1 Alkalibaculum sporogenes strain M08 DMB NODE_18_length_58673_cov_7.608478, whole genome shotgun sequence_fragment_1_69	NZ_WHNX01000018.1 Alkalibaculum sporogenes strain M08 DMB NODE_18_length_58673_cov_7.608478, whole genome shotgun sequence_fragment_1	K03147	thiC; phosphomethylpyrimidine synthase [EC:4.1.99.17]	3.1e-199	661.7	0	PF01964.18	Radical SAM ThiC family	5.8e-193	636.2	0						Viruses;Duplodnaviria;Heunggongvirae;Uroviricota;Caudoviricetes	Bacteria	Bacillota_A	Clostridia	Eubacteriales	Alkalibacteraceae	M08DMB	terrestrial	terrestrial mud volcano
k141_1788862_2	k141_1788862	K00721	DPM1; dolichol-phosphate mannosyltransferase [EC:2.4.1.83]	1e-37	127.4	0.02	PF00535.26	Glycosyl transferase family 2	9.8e-20	65.8	0.22	VOG03824	sp|O22007|GTRB_BPSF5 Bactoprenol glucosyl transferase	2e-13	45	0.69	No geNomad classification	Bacteria	Acidobacteriota	Acidobacteriae	Acidoferrales	UBA7541	Acidoferrum	terrestrial, soil
NC_020126.1 Myxococcus stipitatus DSM 14675, complete sequence_fragment_81_3285	NC_020126.1 Myxococcus stipitatus DSM 14675, complete sequence_fragment_81	K09458	fabF, OXSM, CEM1; 3-oxoacyl-[acyl-carrier-protein] synthase II [EC:2.3.1.179]	1.6e-124	415.7	0.01	PF00109.26	Beta-ketoacyl synthase, N-terminal domain	9.1e-36	120.7	0.01						Viruses;Duplodnaviria;Heunggongvirae;Uroviricota;Caudoviricetes	Bacteria	Myxococcota	Myxococcia	Myxococcales	Myxococcaceae	Myxococcus		none
NZ_RDSM01000001.1 Granulicella sibirica strain AF10 NODE_1_length_2613794_cov_21.664496, whole genome shotgun sequence_fragment_3_77	NZ_RDSM01000001.1 Granulicella sibirica strain AF10 NODE_1_length_2613794_cov_21.664496, whole genome shotgun sequence_fragment_3	K01737	queD, ptpS, PTS; 6-pyruvoyltetrahydropterin/6-carboxytetrahydropterin synthase [EC:4.2.3.12 4.1.2.50]	2.1e-39	134	0.54	PF01242.19	6-pyruvoyl tetrahydropterin synthase	2.7e-39	129.7	0.53	VOG01126	sp|Q1RHI6|QUED_RICBR 6-carboxy-5,6,7,8-tetrahydropterin synthase	2.3e-27	91.5	1.36	No geNomad classification	Bacteria	Acidobacteriota	Terriglobia	Terriglobales	Acidobacteriaceae	Granulicella_C	terrestrial	forested tundra soil
NZ_CP016503.1 Helicobacter sp. MIT 01-6242 chromosome, complete genome_fragment_11_1322	NZ_CP016503.1 Helicobacter sp. MIT 01-6242 chromosome, complete genome_fragment_11	K00390	cysH; phosphoadenosine phosphosulfate reductase [EC:1.8.4.8 1.8.4.10]	1e-11	40.9	0.52	PF01507.19	Phosphoadenosine phosphosulfate reductase family	4e-13	43.1	0.34	VOG00137	sp|P03766|Y290_LAMBD Uncharacterized nin region protein ORF290	2.6e-31	102.7	3.44	Viruses;Duplodnaviria;Heunggongvirae;Uroviricota;Caudoviricetes	Bacteria	Campylobacterota	Campylobacteria	Campylobacterales	Helicobacteraceae	Helicobacter_G	host-associated	Stomach
k141_36152_52	k141_36152	K21029	moeB; molybdopterin-synthase adenylyltransferase [EC:2.7.7.80]	7.5e-17	59.7	0.05	PF00899.21	ThiF family	8.9e-21	70.8	0.05						Viruses;Duplodnaviria;Heunggongvirae;Uroviricota;Caudoviricetes	Bacteria	Gemmatimonadota	Gemmatimonadetes	Longimicrobiales	Longimicrobiaceae	Longimicrobium	terrestrial, arid, soil
k141_36152_52	k141_36152	K21029	moeB; molybdopterin-synthase adenylyltransferase [EC:2.7.7.80]	7.5e-17	59.7	0.05	PF00899.21	ThiF family	8.9e-21	70.8	0.05						Viruses;Duplodnaviria;Heunggongvirae;Uroviricota;Caudoviricetes	Bacteria	Verrucomicrobiota	Lentisphaeria	Victivallales			terrestrial, arid, soil
k141_36152_52	k141_36152	K21029	moeB; molybdopterin-synthase adenylyltransferase [EC:2.7.7.80]	7.5e-17	59.7	0.05	PF00899.21	ThiF family	8.9e-21	70.8	0.05						No geNomad classification	Bacteria	Bacillota_A	Clostridia	Lachnospirales	Lachnospiraceae	Catonella	terrestrial, arid, soil
NZ_JRPE02000002.1 Helicobacter magdeburgensis strain MIT 96-1001 NODE_2_length_214176_cov_36.5952, whole genome shotgun sequence_fragment_1_142	NZ_JRPE02000002.1 Helicobacter magdeburgensis strain MIT 96-1001 NODE_2_length_214176_cov_36.5952, whole genome shotgun sequence_fragment_1	K00655	plsC; 1-acyl-sn-glycerol-3-phosphate acyltransferase [EC:2.3.1.51]	1.9e-36	123	0	PF01553.21	Acyltransferase	2.6e-23	77.2	0						Viruses;Duplodnaviria;Heunggongvirae;Uroviricota;Caudoviricetes	Bacteria	Campylobacterota	Campylobacteria	Campylobacterales	Helicobacteraceae	Helicobacter_C	host-associated	cecum
NZ_JRPE02000002.1 Helicobacter magdeburgensis strain MIT 96-1001 NODE_2_length_214176_cov_36.5952, whole genome shotgun sequence_fragment_1_144	NZ_JRPE02000002.1 Helicobacter magdeburgensis strain MIT 96-1001 NODE_2_length_214176_cov_36.5952, whole genome shotgun sequence_fragment_1	K01952	PFAS, purL; phosphoribosylformylglycinamidine synthase [EC:6.3.5.3]	5.9e-42	140.3	0.01	PF13507.6	CobB/CobQ-like glutamine amidotransferase domain	3.4e-43	142.6	0						Viruses;Duplodnaviria;Heunggongvirae;Uroviricota;Caudoviricetes	Bacteria	Campylobacterota	Campylobacteria	Campylobacterales	Helicobacteraceae	Helicobacter_C	host-associated	cecum
k141_458754_fragment_1_84	k141_458754_fragment_1	K01586	lysA; diaminopimelate decarboxylase [EC:4.1.1.20]	6.6e-58	192.9	0	PF02784.16	Pyridoxal-dependent decarboxylase, pyridoxal binding domain	6.1e-20	65.5	0						Viruses;Duplodnaviria;Heunggongvirae;Uroviricota;Caudoviricetes	Bacteria	Bacillota_A	Clostridia	Oscillospirales	CAG-272	UBA1740	host-associated, animal host, mammalian host, digestive tract, intestine
k141_458754_fragment_1_88	k141_458754_fragment_1	K01854	glf; UDP-galactopyranose mutase [EC:5.4.99.9]	3.8e-156	517.2	0.07	PF03275.13	UDP-galactopyranose mutase	1.5e-73	240.8	0.07	VOG14536	sp|P37747|GLF_ECOLI UDP-galactopyranose mutase	2.9e-105	346.3	0.23	Viruses;Duplodnaviria;Heunggongvirae;Uroviricota;Caudoviricetes	Bacteria	Bacillota_A	Clostridia	Oscillospirales	CAG-272	UBA1740	host-associated, animal host, mammalian host, digestive tract, intestine
NZ_UESZ01000001.1 Branchiibius hedensis strain DSM 22951, whole genome shotgun sequence_fragment_20_1811	NZ_UESZ01000001.1 Branchiibius hedensis strain DSM 22951, whole genome shotgun sequence_fragment_20	K07260	vanY; zinc D-Ala-D-Ala carboxypeptidase [EC:3.4.17.14]	1.9e-19	67.9	0.11	PF01471.18	Putative peptidoglycan binding domain	1.1e-15	53.3	0.59						Viruses;Duplodnaviria;Heunggongvirae;Uroviricota;Caudoviricetes	Bacteria	Actinomycetota	Actinomycetia	Actinomycetales	Dermatophilaceae	Branchiibius		none
k141_8518541_2	k141_8518541	K06920	queC; 7-cyano-7-deazaguanine synthase [EC:6.3.4.20]	3.6e-95	315.4	0.47	PF06508.13	Queuosine biosynthesis protein QueC	4.1e-74	241.5	0.38	VOG00684	sp|A4XFR8|QUEC_CALS8 7-cyano-7-deazaguanine synthase	2.6e-56	184.2	2.27	Viruses;Duplodnaviria;Heunggongvirae;Uroviricota;Caudoviricetes	Bacteria	Elusimicrobiota	Elusimicrobia	Elusimicrobiales	Elusimicrobiaceae	UBA1436	rumen, host-associated, animal host, digestive tract
NZ_LT615367.1 Dickeya aquatica strain 174/2 chromosome 1, complete sequence_fragment_16_1728	NZ_LT615367.1 Dickeya aquatica strain 174/2 chromosome 1, complete sequence_fragment_16	K00390	cysH; phosphoadenosine phosphosulfate reductase [EC:1.8.4.8 1.8.4.10]	8.6e-20	68.9	0.52	PF01507.19	Phosphoadenosine phosphosulfate reductase family	6.9e-30	99.7	0.34	VOG00137	sp|P03766|Y290_LAMBD Uncharacterized nin region protein ORF290	3.4e-36	120.8	3.44	Viruses;Duplodnaviria;Heunggongvirae;Uroviricota;Caudoviricetes	Bacteria	Pseudomonadota	Gammaproteobacteria	Enterobacterales	Enterobacteriaceae	Dickeya		none
k141_162660_5	k141_162660	K06167	phnP; phosphoribosyl 1,2-cyclic phosphate phosphodiesterase [EC:3.1.4.55]	1.9e-19	67.2	0.46	PF12706.7	Beta-lactamase superfamily domain	5e-16	54.1	0.24	VOG01036	sp|C0SP91|YYCJ_BACSU Putative metallo-hydrolase YycJ	4.7e-48	159.3	3.45	Viruses;Duplodnaviria;Heunggongvirae;Uroviricota;Caudoviricetes	Bacteria	Pseudomonadota	Gammaproteobacteria	Pseudomonadales	Moraxellaceae	Acinetobacter	plant host, host-associated, rhizosphere
k141_162660_5	k141_162660	K06167	phnP; phosphoribosyl 1,2-cyclic phosphate phosphodiesterase [EC:3.1.4.55]	1.9e-19	67.2	0.46	PF12706.7	Beta-lactamase superfamily domain	5e-16	54.1	0.24	VOG01036	sp|C0SP91|YYCJ_BACSU Putative metallo-hydrolase YycJ	4.7e-48	159.3	3.45	No geNomad classification	Bacteria	Bacillota_A	Clostridia	Oscillospirales	Ruminococcaceae	Ruminococcus	plant host, host-associated, rhizosphere
k141_1138538_7	k141_1138538	K00600	glyA, SHMT; glycine hydroxymethyltransferase [EC:2.1.2.1]	1.6e-190	631.4	0.03	PF00464.19	Serine hydroxymethyltransferase	5e-164	540.7	0.03	VOG20022	sp|A6Q478|GLYA_NITSB Serine hydroxymethyltransferase	2e-116	383.9	0.1	Viruses;Duplodnaviria;Heunggongvirae;Uroviricota;Caudoviricetes	Bacteria	Dependentiae	Babeliae	Babeliales	Vermiphilaceae	E44-bin52	lentic, sediment, very high salinity, aquatic, salinity
k141_2651659_8	k141_2651659	K03275	waaO, rfaI; UDP-glucose:(glucosyl)LPS alpha-1,3-glucosyltransferase [EC:2.4.1.-]	3e-18	61.9	0.02	PF01501.20	Glycosyl transferase family 8	5.9e-16	53.9	0.03						Viruses;Duplodnaviria;Heunggongvirae;Uroviricota;Caudoviricetes	Bacteria	Dependentiae	Babeliae	Babeliales	Vermiphilaceae	E44-bin52	lentic, sediment, very high salinity, aquatic, salinity
k141_2651659_12	k141_2651659	K03183	ubiE; demethylmenaquinone methyltransferase / 2-methoxy-6-polyprenyl-1,4-benzoquinol methylase [EC:2.1.1.163 2.1.1.201]	7.3e-15	51.3	0.01	PF08241.12	Methyltransferase domain	1.2e-17	59.5	0.03	VOG02401	sp|Q07G10|ALKB8_XENTR Alkylated DNA repair protein alkB homolog 8	1.1e-12	43	0.52	Viruses;Duplodnaviria;Heunggongvirae;Uroviricota;Caudoviricetes	Bacteria	Dependentiae	Babeliae	Babeliales	Vermiphilaceae	E44-bin52	lentic, sediment, very high salinity, aquatic, salinity
k141_2651659_14	k141_2651659	K01654	E2.5.1.56, neuB; N-acetylneuraminate synthase [EC:2.5.1.56]	1.5e-80	267.3	0.01	PF03102.14	NeuB family	5.3e-63	207.8	0.01						Viruses;Duplodnaviria;Heunggongvirae;Uroviricota;Caudoviricetes	Bacteria	Dependentiae	Babeliae	Babeliales	Vermiphilaceae	E44-bin52	lentic, sediment, very high salinity, aquatic, salinity
NC_016887.1 Nocardia cyriacigeorgica GUH-2, complete sequence_fragment_51_2850	NC_016887.1 Nocardia cyriacigeorgica GUH-2, complete sequence_fragment_51	K00570	pmtA; phosphatidylethanolamine/phosphatidyl-N-methylethanolamine N-methyltransferase [EC:2.1.1.17 2.1.1.71]	4.7e-31	106.5	0	PF08241.12	Methyltransferase domain	5.5e-22	74.2	0.03						Viruses;Duplodnaviria;Heunggongvirae;Uroviricota;Caudoviricetes	Bacteria	Actinomycetota	Actinomycetia	Mycobacteriales	Mycobacteriaceae	Nocardia		none
NZ_SWBM01000003.1 Bacillus kyonggiensis strain NB22 NODE_3_length_444980_cov_62.808398, whole genome shotgun sequence_fragment_2_210	NZ_SWBM01000003.1 Bacillus kyonggiensis strain NB22 NODE_3_length_444980_cov_62.808398, whole genome shotgun sequence_fragment_2	K00789	metK; S-adenosylmethionine synthetase [EC:2.5.1.6]	4.6e-138	459.1	0.25	PF02773.16	S-adenosylmethionine synthetase, C-terminal domain	9.4e-60	196.4	0.2						Viruses;Duplodnaviria;Heunggongvirae;Uroviricota;Caudoviricetes	Bacteria	Bacillota	Bacilli	Bacillales	DSM-18226	Robertmurraya	check NCBI isolation source	lettuce fields
k79_161188_fragment_1_17	k79_161188_fragment_1	K04487	iscS, NFS1; cysteine desulfurase [EC:2.8.1.7]	6.7e-139	461.2	0.02	PF00266.19	Aminotransferase class-V	4.4e-73	241.7	0.04	VOG07846	sp|A5I4Z9|ISCS_CLOBH Cysteine desulfurase IscS	7.7e-31	102.6	0.02	No geNomad classification	Bacteria	Actinobacteriota	Coriobacteriia	Coriobacteriales	Atopobiaceae	Olsenella_F	host-associated, animal host, mammalian host, mouth, digestive tract, human host
544480.SAMN14908557.JACHIK010000001 Shinella fusca strain DSM 21319 Ga0415286_01, whole genome shotgun sequence_fragment_2_173	544480.SAMN14908557.JACHIK010000001 Shinella fusca strain DSM 21319 Ga0415286_01, whole genome shotgun sequence_fragment_2	K17939	perB, wbdR; GDP-perosamine N-acetyltransferase [EC:2.3.1.227]	4e-42	142.4	0	PF00132.24	Bacterial transferase hexapeptide (six repeats)	2.2e-14	47.7	0.1						Viruses;Duplodnaviria;Heunggongvirae;Uroviricota;Caudoviricetes	Bacteria	Pseudomonadota	Alphaproteobacteria	Rhizobiales	Rhizobiaceae
k141_296876_33	k141_296876	K00390	cysH; phosphoadenosine phosphosulfate reductase [EC:1.8.4.8 1.8.4.10]	5.8e-26	88.5	0.52	PF01507.19	Phosphoadenosine phosphosulfate reductase family	3.6e-18	61.6	0.34	VOG00137	sp|P03766|Y290_LAMBD Uncharacterized nin region protein ORF290	2.3e-33	111.5	3.44	Viruses;Duplodnaviria;Heunggongvirae;Uroviricota;Caudoviricetes	Bacteria	Bacillota_A	Clostridia	Lachnospirales	Lachnospiraceae	CAG-95	host-associated, animal host, mammalian host, digestive tract, intestine
k141_639692_fragment_1_12	k141_639692_fragment_1	K01951	guaA, GMPS; GMP synthase (glutamine-hydrolysing) [EC:6.3.5.2]	2.4e-109	363.6	0.01	PF00958.22	GMP synthase C terminal domain	4.7e-22	73.3	0.01						Viruses;Duplodnaviria;Heunggongvirae;Uroviricota;Caudoviricetes	Bacteria	Bacillota_A	Clostridia	Lachnospirales	Lachnospiraceae	CAG-95	host-associated, animal host, mammalian host, digestive tract, intestine
JAEUIE010000057.1 Planctomycetia bacterium isolate new MAG-35 k141_1199222, whole genome shotgun sequence_fragment_1_47	JAEUIE010000057.1 Planctomycetia bacterium isolate new MAG-35 k141_1199222, whole genome shotgun sequence_fragment_1	K05535	MNN2; alpha 1,2-mannosyltransferase [EC:2.4.1.-]	9.1e-31	105.1	0	PF11051.8	Mannosyltransferase putative	3.7e-12	42.5	0						Viruses;Duplodnaviria;Heunggongvirae;Uroviricota;Caudoviricetes	Bacteria	Planctomycetota	Planctomycetia	Gemmatales	HRBIN36	JAEUIE01	anthropogenic	bioreactor sludge
JAEUIE010000057.1 Planctomycetia bacterium isolate new MAG-35 k141_1199222, whole genome shotgun sequence_fragment_1_78	JAEUIE010000057.1 Planctomycetia bacterium isolate new MAG-35 k141_1199222, whole genome shotgun sequence_fragment_1	K00010	iolG; myo-inositol 2-dehydrogenase / D-chiro-inositol 1-dehydrogenase [EC:1.1.1.18 1.1.1.369]	1.8e-32	110.6	0	PF01408.22	Oxidoreductase family, NAD-binding Rossmann fold	4.8e-24	81.9	0						Viruses;Duplodnaviria;Heunggongvirae;Uroviricota;Caudoviricetes	Bacteria	Planctomycetota	Planctomycetia	Gemmatales	HRBIN36	JAEUIE01	anthropogenic	bioreactor sludge
QKII01000372.1 Propionivibrio sp. isolate SZUA-576 scaffold_1943, whole genome shotgun sequence_34	QKII01000372.1 Propionivibrio sp. isolate SZUA-576 scaffold_1943, whole genome shotgun sequence	K00390	cysH; phosphoadenosine phosphosulfate reductase [EC:1.8.4.8 1.8.4.10]	4.9e-35	118.8	0.52	PF01507.19	Phosphoadenosine phosphosulfate reductase family	4.1e-32	105.3	0.34	VOG00137	sp|P03766|Y290_LAMBD Uncharacterized nin region protein ORF290	8.9e-40	130.8	3.44	Viruses;Duplodnaviria;Heunggongvirae;Uroviricota;Caudoviricetes	Bacteria	Pseudomonadota	Gammaproteobacteria	Burkholderiales	Rhodocyclaceae	Propionivibrio	marine	marine hydrothermal sulfide sediment TVG12
CAIQLG010000134.1 uncultured Lentisphaerae bacterium isolate AM-lipid-01-D10_bin-0339 genome assembly, contig: bin-0339:134/606, whole genome shotgun sequence_6	CAIQLG010000134.1 uncultured Lentisphaerae bacterium isolate AM-lipid-01-D10_bin-0339 genome assembly, contig: bin-0339:134/606, whole genome shotgun sequence	K01953	asnB, ASNS; asparagine synthase (glutamine-hydrolysing) [EC:6.3.5.4]	5.2e-164	546.1	0.06	PF00733.21	Asparagine synthase	8.8e-95	315.3	0.05	VOG05830	sp|P19891|ASNS_CRIGR Asparagine synthetase [glutamine-hydrolyzing]	4.7e-67	223.7	0.02	No geNomad classification	Bacteria	Verrucomicrobiota	Lentisphaeria	Victivallales	GWF2-50-93	CAIQLG01	aquatic	lake water
k141_4161457_2	k141_4161457	K00390	cysH; phosphoadenosine phosphosulfate reductase [EC:1.8.4.8 1.8.4.10]	1.4e-16	57.9	0.52	PF01507.19	Phosphoadenosine phosphosulfate reductase family	1.4e-15	53.4	0.34	VOG00137	sp|P03766|Y290_LAMBD Uncharacterized nin region protein ORF290	1.6e-16	56.1	3.44	No geNomad classification	Bacteria	Planctomycetota	Planctomycetia	Pirellulales	Thermoguttaceae	WRKP01	host-associated, animal host, digestive tract, intestine
k141_882048_fragment_3_77	k141_882048_fragment_3	K01784	galE, GALE; UDP-glucose 4-epimerase [EC:5.1.3.2]	6.5e-125	415.7	0.21	PF01370.21	NAD dependent epimerase/dehydratase family	1.4e-59	196.2	0.59	VOG00074	sp|Q9EQC1|3BHS7_MOUSE 3 beta-hydroxysteroid dehydrogenase type 7	1.8e-55	182.6	3.53	Viruses;Duplodnaviria;Heunggongvirae;Uroviricota;Caudoviricetes	Bacteria	Armatimonadota	Chthonomonadetes	Chthonomonadales			ph, anthropogenic, acidic, mine
k141_882048_fragment_3_78	k141_882048_fragment_3	K00973	E2.7.7.24, rfbA, rffH; glucose-1-phosphate thymidylyltransferase [EC:2.7.7.24]	1.1e-88	295.9	0.09	PF00483.23	Nucleotidyl transferase	3.2e-54	178.9	0.07	VOG00806	sp|Q5UNV4|UNAP_MIMIV Probable UDP-N-acetylglucosamine pyrophosphorylase	6.2e-41	134.8	0.55	Viruses;Duplodnaviria;Heunggongvirae;Uroviricota;Caudoviricetes	Bacteria	Armatimonadota	Chthonomonadetes	Chthonomonadales			ph, anthropogenic, acidic, mine
LLKB01000005.1 Butyribacter intestini strain TF01-11 TF01-11.Scaf2, whole genome shotgun sequence_fragment_23_1095	LLKB01000005.1 Butyribacter intestini strain TF01-11 TF01-11.Scaf2, whole genome shotgun sequence_fragment_23	K03077	araD, ulaF, sgaE, sgbE; L-ribulose-5-phosphate 4-epimerase [EC:5.1.3.4]	3.1e-115	382.3	0	PF00596.21	Class II Aldolase and Adducin N-terminal domain	3.2e-48	160	0.05						Viruses;Duplodnaviria;Heunggongvirae;Uroviricota;Caudoviricetes	Bacteria	Bacillota_A	Clostridia	Lachnospirales	Lachnospiraceae	Butyribacter	host-associated	gastrointestinal tract
LLKB01000005.1 Butyribacter intestini strain TF01-11 TF01-11.Scaf2, whole genome shotgun sequence_fragment_23_1100	LLKB01000005.1 Butyribacter intestini strain TF01-11 TF01-11.Scaf2, whole genome shotgun sequence_fragment_23	K07258	dacC, dacA, dacD; serine-type D-Ala-D-Ala carboxypeptidase (penicillin-binding protein 5/6) [EC:3.4.16.4]	1e-100	335.5	0.02	PF00768.20	D-alanyl-D-alanine carboxypeptidase	5e-57	189	0.02						Viruses;Duplodnaviria;Heunggongvirae;Uroviricota;Caudoviricetes	Bacteria	Bacillota_A	Clostridia	Lachnospirales	Lachnospiraceae	Butyribacter	host-associated	gastrointestinal tract
LLKB01000001.1 Butyribacter intestini strain TF01-11 TF01-11.Scaf1, whole genome shotgun sequence_fragment_12_557	LLKB01000001.1 Butyribacter intestini strain TF01-11 TF01-11.Scaf1, whole genome shotgun sequence_fragment_12	K11717	sufS; cysteine desulfurase / selenocysteine lyase [EC:2.8.1.7 4.4.1.16]	1.5e-91	305.7	0.01	PF00266.19	Aminotransferase class-V	2.9e-78	259.3	0.04	VOG07846	sp|A5I4Z9|ISCS_CLOBH Cysteine desulfurase IscS	2.6e-16	55.2	0.02	Viruses;Duplodnaviria;Heunggongvirae;Uroviricota;Caudoviricetes	Bacteria	Bacillota_A	Clostridia	Lachnospirales	Lachnospiraceae	Butyribacter	host-associated	gastrointestinal tract
LLKB01000001.1 Butyribacter intestini strain TF01-11 TF01-11.Scaf1, whole genome shotgun sequence_fragment_12_560	LLKB01000001.1 Butyribacter intestini strain TF01-11 TF01-11.Scaf1, whole genome shotgun sequence_fragment_12	K00928	lysC; aspartate kinase [EC:2.7.2.4]	7.5e-96	319.3	0	PF00696.28	Amino acid kinase family	3.4e-30	101.3	0.01						Viruses;Duplodnaviria;Heunggongvirae;Uroviricota;Caudoviricetes	Bacteria	Bacillota_A	Clostridia	Lachnospirales	Lachnospiraceae	Butyribacter	host-associated	gastrointestinal tract
LLKB01000001.1 Butyribacter intestini strain TF01-11 TF01-11.Scaf1, whole genome shotgun sequence_fragment_12_571	LLKB01000001.1 Butyribacter intestini strain TF01-11 TF01-11.Scaf1, whole genome shotgun sequence_fragment_12	K01737	queD, ptpS, PTS; 6-pyruvoyltetrahydropterin/6-carboxytetrahydropterin synthase [EC:4.2.3.12 4.1.2.50]	8.5e-13	46	0.54	PF01242.19	6-pyruvoyl tetrahydropterin synthase	6.1e-16	54.4	0.53						Viruses;Duplodnaviria;Heunggongvirae;Uroviricota;Caudoviricetes	Bacteria	Bacillota_A	Clostridia	Lachnospirales	Lachnospiraceae	Butyribacter	host-associated	gastrointestinal tract
LLKB01000001.1 Butyribacter intestini strain TF01-11 TF01-11.Scaf1, whole genome shotgun sequence_fragment_12_575	LLKB01000001.1 Butyribacter intestini strain TF01-11 TF01-11.Scaf1, whole genome shotgun sequence_fragment_12	K14170	pheA; chorismate mutase / prephenate dehydratase [EC:5.4.99.5 4.2.1.51]	2.1e-124	413.8	0	PF00800.18	Prephenate dehydratase	1.7e-57	190.1	0						Viruses;Duplodnaviria;Heunggongvirae;Uroviricota;Caudoviricetes	Bacteria	Bacillota_A	Clostridia	Lachnospirales	Lachnospiraceae	Butyribacter	host-associated	gastrointestinal tract
194843.SAMEA6152814.CADCIO010000050 uncultured Bacteroidales bacterium isolate RUG14675 genome assembly, contig: RUG14675_asm_50, whole genome shotgun sequence_fragment_1_9	194843.SAMEA6152814.CADCIO010000050 uncultured Bacteroidales bacterium isolate RUG14675 genome assembly, contig: RUG14675_asm_50, whole genome shotgun sequence_fragment_1	K00390	cysH; phosphoadenosine phosphosulfate reductase [EC:1.8.4.8 1.8.4.10]	2.9e-43	145.4	0.52	PF01507.19	Phosphoadenosine phosphosulfate reductase family	1.3e-33	111.6	0.34	VOG00137	sp|P03766|Y290_LAMBD Uncharacterized nin region protein ORF290	6.5e-33	109.4	3.44	Viruses;Duplodnaviria;Heunggongvirae;Uroviricota;Caudoviricetes	Bacteria	Bacteroidota	Bacteroidia	Bacteroidales	Bacteroidaceae		host-associated, animal host, digestive tract
1351.SAMEA6595198.OD940440 Enterococcus faecalis isolate WE0254 genome assembly, chromosome: contig000001_fragment_21_1715	1351.SAMEA6595198.OD940440 Enterococcus faecalis isolate WE0254 genome assembly, chromosome: contig000001_fragment_21	K01772	hemH, FECH; protoporphyrin/coproporphyrin ferrochelatase [EC:4.99.1.1 4.99.1.9]	4.4e-94	313.4	0	PF00762.19	Ferrochelatase	5.4e-100	329.6	0						Viruses;Duplodnaviria;Heunggongvirae;Uroviricota;Caudoviricetes	Bacteria	Bacillota	Bacilli	Lactobacillales	Enterococcaceae		host-associated, animal host, intestine, digestive tract
303.SAMN17103323.CP066306 Pseudomonas putida strain BR-PH17 chromosome, complete genome_fragment_9_1310	303.SAMN17103323.CP066306 Pseudomonas putida strain BR-PH17 chromosome, complete genome_fragment_9	K01953	asnB, ASNS; asparagine synthase (glutamine-hydrolysing) [EC:6.3.5.4]	9.6e-156	518.7	0.06	PF00733.21	Asparagine synthase	1.3e-82	273.5	0.05	VOG05830	sp|P19891|ASNS_CRIGR Asparagine synthetase [glutamine-hydrolyzing]	5.3e-57	188.5	0.02	Viruses;Duplodnaviria;Heunggongvirae;Uroviricota;Caudoviricetes	Bacteria	Pseudomonadota	Gammaproteobacteria	Pseudomonadales	Pseudomonadaceae		anthropogenic, built environment
303.SAMN17103323.CP066306 Pseudomonas putida strain BR-PH17 chromosome, complete genome_fragment_37_3980	303.SAMN17103323.CP066306 Pseudomonas putida strain BR-PH17 chromosome, complete genome_fragment_37	K21140	mec; [CysO sulfur-carrier protein]-S-L-cysteine hydrolase [EC:3.13.1.6]	5.4e-20	70	0.89	PF14464.6	Prokaryotic homologs of the JAB domain	1.8e-19	64.9	0.27	VOG01039	sp|O64333|TIPK_BPN15 Tail tip assembly protein K	7.7e-69	227.8	4.6	Viruses;Duplodnaviria;Heunggongvirae;Uroviricota;Caudoviricetes	Bacteria	Pseudomonadota	Gammaproteobacteria	Pseudomonadales	Pseudomonadaceae		anthropogenic, built environment
JAHDQA010000070.1 Tissierellaceae bacterium isolate SM1-B8.1 k141_48390, whole genome shotgun sequence_fragment_1_39	JAHDQA010000070.1 Tissierellaceae bacterium isolate SM1-B8.1 k141_48390, whole genome shotgun sequence_fragment_1	K00789	metK; S-adenosylmethionine synthetase [EC:2.5.1.6]	2.1e-137	455.9	0.25	PF02773.16	S-adenosylmethionine synthetase, C-terminal domain	2.4e-59	194.2	0.2						Viruses;Duplodnaviria;Heunggongvirae;Uroviricota;Caudoviricetes	Bacteria	Bacillota_A	Clostridia	Tissierellales	Tissierellaceae_C	Soehngenia	anthropogenic, aquatic	wastewater sludge anaerobic digester phosphite (DPO) enrichment
k141_2085433_fragment_1_61	k141_2085433_fragment_1	K05714	mhpC; 2-hydroxy-6-oxonona-2,4-dienedioate hydrolase [EC:3.7.1.14]	1.4e-37	126	0.03	PF00561.20	alpha/beta hydrolase fold	8.4e-28	93.1	0.42	VOG00487	sp|O64252|PRXH_BPMD2 Putative non-heme haloperoxidase	7.1e-17	56.9	3.86	Viruses;Duplodnaviria;Heunggongvirae;Uroviricota;Caudoviricetes	Bacteria	Bacillota_A	Clostridia	Christensenellales	CAG-552	WRAY01	host-associated, animal host, digestive tract, intestine
k141_2085433_fragment_1_62	k141_2085433_fragment_1	K01929	murF; UDP-N-acetylmuramoyl-tripeptide--D-alanyl-D-alanine ligase [EC:6.3.2.10]	3.1e-81	270.3	0	PF08245.12	Mur ligase middle domain	1.5e-30	102.1	0						Viruses;Duplodnaviria;Heunggongvirae;Uroviricota;Caudoviricetes	Bacteria	Bacillota_A	Clostridia	Christensenellales	CAG-552	WRAY01	host-associated, animal host, digestive tract, intestine
k141_2085433_fragment_1_72	k141_2085433_fragment_1	K01810	GPI, pgi; glucose-6-phosphate isomerase [EC:5.3.1.9]	4.5e-77	256.7	0	PF00342.19	Phosphoglucose isomerase	4.4e-39	129.8	0						Viruses;Duplodnaviria;Heunggongvirae;Uroviricota;Caudoviricetes	Bacteria	Bacillota_A	Clostridia	Christensenellales	CAG-552	WRAY01	host-associated, animal host, digestive tract, intestine
k141_2085433_fragment_1_179	k141_2085433_fragment_1	K00059	fabG, OAR1; 3-oxoacyl-[acyl-carrier protein] reductase [EC:1.1.1.100]	8.1e-60	199.2	0.07	PF13561.6	Enoyl-(Acyl carrier protein) reductase	1.2e-53	177.5	0.07	VOG05855	sp|Q5UQM3|YR419_MIMIV Uncharacterized short-chain type dehydrogenase/reductase R419	4.2e-29	96.9	0.11	Viruses;Duplodnaviria;Heunggongvirae;Uroviricota;Caudoviricetes	Bacteria	Bacillota_A	Clostridia	Christensenellales	CAG-552	WRAY01	host-associated, animal host, digestive tract, intestine
k141_2085433_fragment_1_211	k141_2085433_fragment_1	K21029	moeB; molybdopterin-synthase adenylyltransferase [EC:2.7.7.80]	7.3e-24	81.2	0.05	PF00899.21	ThiF family	2.5e-24	81.4	0.05						Viruses;Duplodnaviria;Heunggongvirae;Uroviricota;Caudoviricetes	Bacteria	Bacillota_A	Clostridia	Christensenellales	CAG-552	WRAY01	host-associated, animal host, digestive tract, intestine
JADHVP010000117.1 Ignavibacteria bacterium isolate BS750m-G4 BS-750m-C19421, whole genome shotgun sequence_7	JADHVP010000117.1 Ignavibacteria bacterium isolate BS750m-G4 BS-750m-C19421, whole genome shotgun sequence	K02114	ATPF1E, atpC; F-type H+-transporting ATPase subunit epsilon	2.7e-39	132.1	0.01	PF02823.16	ATP synthase, Delta/Epsilon chain, beta-sandwich domain	4.9e-26	85.7	0.01						No geNomad classification	Bacteria	Bacteroidota	Ignavibacteria	SJA-28	B-1AR	BS750m-G4	aquatic	Brackish water; Black Sea St. 307
JADHVP010000117.1 Ignavibacteria bacterium isolate BS750m-G4 BS-750m-C19421, whole genome shotgun sequence_8	JADHVP010000117.1 Ignavibacteria bacterium isolate BS750m-G4 BS-750m-C19421, whole genome shotgun sequence	K02133	ATPeF1B, ATP5B, ATP2; F-type H+-transporting ATPase subunit beta [EC:7.1.2.2]	4.5e-275	912.2	0.01	PF00006.25	ATP synthase alpha/beta family, nucleotide-binding domain	2.9e-66	218.3	0.02						No geNomad classification	Bacteria	Bacteroidota	Ignavibacteria	SJA-28	B-1AR	BS750m-G4	aquatic	Brackish water; Black Sea St. 307
k141_375 flag=0 multi=93.0000 len=18161_2	k141_375 flag=0 multi=93.0000 len=18161	K01256	pepN; aminopeptidase N [EC:3.4.11.2]	1.8e-64	215.5	0	PF01433.20	Peptidase family M1 domain	1.2e-29	98	0.01						Viruses;Duplodnaviria;Heunggongvirae;Uroviricota;Caudoviricetes	Bacteria	Actinobacteriota	Actinomycetia	Actinomycetales	Microbacteriaceae	JAAFHU01	low salinity, fresh water, aquatic, neutral ph range, ph, temperature, low temperature, salinity, lotic, stream
DFAX01000328.1 TPA_asm: Stenotrophomonas maltophilia isolate UBA3095 UBA3095_contig_1004, whole genome shotgun sequence_3	DFAX01000328.1 TPA_asm: Stenotrophomonas maltophilia isolate UBA3095 UBA3095_contig_1004, whole genome shotgun sequence	K00059	fabG, OAR1; 3-oxoacyl-[acyl-carrier protein] reductase [EC:1.1.1.100]	1.1e-73	245.9	0.07	PF13561.6	Enoyl-(Acyl carrier protein) reductase	1.5e-55	183.1	0.07	VOG05855	sp|Q5UQM3|YR419_MIMIV Uncharacterized short-chain type dehydrogenase/reductase R419	1.5e-50	166.6	0.11	No geNomad classification	Bacteria	Pseudomonadota	Gammaproteobacteria	Xanthomonadales	Xanthomonadaceae	Stenotrophomonas	check NCBI isolation source	wood
FZLS01000052.1 Rhodobacteraceae bacterium Water_Bin34 genome assembly, contig: NODE_729_length_18419_cov_5.6326, whole genome shotgun sequence_13	FZLS01000052.1 Rhodobacteraceae bacterium Water_Bin34 genome assembly, contig: NODE_729_length_18419_cov_5.6326, whole genome shotgun sequence	K03272	gmhC, hldE, waaE, rfaE; D-beta-D-heptose 7-phosphate kinase / D-beta-D-heptose 1-phosphate adenosyltransferase [EC:2.7.1.167 2.7.7.70]	1.5e-21	74.4	0.19	PF01050.18	Mannose-6-phosphate isomerase	4e-22	75.5	0.04	VOG22302	REFSEQ hypothetical protein	4.7e-43	143.3	0.06	Viruses;Duplodnaviria;Heunggongvirae;Uroviricota;Caudoviricetes	Bacteria	Pseudomonadota	Alphaproteobacteria	Rhodobacterales	Rhodobacteraceae	Amylibacter	marine, aquatic	Seawater
FZLS01000039.1 Rhodobacteraceae bacterium Water_Bin34 genome assembly, contig: NODE_485_length_24515_cov_87.7096, whole genome shotgun sequence_2	FZLS01000039.1 Rhodobacteraceae bacterium Water_Bin34 genome assembly, contig: NODE_485_length_24515_cov_87.7096, whole genome shotgun sequence	K00643	E2.3.1.37, ALAS; 5-aminolevulinate synthase [EC:2.3.1.37]	1.3e-179	596.8	0	PF00155.21	Aminotransferase class I and II	1.1e-67	225.5	0.03						Viruses;Duplodnaviria;Heunggongvirae;Uroviricota;Caudoviricetes	Bacteria	Pseudomonadota	Alphaproteobacteria	Rhodobacterales	Rhodobacteraceae	Amylibacter	marine, aquatic	Seawater
FZLS01000039.1 Rhodobacteraceae bacterium Water_Bin34 genome assembly, contig: NODE_485_length_24515_cov_87.7096, whole genome shotgun sequence_5	FZLS01000039.1 Rhodobacteraceae bacterium Water_Bin34 genome assembly, contig: NODE_485_length_24515_cov_87.7096, whole genome shotgun sequence	K01710	E4.2.1.46, rfbB, rffG; dTDP-glucose 4,6-dehydratase [EC:4.2.1.46]	1.2e-91	306	0.23	PF16363.5	GDP-mannose 4,6 dehydratase	4.4e-50	167.7	0.21	VOG00074	sp|Q9EQC1|3BHS7_MOUSE 3 beta-hydroxysteroid dehydrogenase type 7	4.3e-71	236.3	3.53	Viruses;Duplodnaviria;Heunggongvirae;Uroviricota;Caudoviricetes	Bacteria	Pseudomonadota	Alphaproteobacteria	Rhodobacterales	Rhodobacteraceae	Amylibacter	marine, aquatic	Seawater
FZLS01000039.1 Rhodobacteraceae bacterium Water_Bin34 genome assembly, contig: NODE_485_length_24515_cov_87.7096, whole genome shotgun sequence_15	FZLS01000039.1 Rhodobacteraceae bacterium Water_Bin34 genome assembly, contig: NODE_485_length_24515_cov_87.7096, whole genome shotgun sequence	K00012	UGDH, ugd; UDPglucose 6-dehydrogenase [EC:1.1.1.22]	1e-41	141	0.13	PF00984.19	UDP-glucose/GDP-mannose dehydrogenase family, central domain	1.8e-25	85.7	0.07	VOG00982	sp|O33952|UDG8_ECOLX UDP-glucose 6-dehydrogenase	2.6e-41	138.7	0.31	Viruses;Duplodnaviria;Heunggongvirae;Uroviricota;Caudoviricetes	Bacteria	Pseudomonadota	Alphaproteobacteria	Rhodobacterales	Rhodobacteraceae	Amylibacter	marine, aquatic	Seawater
FZLS01000039.1 Rhodobacteraceae bacterium Water_Bin34 genome assembly, contig: NODE_485_length_24515_cov_87.7096, whole genome shotgun sequence_27	FZLS01000039.1 Rhodobacteraceae bacterium Water_Bin34 genome assembly, contig: NODE_485_length_24515_cov_87.7096, whole genome shotgun sequence	K00600	glyA, SHMT; glycine hydroxymethyltransferase [EC:2.1.2.1]	1.3e-181	603.6	0.03	PF00464.19	Serine hydroxymethyltransferase	3.3e-159	526.5	0.03	VOG20022	sp|A6Q478|GLYA_NITSB Serine hydroxymethyltransferase	1.1e-131	436.2	0.1	Viruses;Duplodnaviria;Heunggongvirae;Uroviricota;Caudoviricetes	Bacteria	Pseudomonadota	Alphaproteobacteria	Rhodobacterales	Rhodobacteraceae	Amylibacter	marine, aquatic	Seawater
FZLS01000020.1 Rhodobacteraceae bacterium Water_Bin34 genome assembly, contig: NODE_180_length_43467_cov_5.55095, whole genome shotgun sequence_33	FZLS01000020.1 Rhodobacteraceae bacterium Water_Bin34 genome assembly, contig: NODE_180_length_43467_cov_5.55095, whole genome shotgun sequence	K00012	UGDH, ugd; UDPglucose 6-dehydrogenase [EC:1.1.1.22]	2.3e-50	169.6	0.13	PF00984.19	UDP-glucose/GDP-mannose dehydrogenase family, central domain	3.7e-28	94.4	0.07	VOG00982	sp|O33952|UDG8_ECOLX UDP-glucose 6-dehydrogenase	1.9e-41	139.2	0.31	Viruses;Duplodnaviria;Heunggongvirae;Uroviricota;Caudoviricetes	Bacteria	Pseudomonadota	Alphaproteobacteria	Rhodobacterales	Rhodobacteraceae	Amylibacter	marine, aquatic	Seawater
FZLS01000020.1 Rhodobacteraceae bacterium Water_Bin34 genome assembly, contig: NODE_180_length_43467_cov_5.55095, whole genome shotgun sequence_41	FZLS01000020.1 Rhodobacteraceae bacterium Water_Bin34 genome assembly, contig: NODE_180_length_43467_cov_5.55095, whole genome shotgun sequence	K01710	E4.2.1.46, rfbB, rffG; dTDP-glucose 4,6-dehydratase [EC:4.2.1.46]	3.8e-91	304.4	0.23	PF16363.5	GDP-mannose 4,6 dehydratase	4e-48	161.3	0.21	VOG00074	sp|Q9EQC1|3BHS7_MOUSE 3 beta-hydroxysteroid dehydrogenase type 7	1e-68	228.5	3.53	Viruses;Duplodnaviria;Heunggongvirae;Uroviricota;Caudoviricetes	Bacteria	Pseudomonadota	Alphaproteobacteria	Rhodobacterales	Rhodobacteraceae	Amylibacter	marine, aquatic	Seawater
FZLS01000020.1 Rhodobacteraceae bacterium Water_Bin34 genome assembly, contig: NODE_180_length_43467_cov_5.55095, whole genome shotgun sequence_44	FZLS01000020.1 Rhodobacteraceae bacterium Water_Bin34 genome assembly, contig: NODE_180_length_43467_cov_5.55095, whole genome shotgun sequence	K00643	E2.3.1.37, ALAS; 5-aminolevulinate synthase [EC:2.3.1.37]	2.5e-184	612.3	0	PF00155.21	Aminotransferase class I and II	5e-72	239.8	0.03						Viruses;Duplodnaviria;Heunggongvirae;Uroviricota;Caudoviricetes	Bacteria	Pseudomonadota	Alphaproteobacteria	Rhodobacterales	Rhodobacteraceae	Amylibacter	marine, aquatic	Seawater
FZLS01000007.1 Rhodobacteraceae bacterium Water_Bin34 genome assembly, contig: NODE_65_length_70986_cov_86.4142, whole genome shotgun sequence_73	FZLS01000007.1 Rhodobacteraceae bacterium Water_Bin34 genome assembly, contig: NODE_65_length_70986_cov_86.4142, whole genome shotgun sequence	K01784	galE, GALE; UDP-glucose 4-epimerase [EC:5.1.3.2]	1.4e-63	213.8	0.21	PF01370.21	NAD dependent epimerase/dehydratase family	9.5e-33	110.4	0.59	VOG00074	sp|Q9EQC1|3BHS7_MOUSE 3 beta-hydroxysteroid dehydrogenase type 7	3.1e-33	111.9	3.53	Viruses;Duplodnaviria;Heunggongvirae;Uroviricota;Caudoviricetes	Bacteria	Pseudomonadota	Alphaproteobacteria	Rhodobacterales	Rhodobacteraceae	Amylibacter	marine, aquatic	Seawater
FZLS01000007.1 Rhodobacteraceae bacterium Water_Bin34 genome assembly, contig: NODE_65_length_70986_cov_86.4142, whole genome shotgun sequence_99	FZLS01000007.1 Rhodobacteraceae bacterium Water_Bin34 genome assembly, contig: NODE_65_length_70986_cov_86.4142, whole genome shotgun sequence	K21480	HO, pbsA1, hmuO; heme oxygenase (biliverdin-producing, ferredoxin) [EC:1.14.15.20]	3.8e-27	93	0.08	PF01126.20	Heme oxygenase	2.8e-23	79.6	0.08	VOG18847	sp|O78497|HO_GUITH Heme oxygenase	5.5e-15	52.2	0.22	Viruses;Duplodnaviria;Heunggongvirae;Uroviricota;Caudoviricetes	Bacteria	Pseudomonadota	Alphaproteobacteria	Rhodobacterales	Rhodobacteraceae	Amylibacter	marine, aquatic	Seawater
FZLS01000086.1 Rhodobacteraceae bacterium Water_Bin34 genome assembly, contig: NODE_1300_length_10712_cov_7.47621, whole genome shotgun sequence_8	FZLS01000086.1 Rhodobacteraceae bacterium Water_Bin34 genome assembly, contig: NODE_1300_length_10712_cov_7.47621, whole genome shotgun sequence	K01628	fucA; L-fuculose-phosphate aldolase [EC:4.1.2.17]	1.7e-30	104.1	0.02	PF00596.21	Class II Aldolase and Adducin N-terminal domain	5.6e-25	85.1	0.05						Viruses;Duplodnaviria;Heunggongvirae;Uroviricota;Caudoviricetes	Bacteria	Pseudomonadota	Alphaproteobacteria	Rhodobacterales	Rhodobacteraceae	Amylibacter	marine, aquatic	Seawater
FZLS01000029.1 Rhodobacteraceae bacterium Water_Bin34 genome assembly, contig: NODE_301_length_31783_cov_90.5705, whole genome shotgun sequence_20	FZLS01000029.1 Rhodobacteraceae bacterium Water_Bin34 genome assembly, contig: NODE_301_length_31783_cov_90.5705, whole genome shotgun sequence	K03272	gmhC, hldE, waaE, rfaE; D-beta-D-heptose 7-phosphate kinase / D-beta-D-heptose 1-phosphate adenosyltransferase [EC:2.7.1.167 2.7.7.70]	1.2e-20	71.4	0.19	PF01050.18	Mannose-6-phosphate isomerase	3.8e-23	78.8	0.04	VOG22302	REFSEQ hypothetical protein	1.3e-43	145.1	0.06	Viruses;Duplodnaviria;Heunggongvirae;Uroviricota;Caudoviricetes	Bacteria	Pseudomonadota	Alphaproteobacteria	Rhodobacterales	Rhodobacteraceae	Amylibacter	marine, aquatic	Seawater
FZLS01000202.1 Rhodobacteraceae bacterium Water_Bin34 genome assembly, contig: NODE_4397_length_3442_cov_3.10954, whole genome shotgun sequence_4	FZLS01000202.1 Rhodobacteraceae bacterium Water_Bin34 genome assembly, contig: NODE_4397_length_3442_cov_3.10954, whole genome shotgun sequence	K00012	UGDH, ugd; UDPglucose 6-dehydrogenase [EC:1.1.1.22]	2.9e-39	132.9	0.13	PF00984.19	UDP-glucose/GDP-mannose dehydrogenase family, central domain	1.2e-17	60.7	0.07	VOG00982	sp|O33952|UDG8_ECOLX UDP-glucose 6-dehydrogenase	7.4e-39	130.6	0.31	Viruses;Duplodnaviria;Heunggongvirae;Uroviricota;Caudoviricetes	Bacteria	Pseudomonadota	Alphaproteobacteria	Rhodobacterales	Rhodobacteraceae	Amylibacter	marine, aquatic	Seawater
FZLS01000202.1 Rhodobacteraceae bacterium Water_Bin34 genome assembly, contig: NODE_4397_length_3442_cov_3.10954, whole genome shotgun sequence_5	FZLS01000202.1 Rhodobacteraceae bacterium Water_Bin34 genome assembly, contig: NODE_4397_length_3442_cov_3.10954, whole genome shotgun sequence	K08679	E5.1.3.6; UDP-glucuronate 4-epimerase [EC:5.1.3.6]	4.4e-97	323.7	0	PF01370.21	NAD dependent epimerase/dehydratase family	2.9e-34	115.3	0.59	VOG00074	sp|Q9EQC1|3BHS7_MOUSE 3 beta-hydroxysteroid dehydrogenase type 7	1.7e-48	162.1	3.53	Viruses;Duplodnaviria;Heunggongvirae;Uroviricota;Caudoviricetes	Bacteria	Pseudomonadota	Alphaproteobacteria	Rhodobacterales	Rhodobacteraceae	Amylibacter	marine, aquatic	Seawater
FZLS01000081.1 Rhodobacteraceae bacterium Water_Bin34 genome assembly, contig: NODE_1196_length_11627_cov_3.15054, whole genome shotgun sequence_6	FZLS01000081.1 Rhodobacteraceae bacterium Water_Bin34 genome assembly, contig: NODE_1196_length_11627_cov_3.15054, whole genome shotgun sequence	K06920	queC; 7-cyano-7-deazaguanine synthase [EC:6.3.4.20]	6.5e-64	214	0.47	PF06508.13	Queuosine biosynthesis protein QueC	8.9e-53	175.7	0.38	VOG00684	sp|A4XFR8|QUEC_CALS8 7-cyano-7-deazaguanine synthase	3.6e-48	161.4	2.27	Viruses;Duplodnaviria;Heunggongvirae;Uroviricota;Caudoviricetes	Bacteria	Pseudomonadota	Alphaproteobacteria	Rhodobacterales	Rhodobacteraceae	Amylibacter	marine, aquatic	Seawater
FZLS01000081.1 Rhodobacteraceae bacterium Water_Bin34 genome assembly, contig: NODE_1196_length_11627_cov_3.15054, whole genome shotgun sequence_11	FZLS01000081.1 Rhodobacteraceae bacterium Water_Bin34 genome assembly, contig: NODE_1196_length_11627_cov_3.15054, whole genome shotgun sequence	K06879	queF; 7-cyano-7-deazaguanine reductase [EC:1.7.1.13]	1.1e-79	266.5	0.05	PF14819.6	Nitrile reductase, 7-cyano-7-deazaguanine-reductase N-term	8.6e-32	106.5	0.05	VOG15423	sp|A7MYB6|QUEF_VIBCB NADPH-dependent 7-cyano-7-deazaguanine reductase	8.1e-114	376.3	0.14	Viruses;Duplodnaviria;Heunggongvirae;Uroviricota;Caudoviricetes	Bacteria	Pseudomonadota	Alphaproteobacteria	Rhodobacterales	Rhodobacteraceae	Amylibacter	marine, aquatic	Seawater
FZLS01000081.1 Rhodobacteraceae bacterium Water_Bin34 genome assembly, contig: NODE_1196_length_11627_cov_3.15054, whole genome shotgun sequence_15	FZLS01000081.1 Rhodobacteraceae bacterium Water_Bin34 genome assembly, contig: NODE_1196_length_11627_cov_3.15054, whole genome shotgun sequence	K01495	GCH1, folE; GTP cyclohydrolase IA [EC:3.5.4.16]	6.5e-69	230.5	0.52	PF01227.22	GTP cyclohydrolase I	3.7e-61	202.4	0.52	VOG00911	sp|Q2Y6B3|GCH1_NITMU GTP cyclohydrolase 1	6.7e-70	233	1.49	Viruses;Duplodnaviria;Heunggongvirae;Uroviricota;Caudoviricetes	Bacteria	Pseudomonadota	Alphaproteobacteria	Rhodobacterales	Rhodobacteraceae	Amylibacter	marine, aquatic	Seawater
FZLS01000081.1 Rhodobacteraceae bacterium Water_Bin34 genome assembly, contig: NODE_1196_length_11627_cov_3.15054, whole genome shotgun sequence_16	FZLS01000081.1 Rhodobacteraceae bacterium Water_Bin34 genome assembly, contig: NODE_1196_length_11627_cov_3.15054, whole genome shotgun sequence	K01737	queD, ptpS, PTS; 6-pyruvoyltetrahydropterin/6-carboxytetrahydropterin synthase [EC:4.2.3.12 4.1.2.50]	2.4e-11	41.6	0.54	PF01242.19	6-pyruvoyl tetrahydropterin synthase	3.3e-16	56.2	0.53	VOG01126	sp|Q1RHI6|QUED_RICBR 6-carboxy-5,6,7,8-tetrahydropterin synthase	2.2e-37	125.2	1.36	Viruses;Duplodnaviria;Heunggongvirae;Uroviricota;Caudoviricetes	Bacteria	Pseudomonadota	Alphaproteobacteria	Rhodobacterales	Rhodobacteraceae	Amylibacter	marine, aquatic	Seawater
FZLS01000024.1 Rhodobacteraceae bacterium Water_Bin34 genome assembly, contig: NODE_250_length_35792_cov_9.88113, whole genome shotgun sequence_24	FZLS01000024.1 Rhodobacteraceae bacterium Water_Bin34 genome assembly, contig: NODE_250_length_35792_cov_9.88113, whole genome shotgun sequence	K01784	galE, GALE; UDP-glucose 4-epimerase [EC:5.1.3.2]	3.4e-36	123.6	0.21	PF01370.21	NAD dependent epimerase/dehydratase family	4.2e-26	88.6	0.59	VOG00074	sp|Q9EQC1|3BHS7_MOUSE 3 beta-hydroxysteroid dehydrogenase type 7	7.5e-35	117.2	3.53	Viruses;Duplodnaviria;Heunggongvirae;Uroviricota;Caudoviricetes	Bacteria	Pseudomonadota	Alphaproteobacteria	Rhodobacterales	Rhodobacteraceae	Amylibacter	marine, aquatic	Seawater
FZLS01000024.1 Rhodobacteraceae bacterium Water_Bin34 genome assembly, contig: NODE_250_length_35792_cov_9.88113, whole genome shotgun sequence_40	FZLS01000024.1 Rhodobacteraceae bacterium Water_Bin34 genome assembly, contig: NODE_250_length_35792_cov_9.88113, whole genome shotgun sequence	K00012	UGDH, ugd; UDPglucose 6-dehydrogenase [EC:1.1.1.22]	2.8e-50	169.3	0.13	PF00984.19	UDP-glucose/GDP-mannose dehydrogenase family, central domain	1.3e-19	67	0.07	VOG00982	sp|O33952|UDG8_ECOLX UDP-glucose 6-dehydrogenase	8.7e-49	163.3	0.31	Viruses;Duplodnaviria;Heunggongvirae;Uroviricota;Caudoviricetes	Bacteria	Pseudomonadota	Alphaproteobacteria	Rhodobacterales	Rhodobacteraceae	Amylibacter	marine, aquatic	Seawater
FZLS01000024.1 Rhodobacteraceae bacterium Water_Bin34 genome assembly, contig: NODE_250_length_35792_cov_9.88113, whole genome shotgun sequence_47	FZLS01000024.1 Rhodobacteraceae bacterium Water_Bin34 genome assembly, contig: NODE_250_length_35792_cov_9.88113, whole genome shotgun sequence	K01737	queD, ptpS, PTS; 6-pyruvoyltetrahydropterin/6-carboxytetrahydropterin synthase [EC:4.2.3.12 4.1.2.50]	5e-12	43.8	0.54	PF01242.19	6-pyruvoyl tetrahydropterin synthase	1.5e-14	50.8	0.53	VOG01126	sp|Q1RHI6|QUED_RICBR 6-carboxy-5,6,7,8-tetrahydropterin synthase	3.2e-37	124.7	1.36	Viruses;Duplodnaviria;Heunggongvirae;Uroviricota;Caudoviricetes	Bacteria	Pseudomonadota	Alphaproteobacteria	Rhodobacterales	Rhodobacteraceae	Amylibacter	marine, aquatic	Seawater
FZLS01000045.1 Rhodobacteraceae bacterium Water_Bin34 genome assembly, contig: NODE_637_length_20330_cov_61.3796, whole genome shotgun sequence_16	FZLS01000045.1 Rhodobacteraceae bacterium Water_Bin34 genome assembly, contig: NODE_637_length_20330_cov_61.3796, whole genome shotgun sequence	K21480	HO, pbsA1, hmuO; heme oxygenase (biliverdin-producing, ferredoxin) [EC:1.14.15.20]	6.1e-26	89.1	0.08	PF01126.20	Heme oxygenase	4.4e-22	75.6	0.08	VOG18847	sp|O78497|HO_GUITH Heme oxygenase	4.2e-15	52.6	0.22	Viruses;Duplodnaviria;Heunggongvirae;Uroviricota;Caudoviricetes	Bacteria	Pseudomonadota	Alphaproteobacteria	Rhodobacterales	Rhodobacteraceae	Amylibacter	marine, aquatic	Seawater
FZLS01000005.1 Rhodobacteraceae bacterium Water_Bin34 genome assembly, contig: NODE_40_length_91772_cov_66.5435, whole genome shotgun sequence_fragment_1_76	FZLS01000005.1 Rhodobacteraceae bacterium Water_Bin34 genome assembly, contig: NODE_40_length_91772_cov_66.5435, whole genome shotgun sequence_fragment_1	K00600	glyA, SHMT; glycine hydroxymethyltransferase [EC:2.1.2.1]	1.1e-177	590.6	0.03	PF00464.19	Serine hydroxymethyltransferase	2e-153	507.5	0.03	VOG20022	sp|A6Q478|GLYA_NITSB Serine hydroxymethyltransferase	1.8e-130	432.1	0.1	Viruses;Duplodnaviria;Heunggongvirae;Uroviricota;Caudoviricetes	Bacteria	Pseudomonadota	Alphaproteobacteria	Rhodobacterales	Rhodobacteraceae	Amylibacter	marine, aquatic	Seawater
k141_378997_3	k141_378997	K00820	glmS, GFPT; glutamine---fructose-6-phosphate transaminase (isomerizing) [EC:2.6.1.16]	1.5e-21	72.5	0.13	PF13522.6	Glutamine amidotransferase domain	4.8e-12	40.6	0.29	VOG00473	REFSEQ glutamine amidotransferase	1.4e-20	67.7	1.01	Viruses;Duplodnaviria;Heunggongvirae;Uroviricota;Caudoviricetes	Bacteria	Bacillota_A	Clostridia	UMGS1883	HGM11501	RGIG1017	host-associated, animal host, mammalian host, digestive tract, intestine
NZ_LMEC01000011.1 Massilia sp. Root418 contig_2, whole genome shotgun sequence_fragment_8_676	NZ_LMEC01000011.1 Massilia sp. Root418 contig_2, whole genome shotgun sequence_fragment_8	K21029	moeB; molybdopterin-synthase adenylyltransferase [EC:2.7.7.80]	2.8e-11	41.7	0.05	PF00899.21	ThiF family	2.7e-15	51.3	0.05						Viruses;Duplodnaviria;Heunggongvirae;Uroviricota;Caudoviricetes	Bacteria	Pseudomonadota	Gammaproteobacteria	Burkholderiales	Burkholderiaceae	Pseudoduganella	host-associated	root
CACYAX010000158.1 uncultured Coriobacteriaceae bacterium isolate RUG11770 genome assembly, contig: RUG11770_asm_158, whole genome shotgun sequence_4	CACYAX010000158.1 uncultured Coriobacteriaceae bacterium isolate RUG11770 genome assembly, contig: RUG11770_asm_158, whole genome shotgun sequence	K03275	waaO, rfaI; UDP-glucose:(glucosyl)LPS alpha-1,3-glucosyltransferase [EC:2.4.1.-]	2.6e-19	66.3	0.02	PF01501.20	Glycosyl transferase family 8	1.3e-16	55.8	0.03						Viruses;Duplodnaviria;Heunggongvirae;Uroviricota;Caudoviricetes	Bacteria	Actinomycetota	Coriobacteriia	Coriobacteriales	Atopobiaceae	UBA1367	host-associated	cattle rumen
1898203.SAMN11294558.SVDF01000105 MAG: Lachnospiraceae bacterium isolate SIG273 k141_249363, whole genome shotgun sequence_64	1898203.SAMN11294558.SVDF01000105 MAG: Lachnospiraceae bacterium isolate SIG273 k141_249363, whole genome shotgun sequence	K14080	mtaA; [methyl-Co(III) methanol-specific corrinoid protein]:coenzyme M methyltransferase [EC:2.1.1.246]	4.7e-65	217.1	0	PF01208.17	Uroporphyrinogen decarboxylase (URO-D)	1.1e-81	269.1	0						Viruses;Duplodnaviria;Heunggongvirae;Uroviricota;Caudoviricetes	Bacteria	Bacillota_A	Clostridia	Lachnospirales	UBA5962		animal host, host-associated, mammalian host, digestive tract, intestine
BIFP01000007.1 Micromonosporaceae bacterium KJ-029 DNA, scaffold7_cov19, whole genome shotgun sequence_fragment_1_20	BIFP01000007.1 Micromonosporaceae bacterium KJ-029 DNA, scaffold7_cov19, whole genome shotgun sequence_fragment_1	K16150	K16150; glycogen synthase [EC:2.4.1.11]	3.1e-34	117	0.05	PF13692.6	Glycosyl transferases group 1	6.5e-19	65.1	0.03						Viruses;Duplodnaviria;Heunggongvirae;Uroviricota;Caudoviricetes	Bacteria	Actinomycetota	Actinomycetia	Mycobacteriales	Micromonosporaceae	Micromonospora		none
NC_015067.1 Bifidobacterium longum subsp. longum JCM 1217, complete sequence_fragment_13_927	NC_015067.1 Bifidobacterium longum subsp. longum JCM 1217, complete sequence_fragment_13	K12554	murN; alanine adding enzyme [EC:2.3.2.-]	2.6e-130	432	0	PF02388.16	FemAB family	4.2e-95	313.6	0						Viruses;Duplodnaviria;Heunggongvirae;Uroviricota;Caudoviricetes	Bacteria	Actinomycetota	Actinomycetia	Actinomycetales	Bifidobacteriaceae	Bifidobacterium		none
NC_015067.1 Bifidobacterium longum subsp. longum JCM 1217, complete sequence_fragment_13_1056	NC_015067.1 Bifidobacterium longum subsp. longum JCM 1217, complete sequence_fragment_13	K01458	hutG; N-formylglutamate deformylase [EC:3.5.1.68]	3.1e-38	128.6	0.01	PF05013.12	N-formylglutamate amidohydrolase	2.4e-33	110.8	0.01						Viruses;Duplodnaviria;Heunggongvirae;Uroviricota;Caudoviricetes	Bacteria	Actinomycetota	Actinomycetia	Actinomycetales	Bifidobacteriaceae	Bifidobacterium		none
NC_015067.1 Bifidobacterium longum subsp. longum JCM 1217, complete sequence_fragment_23_1833	NC_015067.1 Bifidobacterium longum subsp. longum JCM 1217, complete sequence_fragment_23	K00973	E2.7.7.24, rfbA, rffH; glucose-1-phosphate thymidylyltransferase [EC:2.7.7.24]	1.6e-155	516.1	0.09	PF00483.23	Nucleotidyl transferase	3e-73	241.1	0.07	VOG00806	sp|Q5UNV4|UNAP_MIMIV Probable UDP-N-acetylglucosamine pyrophosphorylase	1.3e-57	190.2	0.55	Viruses;Duplodnaviria;Heunggongvirae;Uroviricota;Caudoviricetes	Bacteria	Actinomycetota	Actinomycetia	Actinomycetales	Bifidobacteriaceae	Bifidobacterium		none
NC_015067.1 Bifidobacterium longum subsp. longum JCM 1217, complete sequence_fragment_23_1834	NC_015067.1 Bifidobacterium longum subsp. longum JCM 1217, complete sequence_fragment_23	K00067	rfbD, rmlD; dTDP-4-dehydrorhamnose reductase [EC:1.1.1.133]	9.7e-86	285.7	0.04	PF04321.17	RmlD substrate binding domain	5.2e-66	217.3	0.04	VOG01177	sp|O27818|RMLC_METTH dTDP-4-dehydrorhamnose 3,5-epimerase	1.7e-40	133.7	0.44	Viruses;Duplodnaviria;Heunggongvirae;Uroviricota;Caudoviricetes	Bacteria	Actinomycetota	Actinomycetia	Actinomycetales	Bifidobacteriaceae	Bifidobacterium		none
NC_015067.1 Bifidobacterium longum subsp. longum JCM 1217, complete sequence_fragment_23_1836	NC_015067.1 Bifidobacterium longum subsp. longum JCM 1217, complete sequence_fragment_23	K01710	E4.2.1.46, rfbB, rffG; dTDP-glucose 4,6-dehydratase [EC:4.2.1.46]	1e-156	519.6	0.23	PF16363.5	GDP-mannose 4,6 dehydratase	1.3e-81	269.2	0.21	VOG00074	sp|Q9EQC1|3BHS7_MOUSE 3 beta-hydroxysteroid dehydrogenase type 7	3.8e-76	250.8	3.53	Viruses;Duplodnaviria;Heunggongvirae;Uroviricota;Caudoviricetes	Bacteria	Actinomycetota	Actinomycetia	Actinomycetales	Bifidobacteriaceae	Bifidobacterium		none
JAEMRJ010000020.1 Thermoleophilaceae bacterium isolate SupBloom_Metag_044 NODE_1128_length_23948_cov_11.189512, whole genome shotgun sequence_21	JAEMRJ010000020.1 Thermoleophilaceae bacterium isolate SupBloom_Metag_044 NODE_1128_length_23948_cov_11.189512, whole genome shotgun sequence	K01458	hutG; N-formylglutamate deformylase [EC:3.5.1.68]	4.9e-29	98.6	0.01	PF05013.12	N-formylglutamate amidohydrolase	7e-46	151.2	0.01						Viruses;Duplodnaviria;Heunggongvirae;Uroviricota;Caudoviricetes	Bacteria	Actinomycetota	Thermoleophilia	Solirubrobacterales	JACPNS01	JACPNS01	host-associated, aquatic	freshwater Cyanobacteriotal bloom
k141_24181_3	k141_24181	K21029	moeB; molybdopterin-synthase adenylyltransferase [EC:2.7.7.80]	7.2e-48	160.9	0.05	PF00899.21	ThiF family	2.6e-44	146.9	0.05						No geNomad classification	Bacteria	Planctomycetota	Phycisphaerae	Phycisphaerales	UBA1924	BJHL01	fresh water, aquatic, ice
k141_1753145_fragment_1_53	k141_1753145_fragment_1	K01951	guaA, GMPS; GMP synthase (glutamine-hydrolysing) [EC:6.3.5.2]	5.4e-217	719.4	0.01	PF00117.28	Glutamine amidotransferase class-I	2.4e-40	132.7	0.03	VOG06480	REFSEQ Chrorismate binding enzyme domain and PLPDE IV domain containing protein	2.4e-13	42.8	0.01	Viruses;Duplodnaviria;Heunggongvirae;Uroviricota;Caudoviricetes	Bacteria	Bacillota_A	Clostridia	Lachnospirales	Lachnospiraceae	Butyrivibrio	host-associated, animal host, mammalian host, digestive tract, intestine
k141_466007_3	k141_466007	K16881	K16881; mannose-1-phosphate guanylyltransferase / phosphomannomutase [EC:2.7.7.13 5.4.2.8]	6.9e-120	399.4	0.02	PF00483.23	Nucleotidyl transferase	5.9e-43	142.9	0.07	VOG00806	sp|Q5UNV4|UNAP_MIMIV Probable UDP-N-acetylglucosamine pyrophosphorylase	7.1e-20	66.4	0.55	No geNomad classification	Bacteria	Actinobacteriota	Rubrobacteria	Rubrobacterales	Rubrobacteraceae	SCSIO-52909	terrestrial, soil
CAIKND010000121.1 uncultured Acidobacteriaceae bacterium isolate AM-2014_bin-0823 genome assembly, contig: bin-0823:121/241, whole genome shotgun sequence_fragment_1_58	CAIKND010000121.1 uncultured Acidobacteriaceae bacterium isolate AM-2014_bin-0823 genome assembly, contig: bin-0823:121/241, whole genome shotgun sequence_fragment_1	K00390	cysH; phosphoadenosine phosphosulfate reductase [EC:1.8.4.8 1.8.4.10]	6.3e-16	56.6	0.52	PF01507.19	Phosphoadenosine phosphosulfate reductase family	1e-13	48.2	0.34	VOG00137	sp|P03766|Y290_LAMBD Uncharacterized nin region protein ORF290	8.7e-27	91	3.44	Viruses;Duplodnaviria;Heunggongvirae;Uroviricota;Caudoviricetes	Bacteria	Acidobacteriota	Terriglobia	Terriglobales	Acidobacteriaceae	Terracidiphilus	aquatic	lake water
CAIKND010000121.1 uncultured Acidobacteriaceae bacterium isolate AM-2014_bin-0823 genome assembly, contig: bin-0823:121/241, whole genome shotgun sequence_fragment_1_84	CAIKND010000121.1 uncultured Acidobacteriaceae bacterium isolate AM-2014_bin-0823 genome assembly, contig: bin-0823:121/241, whole genome shotgun sequence_fragment_1	K21029	moeB; molybdopterin-synthase adenylyltransferase [EC:2.7.7.80]	3e-19	67.6	0.05	PF00899.21	ThiF family	6.9e-16	54.9	0.05						Viruses;Duplodnaviria;Heunggongvirae;Uroviricota;Caudoviricetes	Bacteria	Acidobacteriota	Terriglobia	Terriglobales	Acidobacteriaceae	Terracidiphilus	aquatic	lake water
JAAXWW010000001.1 Candidatus Moranbacteria bacterium isolate W9_Combined_metabat2_046 W9_Combined_metabat2_046_NODE_11, whole genome shotgun sequence_fragment_4_142	JAAXWW010000001.1 Candidatus Moranbacteria bacterium isolate W9_Combined_metabat2_046 W9_Combined_metabat2_046_NODE_11, whole genome shotgun sequence_fragment_4	K00859	coaE; dephospho-CoA kinase [EC:2.7.1.24]	3.5e-14	48.6	0	PF13207.6	AAA domain	1.5e-17	58.4	0	VOG00517	sp|Q7Y4Y9|DNMK_BPR69 Deoxynucleotide monophosphate kinase	5.9e-15	49.7	10	Viruses;Duplodnaviria;Heunggongvirae;Uroviricota;Caudoviricetes	Bacteria	Patescibacteria	Paceibacteria	Moranbacterales	UBA2206	JAAXWW01	check NCBI isolation source	biofilm growing on a polymer composite week 18
k141_397891_4	k141_397891	K00820	glmS, GFPT; glutamine---fructose-6-phosphate transaminase (isomerizing) [EC:2.6.1.16]	5.4e-20	68	0.13	PF13522.6	Glutamine amidotransferase domain	3.5e-13	44.1	0.29	VOG02979	sp|Q7T6X6|GFAT_MIMIV Probable glutamine--fructose-6-phosphate aminotransferase [isomerizing]	1.1e-16	54.2	0.18	Viruses;Duplodnaviria;Heunggongvirae;Uroviricota;Caudoviricetes	Bacteria	Bacillota_A	Clostridia	Oscillospirales	Oscillospiraceae		host-associated, animal host, digestive tract, intestine
JAEINQ010000040.1 Desulfobacterales bacterium isolate MAG8 NODE_427_length_64959_cov_6.140008, whole genome shotgun sequence_fragment_1_5	JAEINQ010000040.1 Desulfobacterales bacterium isolate MAG8 NODE_427_length_64959_cov_6.140008, whole genome shotgun sequence_fragment_1	K00067	rfbD, rmlD; dTDP-4-dehydrorhamnose reductase [EC:1.1.1.133]	5e-97	324.5	0.04	PF04321.17	RmlD substrate binding domain	6.4e-99	326.4	0.04	VOG01177	sp|O27818|RMLC_METTH dTDP-4-dehydrorhamnose 3,5-epimerase	3.7e-28	94.2	0.44	Viruses;Varidnaviria;Bamfordvirae;Nucleocytoviricota;Megaviricetes;Imitervirales;Mimiviridae	Bacteria	Desulfobacterota	Desulfobacteria	Desulfobacterales	JAEINQ01	JAEINQ01	marine, aquatic	Black Sea sulfidic water cellulose enrichment
JAEINQ010000040.1 Desulfobacterales bacterium isolate MAG8 NODE_427_length_64959_cov_6.140008, whole genome shotgun sequence_fragment_1_6	JAEINQ010000040.1 Desulfobacterales bacterium isolate MAG8 NODE_427_length_64959_cov_6.140008, whole genome shotgun sequence_fragment_1	K01710	E4.2.1.46, rfbB, rffG; dTDP-glucose 4,6-dehydratase [EC:4.2.1.46]	1.3e-164	547.2	0.23	PF16363.5	GDP-mannose 4,6 dehydratase	9.6e-100	329.9	0.21	VOG00074	sp|Q9EQC1|3BHS7_MOUSE 3 beta-hydroxysteroid dehydrogenase type 7	2.2e-79	262.4	3.53	Viruses;Varidnaviria;Bamfordvirae;Nucleocytoviricota;Megaviricetes;Imitervirales;Mimiviridae	Bacteria	Desulfobacterota	Desulfobacteria	Desulfobacterales	JAEINQ01	JAEINQ01	marine, aquatic	Black Sea sulfidic water cellulose enrichment
JAEINQ010000040.1 Desulfobacterales bacterium isolate MAG8 NODE_427_length_64959_cov_6.140008, whole genome shotgun sequence_fragment_1_7	JAEINQ010000040.1 Desulfobacterales bacterium isolate MAG8 NODE_427_length_64959_cov_6.140008, whole genome shotgun sequence_fragment_1	K00973	E2.7.7.24, rfbA, rffH; glucose-1-phosphate thymidylyltransferase [EC:2.7.7.24]	7.3e-158	525.3	0.09	PF00483.23	Nucleotidyl transferase	1.5e-68	226.7	0.07	VOG00806	sp|Q5UNV4|UNAP_MIMIV Probable UDP-N-acetylglucosamine pyrophosphorylase	3.9e-59	196.2	0.55	Viruses;Varidnaviria;Bamfordvirae;Nucleocytoviricota;Megaviricetes;Imitervirales;Mimiviridae	Bacteria	Desulfobacterota	Desulfobacteria	Desulfobacterales	JAEINQ01	JAEINQ01	marine, aquatic	Black Sea sulfidic water cellulose enrichment
JAEINQ010000040.1 Desulfobacterales bacterium isolate MAG8 NODE_427_length_64959_cov_6.140008, whole genome shotgun sequence_fragment_1_8	JAEINQ010000040.1 Desulfobacterales bacterium isolate MAG8 NODE_427_length_64959_cov_6.140008, whole genome shotgun sequence_fragment_1	K01790	rfbC, rmlC; dTDP-4-dehydrorhamnose 3,5-epimerase [EC:5.1.3.13]	5.1e-76	254	0.05	PF00908.17	dTDP-4-dehydrorhamnose 3,5-epimerase	8.2e-71	232.8	0.05	VOG01177	sp|O27818|RMLC_METTH dTDP-4-dehydrorhamnose 3,5-epimerase	2.1e-41	137.8	0.44	Viruses;Varidnaviria;Bamfordvirae;Nucleocytoviricota;Megaviricetes;Imitervirales;Mimiviridae	Bacteria	Desulfobacterota	Desulfobacteria	Desulfobacterales	JAEINQ01	JAEINQ01	marine, aquatic	Black Sea sulfidic water cellulose enrichment
k141_3171907_4	k141_3171907	K06167	phnP; phosphoribosyl 1,2-cyclic phosphate phosphodiesterase [EC:3.1.4.55]	1.3e-11	41.1	0.46	PF12706.7	Beta-lactamase superfamily domain	1.9e-12	41.7	0.24	VOG01036	sp|C0SP91|YYCJ_BACSU Putative metallo-hydrolase YycJ	3.1e-24	80.4	3.45	Viruses;Duplodnaviria;Heunggongvirae;Uroviricota;Caudoviricetes	Bacteria	Bacillota_A	Clostridia	Oscillospirales	Oscillospiraceae	SIG488	host-associated, animal host, mammalian host, digestive tract, intestine
NZ_VIYJ01000009.1 Nocardioides rubriscoriae strain DSM 23986 Scaffold7_1, whole genome shotgun sequence_fragment_7_301	NZ_VIYJ01000009.1 Nocardioides rubriscoriae strain DSM 23986 Scaffold7_1, whole genome shotgun sequence_fragment_7	K21029	moeB; molybdopterin-synthase adenylyltransferase [EC:2.7.7.80]	3.5e-30	103.4	0.05	PF00899.21	ThiF family	4.4e-24	80.8	0.05						Viruses;Duplodnaviria;Heunggongvirae;Uroviricota;Caudoviricetes	Bacteria	Actinomycetota	Actinomycetia	Propionibacteriales	Nocardioidaceae	Nocardioides	check NCBI isolation source	volcanic ash
NZ_CP025262.1 Pseudomonas sp. 02C 26 chromosome_fragment_14_2626	NZ_CP025262.1 Pseudomonas sp. 02C 26 chromosome_fragment_14	K21140	mec; [CysO sulfur-carrier protein]-S-L-cysteine hydrolase [EC:3.13.1.6]	2.9e-20	70.7	0.89	PF14464.6	Prokaryotic homologs of the JAB domain	2.7e-19	63.8	0.27	VOG01039	sp|O64333|TIPK_BPN15 Tail tip assembly protein K	2.7e-66	218.7	4.6	Viruses;Duplodnaviria;Heunggongvirae;Uroviricota;Caudoviricetes	Bacteria	Pseudomonadota	Gammaproteobacteria	Pseudomonadales	Pseudomonadaceae	Pseudomonas_E	aquatic	Lake water
NZ_LT963433.1 Massilicoli timonensis strain Marseille-P3755, whole genome shotgun sequence_fragment_2_129	NZ_LT963433.1 Massilicoli timonensis strain Marseille-P3755, whole genome shotgun sequence_fragment_2	K00789	metK; S-adenosylmethionine synthetase [EC:2.5.1.6]	1.1e-15	54.8	0.25	PF00438.20	S-adenosylmethionine synthetase, N-terminal domain	1.3e-11	40.7	0.01						Viruses;Duplodnaviria;Heunggongvirae;Uroviricota;Caudoviricetes	Bacteria	Bacillota	Bacilli	Erysipelotrichales	Erysipelotrichaceae	Massilicoli		none
k141_237306_4	k141_237306	K00568	ubiG; 2-polyprenyl-6-hydroxyphenyl methylase / 3-demethylubiquinone-9 3-methyltransferase [EC:2.1.1.222 2.1.1.64]	1.1e-25	88.4	0.05	PF13649.6	Methyltransferase domain	1.6e-20	68.2	0.01	VOG02401	sp|Q07G10|ALKB8_XENTR Alkylated DNA repair protein alkB homolog 8	9.7e-41	134	0.52	No geNomad classification	Bacteria	Pseudomonadota	Alphaproteobacteria	Acetobacterales	Acetobacteraceae		ph, anthropogenic, acidic, mine
k141_10735_fragment_10_691	k141_10735_fragment_10	K01874	MARS, metG; methionyl-tRNA synthetase [EC:6.1.1.10]	9.2e-176	584.3	0	PF09334.11	tRNA synthetases class I (M)	1.1e-159	525.6	0						Viruses;Duplodnaviria;Heunggongvirae;Uroviricota;Caudoviricetes	Bacteria	Pseudomonadota	Gammaproteobacteria	Pseudomonadales	Pseudomonadaceae	Pseudomonas_A	built environment, anthropogenic
k141_12393_fragment_1_72	k141_12393_fragment_1	K00390	cysH; phosphoadenosine phosphosulfate reductase [EC:1.8.4.8 1.8.4.10]	1.3e-24	84.8	0.52	PF01507.19	Phosphoadenosine phosphosulfate reductase family	1.8e-28	94	0.34	VOG00137	sp|P03766|Y290_LAMBD Uncharacterized nin region protein ORF290	5.4e-58	191	3.44	Viruses;Duplodnaviria;Heunggongvirae;Uroviricota;Caudoviricetes	Bacteria	Pseudomonadota	Gammaproteobacteria	Pseudomonadales	Pseudomonadaceae	Pseudomonas_A	built environment, anthropogenic
k141_686751_5	k141_686751	K06167	phnP; phosphoribosyl 1,2-cyclic phosphate phosphodiesterase [EC:3.1.4.55]	4.3e-24	83	0.46	PF12706.7	Beta-lactamase superfamily domain	3.9e-26	87.4	0.24	VOG01036	sp|C0SP91|YYCJ_BACSU Putative metallo-hydrolase YycJ	8.3e-28	92.9	3.45	Viruses;Duplodnaviria;Heunggongvirae;Uroviricota;Caudoviricetes	Bacteria	Acidobacteriota	Acidobacteriae	Acidobacteriales	Gp1-AA117	Gp1-AA17	terrestrial, medium temperature, soil, temperature
k141_482430_2	k141_482430	K01495	GCH1, folE; GTP cyclohydrolase IA [EC:3.5.4.16]	4.2e-30	102.1	0.52	PF01227.22	GTP cyclohydrolase I	2.3e-23	78.4	0.52	VOG00911	sp|Q2Y6B3|GCH1_NITMU GTP cyclohydrolase 1	9.8e-24	79.8	1.49	No geNomad classification	Bacteria	Actinobacteriota	Actinomycetia				groundwater, low salinity, fresh water, aquatic, subsurface, terrestrial, salinity
k141_41244_22	k141_41244	K00721	DPM1; dolichol-phosphate mannosyltransferase [EC:2.4.1.83]	1.9e-39	132.9	0.02	PF00535.26	Glycosyl transferase family 2	3.9e-26	86.8	0.22	VOG03824	sp|O22007|GTRB_BPSF5 Bactoprenol glucosyl transferase	7e-22	72.9	0.69	Viruses;Duplodnaviria;Heunggongvirae;Uroviricota;Caudoviricetes	Bacteria	Bacillota_A	Clostridia	Monoglobales	Firm-18		host-associated, animal host, digestive tract, intestine
k141_1067059_10	k141_1067059	K00600	glyA, SHMT; glycine hydroxymethyltransferase [EC:2.1.2.1]	5.2e-199	659.4	0.03	PF00464.19	Serine hydroxymethyltransferase	1.5e-173	570.8	0.03	VOG20022	sp|A6Q478|GLYA_NITSB Serine hydroxymethyltransferase	2.6e-134	441.7	0.1	Viruses;Duplodnaviria;Heunggongvirae;Uroviricota;Caudoviricetes	Bacteria	Bacillota_A	Clostridia	Oscillospirales	Acutalibacteraceae	UBA5905	host-associated, animal host, mammalian host, digestive tract, intestine
UQDA01000011.1 uncultured Lachnospiraceae bacterium isolate UMGS161 genome assembly, contig: NODE_104_length_92728_cov_7.39719, whole genome shotgun sequence_fragment_1_99	UQDA01000011.1 uncultured Lachnospiraceae bacterium isolate UMGS161 genome assembly, contig: NODE_104_length_92728_cov_7.39719, whole genome shotgun sequence_fragment_1	K01620	ltaE; threonine aldolase [EC:4.1.2.48]	7.1e-75	250	0	PF01212.21	Beta-eliminating lyase	3.6e-29	96.8	0.01						Viruses;Duplodnaviria;Heunggongvirae;Uroviricota;Caudoviricetes	Bacteria	Bacillota_A	Clostridia	Lachnospirales	Lachnospiraceae	Eisenbergiella	host-associated	human gut
244328.SAMEA8805875.CAJURE010000005 TPA_asm: uncultured Clostridia bacterium isolate MGBC166137 genome assembly, contig: MGBC166137.5, whole genome shotgun sequence_fragment_1_84	244328.SAMEA8805875.CAJURE010000005 TPA_asm: uncultured Clostridia bacterium isolate MGBC166137 genome assembly, contig: MGBC166137.5, whole genome shotgun sequence_fragment_1	K00390	cysH; phosphoadenosine phosphosulfate reductase [EC:1.8.4.8 1.8.4.10]	6.3e-32	107.9	0.52	PF01507.19	Phosphoadenosine phosphosulfate reductase family	3.7e-26	87.1	0.34	VOG00137	sp|P03766|Y290_LAMBD Uncharacterized nin region protein ORF290	4.4e-25	83.9	3.44	Viruses;Duplodnaviria;Heunggongvirae;Uroviricota;Caudoviricetes	Bacteria	Bacillota_A	Clostridia	UBA1381	UBA1381		animal host, host-associated, mammalian host, digestive tract, intestine
NZ_MAYH01000045.1 Chryseobacterium artocarpi strain UTM-3 scaffold_5, whole genome shotgun sequence_fragment_3_100	NZ_MAYH01000045.1 Chryseobacterium artocarpi strain UTM-3 scaffold_5, whole genome shotgun sequence_fragment_3	K01939	purA, ADSS; adenylosuccinate synthase [EC:6.3.4.4]	9.3e-56	187.4	0.24	PF00709.21	Adenylosuccinate synthetase	3.9e-54	180.4	0.24	VOG10747	sp|B3QQZ0|PURA_CHLP8 Adenylosuccinate synthetase	6.6e-35	116.6	1.44	Viruses;Duplodnaviria;Heunggongvirae;Uroviricota;Caudoviricetes;Crassvirales	Bacteria	Bacteroidota	Bacteroidia	Flavobacteriales	Weeksellaceae	Chryseobacterium	host-associated	rhizosphere sample
NZ_MAYH01000050.1 Chryseobacterium artocarpi strain UTM-3 scaffold_8, whole genome shotgun sequence_fragment_3_84	NZ_MAYH01000050.1 Chryseobacterium artocarpi strain UTM-3 scaffold_8, whole genome shotgun sequence_fragment_3	K01055	pcaD; 3-oxoadipate enol-lactonase [EC:3.1.1.24]	3e-37	126.9	0.03	PF00561.20	alpha/beta hydrolase fold	2e-18	63.3	0.42						Viruses;Duplodnaviria;Heunggongvirae;Uroviricota;Caudoviricetes	Bacteria	Bacteroidota	Bacteroidia	Flavobacteriales	Weeksellaceae	Chryseobacterium	host-associated	rhizosphere sample
NZ_CP013859.1 Microbacterium sp. XT11 chromosome, complete genome_fragment_29_2672	NZ_CP013859.1 Microbacterium sp. XT11 chromosome, complete genome_fragment_29	K01057	PGLS, pgl, devB; 6-phosphogluconolactonase [EC:3.1.1.31]	1.1e-78	263.2	0	PF01182.20	Glucosamine-6-phosphate isomerases/6-phosphogluconolactonase	7.6e-71	233.6	0.01						Viruses;Duplodnaviria;Heunggongvirae;Uroviricota;Caudoviricetes	Bacteria	Actinomycetota	Actinomycetia	Actinomycetales	Microbacteriaceae	Microbacterium	terrestrial	garden soil
NZ_CP013859.1 Microbacterium sp. XT11 chromosome, complete genome_fragment_34_3110	NZ_CP013859.1 Microbacterium sp. XT11 chromosome, complete genome_fragment_34	K01776	murI; glutamate racemase [EC:5.1.1.3]	8.1e-94	311.8	0	PF01177.22	Asp/Glu/Hydantoin racemase	3.4e-36	120.2	0.01						Viruses;Duplodnaviria;Heunggongvirae;Uroviricota;Caudoviricetes	Bacteria	Actinomycetota	Actinomycetia	Actinomycetales	Microbacteriaceae	Microbacterium	terrestrial	garden soil
NZ_CP013859.1 Microbacterium sp. XT11 chromosome, complete genome_fragment_34_3111	NZ_CP013859.1 Microbacterium sp. XT11 chromosome, complete genome_fragment_34	K00763	pncB, NAPRT1; nicotinate phosphoribosyltransferase [EC:6.3.4.21]	2.1e-131	437.4	0.03	PF17767.1	Nicotinate phosphoribosyltransferase (NAPRTase) N-terminal domain	2e-27	91.2	0.01						Viruses;Duplodnaviria;Heunggongvirae;Uroviricota;Caudoviricetes	Bacteria	Actinomycetota	Actinomycetia	Actinomycetales	Microbacteriaceae	Microbacterium	terrestrial	garden soil
k141_911906_83	k141_911906	K03639	moaA, CNX2; GTP 3',8-cyclase [EC:4.1.99.22]	2.6e-27	91.1	0.04	PF04055.21	Radical SAM superfamily	4.6e-18	61.7	0.21						Viruses;Duplodnaviria;Heunggongvirae;Uroviricota;Caudoviricetes	Bacteria						lentic, acidic, low salinity, fresh water, aquatic, ph, salinity, lacustrine
k141_950446_13	k141_950446	K00969	nadD; nicotinate-nucleotide adenylyltransferase [EC:2.7.7.18]	3.2e-46	153.5	0.01	PF01467.26	Cytidylyltransferase-like	5.5e-16	54.6	0.24						Viruses;Duplodnaviria;Heunggongvirae;Uroviricota;Caudoviricetes	Bacteria						lentic, acidic, low salinity, fresh water, aquatic, ph, salinity, lacustrine
k141_950446_29	k141_950446	K00954	E2.7.7.3A, coaD, kdtB; pantetheine-phosphate adenylyltransferase [EC:2.7.7.3]	1.4e-58	193.6	0.03	PF01467.26	Cytidylyltransferase-like	4.8e-18	61.3	0.24						Viruses;Duplodnaviria;Heunggongvirae;Uroviricota;Caudoviricetes	Bacteria						lentic, acidic, low salinity, fresh water, aquatic, ph, salinity, lacustrine
k141_950446_45	k141_950446	K01950	E6.3.5.1, NADSYN1, QNS1, nadE; NAD+ synthase (glutamine-hydrolysing) [EC:6.3.5.1]	2e-155	514.3	0.01	PF02540.17	NAD synthase	2.5e-30	100.9	0.09						Viruses;Duplodnaviria;Heunggongvirae;Uroviricota;Caudoviricetes	Bacteria						lentic, acidic, low salinity, fresh water, aquatic, ph, salinity, lacustrine
JAEOSA010000187.1 Candidatus Hermodarchaeota archaeon isolate Yap2000.bin3.35 contig-145_46563, whole genome shotgun sequence_4	JAEOSA010000187.1 Candidatus Hermodarchaeota archaeon isolate Yap2000.bin3.35 contig-145_46563, whole genome shotgun sequence	K13010	per, rfbE; perosamine synthetase [EC:2.6.1.102]	7.1e-133	440	0.03	PF01041.17	DegT/DnrJ/EryC1/StrS aminotransferase family	1.3e-134	444	0.07	VOG02974	sp|Q9ALN8|SPNQ_SACSN dTDP-4-dehydro-2,6-dideoxy-D-glucose 3-dehydratase	1.2e-53	177.1	0.53	Viruses;Duplodnaviria;Heunggongvirae;Uroviricota;Caudoviricetes	Archaea	Asgardarchaeota	Hermodarchaeia	Hermodarchaeales	Hermodarchaeaceae	Hermodarchaeum	marine, aquatic	seawater
k141_563506_fragment_1_27	k141_563506_fragment_1	K20156	sgcG; 2-amino-4-deoxychorismate dehydrogenase [EC:1.3.99.24]	1.3e-11	41.1	0	PF03358.15	NADPH-dependent FMN reductase	6.5e-22	72.9	0.03						Viruses;Duplodnaviria;Heunggongvirae;Uroviricota;Caudoviricetes	Bacteria	Verrucomicrobiota	Lentisphaeria	Victivallales	UBA1829	UBA1732	host-associated, rumen, animal host, mammalian host, digestive tract
k141_563506_fragment_1_29	k141_563506_fragment_1	K00789	metK; S-adenosylmethionine synthetase [EC:2.5.1.6]	4.6e-64	214.2	0.25	PF00438.20	S-adenosylmethionine synthetase, N-terminal domain	1.6e-25	84.7	0.01						Viruses;Duplodnaviria;Heunggongvirae;Uroviricota;Caudoviricetes	Bacteria	Verrucomicrobiota	Lentisphaeria	Victivallales	UBA1829	UBA1732	host-associated, rumen, animal host, mammalian host, digestive tract
NZ_JABWRY020000001.1 Pseudomonas kermanshahensis strain SWRI100 1, whole genome shotgun sequence_fragment_5_902	NZ_JABWRY020000001.1 Pseudomonas kermanshahensis strain SWRI100 1, whole genome shotgun sequence_fragment_5	K01953	asnB, ASNS; asparagine synthase (glutamine-hydrolysing) [EC:6.3.5.4]	1.5e-153	511.5	0.06	PF00733.21	Asparagine synthase	4.4e-82	271.6	0.05	VOG05830	sp|P19891|ASNS_CRIGR Asparagine synthetase [glutamine-hydrolyzing]	4.5e-57	188.8	0.02	Viruses;Duplodnaviria;Heunggongvirae;Uroviricota;Caudoviricetes	Bacteria
NZ_LXEP01000001.1 Buttiauxella gaviniae ATCC 51604 Sequence00001, whole genome shotgun sequence_2	NZ_LXEP01000001.1 Buttiauxella gaviniae ATCC 51604 Sequence00001, whole genome shotgun sequence	K01698	hemB, ALAD; porphobilinogen synthase [EC:4.2.1.24]	1.2e-131	437.6	0	PF00490.21	Delta-aminolevulinic acid dehydratase	2.1e-126	416.4	0						Viruses;Duplodnaviria;Heunggongvirae;Uroviricota;Caudoviricetes	Bacteria	Pseudomonadota	Gammaproteobacteria	Enterobacterales	Enterobacteriaceae	Buttiauxella	check NCBI isolation source	snail
NZ_LXEP01000001.1 Buttiauxella gaviniae ATCC 51604 Sequence00001, whole genome shotgun sequence_27	NZ_LXEP01000001.1 Buttiauxella gaviniae ATCC 51604 Sequence00001, whole genome shotgun sequence	K09883	cobT; cobaltochelatase CobT [EC:6.6.1.2]	3.5e-46	156.4	0.07	PF11775.8	Cobalamin biosynthesis protein CobT VWA domain	5.5e-112	367.7	0.06	VOG01493	REFSEQ peptidase	5.5e-135	446.5	4.87	Viruses;Duplodnaviria;Heunggongvirae;Uroviricota;Caudoviricetes	Bacteria	Pseudomonadota	Gammaproteobacteria	Enterobacterales	Enterobacteriaceae	Buttiauxella	check NCBI isolation source	snail
k141_78767_11	k141_78767	K02078	acpP; acyl carrier protein	6.8e-27	92.2	0.31	PF00550.25	Phosphopantetheine attachment site	1.2e-15	52.7	0.02	VOG01318	REFSEQ putative acyl carrier protein	9.2e-16	52.8	0.34	Viruses;Duplodnaviria;Heunggongvirae;Uroviricota;Caudoviricetes	Bacteria	Bacillota_A	Clostridia	Lachnospirales	Lachnospiraceae	Eubacterium_F	host-associated, animal host, digestive tract, intestine
k141_78767_11	k141_78767	K02078	acpP; acyl carrier protein	6.8e-27	92.2	0.31	PF00550.25	Phosphopantetheine attachment site	1.2e-15	52.7	0.02	VOG01318	REFSEQ putative acyl carrier protein	9.2e-16	52.8	0.34	Viruses;Duplodnaviria;Heunggongvirae;Uroviricota;Caudoviricetes	Bacteria	Pseudomonadota	Alphaproteobacteria	Rhizobiales	Beijerinckiaceae	BN140002	host-associated, animal host, digestive tract, intestine
NZ_LWDV01000009.1 Orenia metallireducens strain Z6 2524618312, whole genome shotgun sequence_fragment_7_357	NZ_LWDV01000009.1 Orenia metallireducens strain Z6 2524618312, whole genome shotgun sequence_fragment_7	K22227	ahbD; heme synthase	7.2e-38	128	0.14	PF04055.21	Radical SAM superfamily	1.5e-15	53.3	0.21	VOG00313	sp|P07075|NRDG_BPT4 Anaerobic ribonucleoside-triphosphate reductase-activating protein	5.7e-14	47.4	7.1	Viruses;Duplodnaviria;Heunggongvirae;Uroviricota;Caudoviricetes	Bacteria	Bacillota_F	Halanaerobiia	Halobacteroidales	Halobacteroidaceae	Orenia	fresh water, aquatic	Deep subsurface groundwater
k141_1280018_43	k141_1280018	K00390	cysH; phosphoadenosine phosphosulfate reductase [EC:1.8.4.8 1.8.4.10]	1.5e-13	47.6	0.52	PF01507.19	Phosphoadenosine phosphosulfate reductase family	2.5e-12	42.2	0.34	VOG00137	sp|P03766|Y290_LAMBD Uncharacterized nin region protein ORF290	1.3e-26	88.9	3.44	Viruses;Duplodnaviria;Heunggongvirae;Uroviricota;Caudoviricetes	Bacteria	Bacillota_A	Clostridia	Oscillospirales	Oscillospiraceae	RGIG3159	host-associated, animal host, mammalian host, digestive tract, intestine
NZ_CP039641.1 Azospirillum sp. TSH100 plasmid p2, complete sequence_33	NZ_CP039641.1 Azospirillum sp. TSH100 plasmid p2, complete sequence	K13061	rhlI, phzI, solI, cepI, tofI; acyl homoserine lactone synthase [EC:2.3.1.184]	3.2e-40	136.3	0.01	PF00765.17	Autoinducer synthase	1.6e-23	78.1	0.01						Viruses;Duplodnaviria;Heunggongvirae;Uroviricota;Caudoviricetes	Bacteria	Pseudomonadota	Alphaproteobacteria	Azospirillales	Azospirillaceae	Azospirillum	terrestrial	soil
NZ_CP039635.1 Azospirillum sp. TSH100 chromosome 2, complete sequence_fragment_5_683	NZ_CP039635.1 Azospirillum sp. TSH100 chromosome 2, complete sequence_fragment_5	K04042	glmU; bifunctional UDP-N-acetylglucosamine pyrophosphorylase / Glucosamine-1-phosphate N-acetyltransferase [EC:2.7.7.23 2.3.1.157]	8.2e-191	634.6	0.01	PF00132.24	Bacterial transferase hexapeptide (six repeats)	4.8e-26	84.6	0.1	VOG00806	sp|Q5UNV4|UNAP_MIMIV Probable UDP-N-acetylglucosamine pyrophosphorylase	3.8e-26	86.4	0.55	Viruses;Duplodnaviria;Heunggongvirae;Uroviricota;Caudoviricetes	Bacteria	Pseudomonadota	Alphaproteobacteria	Azospirillales	Azospirillaceae	Azospirillum	terrestrial	soil
k141_1395861_5	k141_1395861	K00721	DPM1; dolichol-phosphate mannosyltransferase [EC:2.4.1.83]	1.9e-34	116.4	0.02	PF00535.26	Glycosyl transferase family 2	8.8e-22	73	0.22	VOG03824	sp|O22007|GTRB_BPSF5 Bactoprenol glucosyl transferase	8.6e-22	73	0.69	No geNomad classification	Bacteria	Planctomycetota	Phycisphaerae	Phycisphaerales	UBA1924	CAILKP01	terrestrial, aquatic, ice
k141_217073_5	k141_217073	K14652	ribBA; 3,4-dihydroxy 2-butanone 4-phosphate synthase / GTP cyclohydrolase II [EC:4.1.99.12 3.5.4.25]	3e-151	503.6	0.02	PF00926.19	3,4-dihydroxy-2-butanone 4-phosphate synthase	1.2e-78	260.3	0.02	VOG00806	sp|Q5UNV4|UNAP_MIMIV Probable UDP-N-acetylglucosamine pyrophosphorylase	4.9e-33	111.3	0.55	Viruses;Duplodnaviria;Heunggongvirae;Uroviricota;Caudoviricetes	Bacteria	Myxococcota	UBA9042	GCA-2863065	GCA-2863065		fresh water, aquatic, lacustrine
k141_2605246_4	k141_2605246	K01916	nadE; NAD+ synthase [EC:6.3.1.5]	3.4e-63	210.3	0.1	PF02540.17	NAD synthase	2.3e-50	164.4	0.09	VOG11961	sp|A8MHN7|NADE_ALKOO NH(3)-dependent NAD(+) synthetase	5.6e-41	133.8	0.17	No geNomad classification	Bacteria	Bacillota_A	Clostridia	WRCU01	WRCU01	WRCU01	host-associated, animal host, digestive tract, intestine
NZ_QQOH01000001.1 Motiliproteus coralliicola strain C34 Scaffold1_1, whole genome shotgun sequence_fragment_16_1212	NZ_QQOH01000001.1 Motiliproteus coralliicola strain C34 Scaffold1_1, whole genome shotgun sequence_fragment_16	K01620	ltaE; threonine aldolase [EC:4.1.2.48]	2.6e-89	298.2	0	PF01212.21	Beta-eliminating lyase	4.1e-58	191.2	0.01						Viruses;Duplodnaviria;Heunggongvirae;Uroviricota;Caudoviricetes	Bacteria	Pseudomonadota	Gammaproteobacteria	Pseudomonadales	Nitrincolaceae	Motiliproteus	host-associated	coral
1950900.SAMN06453071.DIRA01000014 MAG TPA_asm: Clostridiales bacterium UBA5448 UBA5448_contig_586, whole genome shotgun sequence_fragment_3_145	1950900.SAMN06453071.DIRA01000014 MAG TPA_asm: Clostridiales bacterium UBA5448 UBA5448_contig_586, whole genome shotgun sequence_fragment_3	K01756	purB, ADSL; adenylosuccinate lyase [EC:4.3.2.2]	8e-166	550.6	0.02	PF00206.20	Lyase	1.3e-25	84.5	0.01						Viruses;Duplodnaviria;Heunggongvirae;Uroviricota;Caudoviricetes	Bacteria	Bacillota_A	Clostridia	Oscillospirales	CAG-382		fermented food, anthropogenic, food
1950900.SAMN06453071.DIRA01000014 MAG TPA_asm: Clostridiales bacterium UBA5448 UBA5448_contig_586, whole genome shotgun sequence_fragment_3_146	1950900.SAMN06453071.DIRA01000014 MAG TPA_asm: Clostridiales bacterium UBA5448 UBA5448_contig_586, whole genome shotgun sequence_fragment_3	K01939	purA, ADSS; adenylosuccinate synthase [EC:6.3.4.4]	1.9e-147	488.6	0.24	PF00709.21	Adenylosuccinate synthetase	4.1e-159	524	0.24	VOG03315	sp|A5UN95|PURA_METS3 Adenylosuccinate synthetase	5.7e-84	276.1	1.06	Viruses;Duplodnaviria;Heunggongvirae;Uroviricota;Caudoviricetes	Bacteria	Bacillota_A	Clostridia	Oscillospirales	CAG-382		fermented food, anthropogenic, food
1950900.SAMN06453071.DIRA01000014 MAG TPA_asm: Clostridiales bacterium UBA5448 UBA5448_contig_586, whole genome shotgun sequence_fragment_3_147	1950900.SAMN06453071.DIRA01000014 MAG TPA_asm: Clostridiales bacterium UBA5448 UBA5448_contig_586, whole genome shotgun sequence_fragment_3	K01951	guaA, GMPS; GMP synthase (glutamine-hydrolysing) [EC:6.3.5.2]	1.1e-141	470	0.01	PF00958.22	GMP synthase C terminal domain	2.6e-37	121	0.01						Viruses;Duplodnaviria;Heunggongvirae;Uroviricota;Caudoviricetes	Bacteria	Bacillota_A	Clostridia	Oscillospirales	CAG-382		fermented food, anthropogenic, food
k141_912701_3	k141_912701	K21140	mec; [CysO sulfur-carrier protein]-S-L-cysteine hydrolase [EC:3.13.1.6]	1.5e-21	74.6	0.89	PF14464.6	Prokaryotic homologs of the JAB domain	5.7e-20	66.6	0.27	VOG01039	sp|O64333|TIPK_BPN15 Tail tip assembly protein K	1.4e-70	233.6	4.6	Viruses;Duplodnaviria;Heunggongvirae;Uroviricota;Caudoviricetes	Bacteria	Pseudomonadota	Gammaproteobacteria	Pseudomonadales	Pseudomonadaceae	Pseudomonas_E	wastewater, aquatic, sewage, temperature, anthropogenic, low temperature
k141_929301_3	k141_929301	K21140	mec; [CysO sulfur-carrier protein]-S-L-cysteine hydrolase [EC:3.13.1.6]	9.2e-20	68.8	0.89	PF14464.6	Prokaryotic homologs of the JAB domain	1.5e-18	62	0.27	VOG01039	sp|O64333|TIPK_BPN15 Tail tip assembly protein K	4.6e-59	195.6	4.6	Viruses;Duplodnaviria;Heunggongvirae;Uroviricota;Caudoviricetes	Bacteria	Pseudomonadota	Gammaproteobacteria	Pseudomonadales	Pseudomonadaceae	Pseudomonas_E	wastewater, aquatic, sewage, temperature, anthropogenic, low temperature
k111_5154_3	k111_5154	K00059	fabG, OAR1; 3-oxoacyl-[acyl-carrier protein] reductase [EC:1.1.1.100]	3.6e-27	93	0.07	PF13561.6	Enoyl-(Acyl carrier protein) reductase	5.7e-24	79.4	0.07	VOG05855	sp|Q5UQM3|YR419_MIMIV Uncharacterized short-chain type dehydrogenase/reductase R419	1.6e-15	51.2	0.11	Viruses;Duplodnaviria;Heunggongvirae;Uroviricota;Caudoviricetes	Bacteria	Pseudomonadota	Gammaproteobacteria	Enterobacterales	Enterobacteriaceae	Enterobacter_D	host-associated, age group, infant, animal host, mammalian host, intestine, digestive tract, human host
k141_490223_fragment_1_30	k141_490223_fragment_1	K00067	rfbD, rmlD; dTDP-4-dehydrorhamnose reductase [EC:1.1.1.133]	8.7e-102	339.3	0.04	PF04321.17	RmlD substrate binding domain	1.7e-107	353.6	0.04	VOG01177	sp|O27818|RMLC_METTH dTDP-4-dehydrorhamnose 3,5-epimerase	4.5e-15	49.7	0.44	Viruses;Varidnaviria;Bamfordvirae;Nucleocytoviricota;Megaviricetes;Algavirales;Phycodnaviridae	Bacteria	Pseudomonadota	Gammaproteobacteria	Burkholderiales	Burkholderiaceae	Ottowia	host-associated, saliva, animal host, mammalian host, mouth, digestive tract, human host
k141_490223_fragment_1_31	k141_490223_fragment_1	K00973	E2.7.7.24, rfbA, rffH; glucose-1-phosphate thymidylyltransferase [EC:2.7.7.24]	7e-160	531	0.09	PF00483.23	Nucleotidyl transferase	1.3e-70	232.7	0.07	VOG00806	sp|Q5UNV4|UNAP_MIMIV Probable UDP-N-acetylglucosamine pyrophosphorylase	3.7e-61	201.5	0.55	Viruses;Varidnaviria;Bamfordvirae;Nucleocytoviricota;Megaviricetes;Algavirales;Phycodnaviridae	Bacteria	Pseudomonadota	Gammaproteobacteria	Burkholderiales	Burkholderiaceae	Ottowia	host-associated, saliva, animal host, mammalian host, mouth, digestive tract, human host
k141_490223_fragment_1_32	k141_490223_fragment_1	K01790	rfbC, rmlC; dTDP-4-dehydrorhamnose 3,5-epimerase [EC:5.1.3.13]	1.3e-85	284.5	0.05	PF00908.17	dTDP-4-dehydrorhamnose 3,5-epimerase	2.9e-77	252.9	0.05	VOG01177	sp|O27818|RMLC_METTH dTDP-4-dehydrorhamnose 3,5-epimerase	1.6e-48	159.8	0.44	Viruses;Varidnaviria;Bamfordvirae;Nucleocytoviricota;Megaviricetes;Algavirales;Phycodnaviridae	Bacteria	Pseudomonadota	Gammaproteobacteria	Burkholderiales	Burkholderiaceae	Ottowia	host-associated, saliva, animal host, mammalian host, mouth, digestive tract, human host
NZ_RBAH01000023.1 Paenibacillus ginsengarvi strain KCTC 13059 NODE_23_length_143921_cov_37.949330, whole genome shotgun sequence_fragment_1_34	NZ_RBAH01000023.1 Paenibacillus ginsengarvi strain KCTC 13059 NODE_23_length_143921_cov_37.949330, whole genome shotgun sequence_fragment_1	K00244	frdA; fumarate reductase flavoprotein subunit [EC:1.3.5.4]	3.8e-22	77.4	0	PF03486.14	HI0933-like protein	9.9e-108	356.2	0.01						Viruses;Duplodnaviria;Heunggongvirae;Uroviricota;Caudoviricetes	Bacteria	Bacillota	Bacilli	Paenibacillales	NBRC-103111	Paenibacillus_AB	terrestrial	soil
k141_345691_100	k141_345691	K02078	acpP; acyl carrier protein	3.3e-22	76.9	0.31	PF00550.25	Phosphopantetheine attachment site	1.8e-13	46	0.02	VOG01318	REFSEQ putative acyl carrier protein	1.8e-14	48.8	0.34	Viruses;Duplodnaviria;Heunggongvirae;Uroviricota;Caudoviricetes	Bacteria	Pseudomonadota	Alphaproteobacteria	Sphingomonadales	Sphingomonadaceae	Sphingomonas	terrestrial, host-associated, phyllosphere, plant host
k141_539684_36	k141_539684	K22227	ahbD; heme synthase	2.9e-25	85.2	0.14	PF04055.21	Radical SAM superfamily	2e-15	52.9	0.21						Viruses;Duplodnaviria;Heunggongvirae;Uroviricota;Caudoviricetes	Archaea	Nanoarchaeota	Nanoarchaeia	Woesearchaeales	DSVV01		lentic, low salinity, fresh water, aquatic, salinity, lacustrine
k141_539684_43	k141_539684	K04034	bchE; anaerobic magnesium-protoporphyrin IX monomethyl ester cyclase [EC:1.21.98.3]	4.9e-59	196.8	0.01	PF04055.21	Radical SAM superfamily	4.4e-21	71.3	0.21						Viruses;Duplodnaviria;Heunggongvirae;Uroviricota;Caudoviricetes	Archaea	Nanoarchaeota	Nanoarchaeia	Woesearchaeales	DSVV01		lentic, low salinity, fresh water, aquatic, salinity, lacustrine
NZ_CP010803.1 Martelella endophytica strain YC6887 chromosome, complete genome_fragment_26_3357	NZ_CP010803.1 Martelella endophytica strain YC6887 chromosome, complete genome_fragment_26	K00012	UGDH, ugd; UDPglucose 6-dehydrogenase [EC:1.1.1.22]	1.5e-116	388.4	0.13	PF03721.14	UDP-glucose/GDP-mannose dehydrogenase family, NAD binding domain	2.1e-36	120.1	0.04	VOG00982	sp|O33952|UDG8_ECOLX UDP-glucose 6-dehydrogenase	6.1e-118	389	0.31	Viruses;Duplodnaviria;Heunggongvirae;Uroviricota;Caudoviricetes	Bacteria	Pseudomonadota	Alphaproteobacteria	Rhizobiales	Rhizobiaceae	Martelella		none
NZ_CP010803.1 Martelella endophytica strain YC6887 chromosome, complete genome_fragment_27_3424	NZ_CP010803.1 Martelella endophytica strain YC6887 chromosome, complete genome_fragment_27	K02495	hemN, hemZ; oxygen-independent coproporphyrinogen III oxidase [EC:1.3.98.3]	3.8e-172	571.5	0	PF04055.21	Radical SAM superfamily	6.9e-22	73.5	0.21						Viruses;Duplodnaviria;Heunggongvirae;Uroviricota;Caudoviricetes	Bacteria	Pseudomonadota	Alphaproteobacteria	Rhizobiales	Rhizobiaceae	Martelella		none
JAADJA010000229.1 Chlorobi bacterium isolate M_MetaBat.92 contig-127_24255, whole genome shotgun sequence_5	JAADJA010000229.1 Chlorobi bacterium isolate M_MetaBat.92 contig-127_24255, whole genome shotgun sequence	K01886	QARS, glnS; glutaminyl-tRNA synthetase [EC:6.1.1.18]	3.4e-294	976.1	0.01	PF00749.21	tRNA synthetases class I (E and Q), catalytic domain	5e-107	353.4	0.01						No geNomad classification	Bacteria	Bacteroidota	Bacteroidia	Bacteroidales	JAADJA01	JAADJA01	marine	Deepsea hydrothermal sulfide chimney
NZ_JADPQG010000007.1 Reinekea sp. G2M2-21 7, whole genome shotgun sequence_fragment_1_29	NZ_JADPQG010000007.1 Reinekea sp. G2M2-21 7, whole genome shotgun sequence_fragment_1	K01055	pcaD; 3-oxoadipate enol-lactonase [EC:3.1.1.24]	3.4e-25	87.4	0.03	PF00561.20	alpha/beta hydrolase fold	5.6e-13	45.1	0.42						Viruses;Duplodnaviria;Heunggongvirae;Uroviricota;Caudoviricetes	Bacteria	Pseudomonadota	Gammaproteobacteria	Pseudomonadales	Natronospirillaceae	Reinekea	marine	seashore sediment
NZ_JADPQG010000007.1 Reinekea sp. G2M2-21 7, whole genome shotgun sequence_fragment_1_78	NZ_JADPQG010000007.1 Reinekea sp. G2M2-21 7, whole genome shotgun sequence_fragment_1	K21029	moeB; molybdopterin-synthase adenylyltransferase [EC:2.7.7.80]	5.2e-12	43.8	0.05	PF00899.21	ThiF family	3.9e-16	55.2	0.05						Viruses;Duplodnaviria;Heunggongvirae;Uroviricota;Caudoviricetes	Bacteria	Pseudomonadota	Gammaproteobacteria	Pseudomonadales	Natronospirillaceae	Reinekea	marine	seashore sediment
NZ_PNCO02000001.1 Pseudoalteromonas galatheae strain S4498 1, whole genome shotgun sequence_fragment_7_757	NZ_PNCO02000001.1 Pseudoalteromonas galatheae strain S4498 1, whole genome shotgun sequence_fragment_7	K00274	MAO, aofH; monoamine oxidase [EC:1.4.3.4]	9e-28	95.1	0	PF01593.24	Flavin containing amine oxidoreductase	1.7e-20	69.1	0						Viruses;Duplodnaviria;Heunggongvirae;Uroviricota;Caudoviricetes	Bacteria
NZ_PNCO02000001.1 Pseudoalteromonas galatheae strain S4498 1, whole genome shotgun sequence_fragment_7_758	NZ_PNCO02000001.1 Pseudoalteromonas galatheae strain S4498 1, whole genome shotgun sequence_fragment_7	K01460	gsp; glutathionylspermidine amidase/synthetase [EC:3.5.1.78 6.3.1.8]	6.1e-53	178	0.12	PF03738.14	Glutathionylspermidine synthase preATP-grasp	1.3e-155	513.7	0.16	VOG11028	sp|P0ADT5|YGIC_ECOLI Putative acid--amine ligase YgiC	1.2e-106	352.3	0.47	Viruses;Duplodnaviria;Heunggongvirae;Uroviricota;Caudoviricetes	Bacteria
NZ_CABVQC010000120.1 Burkholderia aenigmatica strain LMG 13014, whole genome shotgun sequence_5	NZ_CABVQC010000120.1 Burkholderia aenigmatica strain LMG 13014, whole genome shotgun sequence	K00390	cysH; phosphoadenosine phosphosulfate reductase [EC:1.8.4.8 1.8.4.10]	2.8e-18	65	0.52	PF01507.19	Phosphoadenosine phosphosulfate reductase family	5.2e-14	49.1	0.34	VOG00137	sp|P03766|Y290_LAMBD Uncharacterized nin region protein ORF290	1.1e-21	74.2	3.44	No geNomad classification	Bacteria	Pseudomonadota	Gammaproteobacteria	Burkholderiales	Burkholderiaceae	Burkholderia	check NCBI isolation source	Hand cream
DSBL01000120.1 TPA_asm: Desulfonatronum sp. isolate SpSt-1171 Ga0129302_1022774, whole genome shotgun sequence_3	DSBL01000120.1 TPA_asm: Desulfonatronum sp. isolate SpSt-1171 Ga0129302_1022774, whole genome shotgun sequence	K00821	argD; acetylornithine/N-succinyldiaminopimelate aminotransferase [EC:2.6.1.11 2.6.1.17]	1.3e-159	529	0.04	PF00202.21	Aminotransferase class-III	1.5e-112	370.2	0.08	VOG04141	sp|Q8PX16|ARGD_METMA Acetylornithine aminotransferase	8.4e-30	97.7	1.52	Viruses;Duplodnaviria;Heunggongvirae;Uroviricota;Caudoviricetes	Bacteria	Desulfobacterota	Desulfovibrionia	Desulfovibrionales	Desulfonatronaceae	Desulfonatronum	fresh water	hot spring sediment
k141_348720_7	k141_348720	K09883	cobT; cobaltochelatase CobT [EC:6.6.1.2]	8.7e-72	238.8	0.07	PF11775.8	Cobalamin biosynthesis protein CobT VWA domain	1.1e-28	96.3	0.06	VOG01493	REFSEQ peptidase	4.4e-53	177	4.87	Viruses;Duplodnaviria;Heunggongvirae;Uroviricota;Caudoviricetes;Kyanoviridae	Bacteria						lentic, sediment, very high salinity, aquatic, salinity
k141_1709199_6	k141_1709199	K00390	cysH; phosphoadenosine phosphosulfate reductase [EC:1.8.4.8 1.8.4.10]	4.9e-22	74.4	0.52	PF01507.19	Phosphoadenosine phosphosulfate reductase family	6.5e-14	48.3	0.34	VOG00137	sp|P03766|Y290_LAMBD Uncharacterized nin region protein ORF290	1.8e-30	102.6	3.44	Viruses;Duplodnaviria;Heunggongvirae;Uroviricota;Caudoviricetes;Herelleviridae	Bacteria						lentic, sediment, very high salinity, aquatic, salinity
k141_543040_3	k141_543040	K00973	E2.7.7.24, rfbA, rffH; glucose-1-phosphate thymidylyltransferase [EC:2.7.7.24]	2.4e-96	319.8	0.09	PF00483.23	Nucleotidyl transferase	3.3e-53	176.7	0.07	VOG00806	sp|Q5UNV4|UNAP_MIMIV Probable UDP-N-acetylglucosamine pyrophosphorylase	1.3e-42	142	0.55	Viruses;Duplodnaviria;Heunggongvirae;Uroviricota;Caudoviricetes	Bacteria						lentic, sediment, very high salinity, aquatic, salinity
k141_825095_2	k141_825095	K01790	rfbC, rmlC; dTDP-4-dehydrorhamnose 3,5-epimerase [EC:5.1.3.13]	4.8e-56	186.1	0.05	PF00908.17	dTDP-4-dehydrorhamnose 3,5-epimerase	5.4e-52	171.8	0.05	VOG01177	sp|O27818|RMLC_METTH dTDP-4-dehydrorhamnose 3,5-epimerase	1.6e-36	122	0.44	No geNomad classification	Bacteria						lentic, sediment, very high salinity, aquatic, salinity
k141_1760712_3	k141_1760712	K03272	gmhC, hldE, waaE, rfaE; D-beta-D-heptose 7-phosphate kinase / D-beta-D-heptose 1-phosphate adenosyltransferase [EC:2.7.1.167 2.7.7.70]	6.8e-96	318.1	0.19	PF00294.24	pfkB family carbohydrate kinase	6.6e-20	67.5	0.12	VOG17422	sp|A6Q4Z6|HLDE_NITSB Bifunctional protein HldE	7.7e-19	63.9	0.3	No geNomad classification	Bacteria						lentic, sediment, very high salinity, aquatic, salinity
k141_1980027_3	k141_1980027	K01784	galE, GALE; UDP-glucose 4-epimerase [EC:5.1.3.2]	3e-115	382.3	0.21	PF01370.21	NAD dependent epimerase/dehydratase family	3.9e-56	186.1	0.59	VOG00074	sp|Q9EQC1|3BHS7_MOUSE 3 beta-hydroxysteroid dehydrogenase type 7	6.3e-53	175.8	3.53	Viruses;Duplodnaviria;Heunggongvirae;Uroviricota;Caudoviricetes	Bacteria						lentic, sediment, very high salinity, aquatic, salinity
NZ_CP029202.1 Spiroplasma melliferum strain microbial chromosome, complete genome_fragment_13_565	NZ_CP029202.1 Spiroplasma melliferum strain microbial chromosome, complete genome_fragment_13	K01183	E3.2.1.14; chitinase [EC:3.2.1.14]	2.2e-19	66.1	0	PF00704.28	Glycosyl hydrolases family 18	6.8e-29	97	0.05						Viruses;Monodnaviria;Loebvirae;Hofneiviricota;Faserviricetes;Tubulavirales;Plectroviridae	Bacteria	Bacillota	Bacilli	Mycoplasmatales	Mycoplasmataceae	Spiroplasma	host-associated	diseased honeybee
NZ_QAOM01000007.1 Trichococcus patagoniensis strain DSM 18806 Ga0192380_107, whole genome shotgun sequence_fragment_2_104	NZ_QAOM01000007.1 Trichococcus patagoniensis strain DSM 18806 Ga0192380_107, whole genome shotgun sequence_fragment_2	K01610	E4.1.1.49, pckA; phosphoenolpyruvate carboxykinase (ATP) [EC:4.1.1.49]	6.4e-57	190.8	0.01	PF01293.20	Phosphoenolpyruvate carboxykinase	5.4e-23	75.2	0.01						Viruses;Duplodnaviria;Heunggongvirae;Uroviricota;Caudoviricetes	Bacteria	Bacillota	Bacilli	Lactobacillales	Aerococcaceae	Trichococcus		none
k141_286073_fragment_1_19	k141_286073_fragment_1	K12373	HEXA_B; hexosaminidase [EC:3.2.1.52]	4.8e-19	64.7	0.01	PF00728.22	Glycosyl hydrolase family 20, catalytic domain	5.3e-14	45.4	0.01						Viruses;Duplodnaviria;Heunggongvirae;Uroviricota;Caudoviricetes	Bacteria	Pseudomonadota	Gammaproteobacteria	Cardiobacteriales	Cardiobacteriaceae		host-associated, saliva, animal host, mammalian host, mouth, digestive tract, human host
UBRU01000007.1 Rhizobiales bacterium isolate AFS027013 genome assembly, contig: contig_7, whole genome shotgun sequence_fragment_1_7	UBRU01000007.1 Rhizobiales bacterium isolate AFS027013 genome assembly, contig: contig_7, whole genome shotgun sequence_fragment_1	K00254	DHODH, pyrD; dihydroorotate dehydrogenase [EC:1.3.5.2]	5.5e-150	498.5	0	PF01180.21	Dihydroorotate dehydrogenase	7e-93	306.2	0						Viruses;Duplodnaviria;Heunggongvirae;Uroviricota;Caudoviricetes	Bacteria	Pseudomonadota	Alphaproteobacteria	Rhizobiales	Rhizobiaceae	Agrobacterium		none
948102.SAMN05186797.MAFQ01000014 Mycobacteroides franklinii strain CV002 sctg_0012_0001, whole genome shotgun sequence_78	948102.SAMN05186797.MAFQ01000014 Mycobacteroides franklinii strain CV002 sctg_0012_0001, whole genome shotgun sequence	K00059	fabG, OAR1; 3-oxoacyl-[acyl-carrier protein] reductase [EC:1.1.1.100]	2.8e-44	149.7	0.07	PF00106.25	short chain dehydrogenase	2.6e-44	147	0.11	VOG02266	REFSEQ hypothetical protein	2.8e-15	52.2	0.35	Viruses;Duplodnaviria;Heunggongvirae;Uroviricota;Caudoviricetes	Bacteria	Actinobacteriota	Actinomycetia	Mycobacteriales	Mycobacteriaceae		plant host, host-associated, rhizosphere, terrestrial, soil
948102.SAMN05186797.MAFQ01000014 Mycobacteroides franklinii strain CV002 sctg_0012_0001, whole genome shotgun sequence_80	948102.SAMN05186797.MAFQ01000014 Mycobacteroides franklinii strain CV002 sctg_0012_0001, whole genome shotgun sequence	K13953	adhP; alcohol dehydrogenase, propanol-preferring [EC:1.1.1.1]	9.4e-97	322.9	0	PF00107.26	Zinc-binding dehydrogenase	5.5e-27	90.3	0	VOG05821	sp|Q5UQG2|YL498_MIMIV Probable zinc-type alcohol dehydrogenase-like protein L498	6.6e-25	83.8	0	Viruses;Duplodnaviria;Heunggongvirae;Uroviricota;Caudoviricetes	Bacteria	Actinobacteriota	Actinomycetia	Mycobacteriales	Mycobacteriaceae		plant host, host-associated, rhizosphere, terrestrial, soil
948102.SAMN05186797.MAFQ01000015 Mycobacteroides franklinii strain CV002 sctg_0013_0001, whole genome shotgun sequence_fragment_1_23	948102.SAMN05186797.MAFQ01000015 Mycobacteroides franklinii strain CV002 sctg_0013_0001, whole genome shotgun sequence_fragment_1	K01652	E2.2.1.6L, ilvB, ilvG, ilvI; acetolactate synthase I/II/III large subunit [EC:2.2.1.6]	7.9e-159	528.4	0.01	PF02776.18	Thiamine pyrophosphate enzyme, N-terminal TPP binding domain	4.5e-52	172.2	0.01	VOG07103	sp|P09114|ILVB2_TOBAC Acetolactate synthase 2, chloroplastic	4.3e-69	228.9	0.02	Viruses;Duplodnaviria;Heunggongvirae;Uroviricota;Caudoviricetes	Bacteria	Actinobacteriota	Actinomycetia	Mycobacteriales	Mycobacteriaceae		plant host, host-associated, rhizosphere, terrestrial, soil
948102.SAMN05186797.MAFQ01000015 Mycobacteroides franklinii strain CV002 sctg_0013_0001, whole genome shotgun sequence_fragment_1_24	948102.SAMN05186797.MAFQ01000015 Mycobacteroides franklinii strain CV002 sctg_0013_0001, whole genome shotgun sequence_fragment_1	K08324	sad; succinate-semialdehyde dehydrogenase [EC:1.2.1.16 1.2.1.24]	8.7e-177	587	0	PF00171.22	Aldehyde dehydrogenase family	2.1e-146	484	0.03						Viruses;Duplodnaviria;Heunggongvirae;Uroviricota;Caudoviricetes	Bacteria	Actinobacteriota	Actinomycetia	Mycobacteriales	Mycobacteriaceae		plant host, host-associated, rhizosphere, terrestrial, soil
SXJQ01000226.1 Actinobacteria bacterium isolate F1-120-MAGs088 F1-120__c605967, whole genome shotgun sequence_4	SXJQ01000226.1 Actinobacteria bacterium isolate F1-120-MAGs088 F1-120__c605967, whole genome shotgun sequence	K19548	bacC; dihydroanticapsin dehydrogenase [EC:1.1.1.385]	2e-79	263.9	0.01	PF13561.6	Enoyl-(Acyl carrier protein) reductase	6e-69	226.5	0.07	VOG05855	sp|Q5UQM3|YR419_MIMIV Uncharacterized short-chain type dehydrogenase/reductase R419	1.7e-35	116.3	0.11	No geNomad classification	Bacteria	Actinomycetota	Acidimicrobiia	IMCC26256	PALSA-610	SXJQ01	fresh water, aquatic	freshwater
SXJQ01000226.1 Actinobacteria bacterium isolate F1-120-MAGs088 F1-120__c605967, whole genome shotgun sequence_7	SXJQ01000226.1 Actinobacteria bacterium isolate F1-120-MAGs088 F1-120__c605967, whole genome shotgun sequence	K00059	fabG, OAR1; 3-oxoacyl-[acyl-carrier protein] reductase [EC:1.1.1.100]	4.5e-65	217.3	0.07	PF13561.6	Enoyl-(Acyl carrier protein) reductase	2.3e-55	182	0.07	VOG05855	sp|Q5UQM3|YR419_MIMIV Uncharacterized short-chain type dehydrogenase/reductase R419	6e-32	104.6	0.11	No geNomad classification	Bacteria	Actinomycetota	Acidimicrobiia	IMCC26256	PALSA-610	SXJQ01	fresh water, aquatic	freshwater
RGVZ01000186.1 Bacterium isolate WB9_2_064 contig_100_185, whole genome shotgun sequence_2	RGVZ01000186.1 Bacterium isolate WB9_2_064 contig_100_185, whole genome shotgun sequence	K12450	RHM; UDP-glucose 4,6-dehydratase [EC:4.2.1.76]	1.3e-194	646.6	0	PF16363.5	GDP-mannose 4,6 dehydratase	2.6e-65	218.4	0.21	VOG00074	sp|Q9EQC1|3BHS7_MOUSE 3 beta-hydroxysteroid dehydrogenase type 7	1.7e-111	369.7	3.53	Viruses;Varidnaviria;Bamfordvirae;Nucleocytoviricota;Megaviricetes;Algavirales;Phycodnaviridae	Bacteria	Bdellovibrionota	Oligoflexia	Oligoflexales	RGVZ01	RGVZ01	aquatic	water samples from lakes and estuaries along the Chattahoochee River collected between June/2010 and December/2014
RGVZ01000144.1 Bacterium isolate WB9_2_064 contig_100_143, whole genome shotgun sequence_35	RGVZ01000144.1 Bacterium isolate WB9_2_064 contig_100_143, whole genome shotgun sequence	K01233	csn; chitosanase [EC:3.2.1.132]	1.5e-41	141	0.03	PF01374.18	Glycosyl hydrolase family 46	1.2e-22	78	0.03						Viruses;Duplodnaviria;Heunggongvirae;Uroviricota;Caudoviricetes	Bacteria	Bdellovibrionota	Oligoflexia	Oligoflexales	RGVZ01	RGVZ01	aquatic	water samples from lakes and estuaries along the Chattahoochee River collected between June/2010 and December/2014
JAFMBQ010000535.1 Algoriphagus sp. isolate CPBay_Spr15G08_9 NODE_10334_length_3309_cov_2.500922, whole genome shotgun sequence_2	JAFMBQ010000535.1 Algoriphagus sp. isolate CPBay_Spr15G08_9 NODE_10334_length_3309_cov_2.500922, whole genome shotgun sequence	K01737	queD, ptpS, PTS; 6-pyruvoyltetrahydropterin/6-carboxytetrahydropterin synthase [EC:4.2.3.12 4.1.2.50]	3.1e-13	47.8	0.54	PF01242.19	6-pyruvoyl tetrahydropterin synthase	1.4e-15	53.1	0.53	VOG01126	sp|Q1RHI6|QUED_RICBR 6-carboxy-5,6,7,8-tetrahydropterin synthase	5.9e-39	128.9	1.36	Viruses;Duplodnaviria;Heunggongvirae;Uroviricota;Caudoviricetes	Bacteria	Bacteroidota	Bacteroidia	Cytophagales	Cyclobacteriaceae	Algoriphagus	aquatic	bay water
JAFVDI010000001.1 Clostridiales bacterium isolate RGIG5067 Roe_deer_Rumen.Co__c62116, whole genome shotgun sequence_41	JAFVDI010000001.1 Clostridiales bacterium isolate RGIG5067 Roe_deer_Rumen.Co__c62116, whole genome shotgun sequence	K00390	cysH; phosphoadenosine phosphosulfate reductase [EC:1.8.4.8 1.8.4.10]	2.5e-25	86.4	0.52	PF01507.19	Phosphoadenosine phosphosulfate reductase family	2.6e-24	81.4	0.34	VOG00137	sp|P03766|Y290_LAMBD Uncharacterized nin region protein ORF290	8e-24	79.9	3.44	Viruses;Duplodnaviria;Heunggongvirae;Uroviricota;Caudoviricetes	Bacteria	Bacillota_A	Clostridia	Saccharofermentanales	Saccharofermentanaceae	Saccharofermentans	host-associated	ruminant gastrointestinal tract
JAFVDI010000001.1 Clostridiales bacterium isolate RGIG5067 Roe_deer_Rumen.Co__c62116, whole genome shotgun sequence_63	JAFVDI010000001.1 Clostridiales bacterium isolate RGIG5067 Roe_deer_Rumen.Co__c62116, whole genome shotgun sequence	K00390	cysH; phosphoadenosine phosphosulfate reductase [EC:1.8.4.8 1.8.4.10]	3e-20	69.7	0.52	PF01507.19	Phosphoadenosine phosphosulfate reductase family	4.4e-16	54.6	0.34	VOG00137	sp|P03766|Y290_LAMBD Uncharacterized nin region protein ORF290	2e-24	81.8	3.44	Viruses;Duplodnaviria;Heunggongvirae;Uroviricota;Caudoviricetes	Bacteria	Bacillota_A	Clostridia	Saccharofermentanales	Saccharofermentanaceae	Saccharofermentans	host-associated	ruminant gastrointestinal tract
NZ_VEJO01000001.1 Enterobacter sp. DE0047 NODE_1_length_1140437_cov_21.978562, whole genome shotgun sequence_fragment_5_455	NZ_VEJO01000001.1 Enterobacter sp. DE0047 NODE_1_length_1140437_cov_21.978562, whole genome shotgun sequence_fragment_5	K05275	E1.1.1.65; pyridoxine 4-dehydrogenase [EC:1.1.1.65]	2.6e-89	298.4	0.01	PF00248.21	Aldo/keto reductase family	8e-49	161.2	0.02						Viruses;Duplodnaviria;Heunggongvirae;Uroviricota;Caudoviricetes	Bacteria
NZ_VEJO01000004.1 Enterobacter sp. DE0047 NODE_4_length_420516_cov_21.899990, whole genome shotgun sequence_fragment_3_391	NZ_VEJO01000004.1 Enterobacter sp. DE0047 NODE_4_length_420516_cov_21.899990, whole genome shotgun sequence_fragment_3	K21140	mec; [CysO sulfur-carrier protein]-S-L-cysteine hydrolase [EC:3.13.1.6]	1.3e-19	68.5	0.89	PF14464.6	Prokaryotic homologs of the JAB domain	1.9e-18	61.2	0.27	VOG01039	sp|O64333|TIPK_BPN15 Tail tip assembly protein K	1.8e-75	249.5	4.6	Viruses;Duplodnaviria;Heunggongvirae;Uroviricota;Caudoviricetes	Bacteria
NZ_VEJO01000002.1 Enterobacter sp. DE0047 NODE_2_length_500389_cov_18.842464, whole genome shotgun sequence_fragment_1_193	NZ_VEJO01000002.1 Enterobacter sp. DE0047 NODE_2_length_500389_cov_18.842464, whole genome shotgun sequence_fragment_1	K21140	mec; [CysO sulfur-carrier protein]-S-L-cysteine hydrolase [EC:3.13.1.6]	3e-17	60.7	0.89	PF14464.6	Prokaryotic homologs of the JAB domain	8.6e-18	59.2	0.27	VOG01039	sp|O64333|TIPK_BPN15 Tail tip assembly protein K	4.4e-70	231.7	4.6	Viruses;Duplodnaviria;Heunggongvirae;Uroviricota;Caudoviricetes	Bacteria
k141_3765820_fragment_1_6	k141_3765820_fragment_1	K15634	gpmB; probable phosphoglycerate mutase [EC:5.4.2.12]	2.2e-17	61.3	0.01	PF00300.22	Histidine phosphatase superfamily (branch 1)	3.3e-16	54.6	0.02						Viruses;Duplodnaviria;Heunggongvirae;Uroviricota;Caudoviricetes	Bacteria	Pseudomonadota	Gammaproteobacteria	UBA6522	UBA6522		terrestrial, contaminated, soil
k141_3765820_fragment_1_38	k141_3765820_fragment_1	K01425	glsA, GLS; glutaminase [EC:3.5.1.2]	5.9e-123	409.5	0	PF04960.15	Glutaminase	1.6e-114	377	0						Viruses;Duplodnaviria;Heunggongvirae;Uroviricota;Caudoviricetes	Bacteria	Pseudomonadota	Gammaproteobacteria	UBA6522	UBA6522		terrestrial, contaminated, soil
NZ_JACJPW010000209.1 Planktothrix sp. FACHB-1375 contig209, whole genome shotgun sequence_4	NZ_JACJPW010000209.1 Planktothrix sp. FACHB-1375 contig209, whole genome shotgun sequence	K06920	queC; 7-cyano-7-deazaguanine synthase [EC:6.3.4.20]	8.4e-30	102.6	0.47	PF06508.13	Queuosine biosynthesis protein QueC	1.4e-20	70.8	0.38	VOG00684	sp|A4XFR8|QUEC_CALS8 7-cyano-7-deazaguanine synthase	1.4e-19	67.4	2.27	No geNomad classification	Bacteria	Cyanobacteriota	Cyanobacteriia	Cyanobacteriales	Phormidiaceae_A	FACHB-1375	fresh water, aquatic	freshwater
k141_1002731_2	k141_1002731	K01737	queD, ptpS, PTS; 6-pyruvoyltetrahydropterin/6-carboxytetrahydropterin synthase [EC:4.2.3.12 4.1.2.50]	2.8e-28	96.8	0.54	PF01242.19	6-pyruvoyl tetrahydropterin synthase	1.1e-21	73	0.53						No geNomad classification	Bacteria	Bdellovibrionota	Bdellovibrionia	Bdellovibrionales	Bdellovibrionaceae		terrestrial, aquatic, ice
CAJNCJ010000004.1 unidentified bacterium isolate Streptococcus species genome assembly, contig: NODE_4_length_145111_cov_17.4874, whole genome shotgun sequence_fragment_1_11	CAJNCJ010000004.1 unidentified bacterium isolate Streptococcus species genome assembly, contig: NODE_4_length_145111_cov_17.4874, whole genome shotgun sequence_fragment_1	K00689	E2.4.1.5; dextransucrase [EC:2.4.1.5]	1.1e-12	42.8	0	PF01473.20	Putative cell wall binding repeat	4.2e-21	68.3	0.19	VOG02669	REFSEQ hypothetical protein	1.4e-14	47.6	3.58	Viruses;Duplodnaviria;Heunggongvirae;Uroviricota;Caudoviricetes	Bacteria	Bacillota	Bacilli	Lactobacillales	Streptococcaceae	Streptococcus	host-associated	Human
CAJNCJ010000004.1 unidentified bacterium isolate Streptococcus species genome assembly, contig: NODE_4_length_145111_cov_17.4874, whole genome shotgun sequence_fragment_1_74	CAJNCJ010000004.1 unidentified bacterium isolate Streptococcus species genome assembly, contig: NODE_4_length_145111_cov_17.4874, whole genome shotgun sequence_fragment_1	K16066	ydfG; 3-hydroxy acid dehydrogenase / malonic semialdehyde reductase [EC:1.1.1.381 1.1.1.-]	6.1e-104	344.9	0.01	PF00106.25	short chain dehydrogenase	2.7e-54	177.6	0.11	VOG05855	sp|Q5UQM3|YR419_MIMIV Uncharacterized short-chain type dehydrogenase/reductase R419	4.8e-21	69.1	0.11	Viruses;Duplodnaviria;Heunggongvirae;Uroviricota;Caudoviricetes	Bacteria	Bacillota	Bacilli	Lactobacillales	Streptococcaceae	Streptococcus	host-associated	Human
NZ_JUGK01000015.1 Chryseobacterium sp. YR005 EW71DRAFT_scaffold00005.5_C, whole genome shotgun sequence_fragment_6_222	NZ_JUGK01000015.1 Chryseobacterium sp. YR005 EW71DRAFT_scaffold00005.5_C, whole genome shotgun sequence_fragment_6	K06167	phnP; phosphoribosyl 1,2-cyclic phosphate phosphodiesterase [EC:3.1.4.55]	3.8e-19	66.6	0.46	PF12706.7	Beta-lactamase superfamily domain	9.3e-13	43.9	0.24	VOG01036	sp|C0SP91|YYCJ_BACSU Putative metallo-hydrolase YycJ	1.3e-40	134.9	3.45	Viruses;Duplodnaviria;Heunggongvirae;Uroviricota;Caudoviricetes	Bacteria
k141_744017_fragment_2_22	k141_744017_fragment_2	K00763	pncB, NAPRT1; nicotinate phosphoribosyltransferase [EC:6.3.4.21]	6.4e-169	560.4	0.03	PF17767.1	Nicotinate phosphoribosyltransferase (NAPRTase) N-terminal domain	3e-39	128.2	0.01	VOG00773	sp|Q52I78|NAMPT_PIG Nicotinamide phosphoribosyltransferase	6e-28	91.5	7.4	Viruses;Duplodnaviria;Heunggongvirae;Uroviricota;Caudoviricetes	Bacteria	Bacillota_A	Clostridia	Oscillospirales	UBA644	QAKR01	elderly, host-associated, age group, animal host, mammalian host, intestine, digestive tract, human host
k139_139680_fragment_1_60	k139_139680_fragment_1	K06920	queC; 7-cyano-7-deazaguanine synthase [EC:6.3.4.20]	4.6e-103	342.5	0.47	PF06508.13	Queuosine biosynthesis protein QueC	4.1e-77	252.9	0.38	VOG00684	sp|A4XFR8|QUEC_CALS8 7-cyano-7-deazaguanine synthase	3.2e-51	169	2.27	Viruses;Duplodnaviria;Heunggongvirae;Uroviricota;Caudoviricetes	Bacteria	Pseudomonadota	Gammaproteobacteria	Steroidobacterales	Steroidobacteraceae	SCUD01	groundwater, low salinity, fresh water, aquatic, subsurface, terrestrial, salinity
k141_773720_fragment_1_31	k141_773720_fragment_1	K01886	QARS, glnS; glutaminyl-tRNA synthetase [EC:6.1.1.18]	2.4e-295	978.6	0.01	PF00749.21	tRNA synthetases class I (E and Q), catalytic domain	8.9e-112	367	0.01						Viruses;Duplodnaviria;Heunggongvirae;Uroviricota;Caudoviricetes	Bacteria	Bacillota_B	Syntrophomonadia	Syntrophomonadales			host-associated, animal host, mammalian host, digestive tract, intestine
NZ_ANPE02000169.1 Arthrobacter crystallopoietes BAB-32 contig169, whole genome shotgun sequence_4	NZ_ANPE02000169.1 Arthrobacter crystallopoietes BAB-32 contig169, whole genome shotgun sequence	K00059	fabG, OAR1; 3-oxoacyl-[acyl-carrier protein] reductase [EC:1.1.1.100]	1.4e-72	242.4	0.07	PF13561.6	Enoyl-(Acyl carrier protein) reductase	2e-53	176.5	0.07	VOG05855	sp|Q5UQM3|YR419_MIMIV Uncharacterized short-chain type dehydrogenase/reductase R419	4.2e-28	93.2	0.11	Viruses;Duplodnaviria;Heunggongvirae;Uroviricota;Caudoviricetes	Bacteria	Actinomycetota	Actinomycetia	Actinomycetales	Micrococcaceae	Arthrobacter_F	terrestrial	soil
k141_1571065_4	k141_1571065	K06167	phnP; phosphoribosyl 1,2-cyclic phosphate phosphodiesterase [EC:3.1.4.55]	3.4e-75	249.2	0.46	PF12706.7	Beta-lactamase superfamily domain	3.6e-29	95.4	0.24	VOG01036	sp|C0SP91|YYCJ_BACSU Putative metallo-hydrolase YycJ	1.2e-13	45	3.45	No geNomad classification	Bacteria	Pseudomonadota	Alphaproteobacteria	RF32	UBA3637		rumen, host-associated, animal host, digestive tract
NZ_MLCL01000022.1 Mycobacterium syngnathidarum strain 27335 NODE_19_length_120016_cov_27.2239, whole genome shotgun sequence_fragment_1_26	NZ_MLCL01000022.1 Mycobacterium syngnathidarum strain 27335 NODE_19_length_120016_cov_27.2239, whole genome shotgun sequence_fragment_1	K01055	pcaD; 3-oxoadipate enol-lactonase [EC:3.1.1.24]	1.1e-44	151.9	0.03	PF00561.20	alpha/beta hydrolase fold	9.9e-23	77.1	0.42	VOG00487	sp|O64252|PRXH_BPMD2 Putative non-heme haloperoxidase	1.2e-15	52.9	3.86	Viruses;Duplodnaviria;Heunggongvirae;Uroviricota;Caudoviricetes	Bacteria	Actinomycetota	Actinomycetia	Mycobacteriales	Mycobacteriaceae	Mycobacterium	check NCBI isolation source	ovary
NZ_MLCL01000022.1 Mycobacterium syngnathidarum strain 27335 NODE_19_length_120016_cov_27.2239, whole genome shotgun sequence_fragment_1_143	NZ_MLCL01000022.1 Mycobacterium syngnathidarum strain 27335 NODE_19_length_120016_cov_27.2239, whole genome shotgun sequence_fragment_1	K01647	CS, gltA; citrate synthase [EC:2.3.3.1]	4.6e-55	185.9	0	PF00285.21	Citrate synthase, C-terminal domain	1.4e-46	155.2	0.01						Viruses;Duplodnaviria;Heunggongvirae;Uroviricota;Caudoviricetes	Bacteria	Actinomycetota	Actinomycetia	Mycobacteriales	Mycobacteriaceae	Mycobacterium	check NCBI isolation source	ovary
k141_1568215_11	k141_1568215	K21140	mec; [CysO sulfur-carrier protein]-S-L-cysteine hydrolase [EC:3.13.1.6]	3.2e-25	86.1	0.89	PF14464.6	Prokaryotic homologs of the JAB domain	1.5e-18	61.7	0.27	VOG01910	sp|O64333|TIPK_BPN15 Tail tip assembly protein K	1.2e-19	65.1	1	Viruses;Duplodnaviria;Heunggongvirae;Uroviricota;Caudoviricetes	Bacteria	Actinobacteriota	Thermoleophilia	Solirubrobacterales	70-9	VAYN01	plant host, host-associated, agriculture, plant litter, anthropogenic, cropland, terrestrial
NZ_PVXL01000072.1 Moorella stamsii strain DSM 26217 MOST_contig000072, whole genome shotgun sequence_fragment_1_85	NZ_PVXL01000072.1 Moorella stamsii strain DSM 26217 MOST_contig000072, whole genome shotgun sequence_fragment_1	K00390	cysH; phosphoadenosine phosphosulfate reductase [EC:1.8.4.8 1.8.4.10]	1.3e-16	58.1	0.52	PF01507.19	Phosphoadenosine phosphosulfate reductase family	3.9e-13	44.6	0.34	VOG00137	sp|P03766|Y290_LAMBD Uncharacterized nin region protein ORF290	6.2e-35	115.9	3.44	Viruses;Duplodnaviria;Heunggongvirae;Uroviricota;Caudoviricetes	Bacteria	Bacillota_B	Moorellia	Moorellales	Moorellaceae	Moorella	anthropogenic	sludge
NZ_BBAI01000013.1 Lactobacillus pantheris DSM 15945 = JCM 12539 = NBRC 106106 strain JCM 12539, whole genome shotgun sequence_fragment_1_46	NZ_BBAI01000013.1 Lactobacillus pantheris DSM 15945 = JCM 12539 = NBRC 106106 strain JCM 12539, whole genome shotgun sequence_fragment_1	K00820	glmS, GFPT; glutamine---fructose-6-phosphate transaminase (isomerizing) [EC:2.6.1.16]	5.1e-83	277	0.13	PF01380.22	SIS domain	1.1e-36	120.5	0.03	VOG02979	sp|Q7T6X6|GFAT_MIMIV Probable glutamine--fructose-6-phosphate aminotransferase [isomerizing]	3.4e-71	235.3	0.18	Viruses;Duplodnaviria;Heunggongvirae;Uroviricota;Caudoviricetes	Bacteria	Bacillota	Bacilli	Lactobacillales	Lactobacillaceae	Lacticaseibacillus		none
k141_101938_6	k141_101938	K00789	metK; S-adenosylmethionine synthetase [EC:2.5.1.6]	1.8e-121	404.1	0.25	PF02773.16	S-adenosylmethionine synthetase, C-terminal domain	6e-59	194.3	0.2						Viruses;Duplodnaviria;Heunggongvirae;Uroviricota;Caudoviricetes	Bacteria	Bacillota_A	Clostridia	Christensenellales	CAG-74	GCA-900199385	rumen, host-associated, animal host, digestive tract
k141_260019_5	k141_260019	K00789	metK; S-adenosylmethionine synthetase [EC:2.5.1.6]	2.7e-120	400.2	0.25	PF02773.16	S-adenosylmethionine synthetase, C-terminal domain	5.3e-57	188	0.2						Viruses;Duplodnaviria;Heunggongvirae;Uroviricota;Caudoviricetes	Bacteria	Bacillota_A	Clostridia	Christensenellales	CAG-74	GCA-900199385	rumen, host-associated, animal host, digestive tract
NZ_CP010892.1 Pseudomonas sp. MRSN12121 chromosome, complete genome_fragment_7_804	NZ_CP010892.1 Pseudomonas sp. MRSN12121 chromosome, complete genome_fragment_7	K21140	mec; [CysO sulfur-carrier protein]-S-L-cysteine hydrolase [EC:3.13.1.6]	9.4e-22	76	0.89	PF14464.6	Prokaryotic homologs of the JAB domain	1.1e-19	66.2	0.27	VOG01039	sp|O64333|TIPK_BPN15 Tail tip assembly protein K	1.5e-68	227.7	4.6	Viruses;Duplodnaviria;Heunggongvirae;Uroviricota;Caudoviricetes	Bacteria	Pseudomonadota	Gammaproteobacteria	Pseudomonadales	Pseudomonadaceae	Pseudomonas_E	host-associated	Urine
NZ_CP010892.1 Pseudomonas sp. MRSN12121 chromosome, complete genome_fragment_19_2198	NZ_CP010892.1 Pseudomonas sp. MRSN12121 chromosome, complete genome_fragment_19	K21140	mec; [CysO sulfur-carrier protein]-S-L-cysteine hydrolase [EC:3.13.1.6]	9.4e-22	76	0.89	PF14464.6	Prokaryotic homologs of the JAB domain	1.1e-19	66.2	0.27	VOG01039	sp|O64333|TIPK_BPN15 Tail tip assembly protein K	1.5e-68	227.7	4.6	Viruses;Duplodnaviria;Heunggongvirae;Uroviricota;Caudoviricetes	Bacteria	Pseudomonadota	Gammaproteobacteria	Pseudomonadales	Pseudomonadaceae	Pseudomonas_E	host-associated	Urine
NZ_CP010892.1 Pseudomonas sp. MRSN12121 chromosome, complete genome_fragment_39_3627	NZ_CP010892.1 Pseudomonas sp. MRSN12121 chromosome, complete genome_fragment_39	K21140	mec; [CysO sulfur-carrier protein]-S-L-cysteine hydrolase [EC:3.13.1.6]	6.5e-18	63.5	0.89	PF14464.6	Prokaryotic homologs of the JAB domain	8.1e-19	63.4	0.27	VOG01039	sp|O64333|TIPK_BPN15 Tail tip assembly protein K	6.3e-66	219	4.6	Viruses;Duplodnaviria;Heunggongvirae;Uroviricota;Caudoviricetes	Bacteria	Pseudomonadota	Gammaproteobacteria	Pseudomonadales	Pseudomonadaceae	Pseudomonas_E	host-associated	Urine
2024894.SAMN08180072.PLOQ01000047 MAG: Acidimicrobiaceae bacterium isolate bog_799 73.20120700_S3X.53_contig_6925, whole genome shotgun sequence_29	2024894.SAMN08180072.PLOQ01000047 MAG: Acidimicrobiaceae bacterium isolate bog_799 73.20120700_S3X.53_contig_6925, whole genome shotgun sequence	K01710	E4.2.1.46, rfbB, rffG; dTDP-glucose 4,6-dehydratase [EC:4.2.1.46]	9.4e-45	150.4	0.23	PF01370.21	NAD dependent epimerase/dehydratase family	6.5e-43	141.4	0.59	VOG00074	sp|Q9EQC1|3BHS7_MOUSE 3 beta-hydroxysteroid dehydrogenase type 7	5e-37	122	3.53	Viruses;Duplodnaviria;Heunggongvirae;Uroviricota;Caudoviricetes	Bacteria	Actinobacteriota	Acidimicrobiia	Acidimicrobiales	Bog-793		wetland, temperature, lentic, permafrost, ph, acidic, aquatic, terrestrial, low temperature, soil
k141_200745_33	k141_200745	K10216	dmpD, xylF; 2-hydroxymuconate-semialdehyde hydrolase [EC:3.7.1.9]	1.8e-24	84.3	0	PF00561.20	alpha/beta hydrolase fold	5e-14	47.8	0.42						Viruses;Duplodnaviria;Heunggongvirae;Uroviricota;Caudoviricetes	Bacteria	Bacillota_A	Clostridia	Lachnospirales	Lachnospiraceae		host-associated, insect host, animal host
k141_41145_10	k141_41145	K00067	rfbD, rmlD; dTDP-4-dehydrorhamnose reductase [EC:1.1.1.133]	2e-38	130	0.04	PF04321.17	RmlD substrate binding domain	4.6e-26	87.1	0.04	VOG00074	sp|Q9EQC1|3BHS7_MOUSE 3 beta-hydroxysteroid dehydrogenase type 7	3e-17	57.9	3.53	Viruses;Duplodnaviria;Heunggongvirae;Uroviricota;Caudoviricetes	Bacteria	Bacillota_A	Clostridia	Oscillospirales	Oscillospiraceae	Faecousia	host-associated, animal host, mammalian host, digestive tract, intestine
k141_41145_10	k141_41145	K00067	rfbD, rmlD; dTDP-4-dehydrorhamnose reductase [EC:1.1.1.133]	2e-38	130	0.04	PF04321.17	RmlD substrate binding domain	4.6e-26	87.1	0.04	VOG00074	sp|Q9EQC1|3BHS7_MOUSE 3 beta-hydroxysteroid dehydrogenase type 7	3e-17	57.9	3.53	Viruses;Duplodnaviria;Heunggongvirae;Uroviricota;Caudoviricetes	Bacteria	Acidobacteriota	Thermoanaerobaculia	UBA5704	QQVD01	WTGL01	host-associated, animal host, mammalian host, digestive tract, intestine
k141_41145_10	k141_41145	K00067	rfbD, rmlD; dTDP-4-dehydrorhamnose reductase [EC:1.1.1.133]	2e-38	130	0.04	PF04321.17	RmlD substrate binding domain	4.6e-26	87.1	0.04	VOG00074	sp|Q9EQC1|3BHS7_MOUSE 3 beta-hydroxysteroid dehydrogenase type 7	3e-17	57.9	3.53	No geNomad classification	Bacteria	Cyanobacteriota	Cyanobacteriia	Cyanobacteriales	Microcoleaceae	Microcoleus	host-associated, animal host, mammalian host, digestive tract, intestine
k141_41145_11	k141_41145	K00657	speG, SAT; diamine N-acetyltransferase [EC:2.3.1.57]	2.2e-35	120.6	0.08	PF00583.25	Acetyltransferase (GNAT) family	1.8e-22	75.4	0.25	VOG00468	sp|C7IZ16|GNA2_ORYSJ Probable glucosamine 6-phosphate N-acetyltransferase 2	3.4e-14	48.5	1.97	Viruses;Duplodnaviria;Heunggongvirae;Uroviricota;Caudoviricetes	Bacteria	Bacillota_A	Clostridia	Oscillospirales	Oscillospiraceae	Faecousia	host-associated, animal host, mammalian host, digestive tract, intestine
k141_41145_11	k141_41145	K00657	speG, SAT; diamine N-acetyltransferase [EC:2.3.1.57]	2.2e-35	120.6	0.08	PF00583.25	Acetyltransferase (GNAT) family	1.8e-22	75.4	0.25	VOG00468	sp|C7IZ16|GNA2_ORYSJ Probable glucosamine 6-phosphate N-acetyltransferase 2	3.4e-14	48.5	1.97	Viruses;Duplodnaviria;Heunggongvirae;Uroviricota;Caudoviricetes	Bacteria	Acidobacteriota	Thermoanaerobaculia	UBA5704	QQVD01	WTGL01	host-associated, animal host, mammalian host, digestive tract, intestine
k141_41145_11	k141_41145	K00657	speG, SAT; diamine N-acetyltransferase [EC:2.3.1.57]	2.2e-35	120.6	0.08	PF00583.25	Acetyltransferase (GNAT) family	1.8e-22	75.4	0.25	VOG00468	sp|C7IZ16|GNA2_ORYSJ Probable glucosamine 6-phosphate N-acetyltransferase 2	3.4e-14	48.5	1.97	No geNomad classification	Bacteria	Cyanobacteriota	Cyanobacteriia	Cyanobacteriales	Microcoleaceae	Microcoleus	host-associated, animal host, mammalian host, digestive tract, intestine
1217662.SAMN01087830.KB849705 Acinetobacter johnsonii ANC 3681 genomic scaffold acLro-supercont1.4, whole genome shotgun sequence_fragment_4_178	1217662.SAMN01087830.KB849705 Acinetobacter johnsonii ANC 3681 genomic scaffold acLro-supercont1.4, whole genome shotgun sequence_fragment_4	K01679	E4.2.1.2B, fumC, FH; fumarate hydratase, class II [EC:4.2.1.2]	1.3e-261	867.6	0	PF00206.20	Lyase	2.6e-118	389.8	0.01						Viruses;Duplodnaviria;Heunggongvirae;Uroviricota;Caudoviricetes	Bacteria	Pseudomonadota	Gammaproteobacteria	Pseudomonadales	Moraxellaceae
1217662.SAMN01087830.KB849705 Acinetobacter johnsonii ANC 3681 genomic scaffold acLro-supercont1.4, whole genome shotgun sequence_fragment_4_179	1217662.SAMN01087830.KB849705 Acinetobacter johnsonii ANC 3681 genomic scaffold acLro-supercont1.4, whole genome shotgun sequence_fragment_4	K01784	galE, GALE; UDP-glucose 4-epimerase [EC:5.1.3.2]	3.3e-82	275	0.21	PF01370.21	NAD dependent epimerase/dehydratase family	7.2e-42	138.3	0.59	VOG00074	sp|Q9EQC1|3BHS7_MOUSE 3 beta-hydroxysteroid dehydrogenase type 7	5.1e-41	135.3	3.53	Viruses;Duplodnaviria;Heunggongvirae;Uroviricota;Caudoviricetes	Bacteria	Pseudomonadota	Gammaproteobacteria	Pseudomonadales	Moraxellaceae
NZ_NBTC02000002.1 Yersinia enterocolitica strain FDAARGOS_227 unitig_0_quiver_quiver_pilon, whole genome shotgun sequence_fragment_5_578	NZ_NBTC02000002.1 Yersinia enterocolitica strain FDAARGOS_227 unitig_0_quiver_quiver_pilon, whole genome shotgun sequence_fragment_5	K01046	lip, TGL2; triacylglycerol lipase [EC:3.1.1.3]	7.5e-56	188.1	0.02	PF00561.20	alpha/beta hydrolase fold	5.5e-15	50.8	0.42						Viruses;Duplodnaviria;Heunggongvirae;Uroviricota;Caudoviricetes	Bacteria	Pseudomonadota	Gammaproteobacteria	Enterobacterales	Enterobacteriaceae	Yersinia	host-associated	Liver tissue
NZ_VYSA01000001.1 Microbacterium rhizomatis strain JCM 30598 Scaffold1, whole genome shotgun sequence_fragment_1_19	NZ_VYSA01000001.1 Microbacterium rhizomatis strain JCM 30598 Scaffold1, whole genome shotgun sequence_fragment_1	K03183	ubiE; demethylmenaquinone methyltransferase / 2-methoxy-6-polyprenyl-1,4-benzoquinol methylase [EC:2.1.1.163 2.1.1.201]	6.5e-20	69.6	0.01	PF08241.12	Methyltransferase domain	1e-19	66.4	0.03						Viruses;Duplodnaviria;Heunggongvirae;Uroviricota;Caudoviricetes	Bacteria	Actinomycetota	Actinomycetia	Actinomycetales	Microbacteriaceae	Microbacterium	check NCBI isolation source	environmental
NZ_VYSA01000001.1 Microbacterium rhizomatis strain JCM 30598 Scaffold1, whole genome shotgun sequence_fragment_1_21	NZ_VYSA01000001.1 Microbacterium rhizomatis strain JCM 30598 Scaffold1, whole genome shotgun sequence_fragment_1	K03183	ubiE; demethylmenaquinone methyltransferase / 2-methoxy-6-polyprenyl-1,4-benzoquinol methylase [EC:2.1.1.163 2.1.1.201]	9.8e-21	72.3	0.01	PF08241.12	Methyltransferase domain	8.2e-21	69.9	0.03						Viruses;Duplodnaviria;Heunggongvirae;Uroviricota;Caudoviricetes	Bacteria	Actinomycetota	Actinomycetia	Actinomycetales	Microbacteriaceae	Microbacterium	check NCBI isolation source	environmental
k141_596544_2	k141_596544	K00390	cysH; phosphoadenosine phosphosulfate reductase [EC:1.8.4.8 1.8.4.10]	2.8e-20	70.5	0.52	PF11922.8	Domain of unknown function (DUF3440)	4e-37	124.1	0.05	VOG00137	sp|P03766|Y290_LAMBD Uncharacterized nin region protein ORF290	6e-32	107.8	3.44	Viruses;Duplodnaviria;Heunggongvirae;Uroviricota;Caudoviricetes	Bacteria	Acidobacteriota	Thermoanaerobaculia	Gp7-AA8	Gp7-AA8	JADGNZ01	terrestrial, forest, soil
QMWS01000077.1 Thermoprotei archaeon isolate B83_G16 B83_Guay16_scaffold_23615, whole genome shotgun sequence_2	QMWS01000077.1 Thermoprotei archaeon isolate B83_G16 B83_Guay16_scaffold_23615, whole genome shotgun sequence	K01953	asnB, ASNS; asparagine synthase (glutamine-hydrolysing) [EC:6.3.5.4]	8.8e-35	117	0.06	PF00733.21	Asparagine synthase	2.1e-36	121.1	0.05	VOG05830	sp|P19891|ASNS_CRIGR Asparagine synthetase [glutamine-hydrolyzing]	2.6e-27	90.3	0.02	No geNomad classification	Archaea	Thermoproteota	Thermoprotei_A	Sulfolobales	NBVN01	B83-G16	marine	deep-sea hydrothermal vent sediments from dive 4569_2 depth 12-15 cm
QMWS01000002.1 Thermoprotei archaeon isolate B83_G16 B83_Guay16_scaffold_00239, whole genome shotgun sequence_37	QMWS01000002.1 Thermoprotei archaeon isolate B83_G16 B83_Guay16_scaffold_00239, whole genome shotgun sequence	K00012	UGDH, ugd; UDPglucose 6-dehydrogenase [EC:1.1.1.22]	4.9e-40	133.8	0.13	PF00984.19	UDP-glucose/GDP-mannose dehydrogenase family, central domain	1.4e-26	87.4	0.07	VOG00982	sp|O33952|UDG8_ECOLX UDP-glucose 6-dehydrogenase	5.7e-29	95.9	0.31	Viruses;Duplodnaviria;Heunggongvirae;Uroviricota;Caudoviricetes	Archaea	Thermoproteota	Thermoprotei_A	Sulfolobales	NBVN01	B83-G16	marine	deep-sea hydrothermal vent sediments from dive 4569_2 depth 12-15 cm
k141_1016990_5	k141_1016990	K00019	E1.1.1.30, bdh; 3-hydroxybutyrate dehydrogenase [EC:1.1.1.30]	1.7e-60	202.9	0.01	PF00106.25	short chain dehydrogenase	6.7e-45	149.8	0.11	VOG02266	REFSEQ hypothetical protein	5.7e-14	48.9	0.35	No geNomad classification	Bacteria	Actinobacteriota	Thermoleophilia	Solirubrobacterales	Solirubrobacteraceae	Palsa-465	wetland, low salinity, fresh water, aquatic, soil, terrestrial, salinity
DKOB01000030.1 TPA_asm: Cyanobacteria bacterium UBA7373 UBA7373_contig_25534, whole genome shotgun sequence_fragment_1_17	DKOB01000030.1 TPA_asm: Cyanobacteria bacterium UBA7373 UBA7373_contig_25534, whole genome shotgun sequence_fragment_1	K05275	E1.1.1.65; pyridoxine 4-dehydrogenase [EC:1.1.1.65]	2.3e-76	254.8	0.01	PF00248.21	Aldo/keto reductase family	4.7e-47	155.2	0.02						Viruses;Duplodnaviria;Heunggongvirae;Uroviricota;Caudoviricetes	Bacteria	Cyanobacteriota	Cyanobacteriia	PCC-6307	Cyanobiaceae	RCC307
k141_187882_fragment_4_183	k141_187882_fragment_4	K11175	purN; phosphoribosylglycinamide formyltransferase 1 [EC:2.1.2.2]	2.1e-83	278	0.08	PF00551.19	Formyl transferase	6.3e-56	184.7	0.09	VOG04036	sp|P08179|PUR3_ECOLI Phosphoribosylglycinamide formyltransferase	1.2e-43	144.1	0.18	Viruses;Duplodnaviria;Heunggongvirae;Uroviricota;Caudoviricetes	Bacteria	Bacillota_A	Clostridia	Lachnospirales	Lachnospiraceae	Clostridium_AI	host-associated, animal host, mammalian host, digestive tract, intestine
k141_187882_fragment_4_184	k141_187882_fragment_4	K01945	purD; phosphoribosylamine---glycine ligase [EC:6.3.4.13]	5.3e-200	664.1	0	PF01071.19	Phosphoribosylglycinamide synthetase, ATP-grasp (A) domain	8.5e-81	266.1	0						Viruses;Duplodnaviria;Heunggongvirae;Uroviricota;Caudoviricetes	Bacteria	Bacillota_A	Clostridia	Lachnospirales	Lachnospiraceae	Clostridium_AI	host-associated, animal host, mammalian host, digestive tract, intestine
k141_180975_fragment_1_51	k141_180975_fragment_1	K00390	cysH; phosphoadenosine phosphosulfate reductase [EC:1.8.4.8 1.8.4.10]	1.4e-18	64.9	0.52	PF01507.19	Phosphoadenosine phosphosulfate reductase family	1e-13	47.4	0.34	VOG00137	sp|P03766|Y290_LAMBD Uncharacterized nin region protein ORF290	6.5e-31	103.7	3.44	Viruses;Duplodnaviria;Heunggongvirae;Uroviricota;Caudoviricetes	Bacteria	Bacillota_A	Clostridia	Lachnospirales	Lachnospiraceae	Clostridium_AI	host-associated, animal host, mammalian host, digestive tract, intestine
JADHSL010000108.1 Pirellulales bacterium isolate BS30m-G48 BS307-30m-C6776, whole genome shotgun sequence_6	JADHSL010000108.1 Pirellulales bacterium isolate BS30m-G48 BS307-30m-C6776, whole genome shotgun sequence	K16011	algA, xanB, rfbA, wbpW, pslB; mannose-1-phosphate guanylyltransferase / mannose-6-phosphate isomerase [EC:2.7.7.13 5.3.1.8]	7e-23	78.2	0.04	PF01050.18	Mannose-6-phosphate isomerase	2.9e-24	80.5	0.04	VOG22302	REFSEQ hypothetical protein	8.7e-45	146.5	0.06	Viruses;Duplodnaviria;Heunggongvirae;Uroviricota;Caudoviricetes	Bacteria	Planctomycetota	Planctomycetia	Pirellulales	UBA1268	UBA1268	aquatic	Brackish water; Black Sea St. 307
NZ_QAGK01000006.1 Oceaniglobus sp. YLY08 contig6, whole genome shotgun sequence_fragment_2_174	NZ_QAGK01000006.1 Oceaniglobus sp. YLY08 contig6, whole genome shotgun sequence_fragment_2	K09458	fabF, OXSM, CEM1; 3-oxoacyl-[acyl-carrier-protein] synthase II [EC:2.3.1.179]	1.9e-186	619.2	0.01	PF00109.26	Beta-ketoacyl synthase, N-terminal domain	4.7e-64	211.4	0.01						Viruses;Duplodnaviria;Heunggongvirae;Uroviricota;Caudoviricetes	Bacteria	Pseudomonadota	Alphaproteobacteria	Rhodobacterales	Rhodobacteraceae	Oceaniglobus	host-associated	intestines
NZ_QAGK01000006.1 Oceaniglobus sp. YLY08 contig6, whole genome shotgun sequence_fragment_2_175	NZ_QAGK01000006.1 Oceaniglobus sp. YLY08 contig6, whole genome shotgun sequence_fragment_2	K02078	acpP; acyl carrier protein	1.2e-31	108	0.31	PF00550.25	Phosphopantetheine attachment site	8.6e-16	53.2	0.02	VOG01318	REFSEQ putative acyl carrier protein	1.7e-22	74.4	0.34	Viruses;Duplodnaviria;Heunggongvirae;Uroviricota;Caudoviricetes	Bacteria	Pseudomonadota	Alphaproteobacteria	Rhodobacterales	Rhodobacteraceae	Oceaniglobus	host-associated	intestines
NZ_QAGK01000001.1 Oceaniglobus sp. YLY08 contig1, whole genome shotgun sequence_fragment_2_359	NZ_QAGK01000001.1 Oceaniglobus sp. YLY08 contig1, whole genome shotgun sequence_fragment_2	K01495	GCH1, folE; GTP cyclohydrolase IA [EC:3.5.4.16]	3.4e-64	214.9	0.52	PF01227.22	GTP cyclohydrolase I	1.2e-52	173	0.52	VOG00911	sp|Q2Y6B3|GCH1_NITMU GTP cyclohydrolase 1	4.9e-47	155.8	1.49	Viruses;Duplodnaviria;Heunggongvirae;Uroviricota;Caudoviricetes	Bacteria	Pseudomonadota	Alphaproteobacteria	Rhodobacterales	Rhodobacteraceae	Oceaniglobus	host-associated	intestines
k141_4100339_9	k141_4100339	K03275	waaO, rfaI; UDP-glucose:(glucosyl)LPS alpha-1,3-glucosyltransferase [EC:2.4.1.-]	1.7e-22	75.9	0.02	PF01501.20	Glycosyl transferase family 8	1.2e-23	78.7	0.03						Viruses;Duplodnaviria;Heunggongvirae;Uroviricota;Caudoviricetes	Bacteria	Pseudomonadota	Alphaproteobacteria	RF32	CAG-239	UBA1254	rumen, host-associated, animal host, digestive tract
k141_746921_fragment_2_45	k141_746921_fragment_2	K01186	NEU1; sialidase-1 [EC:3.2.1.18]	5e-121	404.1	0.04	PF13088.6	BNR repeat-like domain	4.9e-38	127.5	0.03	VOG06121	REFSEQ sialidase	8.8e-20	66.9	0.01	Viruses;Duplodnaviria;Heunggongvirae;Uroviricota;Caudoviricetes	Bacteria	Actinobacteriota	Actinomycetia	Propionibacteriales	Kribbellaceae	Kribbella	groundwater, fresh water, aquatic, soil, subsurface, terrestrial
k141_746921_fragment_2_47	k141_746921_fragment_2	K00529	hcaD; 3-phenylpropionate/trans-cinnamate dioxygenase ferredoxin reductase component [EC:1.18.1.3]	1.2e-152	508	0	PF07992.14	Pyridine nucleotide-disulphide oxidoreductase	1.9e-62	207.6	0.07						Viruses;Duplodnaviria;Heunggongvirae;Uroviricota;Caudoviricetes	Bacteria	Actinobacteriota	Actinomycetia	Propionibacteriales	Kribbellaceae	Kribbella	groundwater, fresh water, aquatic, soil, subsurface, terrestrial
k141_1222372_2	k141_1222372	K01186	NEU1; sialidase-1 [EC:3.2.1.18]	3.2e-40	136.1	0.04	PF13088.6	BNR repeat-like domain	2.9e-37	123.9	0.03	VOG06121	REFSEQ sialidase	2.1e-14	47.9	0.01	Viruses;Duplodnaviria;Heunggongvirae;Uroviricota;Caudoviricetes	Bacteria	Armatimonadota	UBA5377	UBA5377	JABUFB01		wetland, low salinity, fresh water, aquatic, soil, terrestrial, salinity
NZ_UWFN01000116.1 Pseudomonas viridiflava isolate p8.G8, whole genome shotgun sequence_fragment_3_227	NZ_UWFN01000116.1 Pseudomonas viridiflava isolate p8.G8, whole genome shotgun sequence_fragment_3	K21140	mec; [CysO sulfur-carrier protein]-S-L-cysteine hydrolase [EC:3.13.1.6]	1.2e-17	62.3	0.89	PF14464.6	Prokaryotic homologs of the JAB domain	5e-21	69.9	0.27	VOG01039	sp|O64333|TIPK_BPN15 Tail tip assembly protein K	6.2e-64	211.7	4.6	Viruses;Duplodnaviria;Heunggongvirae;Uroviricota;Caudoviricetes	Bacteria	Pseudomonadota	Gammaproteobacteria	Pseudomonadales	Pseudomonadaceae	Pseudomonas_E		none
k141_588069_7	k141_588069	K22316	rhnA-cobC; ribonuclease H / adenosylcobalamin/alpha-ribazole phosphatase [EC:3.1.26.4 3.1.3.73]	1.8e-41	138.3	0.02	PF13456.6	Reverse transcriptase-like	3.8e-21	69.7	0.01	VOG00152	sp|B8HPS9|RNH_CYAP4 Ribonuclease H	2.1e-19	64.4	5.22	Viruses;Duplodnaviria;Heunggongvirae;Uroviricota;Caudoviricetes	Bacteria	Patescibacteria	Paceibacteria	Ryanbacterales	GWA2-47-10b		groundwater, low salinity, fresh water, aquatic, subsurface, terrestrial, salinity
k141_749505_8	k141_749505	K00789	metK; S-adenosylmethionine synthetase [EC:2.5.1.6]	8.2e-52	174.2	0.25	PF00438.20	S-adenosylmethionine synthetase, N-terminal domain	1.7e-19	66.5	0.01						Viruses;Duplodnaviria;Heunggongvirae;Uroviricota;Caudoviricetes	Bacteria	Verrucomicrobiota	Kiritimatiellae	RFP12	UBA1067	UBA1731	host-associated, animal host, mammalian host, digestive tract, intestine
k141_327784_5	k141_327784	K04487	iscS, NFS1; cysteine desulfurase [EC:2.8.1.7]	4e-142	472.1	0.02	PF00266.19	Aminotransferase class-V	2.1e-76	253.4	0.04	VOG07846	sp|A5I4Z9|ISCS_CLOBH Cysteine desulfurase IscS	2.3e-36	121.6	0.02	No geNomad classification	Bacteria	Verrucomicrobiota	Kiritimatiellae	RFP12	UBA1067	UBA1731	host-associated, animal host, mammalian host, digestive tract, intestine
SHBB01000706.1 Sandaracinaceae bacterium isolate MED-G138 Sandaracinaceae-MED-G138-C706, whole genome shotgun sequence_5	SHBB01000706.1 Sandaracinaceae bacterium isolate MED-G138 Sandaracinaceae-MED-G138-C706, whole genome shotgun sequence	K05714	mhpC; 2-hydroxy-6-oxonona-2,4-dienedioate hydrolase [EC:3.7.1.14]	5.3e-56	188.8	0.03	PF00561.20	alpha/beta hydrolase fold	5.7e-30	102.2	0.42	VOG00487	sp|O64252|PRXH_BPMD2 Putative non-heme haloperoxidase	6e-17	59	3.86	No geNomad classification	Bacteria	Myxococcota	Polyangia	Polyangiales	Sandaracinaceae	MED-G138	marine, aquatic	marine water
k141_1097273_4	k141_1097273	K22227	ahbD; heme synthase	3.5e-58	194.2	0.14	PF04055.21	Radical SAM superfamily	1.9e-14	48.8	0.21	VOG00313	sp|P07075|NRDG_BPT4 Anaerobic ribonucleoside-triphosphate reductase-activating protein	1.5e-15	51.8	7.1	Viruses;Duplodnaviria;Heunggongvirae;Uroviricota;Caudoviricetes	Bacteria	Bacillota_A	Clostridia	Lachnospirales	Lachnospiraceae	CAG-791	rumen, host-associated, animal host, digestive tract
k141_970090_3	k141_970090	K00789	metK; S-adenosylmethionine synthetase [EC:2.5.1.6]	5.9e-116	385	0.25	PF02773.16	S-adenosylmethionine synthetase, C-terminal domain	1.7e-58	191	0.2						Viruses;Duplodnaviria;Heunggongvirae;Uroviricota;Caudoviricetes	Bacteria	Bacillota_A	Clostridia	Lachnospirales	Lachnospiraceae	CAG-791	rumen, host-associated, animal host, digestive tract
NZ_FOZG01000001.1 Sphingomonas jatrophae strain S5-249, whole genome shotgun sequence_fragment_5_470	NZ_FOZG01000001.1 Sphingomonas jatrophae strain S5-249, whole genome shotgun sequence_fragment_5	K01497	ribA, RIB1; GTP cyclohydrolase II [EC:3.5.4.25]	1.2e-46	157.4	0	PF00925.20	GTP cyclohydrolase II	8e-33	108.1	0						Viruses;Duplodnaviria;Heunggongvirae;Uroviricota;Caudoviricetes	Bacteria	Pseudomonadota	Alphaproteobacteria	Sphingomonadales	Sphingomonadaceae	Sphingomonas_G		none
JAFUFT010000090.1 Oscillospiraceae bacterium isolate RGIG4454 Roe_deer_Omasum-4__c153782, whole genome shotgun sequence_fragment_1_18	JAFUFT010000090.1 Oscillospiraceae bacterium isolate RGIG4454 Roe_deer_Omasum-4__c153782, whole genome shotgun sequence_fragment_1	K01938	fhs; formate--tetrahydrofolate ligase [EC:6.3.4.3]	9.3e-276	913.2	0.04	PF01268.19	Formate--tetrahydrofolate ligase	3.2e-276	911.6	0.04						Viruses;Duplodnaviria;Heunggongvirae;Uroviricota;Caudoviricetes	Bacteria	Bacillota_A	Clostridia	Oscillospirales	Oscillospiraceae	HGM13006	host-associated	ruminant gastrointestinal tract
JAFUFT010000090.1 Oscillospiraceae bacterium isolate RGIG4454 Roe_deer_Omasum-4__c153782, whole genome shotgun sequence_fragment_1_21	JAFUFT010000090.1 Oscillospiraceae bacterium isolate RGIG4454 Roe_deer_Omasum-4__c153782, whole genome shotgun sequence_fragment_1	K01692	paaF, echA; enoyl-CoA hydratase [EC:4.2.1.17]	3.2e-21	73.5	0	PF00378.20	Enoyl-CoA hydratase/isomerase	2.2e-15	51.4	0						Viruses;Duplodnaviria;Heunggongvirae;Uroviricota;Caudoviricetes	Bacteria	Bacillota_A	Clostridia	Oscillospirales	Oscillospiraceae	HGM13006	host-associated	ruminant gastrointestinal tract
PWPY01000108.1 Desulfonatronovibrio sp. isolate CSSed10_448R1 CS-Sed10-C50511, whole genome shotgun sequence_4	PWPY01000108.1 Desulfonatronovibrio sp. isolate CSSed10_448R1 CS-Sed10-C50511, whole genome shotgun sequence	K03274	gmhD, rfaD; ADP-L-glycero-D-manno-heptose 6-epimerase [EC:5.1.3.20]	1.2e-138	459.2	0.1	PF01370.21	NAD dependent epimerase/dehydratase family	7.5e-35	113.4	0.59	VOG00074	sp|Q9EQC1|3BHS7_MOUSE 3 beta-hydroxysteroid dehydrogenase type 7	1.3e-39	128.9	3.53	Viruses;Duplodnaviria;Heunggongvirae;Uroviricota;Caudoviricetes	Bacteria	Desulfobacterota	Desulfovibrionia	Desulfovibrionales	Desulfonatronovibrionaceae	Desulfonatronovibrio	aquatic	hypersaline soda lake sediment
NZ_JAFBEC010000001.1 Geomicrobium sediminis strain DSM 25540 Ga0454043_01, whole genome shotgun sequence_fragment_4_156	NZ_JAFBEC010000001.1 Geomicrobium sediminis strain DSM 25540 Ga0454043_01, whole genome shotgun sequence_fragment_4	K15634	gpmB; probable phosphoglycerate mutase [EC:5.4.2.12]	2.2e-21	74.7	0.01	PF00300.22	Histidine phosphatase superfamily (branch 1)	3e-25	84.6	0.02						Viruses;Duplodnaviria;Heunggongvirae;Uroviricota;Caudoviricetes	Bacteria	Bacillota	Bacilli	Bacillales_H	Marinococcaceae	Geomicrobium_A		none
NZ_JAFBEC010000001.1 Geomicrobium sediminis strain DSM 25540 Ga0454043_01, whole genome shotgun sequence_fragment_4_173	NZ_JAFBEC010000001.1 Geomicrobium sediminis strain DSM 25540 Ga0454043_01, whole genome shotgun sequence_fragment_4	K00019	E1.1.1.30, bdh; 3-hydroxybutyrate dehydrogenase [EC:1.1.1.30]	2.8e-50	169	0.01	PF00106.25	short chain dehydrogenase	1.5e-51	170.2	0.11	VOG05855	sp|Q5UQM3|YR419_MIMIV Uncharacterized short-chain type dehydrogenase/reductase R419	9.2e-17	56.4	0.11	Viruses;Duplodnaviria;Heunggongvirae;Uroviricota;Caudoviricetes	Bacteria	Bacillota	Bacilli	Bacillales_H	Marinococcaceae	Geomicrobium_A		none
NZ_JAFBEC010000008.1 Geomicrobium sediminis strain DSM 25540 Ga0454043_08, whole genome shotgun sequence_fragment_1_199	NZ_JAFBEC010000008.1 Geomicrobium sediminis strain DSM 25540 Ga0454043_08, whole genome shotgun sequence_fragment_1	K06167	phnP; phosphoribosyl 1,2-cyclic phosphate phosphodiesterase [EC:3.1.4.55]	1.9e-18	64.5	0.46	PF12706.7	Beta-lactamase superfamily domain	2.3e-13	45.6	0.24	VOG01036	sp|C0SP91|YYCJ_BACSU Putative metallo-hydrolase YycJ	9.2e-41	135.6	3.45	Viruses;Duplodnaviria;Heunggongvirae;Uroviricota;Caudoviricetes	Bacteria	Bacillota	Bacilli	Bacillales_H	Marinococcaceae	Geomicrobium_A		none
k119_53289_fragment_2_155	k119_53289_fragment_2	K04042	glmU; bifunctional UDP-N-acetylglucosamine pyrophosphorylase / Glucosamine-1-phosphate N-acetyltransferase [EC:2.7.7.23 2.3.1.157]	2.5e-220	730.6	0.01	PF00132.24	Bacterial transferase hexapeptide (six repeats)	3.7e-29	92.7	0.1	VOG00806	sp|Q5UNV4|UNAP_MIMIV Probable UDP-N-acetylglucosamine pyrophosphorylase	2.2e-24	78.6	0.55	Viruses;Duplodnaviria;Heunggongvirae;Uroviricota;Caudoviricetes	Bacteria	Pseudomonadota	Gammaproteobacteria	Burkholderiales	Thiobacillaceae		fresh water, aquatic, salinity, low salinity
165186.SAMEA104667148.ONBA01000058 uncultured Ruminococcus sp. isolate RUG148 genome assembly, contig: scaffold_7337, whole genome shotgun sequence_10	165186.SAMEA104667148.ONBA01000058 uncultured Ruminococcus sp. isolate RUG148 genome assembly, contig: scaffold_7337, whole genome shotgun sequence	K00390	cysH; phosphoadenosine phosphosulfate reductase [EC:1.8.4.8 1.8.4.10]	2.8e-21	73.3	0.52	PF01507.19	Phosphoadenosine phosphosulfate reductase family	2.5e-16	56	0.34	VOG00137	sp|P03766|Y290_LAMBD Uncharacterized nin region protein ORF290	6.4e-21	71	3.44	Viruses;Duplodnaviria;Heunggongvirae;Uroviricota;Caudoviricetes	Bacteria	Bacillota_A	Clostridia	Oscillospirales	Ruminococcaceae		host-associated, animal host, digestive tract
165186.SAMEA104667148.ONBA01000035 uncultured Ruminococcus sp. isolate RUG148 genome assembly, contig: scaffold_1603, whole genome shotgun sequence_19	165186.SAMEA104667148.ONBA01000035 uncultured Ruminococcus sp. isolate RUG148 genome assembly, contig: scaffold_1603, whole genome shotgun sequence	K00059	fabG, OAR1; 3-oxoacyl-[acyl-carrier protein] reductase [EC:1.1.1.100]	6.7e-64	213.3	0.07	PF13561.6	Enoyl-(Acyl carrier protein) reductase	4.8e-52	172.6	0.07	VOG05855	sp|Q5UQM3|YR419_MIMIV Uncharacterized short-chain type dehydrogenase/reductase R419	5.5e-27	90.3	0.11	Viruses;Duplodnaviria;Heunggongvirae;Uroviricota;Caudoviricetes	Bacteria	Bacillota_A	Clostridia	Oscillospirales	Ruminococcaceae		host-associated, animal host, digestive tract
165186.SAMEA104667148.ONBA01000026 uncultured Ruminococcus sp. isolate RUG148 genome assembly, contig: scaffold_762, whole genome shotgun sequence_fragment_2_44	165186.SAMEA104667148.ONBA01000026 uncultured Ruminococcus sp. isolate RUG148 genome assembly, contig: scaffold_762, whole genome shotgun sequence_fragment_2	K01784	galE, GALE; UDP-glucose 4-epimerase [EC:5.1.3.2]	1.2e-131	437.8	0.21	PF16363.5	GDP-mannose 4,6 dehydratase	5.4e-58	192.7	0.21	VOG00074	sp|Q9EQC1|3BHS7_MOUSE 3 beta-hydroxysteroid dehydrogenase type 7	7.6e-58	191.7	3.53	Viruses;Duplodnaviria;Heunggongvirae;Uroviricota;Caudoviricetes	Bacteria	Bacillota_A	Clostridia	Oscillospirales	Ruminococcaceae		host-associated, animal host, digestive tract
165186.SAMEA104667148.ONBA01000026 uncultured Ruminococcus sp. isolate RUG148 genome assembly, contig: scaffold_762, whole genome shotgun sequence_fragment_2_64	165186.SAMEA104667148.ONBA01000026 uncultured Ruminococcus sp. isolate RUG148 genome assembly, contig: scaffold_762, whole genome shotgun sequence_fragment_2	K00789	metK; S-adenosylmethionine synthetase [EC:2.5.1.6]	2.7e-112	373.4	0.25	PF02773.16	S-adenosylmethionine synthetase, C-terminal domain	1.6e-56	185.9	0.2						Viruses;Duplodnaviria;Heunggongvirae;Uroviricota;Caudoviricetes	Bacteria	Bacillota_A	Clostridia	Oscillospirales	Ruminococcaceae		host-associated, animal host, digestive tract
DKKP01000069.1 TPA_asm: Anaerolineales bacterium UBA6663 UBA6663_contig_2771, whole genome shotgun sequence_fragment_1_21	DKKP01000069.1 TPA_asm: Anaerolineales bacterium UBA6663 UBA6663_contig_2771, whole genome shotgun sequence_fragment_1	K01208	cd, ma, nplT; cyclomaltodextrinase / maltogenic alpha-amylase / neopullulanase [EC:3.2.1.54 3.2.1.133 3.2.1.135]	3.4e-156	520	0	PF00128.24	Alpha amylase, catalytic domain	1.6e-62	206.8	0						Viruses;Duplodnaviria;Heunggongvirae;Uroviricota;Caudoviricetes	Bacteria	Chloroflexota	Anaerolineae	Anaerolineales	UBA6663	UBA6663	anthropogenic	activated sludge
1896943.SAMN05715548.MJIB01000007 Rahnella sp. Larv3_ips Contig52_Larv3, whole genome shotgun sequence_fragment_1_4	1896943.SAMN05715548.MJIB01000007 Rahnella sp. Larv3_ips Contig52_Larv3, whole genome shotgun sequence_fragment_1	K01091	gph; phosphoglycolate phosphatase [EC:3.1.3.18]	8.3e-16	56	0	PF13419.6	Haloacid dehalogenase-like hydrolase	9.2e-14	46.6	0.08						Viruses;Duplodnaviria;Heunggongvirae;Uroviricota;Caudoviricetes	Bacteria	Pseudomonadota	Gammaproteobacteria	Enterobacterales	Enterobacteriaceae		fermented food, anthropogenic, food
CAJOMP010000005.1 uncultured Clostridia bacterium isolate Reindeer_2_mag_170 genome assembly, contig: scaffold_506, whole genome shotgun sequence_25	CAJOMP010000005.1 uncultured Clostridia bacterium isolate Reindeer_2_mag_170 genome assembly, contig: scaffold_506, whole genome shotgun sequence	K00789	metK; S-adenosylmethionine synthetase [EC:2.5.1.6]	1.4e-20	70	0.25	PF00438.20	S-adenosylmethionine synthetase, N-terminal domain	1.8e-15	51.6	0.01						Viruses;Duplodnaviria;Heunggongvirae;Uroviricota;Caudoviricetes	Bacteria	Bacillota_A	Clostridia	Christensenellales	Borkfalkiaceae	UBA1259	check NCBI isolation source	metagenome
k141_702268_fragment_1_48	k141_702268_fragment_1	K00568	ubiG; 2-polyprenyl-6-hydroxyphenyl methylase / 3-demethylubiquinone-9 3-methyltransferase [EC:2.1.1.222 2.1.1.64]	3.1e-11	41.5	0.05	PF13489.6	Methyltransferase domain	2.7e-19	65.5	0.02						Viruses;Duplodnaviria;Heunggongvirae;Uroviricota;Caudoviricetes	Bacteria	Pseudomonadota	Alphaproteobacteria	Sphingomonadales	Sphingomonadaceae	Sphingomonas	plant host, host-associated, plant litter, forest, terrestrial
CAIPXZ010000161.1 uncultured Myxococcales bacterium isolate YR2_bin-0002 genome assembly, contig: bin-0002:161/806, whole genome shotgun sequence_4	CAIPXZ010000161.1 uncultured Myxococcales bacterium isolate YR2_bin-0002 genome assembly, contig: bin-0002:161/806, whole genome shotgun sequence	K22227	ahbD; heme synthase	1.5e-30	104.3	0.14	PF04055.21	Radical SAM superfamily	1.1e-19	67.8	0.21	VOG00313	sp|P07075|NRDG_BPT4 Anaerobic ribonucleoside-triphosphate reductase-activating protein	1.6e-11	40.3	7.1	No geNomad classification	Bacteria	Myxococcota	UBA9042	UBA9042	UBA9042	CAIYBN01	aquatic	lake water
NZ_LXEN01000146.1 Proteus myxofaciens ATCC 19692 Sequence00146, whole genome shotgun sequence_24	NZ_LXEN01000146.1 Proteus myxofaciens ATCC 19692 Sequence00146, whole genome shotgun sequence	K00008	SORD, gutB; L-iditol 2-dehydrogenase [EC:1.1.1.14]	1.1e-72	242.7	0.01	PF08240.12	Alcohol dehydrogenase GroES-like domain	1.5e-31	102.7	0.03	VOG05821	sp|Q5UQG2|YL498_MIMIV Probable zinc-type alcohol dehydrogenase-like protein L498	1.3e-13	44.8	0	Viruses;Duplodnaviria;Heunggongvirae;Uroviricota;Caudoviricetes	Bacteria	Pseudomonadota	Gammaproteobacteria	Enterobacterales	Enterobacteriaceae	Proteus	check NCBI isolation source	gypsy moth larva
NZ_LXEN01000005.1 Proteus myxofaciens ATCC 19692 Sequence00005, whole genome shotgun sequence_fragment_1_4	NZ_LXEN01000005.1 Proteus myxofaciens ATCC 19692 Sequence00005, whole genome shotgun sequence_fragment_1	K06998	phzF; trans-2,3-dihydro-3-hydroxyanthranilate isomerase [EC:5.3.3.17]	8.7e-61	203.5	0	PF02567.16	Phenazine biosynthesis-like protein	4e-58	191.2	0						Viruses;Duplodnaviria;Heunggongvirae;Uroviricota;Caudoviricetes	Bacteria	Pseudomonadota	Gammaproteobacteria	Enterobacterales	Enterobacteriaceae	Proteus	check NCBI isolation source	gypsy moth larva
77133.SAMEA6952149.CAISJE010000076 uncultured bacterium isolate Ja1_bin-3702 genome assembly, contig: bin-3702:076/233, whole genome shotgun sequence_64	77133.SAMEA6952149.CAISJE010000076 uncultured bacterium isolate Ja1_bin-3702 genome assembly, contig: bin-3702:076/233, whole genome shotgun sequence	K06131	clsA_B; cardiolipin synthase A/B [EC:2.7.8.-]	2.9e-41	138.9	0	PF13091.6	PLD-like domain	3.9e-54	177.7	0						Viruses;Duplodnaviria;Heunggongvirae;Uroviricota;Caudoviricetes	Bacteria	Cyanobacteriota	Vampirovibrionia	Gastranaerophilales	Gastranaerophilaceae		lentic, salinity, aquatic, fresh water, low salinity, lacustrine
77133.SAMEA6952149.CAISJE010000056 uncultured bacterium isolate Ja1_bin-3702 genome assembly, contig: bin-3702:056/233, whole genome shotgun sequence_2	77133.SAMEA6952149.CAISJE010000056 uncultured bacterium isolate Ja1_bin-3702 genome assembly, contig: bin-3702:056/233, whole genome shotgun sequence	K01012	bioB; biotin synthase [EC:2.8.1.6]	1.9e-117	390.1	0.01	PF04055.21	Radical SAM superfamily	1e-23	80.1	0.21						Viruses;Duplodnaviria;Heunggongvirae;Uroviricota;Caudoviricetes	Bacteria	Cyanobacteriota	Vampirovibrionia	Gastranaerophilales	Gastranaerophilaceae		lentic, salinity, aquatic, fresh water, low salinity, lacustrine
NZ_SMJU01000004.1 Arundinibacter roseus strain DMA-k-7a NODE_4_length_426554_cov_32.610625, whole genome shotgun sequence_fragment_1_29	NZ_SMJU01000004.1 Arundinibacter roseus strain DMA-k-7a NODE_4_length_426554_cov_32.610625, whole genome shotgun sequence_fragment_1	K00508	E1.14.19.3; linoleoyl-CoA desaturase [EC:1.14.19.3]	2e-138	459.7	0.01	PF00487.24	Fatty acid desaturase	8.5e-41	136.3	0.01						Viruses;Duplodnaviria;Heunggongvirae;Uroviricota;Caudoviricetes	Bacteria	Bacteroidota	Bacteroidia	Cytophagales	Spirosomaceae	Arundinibacter	aquatic	water
NZ_SMJU01000004.1 Arundinibacter roseus strain DMA-k-7a NODE_4_length_426554_cov_32.610625, whole genome shotgun sequence_fragment_1_35	NZ_SMJU01000004.1 Arundinibacter roseus strain DMA-k-7a NODE_4_length_426554_cov_32.610625, whole genome shotgun sequence_fragment_1	K00059	fabG, OAR1; 3-oxoacyl-[acyl-carrier protein] reductase [EC:1.1.1.100]	2.1e-66	222.3	0.07	PF00106.25	short chain dehydrogenase	1.7e-45	150.8	0.11	VOG05855	sp|Q5UQM3|YR419_MIMIV Uncharacterized short-chain type dehydrogenase/reductase R419	6.8e-28	93.2	0.11	Viruses;Duplodnaviria;Heunggongvirae;Uroviricota;Caudoviricetes	Bacteria	Bacteroidota	Bacteroidia	Cytophagales	Spirosomaceae	Arundinibacter	aquatic	water
NZ_SMJU01000007.1 Arundinibacter roseus strain DMA-k-7a NODE_7_length_374148_cov_34.198000, whole genome shotgun sequence_fragment_1_80	NZ_SMJU01000007.1 Arundinibacter roseus strain DMA-k-7a NODE_7_length_374148_cov_34.198000, whole genome shotgun sequence_fragment_1	K01714	dapA; 4-hydroxy-tetrahydrodipicolinate synthase [EC:4.3.3.7]	1.1e-92	309.5	0	PF00701.22	Dihydrodipicolinate synthetase family	8.6e-77	253.5	0						Viruses;Duplodnaviria;Heunggongvirae;Uroviricota;Caudoviricetes	Bacteria	Bacteroidota	Bacteroidia	Cytophagales	Spirosomaceae	Arundinibacter	aquatic	water
NZ_SMJU01000007.1 Arundinibacter roseus strain DMA-k-7a NODE_7_length_374148_cov_34.198000, whole genome shotgun sequence_fragment_1_82	NZ_SMJU01000007.1 Arundinibacter roseus strain DMA-k-7a NODE_7_length_374148_cov_34.198000, whole genome shotgun sequence_fragment_1	K01783	rpe, RPE; ribulose-phosphate 3-epimerase [EC:5.1.3.1]	2.6e-100	334.9	0.01	PF00834.19	Ribulose-phosphate 3 epimerase family	5.6e-80	263.3	0.01						Viruses;Duplodnaviria;Heunggongvirae;Uroviricota;Caudoviricetes	Bacteria	Bacteroidota	Bacteroidia	Cytophagales	Spirosomaceae	Arundinibacter	aquatic	water
NZ_SMJU01000007.1 Arundinibacter roseus strain DMA-k-7a NODE_7_length_374148_cov_34.198000, whole genome shotgun sequence_fragment_1_86	NZ_SMJU01000007.1 Arundinibacter roseus strain DMA-k-7a NODE_7_length_374148_cov_34.198000, whole genome shotgun sequence_fragment_1	K00615	E2.2.1.1, tktA, tktB; transketolase [EC:2.2.1.1]	5.9e-56	188.6	0	PF00456.21	Transketolase, thiamine diphosphate binding domain	2.1e-30	101.7	0						Viruses;Duplodnaviria;Heunggongvirae;Uroviricota;Caudoviricetes	Bacteria	Bacteroidota	Bacteroidia	Cytophagales	Spirosomaceae	Arundinibacter	aquatic	water
NZ_SMJU01000007.1 Arundinibacter roseus strain DMA-k-7a NODE_7_length_374148_cov_34.198000, whole genome shotgun sequence_fragment_1_88	NZ_SMJU01000007.1 Arundinibacter roseus strain DMA-k-7a NODE_7_length_374148_cov_34.198000, whole genome shotgun sequence_fragment_1	K01662	dxs; 1-deoxy-D-xylulose-5-phosphate synthase [EC:2.2.1.7]	1.4e-42	144.1	0	PF02779.24	Transketolase, pyrimidine binding domain	1.7e-22	75.8	0	VOG09961	REFSEQ hypothetical protein	3.3e-12	41.8	0.09	Viruses;Duplodnaviria;Heunggongvirae;Uroviricota;Caudoviricetes	Bacteria	Bacteroidota	Bacteroidia	Cytophagales	Spirosomaceae	Arundinibacter	aquatic	water
k141_1706710_6	k141_1706710	K02377	TSTA3, fcl; GDP-L-fucose synthase [EC:1.1.1.271]	3.6e-42	142.8	0.12	PF01370.21	NAD dependent epimerase/dehydratase family	9.5e-40	132.3	0.59	VOG00074	sp|Q9EQC1|3BHS7_MOUSE 3 beta-hydroxysteroid dehydrogenase type 7	1.2e-69	230.3	3.53	Viruses;Duplodnaviria;Heunggongvirae;Uroviricota;Caudoviricetes	Bacteria	Bacteroidota	Bacteroidia	Cytophagales	Cyclobacteriaceae	Ohtaekwangia	plant host, host-associated, agriculture, plant litter, anthropogenic, cropland, terrestrial
QKJV01000332.1 Desulfobulbaceae bacterium isolate SZUA-615 scaffold_690, whole genome shotgun sequence_fragment_1_31	QKJV01000332.1 Desulfobulbaceae bacterium isolate SZUA-615 scaffold_690, whole genome shotgun sequence_fragment_1	K00789	metK; S-adenosylmethionine synthetase [EC:2.5.1.6]	9.1e-143	474.1	0.25	PF02773.16	S-adenosylmethionine synthetase, C-terminal domain	2.9e-63	207.3	0.2						Viruses;Duplodnaviria;Heunggongvirae;Uroviricota;Caudoviricetes	Bacteria	Desulfobacterota	Desulfobulbia	Desulfobulbales	Desulfurivibrionaceae	SURF-16	marine	marine hydrothermal sulfide sediment TVG12
k141_2830294_3	k141_2830294	K00012	UGDH, ugd; UDPglucose 6-dehydrogenase [EC:1.1.1.22]	3.7e-178	592.5	0.13	PF03721.14	UDP-glucose/GDP-mannose dehydrogenase family, NAD binding domain	3.1e-56	186.6	0.04	VOG00982	sp|O33952|UDG8_ECOLX UDP-glucose 6-dehydrogenase	2.3e-73	243.8	0.31	Viruses;Duplodnaviria;Heunggongvirae;Uroviricota;Caudoviricetes	Bacteria	Actinobacteriota	Actinomycetia	Streptosporangiales	Streptosporangiaceae		terrestrial, forest, soil
k141_346627_fragment_1_5	k141_346627_fragment_1	K05714	mhpC; 2-hydroxy-6-oxonona-2,4-dienedioate hydrolase [EC:3.7.1.14]	8.3e-53	177.5	0.03	PF00561.20	alpha/beta hydrolase fold	4.5e-30	100.3	0.42	VOG00487	sp|O64252|PRXH_BPMD2 Putative non-heme haloperoxidase	1.4e-23	78.5	3.86	Viruses;Duplodnaviria;Heunggongvirae;Uroviricota;Caudoviricetes	Bacteria	Chloroflexota	Anaerolineae	Anaerolineales	UBA6663	SpSt-583	salinity, low salinity, sediment, fresh water, aquatic, neutral ph range, hot spring, ph, temperature, spring, high temperature, lotic
NZ_CP016809.1 Paenibacillus ihbetae strain IHBB 9852 chromosome, complete genome_fragment_53_3773	NZ_CP016809.1 Paenibacillus ihbetae strain IHBB 9852 chromosome, complete genome_fragment_53	K05714	mhpC; 2-hydroxy-6-oxonona-2,4-dienedioate hydrolase [EC:3.7.1.14]	5e-33	112.8	0.03	PF12697.7	Alpha/beta hydrolase family	3.1e-17	59.5	0.01						Viruses;Duplodnaviria;Heunggongvirae;Uroviricota;Caudoviricetes	Bacteria	Bacillota	Bacilli	Paenibacillales	Paenibacillaceae	Paenibacillus	check NCBI isolation source	sediment
k141_5594_fragment_1_53	k141_5594_fragment_1	K00820	glmS, GFPT; glutamine---fructose-6-phosphate transaminase (isomerizing) [EC:2.6.1.16]	8.3e-256	847.6	0.13	PF01380.22	SIS domain	1.3e-62	204	0.03	VOG02979	sp|Q7T6X6|GFAT_MIMIV Probable glutamine--fructose-6-phosphate aminotransferase [isomerizing]	2.2e-173	572.1	0.18	No geNomad classification	Bacteria	Bacteroidota	Bacteroidia	Bacteroidales	Bacteroidaceae	Prevotella	host-associated, animal host, mammalian host, digestive tract, intestine
k141_254828_fragment_5_134	k141_254828_fragment_5	K00973	E2.7.7.24, rfbA, rffH; glucose-1-phosphate thymidylyltransferase [EC:2.7.7.24]	6.5e-156	517.1	0.09	PF00483.23	Nucleotidyl transferase	3.8e-72	237.2	0.07	VOG00806	sp|Q5UNV4|UNAP_MIMIV Probable UDP-N-acetylglucosamine pyrophosphorylase	1.1e-57	189.1	0.55	Viruses;Duplodnaviria;Heunggongvirae;Uroviricota;Caudoviricetes	Bacteria	Bacteroidota	Bacteroidia	Bacteroidales	UBA932	Cryptobacteroides	host-associated, animal host, mammalian host, digestive tract, intestine
k141_67522_fragment_1_74	k141_67522_fragment_1	K04487	iscS, NFS1; cysteine desulfurase [EC:2.8.1.7]	1.7e-156	519.3	0.02	PF00266.19	Aminotransferase class-V	3.3e-74	245.3	0.04	VOG07846	sp|A5I4Z9|ISCS_CLOBH Cysteine desulfurase IscS	5.9e-39	129.2	0.02	Viruses;Duplodnaviria;Heunggongvirae;Uroviricota;Caudoviricetes	Bacteria	Bacillota_A	Clostridia	Oscillospirales	Oscillospiraceae	Flavonifractor	host-associated, animal host, mammalian host, digestive tract, intestine
k141_13242_fragment_1_39	k141_13242_fragment_1	K00789	metK; S-adenosylmethionine synthetase [EC:2.5.1.6]	1.1e-161	536.1	0.25	PF02773.16	S-adenosylmethionine synthetase, C-terminal domain	5.9e-67	219.2	0.2						Viruses;Duplodnaviria;Heunggongvirae;Uroviricota;Caudoviricetes	Bacteria	Bacillota_A	Clostridia	Oscillospirales	Oscillospiraceae	Flavonifractor	host-associated, animal host, mammalian host, digestive tract, intestine
NZ_QVMH01000011.1 Paludibacter sp. 221 scaffold11_size105723, whole genome shotgun sequence_fragment_1_39	NZ_QVMH01000011.1 Paludibacter sp. 221 scaffold11_size105723, whole genome shotgun sequence_fragment_1	K01939	purA, ADSS; adenylosuccinate synthase [EC:6.3.4.4]	9.1e-170	562.7	0.24	PF00709.21	Adenylosuccinate synthetase	8.8e-171	564	0.24	VOG03315	sp|A5UN95|PURA_METS3 Adenylosuccinate synthetase	1.9e-101	335.4	1.06	Viruses;Duplodnaviria;Heunggongvirae;Uroviricota;Caudoviricetes	Bacteria	Bacteroidota	Bacteroidia	Bacteroidales	Paludibacteraceae	QVMH01	check NCBI isolation source	Alimentary canal
NZ_QVMH01000011.1 Paludibacter sp. 221 scaffold11_size105723, whole genome shotgun sequence_fragment_1_83	NZ_QVMH01000011.1 Paludibacter sp. 221 scaffold11_size105723, whole genome shotgun sequence_fragment_1	K00390	cysH; phosphoadenosine phosphosulfate reductase [EC:1.8.4.8 1.8.4.10]	8.6e-25	84.7	0.52	PF01507.19	Phosphoadenosine phosphosulfate reductase family	3.4e-20	68.4	0.34	VOG00137	sp|P03766|Y290_LAMBD Uncharacterized nin region protein ORF290	1.9e-19	65.9	3.44	Viruses;Duplodnaviria;Heunggongvirae;Uroviricota;Caudoviricetes	Bacteria	Bacteroidota	Bacteroidia	Bacteroidales	Paludibacteraceae	QVMH01	check NCBI isolation source	Alimentary canal
DRSY01000023.1 TPA_asm: Candidatus Woesearchaeota archaeon isolate HyVt-71 Ga0136651_10040210, whole genome shotgun sequence_4	DRSY01000023.1 TPA_asm: Candidatus Woesearchaeota archaeon isolate HyVt-71 Ga0136651_10040210, whole genome shotgun sequence	K00390	cysH; phosphoadenosine phosphosulfate reductase [EC:1.8.4.8 1.8.4.10]	5.6e-49	162.4	0.52	PF01507.19	Phosphoadenosine phosphosulfate reductase family	3.4e-36	118.7	0.34	VOG00137	sp|P03766|Y290_LAMBD Uncharacterized nin region protein ORF290	1.3e-40	133.6	3.44	Viruses;Duplodnaviria;Heunggongvirae;Uroviricota;Caudoviricetes	Archaea	Nanoarchaeota	Nanoarchaeia	Woesearchaeales	SM23-78	SM23-78	marine	marine hydrothermal sediment
k141_58561_2	k141_58561	K23144	K23144; UDP-N-acetylglucosamine diphosphorylase / glucose-1-phosphate thymidylyltransferase / UDP-N-acetylgalactosamine diphosphorylase / glucosamine-1-phosphate N-acetyltransferase / galactosamine-1-phosphate N-acetyltransferase [EC:2.7.7.23 2.7.7.24 2.7.7.83 2.3.1.157 2.3.1.276]	4.2e-55	184.3	0.07	PF00483.23	Nucleotidyl transferase	6.7e-29	96.2	0.07	VOG00806	sp|Q5UNV4|UNAP_MIMIV Probable UDP-N-acetylglucosamine pyrophosphorylase	5.8e-31	102.2	0.55	Viruses;Duplodnaviria;Heunggongvirae;Uroviricota;Caudoviricetes	Bacteria	Gemmatimonadota	Gemmatimonadetes	Gemmatimonadales	GWC2-71-9	JACDDX01	terrestrial, soil
557436.SAMN02598351.CP000705 Lactobacillus reuteri DSM 20016, complete genome_fragment_10_871	557436.SAMN02598351.CP000705 Lactobacillus reuteri DSM 20016, complete genome_fragment_10	K00390	cysH; phosphoadenosine phosphosulfate reductase [EC:1.8.4.8 1.8.4.10]	6.7e-17	58.4	0.52	PF01507.19	Phosphoadenosine phosphosulfate reductase family	2.8e-13	45.2	0.34	VOG00137	sp|P03766|Y290_LAMBD Uncharacterized nin region protein ORF290	1e-12	43.3	3.44	Viruses;Duplodnaviria;Heunggongvirae;Uroviricota;Caudoviricetes	Bacteria	Bacillota	Bacilli	Lactobacillales	Lactobacillaceae		host-associated, animal host
557436.SAMN02598351.CP000705 Lactobacillus reuteri DSM 20016, complete genome_fragment_10_903	557436.SAMN02598351.CP000705 Lactobacillus reuteri DSM 20016, complete genome_fragment_10	K00880	lyxK; L-xylulokinase [EC:2.7.1.53]	1.2e-96	321.1	0	PF00370.21	FGGY family of carbohydrate kinases, N-terminal domain	4.3e-62	204.8	0						Viruses;Duplodnaviria;Heunggongvirae;Uroviricota;Caudoviricetes	Bacteria	Bacillota	Bacilli	Lactobacillales	Lactobacillaceae		host-associated, animal host
557436.SAMN02598351.CP000705 Lactobacillus reuteri DSM 20016, complete genome_fragment_10_907	557436.SAMN02598351.CP000705 Lactobacillus reuteri DSM 20016, complete genome_fragment_10	K02433	gatA, QRSL1; aspartyl-tRNA(Asn)/glutamyl-tRNA(Gln) amidotransferase subunit A [EC:6.3.5.6 6.3.5.7]	1.1e-77	259.3	0	PF01425.21	Amidase	3.4e-68	225.5	0						Viruses;Duplodnaviria;Heunggongvirae;Uroviricota;Caudoviricetes	Bacteria	Bacillota	Bacilli	Lactobacillales	Lactobacillaceae		host-associated, animal host
679201.SAMN02463814.JH376797 Selenomonas infelix ATCC 43532 genomic scaffold supercont1.1, whole genome shotgun sequence_fragment_2_379	679201.SAMN02463814.JH376797 Selenomonas infelix ATCC 43532 genomic scaffold supercont1.1, whole genome shotgun sequence_fragment_2	K00390	cysH; phosphoadenosine phosphosulfate reductase [EC:1.8.4.8 1.8.4.10]	3.6e-38	128.5	0.52	PF01507.19	Phosphoadenosine phosphosulfate reductase family	2.7e-29	96.8	0.34	VOG00137	sp|P03766|Y290_LAMBD Uncharacterized nin region protein ORF290	2.4e-26	87.5	3.44	Viruses;Duplodnaviria;Heunggongvirae;Uroviricota;Caudoviricetes	Bacteria	Bacillota_C	Negativicutes	Selenomonadales	Selenomonadaceae		animal host, mouth, host-associated, mammalian host, human host, digestive tract
k141_1035917_fragment_1_34	k141_1035917_fragment_1	K00983	neuA; N-acylneuraminate cytidylyltransferase [EC:2.7.7.43]	1.1e-21	74.6	0	PF02348.19	Cytidylyltransferase	1.3e-17	59.5	0.02						No geNomad classification	Bacteria	Verrucomicrobiota	Verrucomicrobiae	Opitutales	MB11C04	MB11C04	aquatic, marine, pelagic
NZLH01000136.1 Pusillimonas sp. isolate IN4 MHASMcontig_50612, whole genome shotgun sequence_5	NZLH01000136.1 Pusillimonas sp. isolate IN4 MHASMcontig_50612, whole genome shotgun sequence	K02078	acpP; acyl carrier protein	1.1e-23	81.6	0.31	PF00550.25	Phosphopantetheine attachment site	1.7e-15	53.2	0.02	VOG01318	REFSEQ putative acyl carrier protein	1.8e-16	56.2	0.34	Viruses;Duplodnaviria;Heunggongvirae;Uroviricota;Caudoviricetes	Bacteria	Pseudomonadota	Gammaproteobacteria	Burkholderiales	Burkholderiaceae_C	Pusillimonas_A	marine, aquatic	marine water sample
NZLH01000145.1 Pusillimonas sp. isolate IN4 MHASMcontig_51717, whole genome shotgun sequence_4	NZLH01000145.1 Pusillimonas sp. isolate IN4 MHASMcontig_51717, whole genome shotgun sequence	K21140	mec; [CysO sulfur-carrier protein]-S-L-cysteine hydrolase [EC:3.13.1.6]	8.2e-14	49	0.89	PF14464.6	Prokaryotic homologs of the JAB domain	1.1e-12	43.8	0.27	VOG01039	sp|O64333|TIPK_BPN15 Tail tip assembly protein K	1.4e-19	66.4	4.6	Viruses;Duplodnaviria;Heunggongvirae;Uroviricota;Caudoviricetes	Bacteria	Pseudomonadota	Gammaproteobacteria	Burkholderiales	Burkholderiaceae_C	Pusillimonas_A	marine, aquatic	marine water sample
226185.SAMN02603978.AE016830 Enterococcus faecalis V583 chromosome, complete genome_fragment_17_1388	226185.SAMN02603978.AE016830 Enterococcus faecalis V583 chromosome, complete genome_fragment_17	K06167	phnP; phosphoribosyl 1,2-cyclic phosphate phosphodiesterase [EC:3.1.4.55]	2.7e-15	53.9	0.46	PF12706.7	Beta-lactamase superfamily domain	5.1e-14	48.1	0.24	VOG01036	sp|C0SP91|YYCJ_BACSU Putative metallo-hydrolase YycJ	6.8e-37	123.3	3.45	Viruses;Duplodnaviria;Heunggongvirae;Uroviricota;Caudoviricetes	Bacteria	Bacillota	Bacilli	Lactobacillales	Enterococcaceae
226185.SAMN02603978.AE016830 Enterococcus faecalis V583 chromosome, complete genome_fragment_24_1919	226185.SAMN02603978.AE016830 Enterococcus faecalis V583 chromosome, complete genome_fragment_24	K01772	hemH, FECH; protoporphyrin/coproporphyrin ferrochelatase [EC:4.99.1.1 4.99.1.9]	2.3e-93	311.1	0	PF00762.19	Ferrochelatase	4e-100	330.8	0						Viruses;Duplodnaviria;Heunggongvirae;Uroviricota;Caudoviricetes	Bacteria	Bacillota	Bacilli	Lactobacillales	Enterococcaceae
k141_3860349_6	k141_3860349	K00059	fabG, OAR1; 3-oxoacyl-[acyl-carrier protein] reductase [EC:1.1.1.100]	8.2e-47	156.2	0.07	PF00106.25	short chain dehydrogenase	4.6e-47	153.5	0.11	VOG05855	sp|Q5UQM3|YR419_MIMIV Uncharacterized short-chain type dehydrogenase/reductase R419	2.4e-16	52.7	0.11	Viruses;Duplodnaviria;Heunggongvirae;Uroviricota;Caudoviricetes	Bacteria	Bacteroidota	Bacteroidia	Bacteroidales	VadinHA17		terrestrial, soil, anthropogenic, wetland
k119_385092_5	k119_385092	K01939	purA, ADSS; adenylosuccinate synthase [EC:6.3.4.4]	3.4e-92	305.3	0.24	PF00709.21	Adenylosuccinate synthetase	3.1e-89	293.1	0.24	VOG03315	sp|A5UN95|PURA_METS3 Adenylosuccinate synthetase	1.4e-69	228	1.06	Viruses;Duplodnaviria;Heunggongvirae;Uroviricota;Caudoviricetes	Archaea	Thermoproteota	Nitrososphaeria	Nitrososphaerales	Nitrosopumilaceae	Nitrosopelagicus	aquatic, marine, pelagic
k119_1149197_5	k119_1149197	K01939	purA, ADSS; adenylosuccinate synthase [EC:6.3.4.4]	1.2e-91	303.5	0.24	PF00709.21	Adenylosuccinate synthetase	8.9e-89	291.6	0.24	VOG03315	sp|A5UN95|PURA_METS3 Adenylosuccinate synthetase	1.3e-70	231.4	1.06	Viruses;Duplodnaviria;Heunggongvirae;Uroviricota;Caudoviricetes	Archaea	Thermoproteota	Nitrososphaeria	Nitrososphaerales	Nitrosopumilaceae	Nitrosopelagicus	aquatic, marine, pelagic
k141_132652_fragment_1_18	k141_132652_fragment_1	K01057	PGLS, pgl, devB; 6-phosphogluconolactonase [EC:3.1.1.31]	6.5e-38	128.6	0	PF01182.20	Glucosamine-6-phosphate isomerases/6-phosphogluconolactonase	1.4e-39	130.8	0.01						Viruses;Duplodnaviria;Heunggongvirae;Uroviricota;Caudoviricetes	Bacteria	Pseudomonadota	Alphaproteobacteria	Sphingomonadales	Sphingomonadaceae	Novosphingobium	terrestrial
k141_132652_fragment_1_21	k141_132652_fragment_1	K16150	K16150; glycogen synthase [EC:2.4.1.11]	1.9e-33	113.1	0.05	PF00534.20	Glycosyl transferases group 1	1.6e-17	58.1	0.15						Viruses;Duplodnaviria;Heunggongvirae;Uroviricota;Caudoviricetes	Bacteria	Pseudomonadota	Alphaproteobacteria	Sphingomonadales	Sphingomonadaceae	Novosphingobium	terrestrial
JAAUTZ010000187.1 Chloroflexaceae bacterium isolate SM2_1_1 NODE_7331_length_3561_cov_12.513395, whole genome shotgun sequence_2	JAAUTZ010000187.1 Chloroflexaceae bacterium isolate SM2_1_1 NODE_7331_length_3561_cov_12.513395, whole genome shotgun sequence	K01055	pcaD; 3-oxoadipate enol-lactonase [EC:3.1.1.24]	7.5e-33	112.1	0.03	PF00561.20	alpha/beta hydrolase fold	2.2e-23	78.6	0.42	VOG00487	sp|O64252|PRXH_BPMD2 Putative non-heme haloperoxidase	9e-18	59.6	3.86	Viruses;Duplodnaviria;Heunggongvirae;Uroviricota;Caudoviricetes	Bacteria	Chloroflexota	Chloroflexia	Chloroflexales	Chloroflexaceae	JAAUTZ01	check NCBI isolation source	Stromatolite
k119_42983_fragment_1_32	k119_42983_fragment_1	K00789	metK; S-adenosylmethionine synthetase [EC:2.5.1.6]	2.1e-15	53.7	0.25	PF00438.20	S-adenosylmethionine synthetase, N-terminal domain	2.9e-12	41.7	0.01						Viruses;Duplodnaviria;Heunggongvirae;Uroviricota;Caudoviricetes	Bacteria	Bacillota_A	Clostridia	Oscillospirales	Acutalibacteraceae	Fimivicinus	host-associated, animal host, mammalian host, intestine, digestive tract, human host
k141_237161_8	k141_237161	K01259	pip; proline iminopeptidase [EC:3.4.11.5]	3.5e-15	55.3	0	PF00561.20	alpha/beta hydrolase fold	1.6e-27	93	0.42						Viruses;Duplodnaviria;Heunggongvirae;Uroviricota;Caudoviricetes	Bacteria	Actinobacteriota	Actinomycetia	Streptomycetales	Streptomycetaceae	Streptomyces	low salinity, plant host, host-associated, soil, aquatic, fresh water, littoral, terrestrial, lotic, salinity, rhizosphere, stream
k119_6387_fragment_1_6	k119_6387_fragment_1	K01460	gsp; glutathionylspermidine amidase/synthetase [EC:3.5.1.78 6.3.1.8]	6.1e-44	148.3	0.12	PF03738.14	Glutathionylspermidine synthase preATP-grasp	4e-134	442.3	0.16	VOG11028	sp|P0ADT5|YGIC_ECOLI Putative acid--amine ligase YgiC	1.4e-93	308.8	0.47	No geNomad classification	Bacteria	Pseudomonadota	Alphaproteobacteria	Sphingomonadales	Sphingomonadaceae	Sphingomonas_I	soil, forest, temperature, terrestrial, low temperature
181674.SAMEA6950947.CAIQNQ010000266 uncultured Methylococcaceae bacterium isolate Ki1-1-6m_bin-0573 genome assembly, contig: bin-0573:266/298, whole genome shotgun sequence_fragment_1_7	181674.SAMEA6950947.CAIQNQ010000266 uncultured Methylococcaceae bacterium isolate Ki1-1-6m_bin-0573 genome assembly, contig: bin-0573:266/298, whole genome shotgun sequence_fragment_1	K02841	waaC, rfaC; heptosyltransferase I [EC:2.4.-.-]	2.7e-102	340.3	0.01	PF01075.17	Glycosyltransferase family 9 (heptosyltransferase)	7.4e-43	142.3	0.04						Viruses;Duplodnaviria;Heunggongvirae;Uroviricota;Caudoviricetes	Bacteria	Pseudomonadota	Gammaproteobacteria	Methylococcales	Methylomonadaceae		lentic, salinity, ph, aquatic, fresh water, low salinity, acidic, lacustrine
181674.SAMEA6950947.CAIQNQ010000266 uncultured Methylococcaceae bacterium isolate Ki1-1-6m_bin-0573 genome assembly, contig: bin-0573:266/298, whole genome shotgun sequence_fragment_1_8	181674.SAMEA6950947.CAIQNQ010000266 uncultured Methylococcaceae bacterium isolate Ki1-1-6m_bin-0573 genome assembly, contig: bin-0573:266/298, whole genome shotgun sequence_fragment_1	K02843	waaF, rfaF; heptosyltransferase II [EC:2.4.-.-]	1.1e-102	342.2	0.06	PF01075.17	Glycosyltransferase family 9 (heptosyltransferase)	1.8e-69	229.5	0.04						Viruses;Duplodnaviria;Heunggongvirae;Uroviricota;Caudoviricetes	Bacteria	Pseudomonadota	Gammaproteobacteria	Methylococcales	Methylomonadaceae		lentic, salinity, ph, aquatic, fresh water, low salinity, acidic, lacustrine
181674.SAMEA6950947.CAIQNQ010000266 uncultured Methylococcaceae bacterium isolate Ki1-1-6m_bin-0573 genome assembly, contig: bin-0573:266/298, whole genome shotgun sequence_fragment_1_9	181674.SAMEA6950947.CAIQNQ010000266 uncultured Methylococcaceae bacterium isolate Ki1-1-6m_bin-0573 genome assembly, contig: bin-0573:266/298, whole genome shotgun sequence_fragment_1	K00826	E2.6.1.42, ilvE; branched-chain amino acid aminotransferase [EC:2.6.1.42]	9.7e-86	286.5	0.01	PF01063.19	Amino-transferase class IV	2.2e-51	170.5	0.01						Viruses;Duplodnaviria;Heunggongvirae;Uroviricota;Caudoviricetes	Bacteria	Pseudomonadota	Gammaproteobacteria	Methylococcales	Methylomonadaceae		lentic, salinity, ph, aquatic, fresh water, low salinity, acidic, lacustrine
k141_156154_fragment_1_30	k141_156154_fragment_1	K00789	metK; S-adenosylmethionine synthetase [EC:2.5.1.6]	2.4e-135	449.3	0.25	PF02773.16	S-adenosylmethionine synthetase, C-terminal domain	2.6e-59	193.5	0.2						Viruses;Duplodnaviria;Heunggongvirae;Uroviricota;Caudoviricetes	Bacteria	Bacillota_A	Clostridia	Peptostreptococcales	Anaerovoracaceae	UBA5774	anthropogenic, sludge
k141_156154_fragment_1_56	k141_156154_fragment_1	K19267	qorB; NAD(P)H dehydrogenase (quinone) [EC:1.6.5.2]	8.2e-41	137.7	0	PF05368.13	NmrA-like family	8.8e-29	95	0.01						Viruses;Duplodnaviria;Heunggongvirae;Uroviricota;Caudoviricetes	Bacteria	Bacillota_A	Clostridia	Peptostreptococcales	Anaerovoracaceae	UBA5774	anthropogenic, sludge
253.SAMN06451462.DDIB01000008 MAG TPA_asm: Chryseobacterium indologenes isolate UBA1861 UBA1861_contig_9, whole genome shotgun sequence_fragment_6_308	253.SAMN06451462.DDIB01000008 MAG TPA_asm: Chryseobacterium indologenes isolate UBA1861 UBA1861_contig_9, whole genome shotgun sequence_fragment_6	K01939	purA, ADSS; adenylosuccinate synthase [EC:6.3.4.4]	1.6e-52	176.7	0.24	PF00709.21	Adenylosuccinate synthetase	2.3e-52	174.6	0.24	VOG10747	sp|B3QQZ0|PURA_CHLP8 Adenylosuccinate synthetase	4.2e-36	120.2	1.44	Viruses;Duplodnaviria;Heunggongvirae;Uroviricota;Caudoviricetes	Bacteria	Bacteroidota	Bacteroidia	Flavobacteriales	Weeksellaceae		anthropogenic, built environment
k141_2170296_3	k141_2170296	K00721	DPM1; dolichol-phosphate mannosyltransferase [EC:2.4.1.83]	7.3e-34	114.5	0.02	PF00535.26	Glycosyl transferase family 2	3.3e-15	51.2	0.22	VOG03824	sp|O22007|GTRB_BPSF5 Bactoprenol glucosyl transferase	7.9e-20	66.1	0.69	No geNomad classification	Bacteria	Actinobacteriota	Acidimicrobiia	UBA5794	ZC4RG35		groundwater, low salinity, fresh water, aquatic, soil, terrestrial, salinity
JAFYXB010000091.1 Alistipes sp. isolate RGIG7500 Water_buffalos_Colon-5__c820934, whole genome shotgun sequence_10	JAFYXB010000091.1 Alistipes sp. isolate RGIG7500 Water_buffalos_Colon-5__c820934, whole genome shotgun sequence	K16066	ydfG; 3-hydroxy acid dehydrogenase / malonic semialdehyde reductase [EC:1.1.1.381 1.1.1.-]	4.8e-100	331.6	0.01	PF00106.25	short chain dehydrogenase	9.1e-53	172.2	0.11	VOG02266	REFSEQ hypothetical protein	2e-28	92.8	0.35	Viruses;Duplodnaviria;Heunggongvirae;Uroviricota;Caudoviricetes	Bacteria	Bacteroidota	Bacteroidia	Bacteroidales	Rikenellaceae	Alistipes	host-associated	ruminant gastrointestinal tract
JAFYXB010000091.1 Alistipes sp. isolate RGIG7500 Water_buffalos_Colon-5__c820934, whole genome shotgun sequence_11	JAFYXB010000091.1 Alistipes sp. isolate RGIG7500 Water_buffalos_Colon-5__c820934, whole genome shotgun sequence	K01186	NEU1; sialidase-1 [EC:3.2.1.18]	9.5e-64	212.2	0.04	PF13088.6	BNR repeat-like domain	2.5e-18	59.9	0.03						Viruses;Duplodnaviria;Heunggongvirae;Uroviricota;Caudoviricetes	Bacteria	Bacteroidota	Bacteroidia	Bacteroidales	Rikenellaceae	Alistipes	host-associated	ruminant gastrointestinal tract
k141_668996_6	k141_668996	K00059	fabG, OAR1; 3-oxoacyl-[acyl-carrier protein] reductase [EC:1.1.1.100]	2.8e-28	95.7	0.07	PF13561.6	Enoyl-(Acyl carrier protein) reductase	2.2e-28	94	0.07						No geNomad classification	Bacteria	Actinobacteriota	Actinomycetia	Nanopelagicales	UBA10799	JADKAV01	terrestrial, host-associated, rhizosphere, plant host
k141_6608_3	k141_6608	K20170	nicA1; nicotine oxidoreductase [EC:1.5.3.-]	5.9e-123	408.1	0	PF00078.27	Reverse transcriptase (RNA-dependent DNA polymerase)	7.3e-44	144.3	0.39	VOG17629	REFSEQ gp20 protein	5e-30	98.9	0.61	No geNomad classification	Bacteria	Bacillota	Bacilli	Lactobacillales	Streptococcaceae	Streptococcus	elderly, host-associated, age group, animal host, mammalian host, digestive tract, human host
NZ_MKIN01000024.1 Rhizobium taibaishanense strain 14971 scaffold3, whole genome shotgun sequence_fragment_1_131	NZ_MKIN01000024.1 Rhizobium taibaishanense strain 14971 scaffold3, whole genome shotgun sequence_fragment_1	K00966	GMPP; mannose-1-phosphate guanylyltransferase [EC:2.7.7.13]	2.7e-25	87	0.03	PF00483.23	Nucleotidyl transferase	5.8e-21	70.1	0.07	VOG00806	sp|Q5UNV4|UNAP_MIMIV Probable UDP-N-acetylglucosamine pyrophosphorylase	9.9e-65	213.6	0.55	Viruses;Duplodnaviria;Heunggongvirae;Uroviricota;Caudoviricetes	Bacteria	Pseudomonadota	Alphaproteobacteria	Rhizobiales	Rhizobiaceae	Allorhizobium	host-associated	root nodules
NZ_MKIN01000022.1 Rhizobium taibaishanense strain 14971 scaffold1, whole genome shotgun sequence_fragment_1_86	NZ_MKIN01000022.1 Rhizobium taibaishanense strain 14971 scaffold1, whole genome shotgun sequence_fragment_1	K01759	GLO1, gloA; lactoylglutathione lyase [EC:4.4.1.5]	1.1e-45	154.3	0	PF00903.25	Glyoxalase/Bleomycin resistance protein/Dioxygenase superfamily	5.6e-19	63.6	0						Viruses;Duplodnaviria;Heunggongvirae;Uroviricota;Caudoviricetes	Bacteria	Pseudomonadota	Alphaproteobacteria	Rhizobiales	Rhizobiaceae	Allorhizobium	host-associated	root nodules
CAJUGF010000004.1 TPA_asm: uncultured Bacilli bacterium isolate MGBC134914 genome assembly, contig: MGBC134914.4, whole genome shotgun sequence_fragment_1_10	CAJUGF010000004.1 TPA_asm: uncultured Bacilli bacterium isolate MGBC134914 genome assembly, contig: MGBC134914.4, whole genome shotgun sequence_fragment_1	K01006	ppdK; pyruvate, orthophosphate dikinase [EC:2.7.9.1]	0	1396.1	0.11	PF02896.18	PEP-utilising enzyme, TIM barrel domain	3.3e-87	287.6	0	VOG24004	REFSEQ hypothetical protein	5.3e-129	426.4	0.16	Viruses;Duplodnaviria;Heunggongvirae;Uroviricota;Caudoviricetes	Bacteria	Bacillota	Bacilli	RF39	UBA660	MGBC162267	host-associated	Faeces
JACPAV010000020.1 Nitrospirae bacterium isolate NC_groundwater_240_Ag_S-0.2um_61_13 S5_GD2017_2_S2_scaffold_181, whole genome shotgun sequence_fragment_1_100	JACPAV010000020.1 Nitrospirae bacterium isolate NC_groundwater_240_Ag_S-0.2um_61_13 S5_GD2017_2_S2_scaffold_181, whole genome shotgun sequence_fragment_1	K21029	moeB; molybdopterin-synthase adenylyltransferase [EC:2.7.7.80]	7.4e-15	52.8	0.05	PF00899.21	ThiF family	2.5e-14	49	0.05						Viruses;Duplodnaviria;Heunggongvirae;Uroviricota;Caudoviricetes	Bacteria	JACPQY01	JACPQY01	JACPQY01	JACPQY01	JACPAV01	fresh water, aquatic	groundwater
k141_544602_fragment_1_23	k141_544602_fragment_1	K04486	E3.1.3.15B; histidinol-phosphatase (PHP family) [EC:3.1.3.15]	6.3e-37	124.8	0	PF02811.19	PHP domain	1.5e-13	46	0.22						Viruses;Duplodnaviria;Heunggongvirae;Uroviricota;Caudoviricetes	Bacteria	Spirochaetota	Spirochaetia	Treponematales	Treponemataceae	Treponema_D	host-associated, rumen, animal host, mammalian host, digestive tract
k141_570008_17	k141_570008	K01784	galE, GALE; UDP-glucose 4-epimerase [EC:5.1.3.2]	9.9e-58	192.5	0.21	PF01370.21	NAD dependent epimerase/dehydratase family	5.5e-43	142.9	0.59	VOG00074	sp|Q9EQC1|3BHS7_MOUSE 3 beta-hydroxysteroid dehydrogenase type 7	1.4e-58	194.2	3.53	Viruses;Duplodnaviria;Heunggongvirae;Uroviricota;Caudoviricetes	Bacteria						host-associated, animal host, mammalian host, digestive tract, intestine
k141_154695_2	k141_154695	K00973	E2.7.7.24, rfbA, rffH; glucose-1-phosphate thymidylyltransferase [EC:2.7.7.24]	2.6e-140	464.8	0.09	PF00483.23	Nucleotidyl transferase	1.1e-64	214.2	0.07	VOG00806	sp|Q5UNV4|UNAP_MIMIV Probable UDP-N-acetylglucosamine pyrophosphorylase	1.9e-54	180.9	0.55	Viruses;Duplodnaviria;Heunggongvirae;Uroviricota;Caudoviricetes	Bacteria						host-associated, animal host, mammalian host, digestive tract, intestine
NZ_KE386986.1 Desulfatirhabdium butyrativorans DSM 18734 G492DRAFT_scaffold00003.3, whole genome shotgun sequence_fragment_1_82	NZ_KE386986.1 Desulfatirhabdium butyrativorans DSM 18734 G492DRAFT_scaffold00003.3, whole genome shotgun sequence_fragment_1	K00390	cysH; phosphoadenosine phosphosulfate reductase [EC:1.8.4.8 1.8.4.10]	3.3e-16	57.1	0.52	PF01507.19	Phosphoadenosine phosphosulfate reductase family	1.1e-17	59.3	0.34	VOG00137	sp|P03766|Y290_LAMBD Uncharacterized nin region protein ORF290	3.1e-37	123.4	3.44	Viruses;Duplodnaviria;Heunggongvirae;Uroviricota;Caudoviricetes	Bacteria	Desulfobacterota	Desulfobacteria	Desulfobacterales	Desulfatirhabdiaceae	Desulfatirhabdium		none
k141_826323_fragment_1_25	k141_826323_fragment_1	K00209	fabV, ter; enoyl-[acyl-carrier protein] reductase / trans-2-enoyl-CoA reductase (NAD+) [EC:1.3.1.9 1.3.1.44]	3e-194	643.4	0	PF12241.8	Trans-2-enoyl-CoA reductase catalytic region	4.2e-108	355	0						Viruses;Duplodnaviria;Heunggongvirae;Uroviricota;Caudoviricetes	Bacteria	Pseudomonadota	Gammaproteobacteria	Burkholderiales	Burkholderiaceae	Acidovorax	plant host, host-associated, soil, terrestrial, rhizosphere
NZ_JACIGK010000032.1 Roseospira visakhapatnamensis strain JA131 Ga0394287_32, whole genome shotgun sequence_2	NZ_JACIGK010000032.1 Roseospira visakhapatnamensis strain JA131 Ga0394287_32, whole genome shotgun sequence	K00764	purF, PPAT; amidophosphoribosyltransferase [EC:2.4.2.14]	6.8e-204	676.3	0.07	PF13537.6	Glutamine amidotransferase domain	6.2e-23	76.3	0	VOG02979	sp|Q7T6X6|GFAT_MIMIV Probable glutamine--fructose-6-phosphate aminotransferase [isomerizing]	2.1e-23	77.7	0.18	Viruses;Duplodnaviria;Heunggongvirae;Uroviricota;Caudoviricetes	Bacteria	Pseudomonadota	Alphaproteobacteria	Rhodospirillales	Rhodospirillaceae	Rhodospira		none
k141_142761_5	k141_142761	K00640	cysE; serine O-acetyltransferase [EC:2.3.1.30]	4.5e-92	306.7	0.04	PF06426.14	Serine acetyltransferase, N-terminal	4.2e-38	124.3	0.01						Viruses;Duplodnaviria;Heunggongvirae;Uroviricota;Caudoviricetes	Bacteria	Pseudomonadota	Alphaproteobacteria	Rhodobacterales	Rhodobacteraceae	Paracoccus	lentic, low salinity, fresh water, aquatic, neutral ph range, ph, temperature, low temperature, salinity, lacustrine
NZ_KB217481.1 Calothrix sp. PCC 7103 Cal7103DRAFT_CPM.3, whole genome shotgun sequence_fragment_2_131	NZ_KB217481.1 Calothrix sp. PCC 7103 Cal7103DRAFT_CPM.3, whole genome shotgun sequence_fragment_2	K00390	cysH; phosphoadenosine phosphosulfate reductase [EC:1.8.4.8 1.8.4.10]	1.1e-15	56.7	0.52	PF01507.19	Phosphoadenosine phosphosulfate reductase family	6e-13	47.3	0.34	VOG00137	sp|P03766|Y290_LAMBD Uncharacterized nin region protein ORF290	2e-22	77.9	3.44	Viruses;Duplodnaviria;Heunggongvirae;Uroviricota;Caudoviricetes	Bacteria	Cyanobacteriota	Cyanobacteriia	Cyanobacteriales	Nostocaceae	Calothrix	check NCBI isolation source	from herbarium material of Anacystis montana
NZ_KB217481.1 Calothrix sp. PCC 7103 Cal7103DRAFT_CPM.3, whole genome shotgun sequence_fragment_2_254	NZ_KB217481.1 Calothrix sp. PCC 7103 Cal7103DRAFT_CPM.3, whole genome shotgun sequence_fragment_2	K00568	ubiG; 2-polyprenyl-6-hydroxyphenyl methylase / 3-demethylubiquinone-9 3-methyltransferase [EC:2.1.1.222 2.1.1.64]	2e-15	56.2	0.05	PF13847.6	Methyltransferase domain	3.1e-13	47.9	0.02						Viruses;Duplodnaviria;Heunggongvirae;Uroviricota;Caudoviricetes	Bacteria	Cyanobacteriota	Cyanobacteriia	Cyanobacteriales	Nostocaceae	Calothrix	check NCBI isolation source	from herbarium material of Anacystis montana
k141_577895_10	k141_577895	K21029	moeB; molybdopterin-synthase adenylyltransferase [EC:2.7.7.80]	2.1e-13	47.7	0.05	PF00899.21	ThiF family	5.6e-12	41.6	0.05						Viruses;Duplodnaviria;Heunggongvirae;Uroviricota;Caudoviricetes	Bacteria	Bacillota_A	Clostridia	Oscillospirales	Oscillospiraceae	ER4	host-associated, animal host, digestive tract, mammalian host
k141_2807628_fragment_1_36	k141_2807628_fragment_1	K00059	fabG, OAR1; 3-oxoacyl-[acyl-carrier protein] reductase [EC:1.1.1.100]	5.2e-68	227.2	0.07	PF13561.6	Enoyl-(Acyl carrier protein) reductase	5.3e-50	164.3	0.07	VOG05855	sp|Q5UQM3|YR419_MIMIV Uncharacterized short-chain type dehydrogenase/reductase R419	8.9e-24	78.2	0.11	Viruses;Duplodnaviria;Heunggongvirae;Uroviricota;Caudoviricetes	Bacteria	SAR324	SAR324	SAR324	JACQKK01		lentic, low salinity, sediment, fresh water, aquatic, salinity, lacustrine
k141_1321914_fragment_2_85	k141_1321914_fragment_2	K00230	hemG; menaquinone-dependent protoporphyrinogen oxidase [EC:1.3.5.3]	5.1e-14	47.9	0	PF12682.7	Flavodoxin	9.4e-13	42.2	0						Viruses;Duplodnaviria;Heunggongvirae;Uroviricota;Caudoviricetes	Bacteria	Patescibacteria	ABY1	BM507	GWC2-42-12	JACPHD01	lentic, low salinity, fresh water, aquatic, salinity, lacustrine
303.SAMN07795037.CP024085 Pseudomonas putida strain E41 chromosome, complete genome_fragment_18_2018	303.SAMN07795037.CP024085 Pseudomonas putida strain E41 chromosome, complete genome_fragment_18	K21140	mec; [CysO sulfur-carrier protein]-S-L-cysteine hydrolase [EC:3.13.1.6]	2.4e-19	67.9	0.89	PF14464.6	Prokaryotic homologs of the JAB domain	3.9e-19	63.3	0.27	VOG01039	sp|O64333|TIPK_BPN15 Tail tip assembly protein K	5e-69	228.1	4.6	Viruses;Duplodnaviria;Heunggongvirae;Uroviricota;Caudoviricetes	Bacteria	Pseudomonadota	Gammaproteobacteria	Pseudomonadales	Pseudomonadaceae		anthropogenic, terrestrial, built environment
CAJTEN010000051.1 Clostridia bacterium isolate B91_16_CH_BP genome assembly, contig: MGBC000143.51, whole genome shotgun sequence_30	CAJTEN010000051.1 Clostridia bacterium isolate B91_16_CH_BP genome assembly, contig: MGBC000143.51, whole genome shotgun sequence	K01951	guaA, GMPS; GMP synthase (glutamine-hydrolysing) [EC:6.3.5.2]	1.2e-146	488.1	0.01	PF00958.22	GMP synthase C terminal domain	1.2e-37	124.8	0.01						Viruses;Duplodnaviria;Heunggongvirae;Uroviricota;Caudoviricetes	Bacteria	Bacillota_A	Clostridia	Lachnospirales	Lachnospiraceae	UBA3282	host-associated	Mouse faeces
CAJTEN010000024.1 Clostridia bacterium isolate B91_16_CH_BP genome assembly, contig: MGBC000143.24, whole genome shotgun sequence_fragment_1_5	CAJTEN010000024.1 Clostridia bacterium isolate B91_16_CH_BP genome assembly, contig: MGBC000143.24, whole genome shotgun sequence_fragment_1	K20170	nicA1; nicotine oxidoreductase [EC:1.5.3.-]	1.4e-29	101.2	0	PF01348.21	Type II intron maturase	1.5e-12	44.6	0						Viruses;Duplodnaviria;Heunggongvirae;Uroviricota;Caudoviricetes	Bacteria	Bacillota_A	Clostridia	Lachnospirales	Lachnospiraceae	UBA3282	host-associated	Mouse faeces
NZ_CP077290.1 Enterobacter cancerogenus strain FDAARGOS 1428 chromosome, complete genome_fragment_1_24	NZ_CP077290.1 Enterobacter cancerogenus strain FDAARGOS 1428 chromosome, complete genome_fragment_1	K00390	cysH; phosphoadenosine phosphosulfate reductase [EC:1.8.4.8 1.8.4.10]	5.1e-31	106	0.52	PF01507.19	Phosphoadenosine phosphosulfate reductase family	2.3e-51	168.6	0.34	VOG00137	sp|P03766|Y290_LAMBD Uncharacterized nin region protein ORF290	4.8e-53	175.1	3.44	Viruses;Duplodnaviria;Heunggongvirae;Uroviricota;Caudoviricetes	Bacteria	Pseudomonadota	Gammaproteobacteria	Enterobacterales	Enterobacteriaceae	Enterobacter		none
707003.SAMEA4891214.UQQZ01000088 uncultured Ruminococcaceae bacterium isolate UMGS553 genome assembly, contig: NODE_1774_length_9394_cov_3.242745, whole genome shotgun sequence_10	707003.SAMEA4891214.UQQZ01000088 uncultured Ruminococcaceae bacterium isolate UMGS553 genome assembly, contig: NODE_1774_length_9394_cov_3.242745, whole genome shotgun sequence	K00390	cysH; phosphoadenosine phosphosulfate reductase [EC:1.8.4.8 1.8.4.10]	3.5e-30	102.4	0.52	PF01507.19	Phosphoadenosine phosphosulfate reductase family	1.3e-26	88.9	0.34	VOG00137	sp|P03766|Y290_LAMBD Uncharacterized nin region protein ORF290	3.3e-24	81.1	3.44	Viruses;Duplodnaviria;Heunggongvirae;Uroviricota;Caudoviricetes	Bacteria	Bacillota_A	Clostridia	Oscillospirales	Acutalibacteraceae		animal host, host-associated, mammalian host, human host, digestive tract, intestine
NZNT01000015.1 MAG: Maritimibacter sp. isolate EAC76 MHASMcontig_658182, whole genome shotgun sequence_fragment_1_70	NZNT01000015.1 MAG: Maritimibacter sp. isolate EAC76 MHASMcontig_658182, whole genome shotgun sequence_fragment_1	K00568	ubiG; 2-polyprenyl-6-hydroxyphenyl methylase / 3-demethylubiquinone-9 3-methyltransferase [EC:2.1.1.222 2.1.1.64]	2e-17	61.5	0.05	PF13489.6	Methyltransferase domain	5.9e-17	56.7	0.02						Viruses;Duplodnaviria;Heunggongvirae;Uroviricota;Caudoviricetes	Bacteria	Pseudomonadota	Alphaproteobacteria	Rhodobacterales	Rhodobacteraceae	Maritimibacter	marine, aquatic	marine water sample
JAFKKH010000024.1 Hyphomicrobiales bacterium isolate SCN18_25_1_16_R2_B_62_30 SCN18_25_1_16_R2_B_scaffold_151, whole genome shotgun sequence_fragment_1_46	JAFKKH010000024.1 Hyphomicrobiales bacterium isolate SCN18_25_1_16_R2_B_62_30 SCN18_25_1_16_R2_B_scaffold_151, whole genome shotgun sequence_fragment_1	K13018	wbpD, wlbB; UDP-2-acetamido-3-amino-2,3-dideoxy-glucuronate N-acetyltransferase [EC:2.3.1.201]	6.6e-26	89.1	0	PF00132.24	Bacterial transferase hexapeptide (six repeats)	7.4e-24	77.8	0.1						Viruses;Duplodnaviria;Heunggongvirae;Uroviricota;Caudoviricetes	Bacteria	Pseudomonadota	Alphaproteobacteria	Rhizobiales	Xanthobacteraceae	Nitrobacter	anthropogenic	biofilm fraction from bioreactor innoculated with Activated Sludge Tailings Effluent Remediation (ASTER); culture conditions: molasses with increasing thiocyanate until 250 mg/L maintanence
NZ_CP031466.1 Paraburkholderia caffeinilytica strain CF1 chromosome 1, complete sequence_fragment_13_808	NZ_CP031466.1 Paraburkholderia caffeinilytica strain CF1 chromosome 1, complete sequence_fragment_13	K21029	moeB; molybdopterin-synthase adenylyltransferase [EC:2.7.7.80]	1.2e-11	43.1	0.05	PF00899.21	ThiF family	5.2e-14	47.4	0.05						Viruses;Duplodnaviria;Heunggongvirae;Uroviricota;Caudoviricetes	Bacteria	Pseudomonadota	Gammaproteobacteria	Burkholderiales	Burkholderiaceae	Paraburkholderia	terrestrial	tea plantation soil
NZ_HF545616.1 Ruminococcus bicirculans strain 80/3 chromosome I, complete sequence_fragment_24_1567	NZ_HF545616.1 Ruminococcus bicirculans strain 80/3 chromosome I, complete sequence_fragment_24	K00820	glmS, GFPT; glutamine---fructose-6-phosphate transaminase (isomerizing) [EC:2.6.1.16]	7.6e-23	77.9	0.13	PF13522.6	Glutamine amidotransferase domain	1.3e-13	47.4	0.29	VOG02979	sp|Q7T6X6|GFAT_MIMIV Probable glutamine--fructose-6-phosphate aminotransferase [isomerizing]	1.2e-20	69.3	0.18	Viruses;Duplodnaviria;Heunggongvirae;Uroviricota;Caudoviricetes	Bacteria	Bacillota_A	Clostridia	Oscillospirales	Ruminococcaceae	Ruminococcus_D	check NCBI isolation source	washed fiber of faecal sample
NZ_HF545616.1 Ruminococcus bicirculans strain 80/3 chromosome I, complete sequence_fragment_24_1597	NZ_HF545616.1 Ruminococcus bicirculans strain 80/3 chromosome I, complete sequence_fragment_24	K15971	tcmP, elmP; O-methyltransferase [EC:2.1.1.-]	5.7e-39	131.3	0	PF04072.14	Leucine carboxyl methyltransferase	2.3e-21	72.6	0						Viruses;Duplodnaviria;Heunggongvirae;Uroviricota;Caudoviricetes	Bacteria	Bacillota_A	Clostridia	Oscillospirales	Ruminococcaceae	Ruminococcus_D	check NCBI isolation source	washed fiber of faecal sample
k141_2864535_4	k141_2864535	K21029	moeB; molybdopterin-synthase adenylyltransferase [EC:2.7.7.80]	5.4e-41	138.5	0.05	PF00899.21	ThiF family	7.9e-42	138.8	0.05						No geNomad classification	Bacteria	Myxococcota_A	UBA796	UBA9615	UBA9615	UBA6601	aquatic, marine
NZ_JAGGJI010000006.1 Starkeya sp. OAE587 Ga0395930_06, whole genome shotgun sequence_fragment_1_63	NZ_JAGGJI010000006.1 Starkeya sp. OAE587 Ga0395930_06, whole genome shotgun sequence_fragment_1	K00568	ubiG; 2-polyprenyl-6-hydroxyphenyl methylase / 3-demethylubiquinone-9 3-methyltransferase [EC:2.1.1.222 2.1.1.64]	1.2e-18	65.6	0.05	PF13489.6	Methyltransferase domain	9.5e-25	82.1	0.02						Viruses;Duplodnaviria;Heunggongvirae;Uroviricota;Caudoviricetes	Bacteria
NZ_JAGGJI010000006.1 Starkeya sp. OAE587 Ga0395930_06, whole genome shotgun sequence_fragment_1_65	NZ_JAGGJI010000006.1 Starkeya sp. OAE587 Ga0395930_06, whole genome shotgun sequence_fragment_1	K00721	DPM1; dolichol-phosphate mannosyltransferase [EC:2.4.1.83]	1.1e-26	91.7	0.02	PF00535.26	Glycosyl transferase family 2	2.4e-13	44.9	0.22						Viruses;Duplodnaviria;Heunggongvirae;Uroviricota;Caudoviricetes	Bacteria
NZ_JAGGJI010000004.1 Starkeya sp. OAE587 Ga0395930_04, whole genome shotgun sequence_fragment_2_100	NZ_JAGGJI010000004.1 Starkeya sp. OAE587 Ga0395930_04, whole genome shotgun sequence_fragment_2	K22187	xylA; alpha-ketoglutaric semialdehyde dehydrogenase [EC:1.2.1.-]	9.1e-131	434.6	0.01	PF00171.22	Aldehyde dehydrogenase family	6.8e-131	431.6	0.03						Viruses;Duplodnaviria;Heunggongvirae;Uroviricota;Caudoviricetes	Bacteria
DKEY01000016.1 TPA_asm: Sulfurospirillum sp. UBA6810 UBA6810_contig_22221, whole genome shotgun sequence_fragment_1_176	DKEY01000016.1 TPA_asm: Sulfurospirillum sp. UBA6810 UBA6810_contig_22221, whole genome shotgun sequence_fragment_1	K00390	cysH; phosphoadenosine phosphosulfate reductase [EC:1.8.4.8 1.8.4.10]	5.1e-16	56	0.52	PF01507.19	Phosphoadenosine phosphosulfate reductase family	1.8e-12	42.7	0.34	VOG00137	sp|P03766|Y290_LAMBD Uncharacterized nin region protein ORF290	2.3e-28	94.8	3.44	Viruses;Duplodnaviria;Heunggongvirae;Uroviricota;Caudoviricetes	Bacteria	Campylobacterota	Campylobacteria	Campylobacterales	Sulfurospirillaceae	Sulfurospirillum_A	anthropogenic, aquatic	waste water
NZ_WXZL01000030.1 Deinococcus alpinitundrae strain LMG 24283 NODE_30_length_37475_cov_101.365876, whole genome shotgun sequence_2	NZ_WXZL01000030.1 Deinococcus alpinitundrae strain LMG 24283 NODE_30_length_37475_cov_101.365876, whole genome shotgun sequence	K05828	lysZ, argB; LysW-gamma-L-alpha-aminoadipate/LysW-L-glutamate kinase [EC:2.7.2.-]	5.5e-110	364.9	0	PF00696.28	Amino acid kinase family	1.9e-41	137.9	0.01						Viruses;Duplodnaviria;Heunggongvirae;Uroviricota;Caudoviricetes	Bacteria	Deinococcota	Deinococci	Deinococcales	Deinococcaceae	Deinococcus	terrestrial	Alpine soil
NZ_WXZL01000030.1 Deinococcus alpinitundrae strain LMG 24283 NODE_30_length_37475_cov_101.365876, whole genome shotgun sequence_8	NZ_WXZL01000030.1 Deinococcus alpinitundrae strain LMG 24283 NODE_30_length_37475_cov_101.365876, whole genome shotgun sequence	K01649	leuA, IMS; 2-isopropylmalate synthase [EC:2.3.3.13]	7.3e-168	558.1	0	PF00682.19	HMGL-like	6e-90	297.1	0						Viruses;Duplodnaviria;Heunggongvirae;Uroviricota;Caudoviricetes	Bacteria	Deinococcota	Deinococci	Deinococcales	Deinococcaceae	Deinococcus	terrestrial	Alpine soil
NZ_WXZL01000030.1 Deinococcus alpinitundrae strain LMG 24283 NODE_30_length_37475_cov_101.365876, whole genome shotgun sequence_10	NZ_WXZL01000030.1 Deinococcus alpinitundrae strain LMG 24283 NODE_30_length_37475_cov_101.365876, whole genome shotgun sequence	K01208	cd, ma, nplT; cyclomaltodextrinase / maltogenic alpha-amylase / neopullulanase [EC:3.2.1.54 3.2.1.133 3.2.1.135]	8.5e-202	670.8	0	PF00128.24	Alpha amylase, catalytic domain	3.9e-74	245.9	0						Viruses;Duplodnaviria;Heunggongvirae;Uroviricota;Caudoviricetes	Bacteria	Deinococcota	Deinococci	Deinococcales	Deinococcaceae	Deinococcus	terrestrial	Alpine soil
k141_403307_3	k141_403307	K21140	mec; [CysO sulfur-carrier protein]-S-L-cysteine hydrolase [EC:3.13.1.6]	2.2e-30	103.2	0.89	PF14464.6	Prokaryotic homologs of the JAB domain	7.9e-23	76.1	0.27	VOG01910	sp|O64333|TIPK_BPN15 Tail tip assembly protein K	8.7e-15	49.9	1	Viruses;Duplodnaviria;Heunggongvirae;Uroviricota;Caudoviricetes	Bacteria	Acidobacteriota	Acidobacteriae	Acidobacteriales	Gp1-AA117	Gp1-AA17	terrestrial, soil
k141_403307_4	k141_403307	K21147	moeZR, moeBR; sulfur-carrier protein adenylyltransferase/sulfurtransferase [EC:2.7.7.80 2.7.7.- 2.8.1.11 2.8.1.-]	6.7e-173	573.5	0.01	PF00899.21	ThiF family	6.8e-66	217.7	0.05	VOG06523	REFSEQ Threonylcarbamoyl AMP synthase	1.7e-14	48	0.05	Viruses;Duplodnaviria;Heunggongvirae;Uroviricota;Caudoviricetes	Bacteria	Acidobacteriota	Acidobacteriae	Acidobacteriales	Gp1-AA117	Gp1-AA17	terrestrial, soil
k141_8292_3	k141_8292	K01055	pcaD; 3-oxoadipate enol-lactonase [EC:3.1.1.24]	8.8e-41	138.6	0.03	PF00561.20	alpha/beta hydrolase fold	1.1e-23	80	0.42	VOG00487	sp|O64252|PRXH_BPMD2 Putative non-heme haloperoxidase	1e-15	53.2	3.86	No geNomad classification	Bacteria	Chloroflexota	Anaerolineae	Caldilineales	Caldilineaceae	JAHBNG01	host-associated, aquatic, benthic, marine
k141_40020_fragment_2_104	k141_40020_fragment_2	K04618	GAOA; galactose oxidase [EC:1.1.3.9]	7.1e-26	87.6	0	PF01344.25	Kelch motif	8.6e-98	315.6	0.03	VOG00030	sp|O72736|KBTB1_CWPXG Kelch repeat and BTB domain-containing protein 1	3.7e-83	275.6	0.21	Viruses;Duplodnaviria;Heunggongvirae;Uroviricota;Caudoviricetes	Bacteria	Bacillota_A	Clostridia	Lachnospirales	Lachnospiraceae	Mobilitalea	host-associated, animal host, digestive tract, intestine
k141_7863_8	k141_7863	K00059	fabG, OAR1; 3-oxoacyl-[acyl-carrier protein] reductase [EC:1.1.1.100]	2e-71	239.4	0.07	PF13561.6	Enoyl-(Acyl carrier protein) reductase	1.2e-59	198.9	0.07	VOG05855	sp|Q5UQM3|YR419_MIMIV Uncharacterized short-chain type dehydrogenase/reductase R419	1.7e-37	126.1	0.11	Viruses;Duplodnaviria;Heunggongvirae;Uroviricota;Caudoviricetes	Bacteria	Bacteroidota	Bacteroidia	Bacteroidales	Muribaculaceae	UBA3263	host-associated, animal host, digestive tract, intestine
k141_7863_8	k141_7863	K00059	fabG, OAR1; 3-oxoacyl-[acyl-carrier protein] reductase [EC:1.1.1.100]	2e-71	239.4	0.07	PF13561.6	Enoyl-(Acyl carrier protein) reductase	1.2e-59	198.9	0.07	VOG05855	sp|Q5UQM3|YR419_MIMIV Uncharacterized short-chain type dehydrogenase/reductase R419	1.7e-37	126.1	0.11	No geNomad classification	Bacteria	Cyanobacteriota	Cyanobacteriia	Cyanobacteriales	Microcoleaceae	Microcoleus	host-associated, animal host, digestive tract, intestine
NZ_CADEAJ010000002.1 Bartonella vinsonii subsp. vinsonii strain CIP 103738, whole genome shotgun sequence_fragment_1_4	NZ_CADEAJ010000002.1 Bartonella vinsonii subsp. vinsonii strain CIP 103738, whole genome shotgun sequence_fragment_1	K10978	aksF; methanogen homoisocitrate dehydrogenase [EC:1.1.1.87 1.1.1.-]	9.3e-101	334	0	PF00180.20	Isocitrate/isopropylmalate dehydrogenase	2.3e-88	291.5	0.01						Viruses;Duplodnaviria;Heunggongvirae;Uroviricota;Caudoviricetes	Bacteria	Pseudomonadota	Alphaproteobacteria	Rhizobiales	Rhizobiaceae	Bartonella		none
k141_105308_2	k141_105308	K22227	ahbD; heme synthase	6e-37	123.3	0.14	PF04055.21	Radical SAM superfamily	3e-15	52	0.21	VOG00313	sp|P07075|NRDG_BPT4 Anaerobic ribonucleoside-triphosphate reductase-activating protein	7.9e-17	56.4	7.1	No geNomad classification	Bacteria	Patescibacteria	JAEDAM01	BD1-5	UBA6164	JAAXWG01	wastewater, aquatic, built environment, sludge, anthropogenic, terrestrial
k141_105308_3	k141_105308	K22227	ahbD; heme synthase	3.9e-34	114.1	0.14	PF04055.21	Radical SAM superfamily	3e-17	58.5	0.21	VOG00313	sp|P07075|NRDG_BPT4 Anaerobic ribonucleoside-triphosphate reductase-activating protein	6.5e-16	53.4	7.1	No geNomad classification	Bacteria	Patescibacteria	JAEDAM01	BD1-5	UBA6164	JAAXWG01	wastewater, aquatic, built environment, sludge, anthropogenic, terrestrial
k141_105308_4	k141_105308	K22227	ahbD; heme synthase	2e-25	85.4	0.14	PF04055.21	Radical SAM superfamily	1.7e-13	46.3	0.21	VOG00313	sp|P07075|NRDG_BPT4 Anaerobic ribonucleoside-triphosphate reductase-activating protein	2.1e-13	45.1	7.1	No geNomad classification	Bacteria	Patescibacteria	JAEDAM01	BD1-5	UBA6164	JAAXWG01	wastewater, aquatic, built environment, sludge, anthropogenic, terrestrial
k141_1215090_3	k141_1215090	K05714	mhpC; 2-hydroxy-6-oxonona-2,4-dienedioate hydrolase [EC:3.7.1.14]	1.1e-36	124.4	0.03	PF00561.20	alpha/beta hydrolase fold	1.6e-25	85.5	0.42	VOG00487	sp|O64252|PRXH_BPMD2 Putative non-heme haloperoxidase	6.9e-21	69.7	3.86	Viruses;Duplodnaviria;Heunggongvirae;Uroviricota;Caudoviricetes	Bacteria	Chloroflexota	Ktedonobacteria	Ktedonobacterales	Ktedonobacteraceae	CF-113	terrestrial, soil, wetland
2024894.SAMN08178910.PMTF01000006 MAG: Acidimicrobiaceae bacterium isolate palsa_509 73.20110700_P2D.20_contig_819, whole genome shotgun sequence_fragment_3_77	2024894.SAMN08178910.PMTF01000006 MAG: Acidimicrobiaceae bacterium isolate palsa_509 73.20110700_P2D.20_contig_819, whole genome shotgun sequence_fragment_3	K21029	moeB; molybdopterin-synthase adenylyltransferase [EC:2.7.7.80]	2e-33	113.2	0.05	PF00899.21	ThiF family	1.8e-28	94.3	0.05						No geNomad classification	Bacteria	Actinobacteriota	Acidimicrobiia	Acidimicrobiales	RAAP-2		wetland, lentic, permafrost, aquatic, terrestrial, soil
2024894.SAMN08178910.PMTF01000006 MAG: Acidimicrobiaceae bacterium isolate palsa_509 73.20110700_P2D.20_contig_819, whole genome shotgun sequence_fragment_3_79	2024894.SAMN08178910.PMTF01000006 MAG: Acidimicrobiaceae bacterium isolate palsa_509 73.20110700_P2D.20_contig_819, whole genome shotgun sequence_fragment_3	K00059	fabG, OAR1; 3-oxoacyl-[acyl-carrier protein] reductase [EC:1.1.1.100]	1.4e-56	189.1	0.07	PF13561.6	Enoyl-(Acyl carrier protein) reductase	3.8e-44	145.8	0.07	VOG02266	REFSEQ hypothetical protein	1.9e-17	58.2	0.35	No geNomad classification	Bacteria	Actinobacteriota	Acidimicrobiia	Acidimicrobiales	RAAP-2		wetland, lentic, permafrost, aquatic, terrestrial, soil
2024894.SAMN08178910.PMTF01000006 MAG: Acidimicrobiaceae bacterium isolate palsa_509 73.20110700_P2D.20_contig_819, whole genome shotgun sequence_fragment_3_80	2024894.SAMN08178910.PMTF01000006 MAG: Acidimicrobiaceae bacterium isolate palsa_509 73.20110700_P2D.20_contig_819, whole genome shotgun sequence_fragment_3	K05275	E1.1.1.65; pyridoxine 4-dehydrogenase [EC:1.1.1.65]	2.8e-77	258.1	0.01	PF00248.21	Aldo/keto reductase family	8.5e-41	134.9	0.02						No geNomad classification	Bacteria	Actinobacteriota	Acidimicrobiia	Acidimicrobiales	RAAP-2		wetland, lentic, permafrost, aquatic, terrestrial, soil
k141_378625_7	k141_378625	K01756	purB, ADSL; adenylosuccinate lyase [EC:4.3.2.2]	7e-144	478.4	0.02	PF00206.20	Lyase	5.7e-56	184.7	0.01						Viruses;Duplodnaviria;Heunggongvirae;Uroviricota;Caudoviricetes	Bacteria	Bacteroidota	Bacteroidia	Bacteroidales	Paludibacteraceae	UPXZ01	aquatic, agriculture, anthropogenic, wastewater
314253.SAMN02436084.AAMY01000002 Nitrobacter sp. Nb-311A 1099473104484, whole genome shotgun sequence_fragment_2_110	314253.SAMN02436084.AAMY01000002 Nitrobacter sp. Nb-311A 1099473104484, whole genome shotgun sequence_fragment_2	K01919	gshA; glutamate--cysteine ligase [EC:6.3.2.2]	1.9e-153	510.4	0	PF04107.13	Glutamate-cysteine ligase family 2(GCS2)	8.3e-108	356.6	0						Viruses;Duplodnaviria;Heunggongvirae;Uroviricota;Caudoviricetes	Bacteria	Pseudomonadota	Alphaproteobacteria	Rhizobiales	Xanthobacteraceae		sludge, anthropogenic, built environment, aquatic, wastewater, terrestrial
k141_74202_fragment_1_14	k141_74202_fragment_1	K08679	E5.1.3.6; UDP-glucuronate 4-epimerase [EC:5.1.3.6]	1.6e-155	516.4	0	PF16363.5	GDP-mannose 4,6 dehydratase	8.7e-58	191.5	0.21	VOG00074	sp|Q9EQC1|3BHS7_MOUSE 3 beta-hydroxysteroid dehydrogenase type 7	8.1e-63	207.4	3.53	Viruses;Duplodnaviria;Heunggongvirae;Uroviricota;Caudoviricetes	Bacteria	Bacillota	Bacilli	Bacillales_B	DSM-1321		built environment, anthropogenic
k141_74202_fragment_1_16	k141_74202_fragment_1	K00640	cysE; serine O-acetyltransferase [EC:2.3.1.30]	9.1e-53	177.7	0.04	PF00132.24	Bacterial transferase hexapeptide (six repeats)	1.2e-15	52	0.1						Viruses;Duplodnaviria;Heunggongvirae;Uroviricota;Caudoviricetes	Bacteria	Bacillota	Bacilli	Bacillales_B	DSM-1321		built environment, anthropogenic
k141_175866_3	k141_175866	K03183	ubiE; demethylmenaquinone methyltransferase / 2-methoxy-6-polyprenyl-1,4-benzoquinol methylase [EC:2.1.1.163 2.1.1.201]	1.2e-24	84.4	0.01	PF13649.6	Methyltransferase domain	4e-20	67.4	0.01						Viruses;Duplodnaviria;Heunggongvirae;Uroviricota;Caudoviricetes	Bacteria	Bacillota_A	Clostridia	Oscillospirales	Oscillospiraceae	Pseudoscilispira	host-associated, animal host, mammalian host, digestive tract, intestine
k141_79536_fragment_1_33	k141_79536_fragment_1	K00390	cysH; phosphoadenosine phosphosulfate reductase [EC:1.8.4.8 1.8.4.10]	1.6e-30	103.3	0.52	PF01507.19	Phosphoadenosine phosphosulfate reductase family	7.9e-25	82.9	0.34	VOG00137	sp|P03766|Y290_LAMBD Uncharacterized nin region protein ORF290	2.7e-28	94.3	3.44	Viruses;Duplodnaviria;Heunggongvirae;Uroviricota;Caudoviricetes	Bacteria	Bacillota_A	Clostridia	Oscillospirales	Oscillospiraceae	Pseudoscilispira	host-associated, animal host, mammalian host, digestive tract, intestine
k141_79536_fragment_1_56	k141_79536_fragment_1	K01055	pcaD; 3-oxoadipate enol-lactonase [EC:3.1.1.24]	1.5e-32	110.5	0.03	PF12697.7	Alpha/beta hydrolase family	1.7e-16	56.5	0.01	VOG00487	sp|O64252|PRXH_BPMD2 Putative non-heme haloperoxidase	5.8e-12	40.2	3.86	Viruses;Duplodnaviria;Heunggongvirae;Uroviricota;Caudoviricetes	Bacteria	Bacillota_A	Clostridia	Oscillospirales	Oscillospiraceae	Pseudoscilispira	host-associated, animal host, mammalian host, digestive tract, intestine
1078090.SAMN02596736.KE150435 Coprococcus sp. HPP0074 genomic scaffold acAqD-supercont1.1, whole genome shotgun sequence_fragment_15_779	1078090.SAMN02596736.KE150435 Coprococcus sp. HPP0074 genomic scaffold acAqD-supercont1.1, whole genome shotgun sequence_fragment_15	K08281	pncA; nicotinamidase/pyrazinamidase [EC:3.5.1.19 3.5.1.-]	1.1e-23	81.5	0.02	PF00857.20	Isochorismatase family	1.2e-29	99.3	0.02						Viruses;Duplodnaviria;Heunggongvirae;Uroviricota;Caudoviricetes	Bacteria	Bacillota_A	Clostridia	Lachnospirales	Lachnospiraceae
1078090.SAMN02596736.KE150435 Coprococcus sp. HPP0074 genomic scaffold acAqD-supercont1.1, whole genome shotgun sequence_fragment_15_783	1078090.SAMN02596736.KE150435 Coprococcus sp. HPP0074 genomic scaffold acAqD-supercont1.1, whole genome shotgun sequence_fragment_15	K01916	nadE; NAD+ synthase [EC:6.3.1.5]	2.1e-64	215.4	0.1	PF02540.17	NAD synthase	2.3e-55	182.9	0.09	VOG11961	sp|A8MHN7|NADE_ALKOO NH(3)-dependent NAD(+) synthetase	2.3e-43	143.6	0.17	Viruses;Duplodnaviria;Heunggongvirae;Uroviricota;Caudoviricetes	Bacteria	Bacillota_A	Clostridia	Lachnospirales	Lachnospiraceae
1078090.SAMN02596736.KE150435 Coprococcus sp. HPP0074 genomic scaffold acAqD-supercont1.1, whole genome shotgun sequence_fragment_15_814	1078090.SAMN02596736.KE150435 Coprococcus sp. HPP0074 genomic scaffold acAqD-supercont1.1, whole genome shotgun sequence_fragment_15	K00390	cysH; phosphoadenosine phosphosulfate reductase [EC:1.8.4.8 1.8.4.10]	1.3e-19	67.9	0.52	PF01507.19	Phosphoadenosine phosphosulfate reductase family	2.3e-15	52.6	0.34	VOG00137	sp|P03766|Y290_LAMBD Uncharacterized nin region protein ORF290	1.6e-27	92.2	3.44	Viruses;Duplodnaviria;Heunggongvirae;Uroviricota;Caudoviricetes	Bacteria	Bacillota_A	Clostridia	Lachnospirales	Lachnospiraceae
1078090.SAMN02596736.KE150435 Coprococcus sp. HPP0074 genomic scaffold acAqD-supercont1.1, whole genome shotgun sequence_fragment_15_856	1078090.SAMN02596736.KE150435 Coprococcus sp. HPP0074 genomic scaffold acAqD-supercont1.1, whole genome shotgun sequence_fragment_15	K01491	folD; methylenetetrahydrofolate dehydrogenase (NADP+) / methenyltetrahydrofolate cyclohydrolase [EC:1.5.1.5 3.5.4.9]	5.4e-87	289.4	0.05	PF02882.19	Tetrahydrofolate dehydrogenase/cyclohydrolase, NAD(P)-binding domain	1.2e-52	173	0.05						Viruses;Duplodnaviria;Heunggongvirae;Uroviricota;Caudoviricetes	Bacteria	Bacillota_A	Clostridia	Lachnospirales	Lachnospiraceae
1078090.SAMN02596736.KE150435 Coprococcus sp. HPP0074 genomic scaffold acAqD-supercont1.1, whole genome shotgun sequence_fragment_15_872	1078090.SAMN02596736.KE150435 Coprococcus sp. HPP0074 genomic scaffold acAqD-supercont1.1, whole genome shotgun sequence_fragment_15	K01740	metY; O-acetylhomoserine (thiol)-lyase [EC:2.5.1.49]	3.1e-211	700.3	0	PF01053.20	Cys/Met metabolism PLP-dependent enzyme	2.7e-135	446.3	0						Viruses;Duplodnaviria;Heunggongvirae;Uroviricota;Caudoviricetes	Bacteria	Bacillota_A	Clostridia	Lachnospirales	Lachnospiraceae
NZ_JAGIOR010000001.1 Rhizobium leguminosarum strain USDA 7018 Ga0438221_01, whole genome shotgun sequence_fragment_3_245	NZ_JAGIOR010000001.1 Rhizobium leguminosarum strain USDA 7018 Ga0438221_01, whole genome shotgun sequence_fragment_3	K01951	guaA, GMPS; GMP synthase (glutamine-hydrolysing) [EC:6.3.5.2]	1.7e-26	91.5	0.01	PF00117.28	Glutamine amidotransferase class-I	6.4e-13	45.5	0.03						Viruses;Duplodnaviria;Heunggongvirae;Uroviricota;Caudoviricetes	Bacteria	Pseudomonadota	Alphaproteobacteria	Rhizobiales	Rhizobiaceae	Rhizobium		none
NZ_JAGIOR010000001.1 Rhizobium leguminosarum strain USDA 7018 Ga0438221_01, whole genome shotgun sequence_fragment_11_1394	NZ_JAGIOR010000001.1 Rhizobium leguminosarum strain USDA 7018 Ga0438221_01, whole genome shotgun sequence_fragment_11	K00265	gltB; glutamate synthase (NADPH) large chain [EC:1.4.1.13]	2.3e-31	106.8	0	PF01493.19	GXGXG motif	2.6e-17	59.6	0						Viruses;Duplodnaviria;Heunggongvirae;Uroviricota;Caudoviricetes	Bacteria	Pseudomonadota	Alphaproteobacteria	Rhizobiales	Rhizobiaceae	Rhizobium		none
NZ_JAGIOR010000001.1 Rhizobium leguminosarum strain USDA 7018 Ga0438221_01, whole genome shotgun sequence_fragment_11_1432	NZ_JAGIOR010000001.1 Rhizobium leguminosarum strain USDA 7018 Ga0438221_01, whole genome shotgun sequence_fragment_11	K00059	fabG, OAR1; 3-oxoacyl-[acyl-carrier protein] reductase [EC:1.1.1.100]	1.5e-68	230	0.07	PF13561.6	Enoyl-(Acyl carrier protein) reductase	8e-57	189	0.07	VOG05855	sp|Q5UQM3|YR419_MIMIV Uncharacterized short-chain type dehydrogenase/reductase R419	2.8e-30	101.9	0.11	Viruses;Duplodnaviria;Heunggongvirae;Uroviricota;Caudoviricetes	Bacteria	Pseudomonadota	Alphaproteobacteria	Rhizobiales	Rhizobiaceae	Rhizobium		none
NZ_MTFE01000010.1 Cnuella takakiae strain RG1-1 Scaffold1, whole genome shotgun sequence_fragment_40_2006	NZ_MTFE01000010.1 Cnuella takakiae strain RG1-1 Scaffold1, whole genome shotgun sequence_fragment_40	K06167	phnP; phosphoribosyl 1,2-cyclic phosphate phosphodiesterase [EC:3.1.4.55]	8.6e-18	62.6	0.46	PF12706.7	Beta-lactamase superfamily domain	1.8e-19	66.1	0.24	VOG01036	sp|C0SP91|YYCJ_BACSU Putative metallo-hydrolase YycJ	1.2e-23	80	3.45	Viruses;Duplodnaviria;Heunggongvirae;Uroviricota;Caudoviricetes	Bacteria	Bacteroidota	Bacteroidia	Chitinophagales	Chitinophagaceae	Cnuella		none
743719.SAMN02261364.AGIP01000004 Paenibacillus lactis 154 ctg195, whole genome shotgun sequence_fragment_4_353	743719.SAMN02261364.AGIP01000004 Paenibacillus lactis 154 ctg195, whole genome shotgun sequence_fragment_4	K06167	phnP; phosphoribosyl 1,2-cyclic phosphate phosphodiesterase [EC:3.1.4.55]	4.4e-22	77	0.46	PF12706.7	Beta-lactamase superfamily domain	8.5e-19	63.6	0.24	VOG01036	sp|C0SP91|YYCJ_BACSU Putative metallo-hydrolase YycJ	3e-33	111	3.45	Viruses;Duplodnaviria;Heunggongvirae;Uroviricota;Caudoviricetes	Bacteria	Bacillota	Bacilli	Paenibacillales	Paenibacillaceae		terrestrial, soil
743719.SAMN02261364.AGIP01000004 Paenibacillus lactis 154 ctg195, whole genome shotgun sequence_fragment_4_356	743719.SAMN02261364.AGIP01000004 Paenibacillus lactis 154 ctg195, whole genome shotgun sequence_fragment_4	K06896	mapP; maltose 6'-phosphate phosphatase [EC:3.1.3.90]	1.4e-22	78.9	0	PF03372.23	Endonuclease/Exonuclease/phosphatase family	3.4e-18	61.8	0.04						Viruses;Duplodnaviria;Heunggongvirae;Uroviricota;Caudoviricetes	Bacteria	Bacillota	Bacilli	Paenibacillales	Paenibacillaceae		terrestrial, soil
743719.SAMN02261364.AGIP01000004 Paenibacillus lactis 154 ctg195, whole genome shotgun sequence_fragment_4_357	743719.SAMN02261364.AGIP01000004 Paenibacillus lactis 154 ctg195, whole genome shotgun sequence_fragment_4	K01582	E4.1.1.18, ldcC, cadA; lysine decarboxylase [EC:4.1.1.18]	1.5e-140	467.5	0	PF01276.20	Orn/Lys/Arg decarboxylase, major domain	9.7e-109	359.6	0						Viruses;Duplodnaviria;Heunggongvirae;Uroviricota;Caudoviricetes	Bacteria	Bacillota	Bacilli	Paenibacillales	Paenibacillaceae		terrestrial, soil
k141_5072050_44	k141_5072050	K16011	algA, xanB, rfbA, wbpW, pslB; mannose-1-phosphate guanylyltransferase / mannose-6-phosphate isomerase [EC:2.7.7.13 5.3.1.8]	8.4e-35	116.4	0.04	PF01050.18	Mannose-6-phosphate isomerase	4.3e-36	119.2	0.04						Viruses;Duplodnaviria;Heunggongvirae;Uroviricota;Caudoviricetes	Archaea	Nanoarchaeota	Nanoarchaeia	SCGC-AAA011-G17	JACOZS01		lentic, low salinity, sediment, fresh water, aquatic, salinity, lacustrine
k141_5072050_49	k141_5072050	K01784	galE, GALE; UDP-glucose 4-epimerase [EC:5.1.3.2]	2.2e-43	145.5	0.21	PF01370.21	NAD dependent epimerase/dehydratase family	4.8e-36	119.5	0.59	VOG00074	sp|Q9EQC1|3BHS7_MOUSE 3 beta-hydroxysteroid dehydrogenase type 7	6.6e-45	148.5	3.53	Viruses;Duplodnaviria;Heunggongvirae;Uroviricota;Caudoviricetes	Archaea	Nanoarchaeota	Nanoarchaeia	SCGC-AAA011-G17	JACOZS01		lentic, low salinity, sediment, fresh water, aquatic, salinity, lacustrine
k141_5072050_50	k141_5072050	K02472	wecC; UDP-N-acetyl-D-mannosaminuronic acid dehydrogenase [EC:1.1.1.336]	2.4e-97	322.5	0	PF03721.14	UDP-glucose/GDP-mannose dehydrogenase family, NAD binding domain	3.9e-41	135.7	0.04	VOG00982	sp|O33952|UDG8_ECOLX UDP-glucose 6-dehydrogenase	1.2e-39	131.5	0.31	Viruses;Duplodnaviria;Heunggongvirae;Uroviricota;Caudoviricetes	Archaea	Nanoarchaeota	Nanoarchaeia	SCGC-AAA011-G17	JACOZS01		lentic, low salinity, sediment, fresh water, aquatic, salinity, lacustrine
k141_4124480_10	k141_4124480	K01711	gmd, GMDS; GDPmannose 4,6-dehydratase [EC:4.2.1.47]	5.6e-121	401.7	0.08	PF16363.5	GDP-mannose 4,6 dehydratase	1e-97	322.5	0.21	VOG00074	sp|Q9EQC1|3BHS7_MOUSE 3 beta-hydroxysteroid dehydrogenase type 7	2.7e-55	182.6	3.53	Viruses;Duplodnaviria;Heunggongvirae;Uroviricota;Caudoviricetes	Archaea	Nanoarchaeota	Nanoarchaeia	SCGC-AAA011-G17	JACOZS01		lentic, low salinity, sediment, fresh water, aquatic, salinity, lacustrine
k141_4124480_14	k141_4124480	K22227	ahbD; heme synthase	9.3e-25	83.2	0.14	PF13186.6	Iron-sulfur cluster-binding domain	1.4e-16	55.8	0						Viruses;Duplodnaviria;Heunggongvirae;Uroviricota;Caudoviricetes	Archaea	Nanoarchaeota	Nanoarchaeia	SCGC-AAA011-G17	JACOZS01		lentic, low salinity, sediment, fresh water, aquatic, salinity, lacustrine
k141_4124480_17	k141_4124480	K04034	bchE; anaerobic magnesium-protoporphyrin IX monomethyl ester cyclase [EC:1.21.98.3]	3.7e-57	190.3	0.01	PF04055.21	Radical SAM superfamily	5.2e-22	74.1	0.21						Viruses;Duplodnaviria;Heunggongvirae;Uroviricota;Caudoviricetes	Archaea	Nanoarchaeota	Nanoarchaeia	SCGC-AAA011-G17	JACOZS01		lentic, low salinity, sediment, fresh water, aquatic, salinity, lacustrine
k141_69811_2	k141_69811	K01055	pcaD; 3-oxoadipate enol-lactonase [EC:3.1.1.24]	4.7e-44	148.5	0.03	PF00561.20	alpha/beta hydrolase fold	3.6e-24	81.4	0.42	VOG00487	sp|O64252|PRXH_BPMD2 Putative non-heme haloperoxidase	4.5e-17	57.6	3.86	Viruses;Duplodnaviria;Heunggongvirae;Uroviricota;Caudoviricetes	Bacteria	Bacillota_F	Halanaerobiia	Halanaerobiales	M55B127	M55B127	lentic, saline water, aquatic, high salinity, salinity
k141_69811_2	k141_69811	K01055	pcaD; 3-oxoadipate enol-lactonase [EC:3.1.1.24]	4.7e-44	148.5	0.03	PF00561.20	alpha/beta hydrolase fold	3.6e-24	81.4	0.42	VOG00487	sp|O64252|PRXH_BPMD2 Putative non-heme haloperoxidase	4.5e-17	57.6	3.86	No geNomad classification	Bacteria	Myxococcota	Polyangia	Polyangiales	JAFGIB01		lentic, saline water, aquatic, high salinity, salinity
316.SAMN06451802.DLNG01000001 MAG TPA_asm: Pseudomonas stutzeri isolate UBA7516 UBA7516_contig_19, whole genome shotgun sequence_fragment_3_254	316.SAMN06451802.DLNG01000001 MAG TPA_asm: Pseudomonas stutzeri isolate UBA7516 UBA7516_contig_19, whole genome shotgun sequence_fragment_3	K01951	guaA, GMPS; GMP synthase (glutamine-hydrolysing) [EC:6.3.5.2]	3.9e-227	753.5	0.01	PF00958.22	GMP synthase C terminal domain	7.6e-43	138.8	0.01						Viruses;Duplodnaviria;Heunggongvirae;Uroviricota;Caudoviricetes	Bacteria	Pseudomonadota	Gammaproteobacteria	Pseudomonadales	Pseudomonadaceae		anthropogenic, built environment
NZ_CP015247.1 Leuconostoc suionicum strain DSM 20241 chromosome, complete genome_fragment_16_1636	NZ_CP015247.1 Leuconostoc suionicum strain DSM 20241 chromosome, complete genome_fragment_16	K01595	ppc; phosphoenolpyruvate carboxylase [EC:4.1.1.31]	4.4e-27	90.8	0	PF14010.6	Phosphoenolpyruvate carboxylase	3.2e-136	449	0						Viruses;Duplodnaviria;Heunggongvirae;Uroviricota;Caudoviricetes	Bacteria	Bacillota	Bacilli	Lactobacillales	Lactobacillaceae	Leuconostoc		none
NZ_CP015247.1 Leuconostoc suionicum strain DSM 20241 chromosome, complete genome_fragment_16_1639	NZ_CP015247.1 Leuconostoc suionicum strain DSM 20241 chromosome, complete genome_fragment_16	K00789	metK; S-adenosylmethionine synthetase [EC:2.5.1.6]	3.1e-162	537.6	0.25	PF02773.16	S-adenosylmethionine synthetase, C-terminal domain	1.2e-68	223.8	0.2						Viruses;Duplodnaviria;Heunggongvirae;Uroviricota;Caudoviricetes	Bacteria	Bacillota	Bacilli	Lactobacillales	Lactobacillaceae	Leuconostoc		none
NZ_CP015247.1 Leuconostoc suionicum strain DSM 20241 chromosome, complete genome_fragment_16_1641	NZ_CP015247.1 Leuconostoc suionicum strain DSM 20241 chromosome, complete genome_fragment_16	K00791	miaA, TRIT1; tRNA dimethylallyltransferase [EC:2.5.1.75]	1.5e-98	327.2	0	PF01715.17	IPP transferase	1.9e-73	241.5	0						Viruses;Duplodnaviria;Heunggongvirae;Uroviricota;Caudoviricetes	Bacteria	Bacillota	Bacilli	Lactobacillales	Lactobacillaceae	Leuconostoc		none
1506.SAMN13894241.JAAYTO010000164 MAG: Clostridium sp. isolate AS24abBPME_43 54391_AS24, whole genome shotgun sequence_3	1506.SAMN13894241.JAAYTO010000164 MAG: Clostridium sp. isolate AS24abBPME_43 54391_AS24, whole genome shotgun sequence	K06211	nadR; HTH-type transcriptional regulator, transcriptional repressor of NAD biosynthesis genes [EC:2.7.7.1 2.7.1.22]	1.9e-105	350.5	0.41	PF13521.6	AAA domain	1.6e-30	101.8	0.55	VOG00154	sp|P24518|NADR_SALTY Trifunctional NAD biosynthesis/regulator protein NadR	4.7e-34	113.3	3.56	Viruses;Duplodnaviria;Heunggongvirae;Uroviricota;Caudoviricetes	Bacteria	Bacillota_A	Clostridia	Acetivibrionales	Acetivibrionaceae		sludge, temperature, anaerobic, ph, anthropogenic, medium temperature, oxygen level, agriculture, neutral ph range, terrestrial, cropland
k141_359797_4	k141_359797	K00721	DPM1; dolichol-phosphate mannosyltransferase [EC:2.4.1.83]	1e-48	164.3	0.02	PF00535.26	Glycosyl transferase family 2	7.8e-18	61.2	0.22	VOG03824	sp|O22007|GTRB_BPSF5 Bactoprenol glucosyl transferase	9e-19	64.2	0.69	No geNomad classification	Bacteria	Actinobacteriota	Acidimicrobiia	Acidimicrobiales	Bog-793		terrestrial, soil, tundra
k141_269665_5	k141_269665	K22227	ahbD; heme synthase	8.7e-62	205.9	0.14	PF04055.21	Radical SAM superfamily	1.1e-18	63	0.21	VOG00313	sp|P07075|NRDG_BPT4 Anaerobic ribonucleoside-triphosphate reductase-activating protein	3.4e-15	50.9	7.1	No geNomad classification	Bacteria	Fibrobacterota	Fibrobacteria	Fibrobacterales	Fibrobacteraceae	Fibrobacter	host-associated, rumen, animal host, mammalian host, digestive tract
k141_417944_3	k141_417944	K01255	CARP, pepA; leucyl aminopeptidase [EC:3.4.11.1]	1.5e-186	620.6	0.01	PF00883.21	Cytosol aminopeptidase family, catalytic domain	8.2e-122	402.4	0.01						Viruses;Duplodnaviria;Heunggongvirae;Uroviricota;Caudoviricetes	Bacteria	Acidobacteriota	Acidobacteriae	Acidobacteriales	Gp1-AA117	Gp1-AA17	terrestrial, soil, cropland
NZ_KQ959944.1 Gemella haemolysans strain DNF01167 Scaffold301, whole genome shotgun sequence_fragment_1_38	NZ_KQ959944.1 Gemella haemolysans strain DNF01167 Scaffold301, whole genome shotgun sequence_fragment_1	K00259	ald; alanine dehydrogenase [EC:1.4.1.1]	4.7e-151	499.7	0	PF01262.21	Alanine dehydrogenase/PNT, C-terminal domain	1.5e-74	243.9	0						Viruses;Duplodnaviria;Heunggongvirae;Uroviricota;Caudoviricetes	Bacteria	Bacillota	Bacilli	Staphylococcales	Gemellaceae	Gemella	check NCBI isolation source	vagina
NZ_KQ959948.1 Gemella haemolysans strain DNF01167 Scaffold352, whole genome shotgun sequence_fragment_1_41	NZ_KQ959948.1 Gemella haemolysans strain DNF01167 Scaffold352, whole genome shotgun sequence_fragment_1	K00390	cysH; phosphoadenosine phosphosulfate reductase [EC:1.8.4.8 1.8.4.10]	1.3e-18	63.8	0.52	PF11922.8	Domain of unknown function (DUF3440)	4.5e-60	196.5	0.05	VOG00137	sp|P03766|Y290_LAMBD Uncharacterized nin region protein ORF290	1.7e-40	133.6	3.44	Viruses;Duplodnaviria;Heunggongvirae;Uroviricota;Caudoviricetes	Bacteria	Bacillota	Bacilli	Staphylococcales	Gemellaceae	Gemella	check NCBI isolation source	vagina
DXEF01000024.1 MAG TPA_asm: Candidatus Agathobaculum pullicola isolate 2940 CHK58__C237367_L53331_SAMEA104467247, whole genome shotgun sequence_fragment_3_41	DXEF01000024.1 MAG TPA_asm: Candidatus Agathobaculum pullicola isolate 2940 CHK58__C237367_L53331_SAMEA104467247, whole genome shotgun sequence_fragment_3	K21064	ycsE, yitU, ywtE; 5-amino-6-(5-phospho-D-ribitylamino)uracil phosphatase [EC:3.1.3.104]	3.4e-26	89.1	0.02	PF08282.12	haloacid dehalogenase-like hydrolase	2e-33	111	0.02						Viruses;Duplodnaviria;Heunggongvirae;Uroviricota;Caudoviricetes	Bacteria	Bacillota_A	Clostridia	Oscillospirales	Butyricicoccaceae	Agathobaculum		none
k141_979647_6	k141_979647	K10026	queE; 7-carboxy-7-deazaguanine synthase [EC:4.3.99.3]	8.6e-59	196.8	0.45	PF04055.21	Radical SAM superfamily	1.3e-20	69.9	0.21	VOG03363	sp|Q9ZCV2|QUEE_RICPR 7-carboxy-7-deazaguanine synthase	5.4e-49	161.8	1.49	Viruses;Duplodnaviria;Heunggongvirae;Uroviricota;Caudoviricetes	Bacteria	Planctomycetota	Planctomycetia	Planctomycetales	Planctomycetaceae	TH-plancto1	lentic, low salinity, fresh water, aquatic, very low temperature, temperature, terrestrial, salinity
k119_28037_4	k119_28037	K00390	cysH; phosphoadenosine phosphosulfate reductase [EC:1.8.4.8 1.8.4.10]	3.9e-22	76.6	0.52	PF01507.19	Phosphoadenosine phosphosulfate reductase family	4.1e-12	42.3	0.34	VOG00137	sp|P03766|Y290_LAMBD Uncharacterized nin region protein ORF290	1.6e-20	69.8	3.44	Viruses;Duplodnaviria;Heunggongvirae;Uroviricota;Caudoviricetes	Bacteria	Bacillota_A	Clostridia	Lachnospirales	Lachnospiraceae	CAG-95	host-associated, animal host, digestive tract, intestine
NZ_FNTV01000001.1 Arthrobacter alpinus strain DSM 22274, whole genome shotgun sequence_fragment_9_882	NZ_FNTV01000001.1 Arthrobacter alpinus strain DSM 22274, whole genome shotgun sequence_fragment_9	K03644	lipA; lipoyl synthase [EC:2.8.1.8]	4.4e-143	476.3	0	PF04055.21	Radical SAM superfamily	4.6e-12	42.2	0.21						Viruses;Duplodnaviria;Heunggongvirae;Uroviricota;Caudoviricetes	Bacteria	Actinomycetota	Actinomycetia	Actinomycetales	Micrococcaceae	Specibacter		none
k119_43081_6	k119_43081	K06211	nadR; HTH-type transcriptional regulator, transcriptional repressor of NAD biosynthesis genes [EC:2.7.7.1 2.7.1.22]	6.2e-64	212.9	0.41	PF13521.6	AAA domain	3.9e-18	60.6	0.55	VOG00154	sp|P24518|NADR_SALTY Trifunctional NAD biosynthesis/regulator protein NadR	1.2e-31	104.6	3.56	Viruses;Duplodnaviria;Heunggongvirae;Uroviricota;Caudoviricetes	Bacteria	Bacillota	Bacilli	Lactobacillales	Streptococcaceae	Streptococcus
k141_2020288_2	k141_2020288	K08354	phsC; thiosulfate reductase cytochrome b subunit	1.1e-40	137.5	0.01	PF01292.20	Prokaryotic cytochrome b561	8.2e-24	79.3	0.02						Viruses;Duplodnaviria;Heunggongvirae;Uroviricota;Caudoviricetes	Bacteria	Pseudomonadota	Alphaproteobacteria	Rhodobacterales	Rhodobacteraceae	Profundibacter	aquatic, contaminated, benthic, marine
k141_2763233_fragment_1_11	k141_2763233_fragment_1	K04517	tyrA2; prephenate dehydrogenase [EC:1.3.1.12]	3.1e-55	185.8	0	PF02153.17	Prephenate dehydrogenase	1.4e-44	147.2	0						Viruses;Duplodnaviria;Heunggongvirae;Uroviricota;Caudoviricetes	Bacteria	Pseudomonadota	Alphaproteobacteria	Rhodobacterales	Rhodobacteraceae	Profundibacter	aquatic, contaminated, benthic, marine
k141_2763233_fragment_1_12	k141_2763233_fragment_1	K04518	pheA2; prephenate dehydratase [EC:4.2.1.51]	1.9e-80	268.9	0	PF00800.18	Prephenate dehydratase	4.1e-52	171.8	0						Viruses;Duplodnaviria;Heunggongvirae;Uroviricota;Caudoviricetes	Bacteria	Pseudomonadota	Alphaproteobacteria	Rhodobacterales	Rhodobacteraceae	Profundibacter	aquatic, contaminated, benthic, marine
k141_430656_fragment_1_18	k141_430656_fragment_1	K00067	rfbD, rmlD; dTDP-4-dehydrorhamnose reductase [EC:1.1.1.133]	3.1e-93	311.6	0.04	PF04321.17	RmlD substrate binding domain	3.7e-98	323.3	0.04	VOG01177	sp|O27818|RMLC_METTH dTDP-4-dehydrorhamnose 3,5-epimerase	3.8e-24	80.4	0.44	Viruses;Varidnaviria;Bamfordvirae;Nucleocytoviricota;Megaviricetes;Algavirales;Phycodnaviridae	Bacteria	Pseudomonadota	Alphaproteobacteria	Rhodobacterales	Rhodobacteraceae	Profundibacter	aquatic, contaminated, benthic, marine
k141_430656_fragment_1_19	k141_430656_fragment_1	K01710	E4.2.1.46, rfbB, rffG; dTDP-glucose 4,6-dehydratase [EC:4.2.1.46]	3.6e-161	535.4	0.23	PF16363.5	GDP-mannose 4,6 dehydratase	3.8e-97	320.8	0.21	VOG00074	sp|Q9EQC1|3BHS7_MOUSE 3 beta-hydroxysteroid dehydrogenase type 7	2e-82	271.8	3.53	Viruses;Varidnaviria;Bamfordvirae;Nucleocytoviricota;Megaviricetes;Algavirales;Phycodnaviridae	Bacteria	Pseudomonadota	Alphaproteobacteria	Rhodobacterales	Rhodobacteraceae	Profundibacter	aquatic, contaminated, benthic, marine
k141_430656_fragment_1_20	k141_430656_fragment_1	K01790	rfbC, rmlC; dTDP-4-dehydrorhamnose 3,5-epimerase [EC:5.1.3.13]	7.1e-80	266.2	0.05	PF00908.17	dTDP-4-dehydrorhamnose 3,5-epimerase	1.2e-70	231.7	0.05	VOG01177	sp|O27818|RMLC_METTH dTDP-4-dehydrorhamnose 3,5-epimerase	9.9e-35	115.2	0.44	Viruses;Varidnaviria;Bamfordvirae;Nucleocytoviricota;Megaviricetes;Algavirales;Phycodnaviridae	Bacteria	Pseudomonadota	Alphaproteobacteria	Rhodobacterales	Rhodobacteraceae	Profundibacter	aquatic, contaminated, benthic, marine
2030927.SAMN16927217.JAEDEY010000005 MAG: Bacteroidales bacterium isolate MAG070 NODE_474_length_46345_cov_54.485288, whole genome shotgun sequence_fragment_1_8	2030927.SAMN16927217.JAEDEY010000005 MAG: Bacteroidales bacterium isolate MAG070 NODE_474_length_46345_cov_54.485288, whole genome shotgun sequence_fragment_1	K01006	ppdK; pyruvate, orthophosphate dikinase [EC:2.7.9.1]	0	1468.2	0.11	PF02896.18	PEP-utilising enzyme, TIM barrel domain	3.1e-92	303	0	VOG24004	REFSEQ hypothetical protein	4e-113	372.8	0.16	Viruses;Duplodnaviria;Heunggongvirae;Uroviricota;Caudoviricetes	Bacteria	Bacteroidota	Bacteroidia	Bacteroidales	UBA3663		host-associated, animal host, intestine, digestive tract
2030927.SAMN16927217.JAEDEY010000005 MAG: Bacteroidales bacterium isolate MAG070 NODE_474_length_46345_cov_54.485288, whole genome shotgun sequence_fragment_1_9	2030927.SAMN16927217.JAEDEY010000005 MAG: Bacteroidales bacterium isolate MAG070 NODE_474_length_46345_cov_54.485288, whole genome shotgun sequence_fragment_1	K00992	murU; N-acetyl-alpha-D-muramate 1-phosphate uridylyltransferase [EC:2.7.7.99]	4e-56	187.3	0.01	PF00483.23	Nucleotidyl transferase	6.5e-19	62.7	0.07	VOG00806	sp|Q5UNV4|UNAP_MIMIV Probable UDP-N-acetylglucosamine pyrophosphorylase	1.8e-15	50.4	0.55	Viruses;Duplodnaviria;Heunggongvirae;Uroviricota;Caudoviricetes	Bacteria	Bacteroidota	Bacteroidia	Bacteroidales	UBA3663		host-associated, animal host, intestine, digestive tract
JAEHGX010000003.1 Candidatus Falkowbacteria bacterium S5_I03 S5_I03__3, whole genome shotgun sequence_6	JAEHGX010000003.1 Candidatus Falkowbacteria bacterium S5_I03 S5_I03__3, whole genome shotgun sequence	K02536	lpxD; UDP-3-O-[3-hydroxymyristoyl] glucosamine N-acyltransferase [EC:2.3.1.191]	1.3e-14	50.1	0.02	PF00132.24	Bacterial transferase hexapeptide (six repeats)	8.4e-14	45.7	0.1						Viruses;Duplodnaviria;Heunggongvirae;Uroviricota;Caudoviricetes	Bacteria	Patescibacteria	ABY1	BM507	UBA12465	UBA12465	anthropogenic, aquatic	single cell amplified by MDA; Uruguay winery wastewater
k141_2233310_5	k141_2233310	K00694	bcsA; cellulose synthase (UDP-forming) [EC:2.4.1.12]	1.5e-66	222.6	0.01	PF13641.6	Glycosyltransferase like family 2	2.2e-30	102.4	0.06	VOG05618	REFSEQ hypothetical protein	5.2e-21	70.5	0.01	No geNomad classification	Bacteria	Myxococcota	Polyangia	Polyangiales	Polyangiaceae		terrestrial, contaminated, soil
NZ_WPIN01000040.1 Spirosoma sp. HMF4905 40, whole genome shotgun sequence_3	NZ_WPIN01000040.1 Spirosoma sp. HMF4905 40, whole genome shotgun sequence	K01233	csn; chitosanase [EC:3.2.1.132]	6.2e-14	50.8	0.03	PF01374.18	Glycosyl hydrolase family 46	2.3e-13	47.2	0.03	VOG24386	REFSEQ hypothetical protein	1.8e-18	63.8	0.06	Viruses;Duplodnaviria;Heunggongvirae;Uroviricota;Caudoviricetes	Bacteria	Bacteroidota	Bacteroidia	Cytophagales	Spirosomaceae	Spirosoma	host-associated	tree
NZ_WPIN01000002.1 Spirosoma sp. HMF4905 2, whole genome shotgun sequence_fragment_2_82	NZ_WPIN01000002.1 Spirosoma sp. HMF4905 2, whole genome shotgun sequence_fragment_2	K01243	mtnN, mtn, pfs; adenosylhomocysteine nucleosidase [EC:3.2.2.9]	2.2e-27	95	0.01	PF01048.20	Phosphorylase superfamily	1.4e-17	60.7	0.02						Viruses;Duplodnaviria;Heunggongvirae;Uroviricota;Caudoviricetes	Bacteria	Bacteroidota	Bacteroidia	Cytophagales	Spirosomaceae	Spirosoma	host-associated	tree
k141_442540_4	k141_442540	K13038	coaBC, dfp; phosphopantothenoylcysteine decarboxylase / phosphopantothenate---cysteine ligase [EC:4.1.1.36 6.3.2.5]	1.9e-150	499	0.02	PF04127.15	DNA / pantothenate metabolism flavoprotein	8.1e-61	199.7	0.02	VOG05175	sp|P94063|HAL3B_ARATH Probable phosphopantothenoylcysteine decarboxylase	2e-26	87.2	0.03	No geNomad classification	Bacteria	Krumholzibacteriota	Krumholzibacteria	JACNKJ01	JACNKJ01	JACNKJ01	aquatic, marine, pelagic
NZ_JHBV01000154.1 Aureispira sp. CCB-QB1 Contig_154, whole genome shotgun sequence_7	NZ_JHBV01000154.1 Aureispira sp. CCB-QB1 Contig_154, whole genome shotgun sequence	K00390	cysH; phosphoadenosine phosphosulfate reductase [EC:1.8.4.8 1.8.4.10]	2.4e-26	91	0.52	PF01507.19	Phosphoadenosine phosphosulfate reductase family	1.5e-25	87.4	0.34	VOG00137	sp|P03766|Y290_LAMBD Uncharacterized nin region protein ORF290	1e-38	130.5	3.44	Viruses;Duplodnaviria;Heunggongvirae;Uroviricota;Caudoviricetes	Bacteria	Bacteroidota	Bacteroidia	Chitinophagales	Saprospiraceae	Aureispira	marine	seaweed
k141_247472_6	k141_247472	K02377	TSTA3, fcl; GDP-L-fucose synthase [EC:1.1.1.271]	9.7e-110	364.4	0.12	PF01370.21	NAD dependent epimerase/dehydratase family	1e-54	181.1	0.59	VOG00074	sp|Q9EQC1|3BHS7_MOUSE 3 beta-hydroxysteroid dehydrogenase type 7	7.6e-54	178.1	3.53	No geNomad classification	Bacteria	Planctomycetota	Phycisphaerae	Phycisphaerales	UBA1924		anthropogenic, sludge
k141_292981_52	k141_292981	K21029	moeB; molybdopterin-synthase adenylyltransferase [EC:2.7.7.80]	1.8e-14	51.1	0.05	PF00899.21	ThiF family	6.3e-16	53.6	0.05						Viruses;Duplodnaviria;Heunggongvirae;Uroviricota;Caudoviricetes	Bacteria	Pseudomonadota	Gammaproteobacteria	Burkholderiales	SG8-39	VBDM01	groundwater, low salinity, fresh water, aquatic, subsurface, terrestrial, salinity
k141_378762_17	k141_378762	K00065	kduD; 2-dehydro-3-deoxy-D-gluconate 5-dehydrogenase [EC:1.1.1.127]	1.6e-85	285.6	0	PF13561.6	Enoyl-(Acyl carrier protein) reductase	1.6e-60	201.5	0.07	VOG05855	sp|Q5UQM3|YR419_MIMIV Uncharacterized short-chain type dehydrogenase/reductase R419	1.5e-32	109.6	0.11	Viruses;Duplodnaviria;Heunggongvirae;Uroviricota;Caudoviricetes	Bacteria	Chloroflexota	UBA4733	UBA4733	UBA4733	UBA4733	acidic, aquatic, soil, hot spring, medium temperature, ph, temperature, terrestrial, spring, lotic
k141_2638696_72	k141_2638696	K22227	ahbD; heme synthase	1.2e-13	47.6	0.14	PF13186.6	Iron-sulfur cluster-binding domain	5.4e-13	44.3	0						Viruses;Duplodnaviria;Heunggongvirae;Uroviricota;Caudoviricetes	Archaea	Thermoproteota	Bathyarchaeia	40CM-2-53-6	RBG-13-38-9	RBG-13-38-9	lentic, sediment, very high salinity, aquatic, salinity
k141_2638696_75	k141_2638696	K04034	bchE; anaerobic magnesium-protoporphyrin IX monomethyl ester cyclase [EC:1.21.98.3]	8.4e-48	160.3	0.01	PF04055.21	Radical SAM superfamily	9.5e-24	79.6	0.21						Viruses;Duplodnaviria;Heunggongvirae;Uroviricota;Caudoviricetes	Archaea	Thermoproteota	Bathyarchaeia	40CM-2-53-6	RBG-13-38-9	RBG-13-38-9	lentic, sediment, very high salinity, aquatic, salinity
172733.SAMEA6150467.CACYWL010000001 uncultured Clostridiales bacterium isolate RUG12331 genome assembly, contig: RUG12331_asm_1, whole genome shotgun sequence_fragment_4_214	172733.SAMEA6150467.CACYWL010000001 uncultured Clostridiales bacterium isolate RUG12331 genome assembly, contig: RUG12331_asm_1, whole genome shotgun sequence_fragment_4	K00390	cysH; phosphoadenosine phosphosulfate reductase [EC:1.8.4.8 1.8.4.10]	5.2e-16	55.8	0.52	PF01507.19	Phosphoadenosine phosphosulfate reductase family	3.3e-13	45.3	0.34	VOG00137	sp|P03766|Y290_LAMBD Uncharacterized nin region protein ORF290	1.7e-25	85.4	3.44	Viruses;Duplodnaviria;Heunggongvirae;Uroviricota;Caudoviricetes	Bacteria	Bacillota_A	Clostridia	Christensenellales	CAG-74		rumen, host-associated, animal host, digestive tract
k141_1137483_2	k141_1137483	K01186	NEU1; sialidase-1 [EC:3.2.1.18]	9.9e-23	78.2	0.04	PF13088.6	BNR repeat-like domain	9.3e-21	69.5	0.03						Viruses;Duplodnaviria;Heunggongvirae;Uroviricota;Caudoviricetes	Bacteria	Actinobacteriota	Actinomycetia	Mycobacteriales	JAFAQI01	JAFAQI01	terrestrial, soil
NZ_VEVQ02000004.1 Flavobacterium jejuense strain EC11 R6_NDMS06846.contig00004, whole genome shotgun sequence_fragment_2_27	NZ_VEVQ02000004.1 Flavobacterium jejuense strain EC11 R6_NDMS06846.contig00004, whole genome shotgun sequence_fragment_2	K00969	nadD; nicotinate-nucleotide adenylyltransferase [EC:2.7.7.18]	1.8e-64	216	0.01	PF01467.26	Cytidylyltransferase-like	2.3e-26	89.2	0.24						Viruses;Duplodnaviria;Heunggongvirae;Uroviricota;Caudoviricetes	Bacteria	Bacteroidota	Bacteroidia	Flavobacteriales	Flavobacteriaceae	Flavobacterium	check NCBI isolation source	brown alga
NZ_VEVQ02000004.1 Flavobacterium jejuense strain EC11 R6_NDMS06846.contig00004, whole genome shotgun sequence_fragment_2_32	NZ_VEVQ02000004.1 Flavobacterium jejuense strain EC11 R6_NDMS06846.contig00004, whole genome shotgun sequence_fragment_2	K01939	purA, ADSS; adenylosuccinate synthase [EC:6.3.4.4]	3.5e-58	195.3	0.24	PF00709.21	Adenylosuccinate synthetase	7.6e-55	183	0.24	VOG10747	sp|B3QQZ0|PURA_CHLP8 Adenylosuccinate synthetase	7.7e-36	120	1.44	Viruses;Duplodnaviria;Heunggongvirae;Uroviricota;Caudoviricetes	Bacteria	Bacteroidota	Bacteroidia	Flavobacteriales	Flavobacteriaceae	Flavobacterium	check NCBI isolation source	brown alga
NZ_VEVQ02000009.1 Flavobacterium jejuense strain EC11 R6_NDMS06846.contig00009, whole genome shotgun sequence_fragment_1_25	NZ_VEVQ02000009.1 Flavobacterium jejuense strain EC11 R6_NDMS06846.contig00009, whole genome shotgun sequence_fragment_1	K01752	E4.3.1.17, sdaA, sdaB, tdcG; L-serine dehydratase [EC:4.3.1.17]	2e-193	642.8	0	PF03313.15	Serine dehydratase alpha chain	6e-98	324.1	0						Viruses;Duplodnaviria;Heunggongvirae;Uroviricota;Caudoviricetes	Bacteria	Bacteroidota	Bacteroidia	Flavobacteriales	Flavobacteriaceae	Flavobacterium	check NCBI isolation source	brown alga
k141_1149333_24	k141_1149333	K06211	nadR; HTH-type transcriptional regulator, transcriptional repressor of NAD biosynthesis genes [EC:2.7.7.1 2.7.1.22]	1.5e-42	143	0.41	PF13521.6	AAA domain	1.5e-16	56.8	0.55	VOG00154	sp|P24518|NADR_SALTY Trifunctional NAD biosynthesis/regulator protein NadR	1.5e-19	66.4	3.56	Viruses;Duplodnaviria;Heunggongvirae;Uroviricota;Caudoviricetes	Bacteria	Bacillota_A	Clostridia	Lachnospirales	Lachnospiraceae	UBA3633	host-associated, animal host, mammalian host, digestive tract, intestine
k141_1149333_25	k141_1149333	K08281	pncA; nicotinamidase/pyrazinamidase [EC:3.5.1.19 3.5.1.-]	2.3e-24	83.2	0.02	PF00857.20	Isochorismatase family	2.7e-26	88.5	0.02						Viruses;Duplodnaviria;Heunggongvirae;Uroviricota;Caudoviricetes	Bacteria	Bacillota_A	Clostridia	Lachnospirales	Lachnospiraceae	UBA3633	host-associated, animal host, mammalian host, digestive tract, intestine
k141_108249_33	k141_108249	K04487	iscS, NFS1; cysteine desulfurase [EC:2.8.1.7]	2.1e-108	360.2	0.02	PF00266.19	Aminotransferase class-V	1.1e-60	201.2	0.04	VOG07846	sp|A5I4Z9|ISCS_CLOBH Cysteine desulfurase IscS	9.2e-31	102.7	0.02	Viruses;Duplodnaviria;Heunggongvirae;Uroviricota;Caudoviricetes	Bacteria	Pseudomonadota	Alphaproteobacteria	Rhizobiales	Beijerinckiaceae	Methylobacterium	built environment, anthropogenic
k141_108249_33	k141_108249	K04487	iscS, NFS1; cysteine desulfurase [EC:2.8.1.7]	2.1e-108	360.2	0.02	PF00266.19	Aminotransferase class-V	1.1e-60	201.2	0.04	VOG07846	sp|A5I4Z9|ISCS_CLOBH Cysteine desulfurase IscS	9.2e-31	102.7	0.02	Viruses;Duplodnaviria;Heunggongvirae;Uroviricota;Caudoviricetes	Bacteria	Bacillota_A	Clostridia	Lachnospirales	Lachnospiraceae	UBA3633	built environment, anthropogenic
NZ_RCWB01000070.1 Photorhabdus caribbeanensis strain HG29 scaffold_0070, whole genome shotgun sequence_3	NZ_RCWB01000070.1 Photorhabdus caribbeanensis strain HG29 scaffold_0070, whole genome shotgun sequence	K03280	waaK, rfaK; UDP-N-acetylglucosamine:(glucosyl)LPS alpha-1,2-N-acetylglucosaminyltransferase [EC:2.4.1.56]	2.3e-141	469.2	0	PF00534.20	Glycosyl transferases group 1	2.2e-34	114.3	0.15	VOG00136	sp|Q8QL34|Y335_SIRV1 Uncharacterized glycosyltransferase 335	1.6e-16	56.1	2	Viruses;Duplodnaviria;Heunggongvirae;Uroviricota;Caudoviricetes	Bacteria	Pseudomonadota	Gammaproteobacteria	Enterobacterales	Enterobacteriaceae	Photorhabdus		none
k119_8683_fragment_2_43	k119_8683_fragment_2	K01809	manA, MPI; mannose-6-phosphate isomerase [EC:5.3.1.8]	7.2e-104	346	0	PF01238.21	Phosphomannose isomerase type I	2.1e-54	179.5	0						Viruses;Duplodnaviria;Heunggongvirae;Uroviricota;Caudoviricetes	Bacteria	Actinobacteriota	Actinomycetia	Propionibacteriales	Propionibacteriaceae	Arachnia	host-associated, skin, animal host, mammalian host, human host
k119_8683_fragment_2_52	k119_8683_fragment_2	K00568	ubiG; 2-polyprenyl-6-hydroxyphenyl methylase / 3-demethylubiquinone-9 3-methyltransferase [EC:2.1.1.222 2.1.1.64]	2.5e-15	53.9	0.05	PF13649.6	Methyltransferase domain	3.3e-14	47.9	0.01						Viruses;Duplodnaviria;Heunggongvirae;Uroviricota;Caudoviricetes	Bacteria	Actinobacteriota	Actinomycetia	Propionibacteriales	Propionibacteriaceae	Arachnia	host-associated, skin, animal host, mammalian host, human host
2838489.SAMN15816906.DXEG01000049 MAG TPA_asm: Candidatus Blautia faecipullorum isolate ChiSxjej6B18-2004 ChiSxjej6B18M5__C190162_L36883_SAMN08009924, whole genome shotgun sequence_fragment_1_25	2838489.SAMN15816906.DXEG01000049 MAG TPA_asm: Candidatus Blautia faecipullorum isolate ChiSxjej6B18-2004 ChiSxjej6B18M5__C190162_L36883_SAMN08009924, whole genome shotgun sequence_fragment_1	K01586	lysA; diaminopimelate decarboxylase [EC:4.1.1.20]	1.8e-123	410.9	0	PF02784.16	Pyridoxal-dependent decarboxylase, pyridoxal binding domain	1.2e-27	92.1	0						Viruses;Duplodnaviria;Heunggongvirae;Uroviricota;Caudoviricetes	Bacteria	Bacillota_A	Clostridia	Lachnospirales	Lachnospiraceae		host-associated, animal host, intestine, digestive tract
k141_1190055_5	k141_1190055	K00600	glyA, SHMT; glycine hydroxymethyltransferase [EC:2.1.2.1]	4.1e-178	590.8	0.03	PF00464.19	Serine hydroxymethyltransferase	1e-153	506.5	0.03	VOG20022	sp|A6Q478|GLYA_NITSB Serine hydroxymethyltransferase	3e-133	439.3	0.1	Viruses;Duplodnaviria;Heunggongvirae;Uroviricota;Caudoviricetes;Demerecviridae	Bacteria	Bacteroidota	Bacteroidia	NS11-12g	UBA9320	UBA9320	aquatic, marine
k141_79819_4	k141_79819	K00067	rfbD, rmlD; dTDP-4-dehydrorhamnose reductase [EC:1.1.1.133]	3.4e-91	303.1	0.04	PF04321.17	RmlD substrate binding domain	1.4e-68	224.6	0.04	VOG01177	sp|O27818|RMLC_METTH dTDP-4-dehydrorhamnose 3,5-epimerase	1.9e-45	148.9	0.44	Viruses;Varidnaviria;Bamfordvirae;Nucleocytoviricota;Megaviricetes;Algavirales;Phycodnaviridae	Bacteria	Actinobacteriota	Coriobacteriia	Coriobacteriales	Coriobacteriaceae	Collinsella	host-associated, animal host, mammalian host, intestine, digestive tract, human host
k141_79819_5	k141_79819	K01710	E4.2.1.46, rfbB, rffG; dTDP-glucose 4,6-dehydratase [EC:4.2.1.46]	3.2e-157	520.7	0.23	PF16363.5	GDP-mannose 4,6 dehydratase	6.1e-83	272.6	0.21	VOG00074	sp|Q9EQC1|3BHS7_MOUSE 3 beta-hydroxysteroid dehydrogenase type 7	2.4e-79	260.1	3.53	Viruses;Varidnaviria;Bamfordvirae;Nucleocytoviricota;Megaviricetes;Algavirales;Phycodnaviridae	Bacteria	Actinobacteriota	Coriobacteriia	Coriobacteriales	Coriobacteriaceae	Collinsella	host-associated, animal host, mammalian host, intestine, digestive tract, human host
k141_79819_7	k141_79819	K00973	E2.7.7.24, rfbA, rffH; glucose-1-phosphate thymidylyltransferase [EC:2.7.7.24]	6.8e-147	487	0.09	PF00483.23	Nucleotidyl transferase	2.6e-70	230.4	0.07	VOG00806	sp|Q5UNV4|UNAP_MIMIV Probable UDP-N-acetylglucosamine pyrophosphorylase	1.4e-53	175.6	0.55	Viruses;Varidnaviria;Bamfordvirae;Nucleocytoviricota;Megaviricetes;Algavirales;Phycodnaviridae	Bacteria	Actinobacteriota	Coriobacteriia	Coriobacteriales	Coriobacteriaceae	Collinsella	host-associated, animal host, mammalian host, intestine, digestive tract, human host
JAGHTW010000054.1 Prevotella sp. isolate E4_23 c_000000137669, whole genome shotgun sequence_84	JAGHTW010000054.1 Prevotella sp. isolate E4_23 c_000000137669, whole genome shotgun sequence	K00390	cysH; phosphoadenosine phosphosulfate reductase [EC:1.8.4.8 1.8.4.10]	9e-31	104.6	0.52	PF01507.19	Phosphoadenosine phosphosulfate reductase family	1.9e-19	66.6	0.34	VOG00137	sp|P03766|Y290_LAMBD Uncharacterized nin region protein ORF290	2.6e-35	118.7	3.44	Viruses;Duplodnaviria;Heunggongvirae;Uroviricota;Caudoviricetes	Bacteria	Bacteroidota	Bacteroidia	Bacteroidales	Bacteroidaceae	Prevotella	host-associated	equine fecal microbiome
JAGHTW010000080.1 Prevotella sp. isolate E4_23 c_000000404990, whole genome shotgun sequence_41	JAGHTW010000080.1 Prevotella sp. isolate E4_23 c_000000404990, whole genome shotgun sequence	K03273	gmhB; D-glycero-D-manno-heptose 1,7-bisphosphate phosphatase [EC:3.1.3.82 3.1.3.83]	2.2e-22	77.4	0.02	PF08645.11	Polynucleotide kinase 3 phosphatase	4.1e-27	91.1	0.01	VOG01557	sp|Q19683|YZR5_CAEEL Uncharacterized protein F21D5.5	5.4e-17	57.7	0.01	Viruses;Duplodnaviria;Heunggongvirae;Uroviricota;Caudoviricetes	Bacteria	Bacteroidota	Bacteroidia	Bacteroidales	Bacteroidaceae	Prevotella	host-associated	equine fecal microbiome
JAGHTW010000158.1 Prevotella sp. isolate E4_23 c_000000132125, whole genome shotgun sequence_41	JAGHTW010000158.1 Prevotella sp. isolate E4_23 c_000000132125, whole genome shotgun sequence	K00390	cysH; phosphoadenosine phosphosulfate reductase [EC:1.8.4.8 1.8.4.10]	2.5e-14	50.5	0.52	PF01507.19	Phosphoadenosine phosphosulfate reductase family	7.4e-13	45.1	0.34	VOG00137	sp|P03766|Y290_LAMBD Uncharacterized nin region protein ORF290	3.2e-16	56	3.44	Viruses;Duplodnaviria;Heunggongvirae;Uroviricota;Caudoviricetes	Bacteria	Bacteroidota	Bacteroidia	Bacteroidales	Bacteroidaceae	Prevotella	host-associated	equine fecal microbiome
DHXP01000018.1 TPA_asm: Flavobacterium sp. UBA5153 UBA5153_contig_254, whole genome shotgun sequence_fragment_3_63	DHXP01000018.1 TPA_asm: Flavobacterium sp. UBA5153 UBA5153_contig_254, whole genome shotgun sequence_fragment_3	K11175	purN; phosphoribosylglycinamide formyltransferase 1 [EC:2.1.2.2]	1.6e-63	212.6	0.08	PF00551.19	Formyl transferase	3.8e-46	152.4	0.09	VOG04036	sp|P08179|PUR3_ECOLI Phosphoribosylglycinamide formyltransferase	3.5e-36	119.3	0.18	Viruses;Duplodnaviria;Heunggongvirae;Uroviricota;Caudoviricetes	Bacteria	Bacteroidota	Bacteroidia	Flavobacteriales	Flavobacteriaceae	Flavobacterium	terrestrial	soil
k141_223946_2	k141_223946	K00568	ubiG; 2-polyprenyl-6-hydroxyphenyl methylase / 3-demethylubiquinone-9 3-methyltransferase [EC:2.1.1.222 2.1.1.64]	4.2e-20	68.2	0.05	PF13847.6	Methyltransferase domain	4.3e-18	61.3	0.02	VOG02401	sp|Q07G10|ALKB8_XENTR Alkylated DNA repair protein alkB homolog 8	2.8e-27	91.6	0.52	Viruses;Duplodnaviria;Heunggongvirae;Uroviricota;Caudoviricetes	Bacteria	Pseudomonadota	Alphaproteobacteria	Sphingomonadales	Sphingomonadaceae	Sphingomonas	plant host, host-associated, agriculture, plant litter, anthropogenic, cropland, terrestrial
k141_223946_2	k141_223946	K00568	ubiG; 2-polyprenyl-6-hydroxyphenyl methylase / 3-demethylubiquinone-9 3-methyltransferase [EC:2.1.1.222 2.1.1.64]	4.2e-20	68.2	0.05	PF13847.6	Methyltransferase domain	4.3e-18	61.3	0.02	VOG02401	sp|Q07G10|ALKB8_XENTR Alkylated DNA repair protein alkB homolog 8	2.8e-27	91.6	0.52	Viruses;Duplodnaviria;Heunggongvirae;Uroviricota;Caudoviricetes	Bacteria	Bacteroidota	Bacteroidia	Flavobacteriales	Flavobacteriaceae	S010-17	plant host, host-associated, agriculture, plant litter, anthropogenic, cropland, terrestrial
k141_223946_2	k141_223946	K00568	ubiG; 2-polyprenyl-6-hydroxyphenyl methylase / 3-demethylubiquinone-9 3-methyltransferase [EC:2.1.1.222 2.1.1.64]	4.2e-20	68.2	0.05	PF13847.6	Methyltransferase domain	4.3e-18	61.3	0.02	VOG02401	sp|Q07G10|ALKB8_XENTR Alkylated DNA repair protein alkB homolog 8	2.8e-27	91.6	0.52	Viruses;Duplodnaviria;Heunggongvirae;Uroviricota;Caudoviricetes	Bacteria						plant host, host-associated, agriculture, plant litter, anthropogenic, cropland, terrestrial
k141_212785_65	k141_212785	K01627	kdsA; 2-dehydro-3-deoxyphosphooctonate aldolase (KDO 8-P synthase) [EC:2.5.1.55]	2.6e-129	428.2	0	PF00793.20	DAHP synthetase I family	5e-62	205	0.07						Viruses;Duplodnaviria;Heunggongvirae;Uroviricota;Caudoviricetes	Bacteria						low salinity, fresh water, aquatic, lotic, salinity, stream
JAFVMW010000055.1 Oscillospiraceae bacterium isolate RGIG5208 Sheep_Cecum-3__c418, whole genome shotgun sequence_fragment_1_9	JAFVMW010000055.1 Oscillospiraceae bacterium isolate RGIG5208 Sheep_Cecum-3__c418, whole genome shotgun sequence_fragment_1	K00703	glgA; starch synthase [EC:2.4.1.21]	1.1e-32	109.9	0	PF13692.6	Glycosyl transferases group 1	3.2e-14	48.3	0.03						Viruses;Duplodnaviria;Heunggongvirae;Uroviricota;Caudoviricetes	Bacteria	Bacillota_A	Clostridia	Oscillospirales	Oscillospiraceae	Faecousia	host-associated	ruminant gastrointestinal tract
JAGNSY010000006.1 Sphingorhabdus sp. isolate Go_SlAct_bin_163 Go_SlAct_4647_length_31327_cov_8.710929, whole genome shotgun sequence_43	JAGNSY010000006.1 Sphingorhabdus sp. isolate Go_SlAct_bin_163 Go_SlAct_4647_length_31327_cov_8.710929, whole genome shotgun sequence	K19645	dfrB, dfr2; dihydrofolate reductase (trimethoprim resistance protein) [EC:1.5.1.3]	2.5e-12	43.5	0.04	PF06442.11	R67 dihydrofolate reductase	1.1e-12	42.1	0.04						Viruses;Duplodnaviria;Heunggongvirae;Uroviricota;Caudoviricetes	Bacteria	Pseudomonadota	Alphaproteobacteria	Sphingomonadales	Sphingomonadaceae	Sphingorhabdus_B	anthropogenic, aquatic	wastewater
NZ_CP045644.1 Variovorax paradoxus strain 5C-2 chromosome, complete genome_fragment_28_3564	NZ_CP045644.1 Variovorax paradoxus strain 5C-2 chromosome, complete genome_fragment_28	K09883	cobT; cobaltochelatase CobT [EC:6.6.1.2]	9.2e-52	175.4	0.07	PF11775.8	Cobalamin biosynthesis protein CobT VWA domain	1.2e-29	98.8	0.06	VOG01493	REFSEQ peptidase	1.6e-49	164.4	4.87	Viruses;Duplodnaviria;Heunggongvirae;Uroviricota;Caudoviricetes	Bacteria	Pseudomonadota	Gammaproteobacteria	Burkholderiales	Burkholderiaceae_B	Variovorax	terrestrial	soil
k141_876781_8	k141_876781	K03079	ulaE, sgaU, sgbU; L-ribulose-5-phosphate 3-epimerase [EC:5.1.3.22]	1.8e-18	65.1	0	PF01261.24	Xylose isomerase-like TIM barrel	6.9e-12	42.3	0.01						Viruses;Duplodnaviria;Heunggongvirae;Uroviricota;Caudoviricetes	Bacteria	Verrucomicrobiota	Verrucomicrobiae	Pedosphaerales	UBA8199	PSRM01	soil, temperature, grassland, terrestrial, low temperature
1229255.SAMEA8805782.CAJUSA010000019 TPA_asm: uncultured Christensenellaceae bacterium isolate MGBC162833 genome assembly, contig: MGBC162833.19, whole genome shotgun sequence_33	1229255.SAMEA8805782.CAJUSA010000019 TPA_asm: uncultured Christensenellaceae bacterium isolate MGBC162833 genome assembly, contig: MGBC162833.19, whole genome shotgun sequence	K00789	metK; S-adenosylmethionine synthetase [EC:2.5.1.6]	1.2e-126	420.2	0.25	PF02773.16	S-adenosylmethionine synthetase, C-terminal domain	2e-58	191.4	0.2						Viruses;Duplodnaviria;Heunggongvirae;Uroviricota;Caudoviricetes	Bacteria	Bacillota_A	Clostridia	Christensenellales	Borkfalkiaceae		animal host, host-associated, mammalian host, digestive tract, intestine
2320110.SAMN10024792.RAZH01000005 Bacterium 1XD42-54 strain 1XD42-54 Scaffold5_1, whole genome shotgun sequence_fragment_1_45	2320110.SAMN10024792.RAZH01000005 Bacterium 1XD42-54 strain 1XD42-54 Scaffold5_1, whole genome shotgun sequence_fragment_1	K01952	PFAS, purL; phosphoribosylformylglycinamidine synthase [EC:6.3.5.3]	1.4e-271	901.9	0.01	PF13507.6	CobB/CobQ-like glutamine amidotransferase domain	1.9e-88	291.5	0						Viruses;Duplodnaviria;Heunggongvirae;Uroviricota;Caudoviricetes	Bacteria	Bacillota_A	Clostridia	Lachnospirales	Lachnospiraceae		host-associated, animal host, intestine, digestive tract
JACVXV010000012.1 Candidatus Brocadiaceae bacterium isolate B4_bin.26 scaffold_143, whole genome shotgun sequence_fragment_1_22	JACVXV010000012.1 Candidatus Brocadiaceae bacterium isolate B4_bin.26 scaffold_143, whole genome shotgun sequence_fragment_1	K09458	fabF, OXSM, CEM1; 3-oxoacyl-[acyl-carrier-protein] synthase II [EC:2.3.1.179]	3.3e-110	367.3	0.01	PF00109.26	Beta-ketoacyl synthase, N-terminal domain	2.1e-32	108.2	0.01						Viruses;Duplodnaviria;Heunggongvirae;Uroviricota;Caudoviricetes	Bacteria	Planctomycetota	Brocadiia	Brocadiales	Brocadiaceae	JACVXV01	check NCBI isolation source	hyporheic zone
SKZP01000534.1 Planctomycetes bacterium isolate CSSed162cmB_336 CSSed16-2cmB-66768, whole genome shotgun sequence_3	SKZP01000534.1 Planctomycetes bacterium isolate CSSed162cmB_336 CSSed16-2cmB-66768, whole genome shotgun sequence	K06167	phnP; phosphoribosyl 1,2-cyclic phosphate phosphodiesterase [EC:3.1.4.55]	3.9e-26	88.6	0.46	PF12706.7	Beta-lactamase superfamily domain	8e-19	62.9	0.24	VOG01036	sp|C0SP91|YYCJ_BACSU Putative metallo-hydrolase YycJ	4.2e-13	44.2	3.45	No geNomad classification	Bacteria	Planctomycetota	UBA8742	SKZP01	SKZP01	SKZP01	aquatic	hypersaline soda lake sediment
k141_375664_fragment_5_157	k141_375664_fragment_5	K02564	nagB, GNPDA; glucosamine-6-phosphate deaminase [EC:3.5.99.6]	1.4e-100	334	0.01	PF01182.20	Glucosamine-6-phosphate isomerases/6-phosphogluconolactonase	4.9e-19	63.8	0.01						Viruses;Duplodnaviria;Heunggongvirae;Uroviricota;Caudoviricetes	Bacteria	Bacillota_A	Clostridia	Christensenellales	DTU072	MWEH01	anthropogenic, wastewater
k141_375664_fragment_5_158	k141_375664_fragment_5	K00820	glmS, GFPT; glutamine---fructose-6-phosphate transaminase (isomerizing) [EC:2.6.1.16]	4.3e-69	229.9	0.13	PF01380.22	SIS domain	2.6e-30	99.7	0.03	VOG02979	sp|Q7T6X6|GFAT_MIMIV Probable glutamine--fructose-6-phosphate aminotransferase [isomerizing]	8.8e-50	164.2	0.18	Viruses;Duplodnaviria;Heunggongvirae;Uroviricota;Caudoviricetes	Bacteria	Bacillota_A	Clostridia	Christensenellales	DTU072	MWEH01	anthropogenic, wastewater
k141_340853_fragment_1_14	k141_340853_fragment_1	K00789	metK; S-adenosylmethionine synthetase [EC:2.5.1.6]	2.7e-133	441.7	0.25	PF02773.16	S-adenosylmethionine synthetase, C-terminal domain	9.9e-62	201.7	0.2						Viruses;Duplodnaviria;Heunggongvirae;Uroviricota;Caudoviricetes	Bacteria	Bacillota_A	Clostridia	Christensenellales	DTU072	MWEH01	anthropogenic, wastewater
VCNC01000001.1 Desulfovibrio sp. UCD-KL4C scaffold_0, whole genome shotgun sequence_fragment_2_189	VCNC01000001.1 Desulfovibrio sp. UCD-KL4C scaffold_0, whole genome shotgun sequence_fragment_2	K01953	asnB, ASNS; asparagine synthase (glutamine-hydrolysing) [EC:6.3.5.4]	9.6e-154	511.5	0.06	PF00733.21	Asparagine synthase	2.1e-88	291.9	0.05	VOG05830	sp|P19891|ASNS_CRIGR Asparagine synthetase [glutamine-hydrolyzing]	5.9e-66	217.8	0.02	Viruses;Duplodnaviria;Heunggongvirae;Uroviricota;Caudoviricetes	Bacteria	Desulfobacterota	Desulfovibrionia	Desulfovibrionales	Desulfovibrionaceae	Maridesulfovibrio	host-associated	root
k141_224961_11	k141_224961	K00390	cysH; phosphoadenosine phosphosulfate reductase [EC:1.8.4.8 1.8.4.10]	5.1e-21	72.7	0.52	PF01507.19	Phosphoadenosine phosphosulfate reductase family	2.1e-13	46.5	0.34	VOG00137	sp|P03766|Y290_LAMBD Uncharacterized nin region protein ORF290	8e-34	113.2	3.44	Viruses;Duplodnaviria;Heunggongvirae;Uroviricota;Caudoviricetes	Bacteria	Planctomycetota	Phycisphaerae	UBA1845	UBA1845	SBAX01	groundwater, low salinity, acidic, fresh water, aquatic, subsurface, ph, terrestrial, salinity
JAFEDI010000022.1 Proteobacteria bacterium isolate SZAS-76 CK_MAG-26__22__length-61227, whole genome shotgun sequence_30	JAFEDI010000022.1 Proteobacteria bacterium isolate SZAS-76 CK_MAG-26__22__length-61227, whole genome shotgun sequence	K00390	cysH; phosphoadenosine phosphosulfate reductase [EC:1.8.4.8 1.8.4.10]	8e-31	105.6	0.52	PF01507.19	Phosphoadenosine phosphosulfate reductase family	1.4e-28	95.9	0.34	VOG00137	sp|P03766|Y290_LAMBD Uncharacterized nin region protein ORF290	3.8e-38	127.5	3.44	Viruses;Duplodnaviria;Heunggongvirae;Uroviricota;Caudoviricetes	Bacteria	Pseudomonadota	Gammaproteobacteria	Burkholderiales	Rhodocyclaceae	Zoogloea
JAFEDI010000025.1 Proteobacteria bacterium isolate SZAS-76 CK_MAG-26__25__length-16542, whole genome shotgun sequence_10	JAFEDI010000025.1 Proteobacteria bacterium isolate SZAS-76 CK_MAG-26__25__length-16542, whole genome shotgun sequence	K00928	lysC; aspartate kinase [EC:2.7.2.4]	8.5e-162	537.6	0	PF00696.28	Amino acid kinase family	1.2e-51	171.4	0.01						Viruses;Duplodnaviria;Heunggongvirae;Uroviricota;Caudoviricetes	Bacteria	Pseudomonadota	Gammaproteobacteria	Burkholderiales	Rhodocyclaceae	Zoogloea
JAFEDI010000019.1 Proteobacteria bacterium isolate SZAS-76 CK_MAG-26__19__length-64952, whole genome shotgun sequence_fragment_1_22	JAFEDI010000019.1 Proteobacteria bacterium isolate SZAS-76 CK_MAG-26__19__length-64952, whole genome shotgun sequence_fragment_1	K01951	guaA, GMPS; GMP synthase (glutamine-hydrolysing) [EC:6.3.5.2]	3.1e-235	780.6	0.01	PF01927.16	Mut7-C RNAse domain	4.4e-47	155.6	0						Viruses;Duplodnaviria;Heunggongvirae;Uroviricota;Caudoviricetes	Bacteria	Pseudomonadota	Gammaproteobacteria	Burkholderiales	Rhodocyclaceae	Zoogloea
JAFEDI010000019.1 Proteobacteria bacterium isolate SZAS-76 CK_MAG-26__19__length-64952, whole genome shotgun sequence_fragment_1_27	JAFEDI010000019.1 Proteobacteria bacterium isolate SZAS-76 CK_MAG-26__19__length-64952, whole genome shotgun sequence_fragment_1	K00797	speE, SRM; spermidine synthase [EC:2.5.1.16]	2.4e-34	117.2	0.02	PF01564.17	Spermine/spermidine synthase domain	4.4e-13	44.8	0						Viruses;Duplodnaviria;Heunggongvirae;Uroviricota;Caudoviricetes	Bacteria	Pseudomonadota	Gammaproteobacteria	Burkholderiales	Rhodocyclaceae	Zoogloea
JAFEDI010000019.1 Proteobacteria bacterium isolate SZAS-76 CK_MAG-26__19__length-64952, whole genome shotgun sequence_fragment_1_28	JAFEDI010000019.1 Proteobacteria bacterium isolate SZAS-76 CK_MAG-26__19__length-64952, whole genome shotgun sequence_fragment_1	K00109	L2HGDH; 2-hydroxyglutarate dehydrogenase [EC:1.1.99.2]	7.2e-114	379.4	0	PF01266.24	FAD dependent oxidoreductase	4.5e-66	219.5	0.04						Viruses;Duplodnaviria;Heunggongvirae;Uroviricota;Caudoviricetes	Bacteria	Pseudomonadota	Gammaproteobacteria	Burkholderiales	Rhodocyclaceae	Zoogloea
JAFEDI010000019.1 Proteobacteria bacterium isolate SZAS-76 CK_MAG-26__19__length-64952, whole genome shotgun sequence_fragment_1_32	JAFEDI010000019.1 Proteobacteria bacterium isolate SZAS-76 CK_MAG-26__19__length-64952, whole genome shotgun sequence_fragment_1	K01069	gloB, gloC, HAGH; hydroxyacylglutathione hydrolase [EC:3.1.2.6]	6.2e-95	316.9	0.01	PF16123.5	Hydroxyacylglutathione hydrolase C-terminus	6.9e-27	89.6	0						Viruses;Duplodnaviria;Heunggongvirae;Uroviricota;Caudoviricetes	Bacteria	Pseudomonadota	Gammaproteobacteria	Burkholderiales	Rhodocyclaceae	Zoogloea
MKKC01000102.1 Nocardiopsis sp. CNR-923 NODE_53_length_29965_cov_195.322_ID_99, whole genome shotgun sequence_30	MKKC01000102.1 Nocardiopsis sp. CNR-923 NODE_53_length_29965_cov_195.322_ID_99, whole genome shotgun sequence	K21140	mec; [CysO sulfur-carrier protein]-S-L-cysteine hydrolase [EC:3.13.1.6]	3.1e-55	185	0.89	PF14464.6	Prokaryotic homologs of the JAB domain	3.5e-27	91.3	0.27	VOG01910	sp|O64333|TIPK_BPN15 Tail tip assembly protein K	2e-12	43.4	1	Viruses;Duplodnaviria;Heunggongvirae;Uroviricota;Caudoviricetes	Bacteria	Actinomycetota	Actinomycetia	Streptosporangiales	Streptosporangiaceae	Nocardiopsis	marine	marine sediment
CAJQMN010000165.1 uncultured Flavobacteriaceae bacterium isolate 0.2_20180529_Bin_26_sub_1 genome assembly, contig: c_000000019802, whole genome shotgun sequence_4	CAJQMN010000165.1 uncultured Flavobacteriaceae bacterium isolate 0.2_20180529_Bin_26_sub_1 genome assembly, contig: c_000000019802, whole genome shotgun sequence	K06920	queC; 7-cyano-7-deazaguanine synthase [EC:6.3.4.20]	1.8e-46	155.5	0.47	PF06508.13	Queuosine biosynthesis protein QueC	3.5e-38	125.6	0.38	VOG00684	sp|A4XFR8|QUEC_CALS8 7-cyano-7-deazaguanine synthase	1.6e-32	107.2	2.27	Viruses;Duplodnaviria;Heunggongvirae;Uroviricota;Caudoviricetes	Bacteria	Bacteroidota	Bacteroidia	Flavobacteriales	Flavobacteriaceae	SCGC-AAA160-P02	marine, aquatic	sea water
k141_955327_fragment_1_68	k141_955327_fragment_1	K12960	mtaD; 5-methylthioadenosine/S-adenosylhomocysteine deaminase [EC:3.5.4.31 3.5.4.28]	2.3e-16	56.4	0.01	PF01979.20	Amidohydrolase family	1.3e-22	76	0.01						Viruses;Duplodnaviria;Heunggongvirae;Uroviricota;Caudoviricetes	Bacteria	Bacteroidota	Kapabacteria	Kapabacteriales	UBA2268		aquatic, marine, sediment
k141_366440_2	k141_366440	K15634	gpmB; probable phosphoglycerate mutase [EC:5.4.2.12]	3e-19	66.3	0.01	PF00300.22	Histidine phosphatase superfamily (branch 1)	2.3e-21	70.7	0.02						Viruses;Duplodnaviria;Heunggongvirae;Uroviricota;Caudoviricetes	Bacteria	Bacillota_A	Clostridia	Oscillospirales	CAG-272	Firm-07	host-associated, animal host, mammalian host, digestive tract, intestine
k141_1306243_fragment_1_20	k141_1306243_fragment_1	K21029	moeB; molybdopterin-synthase adenylyltransferase [EC:2.7.7.80]	1e-27	93.8	0.05	PF00899.21	ThiF family	4.5e-27	89.2	0.05						No geNomad classification	Bacteria	Bacillota_A	Clostridia	Oscillospirales	CAG-272	Firm-07	host-associated, animal host, mammalian host, digestive tract, intestine
NZ_POUN01000004.1 Pseudomonas stutzeri strain KC NODE_4_length_857475_cov_14.9121, whole genome shotgun sequence_fragment_1_118	NZ_POUN01000004.1 Pseudomonas stutzeri strain KC NODE_4_length_857475_cov_14.9121, whole genome shotgun sequence_fragment_1	K13668	pimB; phosphatidyl-myo-inositol dimannoside synthase [EC:2.4.1.346]	1.3e-27	94.2	0	PF00534.20	Glycosyl transferases group 1	3.2e-25	82.6	0.15						Viruses;Duplodnaviria;Heunggongvirae;Uroviricota;Caudoviricetes	Bacteria	Pseudomonadota	Gammaproteobacteria	Pseudomonadales	Pseudomonadaceae	Stutzerimonas	aquatic	aquifer
k141_823940_3	k141_823940	K22316	rhnA-cobC; ribonuclease H / adenosylcobalamin/alpha-ribazole phosphatase [EC:3.1.26.4 3.1.3.73]	1.5e-31	107.3	0.02	PF13456.6	Reverse transcriptase-like	5.2e-21	71.9	0.01	VOG00152	sp|B8HPS9|RNH_CYAP4 Ribonuclease H	1.1e-14	51.7	5.22	Viruses;Varidnaviria;Bamfordvirae;Nucleocytoviricota;Megaviricetes;Algavirales;Phycodnaviridae	Bacteria	Pseudomonadota	Gammaproteobacteria	Burkholderiales	UBA11063	UBA11063	lentic, low salinity, fresh water, aquatic, alkaline, ph, salinity, lacustrine
k141_1259701_3	k141_1259701	K22316	rhnA-cobC; ribonuclease H / adenosylcobalamin/alpha-ribazole phosphatase [EC:3.1.26.4 3.1.3.73]	2.6e-38	129.6	0.02	PF13456.6	Reverse transcriptase-like	3e-28	95.3	0.01	VOG00152	sp|B8HPS9|RNH_CYAP4 Ribonuclease H	9.5e-22	74.6	5.22	Viruses;Varidnaviria;Bamfordvirae;Nucleocytoviricota;Megaviricetes;Imitervirales;Mimiviridae	Bacteria	Pseudomonadota	Gammaproteobacteria	Burkholderiales	UBA11063	UBA11063	lentic, low salinity, fresh water, aquatic, alkaline, ph, salinity, lacustrine
k141_1333815_4	k141_1333815	K01711	gmd, GMDS; GDPmannose 4,6-dehydratase [EC:4.2.1.47]	2.2e-181	602.7	0.08	PF16363.5	GDP-mannose 4,6 dehydratase	3.7e-130	431.3	0.21	VOG00074	sp|Q9EQC1|3BHS7_MOUSE 3 beta-hydroxysteroid dehydrogenase type 7	2.3e-56	188.2	3.53	Viruses;Varidnaviria;Bamfordvirae;Nucleocytoviricota;Megaviricetes;Algavirales;Phycodnaviridae	Bacteria	Pseudomonadota	Gammaproteobacteria	Burkholderiales	UBA11063	UBA11063	lentic, low salinity, fresh water, aquatic, alkaline, ph, salinity, lacustrine
k141_352899_4	k141_352899	K00568	ubiG; 2-polyprenyl-6-hydroxyphenyl methylase / 3-demethylubiquinone-9 3-methyltransferase [EC:2.1.1.222 2.1.1.64]	2e-14	51.3	0.05	PF08241.12	Methyltransferase domain	9.1e-16	55.5	0.03	VOG09268	REFSEQ SAM-dependent methyltransferase	1.1e-77	258.5	0.04	Viruses;Varidnaviria;Bamfordvirae;Nucleocytoviricota;Megaviricetes;Algavirales;Phycodnaviridae	Bacteria	Pseudomonadota	Gammaproteobacteria	Burkholderiales	UBA11063	UBA11063	lentic, low salinity, fresh water, aquatic, alkaline, ph, salinity, lacustrine
k141_352899_4	k141_352899	K00568	ubiG; 2-polyprenyl-6-hydroxyphenyl methylase / 3-demethylubiquinone-9 3-methyltransferase [EC:2.1.1.222 2.1.1.64]	2e-14	51.3	0.05	PF08241.12	Methyltransferase domain	9.1e-16	55.5	0.03	VOG09268	REFSEQ SAM-dependent methyltransferase	1.1e-77	258.5	0.04	Viruses;Duplodnaviria;Heunggongvirae;Uroviricota;Caudoviricetes	Bacteria	Pseudomonadota	Gammaproteobacteria	Enterobacterales	Alteromonadaceae	WKFJ01	lentic, low salinity, fresh water, aquatic, alkaline, ph, salinity, lacustrine
NZ_CABVQK010000006.1 Burkholderia lata isolate R-18110, whole genome shotgun sequence_fragment_3_265	NZ_CABVQK010000006.1 Burkholderia lata isolate R-18110, whole genome shotgun sequence_fragment_3	K01183	E3.2.1.14; chitinase [EC:3.2.1.14]	1.3e-91	307.1	0	PF00704.28	Glycosyl hydrolases family 18	1.7e-82	273	0.05						Viruses;Duplodnaviria;Heunggongvirae;Uroviricota;Caudoviricetes	Bacteria	Pseudomonadota	Gammaproteobacteria	Burkholderiales	Burkholderiaceae	Burkholderia	check NCBI isolation source	Sediment
NZ_CABVQK010000001.1 Burkholderia lata isolate R-18110, whole genome shotgun sequence_fragment_2_140	NZ_CABVQK010000001.1 Burkholderia lata isolate R-18110, whole genome shotgun sequence_fragment_2	K00059	fabG, OAR1; 3-oxoacyl-[acyl-carrier protein] reductase [EC:1.1.1.100]	1.1e-79	266.7	0.07	PF13561.6	Enoyl-(Acyl carrier protein) reductase	3.9e-66	218.2	0.07	VOG05855	sp|Q5UQM3|YR419_MIMIV Uncharacterized short-chain type dehydrogenase/reductase R419	3.4e-39	129.9	0.11	Viruses;Duplodnaviria;Heunggongvirae;Uroviricota;Caudoviricetes	Bacteria	Pseudomonadota	Gammaproteobacteria	Burkholderiales	Burkholderiaceae	Burkholderia	check NCBI isolation source	Sediment
NZ_CABVQK010000012.1 Burkholderia lata isolate R-18110, whole genome shotgun sequence_fragment_2_136	NZ_CABVQK010000012.1 Burkholderia lata isolate R-18110, whole genome shotgun sequence_fragment_2	K00406	ccoP; cytochrome c oxidase cbb3-type subunit III	5.2e-21	74.4	0	PF13442.6	Cytochrome C oxidase, cbb3-type, subunit III	1e-39	130.1	0						Viruses;Duplodnaviria;Heunggongvirae;Uroviricota;Caudoviricetes	Bacteria	Pseudomonadota	Gammaproteobacteria	Burkholderiales	Burkholderiaceae	Burkholderia	check NCBI isolation source	Sediment
k141_96024_4	k141_96024	K13273	PMVK; phosphomevalonate kinase [EC:2.7.4.2]	5.9e-13	45.6	0.04	PF04275.14	Phosphomevalonate kinase	3.5e-16	53.6	0	VOG00517	sp|Q7Y4Y9|DNMK_BPR69 Deoxynucleotide monophosphate kinase	4e-31	102.4	10	Viruses;Duplodnaviria;Heunggongvirae;Uroviricota;Caudoviricetes	Bacteria	Bacteroidota	Bacteroidia	Chitinophagales	JADJOU01	CHPMRC01	lentic, low salinity, fresh water, aquatic, alkaline, ph, salinity, lacustrine
k141_96024_10	k141_96024	K09673	CHST9; carbohydrate 4-sulfotransferase 9 [EC:2.8.2.-]	2.1e-11	40.2	0.01	PF03567.14	Sulfotransferase family	4.2e-17	57.3	0.01	VOG04638	REFSEQ hypothetical protein	2.7e-12	40.8	0.9	Viruses;Duplodnaviria;Heunggongvirae;Uroviricota;Caudoviricetes	Bacteria	Bacteroidota	Bacteroidia	Chitinophagales	JADJOU01	CHPMRC01	lentic, low salinity, fresh water, aquatic, alkaline, ph, salinity, lacustrine
k141_96024_16	k141_96024	K12452	ascC, ddhC, rfbH; CDP-4-dehydro-6-deoxyglucose reductase, E1 [EC:1.17.1.1]	2.6e-70	233.8	0.04	PF01041.17	DegT/DnrJ/EryC1/StrS aminotransferase family	5e-52	171.7	0.07	VOG02974	sp|Q9ALN8|SPNQ_SACSN dTDP-4-dehydro-2,6-dideoxy-D-glucose 3-dehydratase	1.3e-77	255.3	0.53	Viruses;Duplodnaviria;Heunggongvirae;Uroviricota;Caudoviricetes	Bacteria	Bacteroidota	Bacteroidia	Chitinophagales	JADJOU01	CHPMRC01	lentic, low salinity, fresh water, aquatic, alkaline, ph, salinity, lacustrine
707003.SAMEA8805748.CAJUNS010000024 TPA_asm: uncultured Oscillospiraceae bacterium isolate MGBC161676 genome assembly, contig: MGBC161676.24, whole genome shotgun sequence_fragment_1_13	707003.SAMEA8805748.CAJUNS010000024 TPA_asm: uncultured Oscillospiraceae bacterium isolate MGBC161676 genome assembly, contig: MGBC161676.24, whole genome shotgun sequence_fragment_1	K00640	cysE; serine O-acetyltransferase [EC:2.3.1.30]	2.5e-94	313.7	0.04	PF00132.24	Bacterial transferase hexapeptide (six repeats)	6e-17	55.4	0.1	VOG18216	REFSEQ serine acetyltransferase	2.9e-16	54.1	0.23	Viruses;Duplodnaviria;Heunggongvirae;Uroviricota;Caudoviricetes	Bacteria	Bacillota_A	Clostridia	Oscillospirales	Acutalibacteraceae		host-associated, animal host, intestine, digestive tract
707003.SAMEA8805748.CAJUNS010000024 TPA_asm: uncultured Oscillospiraceae bacterium isolate MGBC161676 genome assembly, contig: MGBC161676.24, whole genome shotgun sequence_fragment_1_19	707003.SAMEA8805748.CAJUNS010000024 TPA_asm: uncultured Oscillospiraceae bacterium isolate MGBC161676 genome assembly, contig: MGBC161676.24, whole genome shotgun sequence_fragment_1	K01054	MGLL; acylglycerol lipase [EC:3.1.1.23]	2.5e-46	155.2	0	PF12146.8	Serine aminopeptidase, S33	1.2e-63	209.2	0.11	VOG00487	sp|O64252|PRXH_BPMD2 Putative non-heme haloperoxidase	2.9e-16	54	3.86	Viruses;Duplodnaviria;Heunggongvirae;Uroviricota;Caudoviricetes	Bacteria	Bacillota_A	Clostridia	Oscillospirales	Acutalibacteraceae		host-associated, animal host, intestine, digestive tract
1545742.SAMEA8805194.CAJTQE010000029 TPA_asm: uncultured Christensenella sp. isolate MGBC110736 genome assembly, contig: MGBC110736.29, whole genome shotgun sequence_25	1545742.SAMEA8805194.CAJTQE010000029 TPA_asm: uncultured Christensenella sp. isolate MGBC110736 genome assembly, contig: MGBC110736.29, whole genome shotgun sequence	K00390	cysH; phosphoadenosine phosphosulfate reductase [EC:1.8.4.8 1.8.4.10]	7e-19	64.7	0.52	PF01507.19	Phosphoadenosine phosphosulfate reductase family	5.6e-12	41.4	0.34	VOG00137	sp|P03766|Y290_LAMBD Uncharacterized nin region protein ORF290	1.8e-19	65.9	3.44	Viruses;Duplodnaviria;Heunggongvirae;Uroviricota;Caudoviricetes	Bacteria	Bacillota_A	Clostridia	Christensenellales	Borkfalkiaceae		animal host, host-associated, mammalian host, digestive tract, intestine
1545742.SAMEA8805194.CAJTQE010000051 TPA_asm: uncultured Christensenella sp. isolate MGBC110736 genome assembly, contig: MGBC110736.51, whole genome shotgun sequence_4	1545742.SAMEA8805194.CAJTQE010000051 TPA_asm: uncultured Christensenella sp. isolate MGBC110736 genome assembly, contig: MGBC110736.51, whole genome shotgun sequence	K00390	cysH; phosphoadenosine phosphosulfate reductase [EC:1.8.4.8 1.8.4.10]	1.1e-30	103.5	0.52	PF01507.19	Phosphoadenosine phosphosulfate reductase family	8.4e-24	79.9	0.34	VOG00137	sp|P03766|Y290_LAMBD Uncharacterized nin region protein ORF290	1.1e-21	73.1	3.44	Viruses;Duplodnaviria;Heunggongvirae;Uroviricota;Caudoviricetes	Bacteria	Bacillota_A	Clostridia	Christensenellales	Borkfalkiaceae		animal host, host-associated, mammalian host, digestive tract, intestine
k141_127422_5	k141_127422	K00390	cysH; phosphoadenosine phosphosulfate reductase [EC:1.8.4.8 1.8.4.10]	2.2e-19	66.2	0.52	PF01507.19	Phosphoadenosine phosphosulfate reductase family	6.4e-17	56	0.34	VOG00137	sp|P03766|Y290_LAMBD Uncharacterized nin region protein ORF290	3.9e-18	59.8	3.44	Viruses;Duplodnaviria;Heunggongvirae;Uroviricota;Caudoviricetes	Bacteria	Bacillota_A	Clostridia	Oscillospirales	Acutalibacteraceae	UMGS172	host-associated, animal host, mammalian host, digestive tract, intestine
NZ_BALU01000006.1 Lactobacillus kitasatonis DSM 16761 = JCM 1039, whole genome shotgun sequence_fragment_1_77	NZ_BALU01000006.1 Lactobacillus kitasatonis DSM 16761 = JCM 1039, whole genome shotgun sequence_fragment_1	K00390	cysH; phosphoadenosine phosphosulfate reductase [EC:1.8.4.8 1.8.4.10]	7.5e-19	64.9	0.52	PF01507.19	Phosphoadenosine phosphosulfate reductase family	1.2e-15	52.5	0.34	VOG00137	sp|P03766|Y290_LAMBD Uncharacterized nin region protein ORF290	1.8e-13	45.2	3.44	Viruses;Duplodnaviria;Heunggongvirae;Uroviricota;Caudoviricetes	Bacteria	Bacillota	Bacilli	Lactobacillales	Lactobacillaceae	Lactobacillus		none
NZ_JAAAMG010000004.1 Jiella pacifica strain 40Bstr34 NODE_4, whole genome shotgun sequence_fragment_1_52	NZ_JAAAMG010000004.1 Jiella pacifica strain 40Bstr34 NODE_4, whole genome shotgun sequence_fragment_1	K02078	acpP; acyl carrier protein	1.5e-22	78.8	0.31	PF00550.25	Phosphopantetheine attachment site	2.2e-12	42.7	0.02	VOG01318	REFSEQ putative acyl carrier protein	5.9e-15	50.7	0.34	Viruses;Duplodnaviria;Heunggongvirae;Uroviricota;Caudoviricetes	Bacteria	Pseudomonadota	Alphaproteobacteria	Rhizobiales	Rhizobiaceae	Jiella	check NCBI isolation source	sediment
KL571199.1 Actinoplanes liguriensis strain NRRL B-16723 genomic scaffold P065_Doro1_scaffold5, whole genome shotgun sequence_107	KL571199.1 Actinoplanes liguriensis strain NRRL B-16723 genomic scaffold P065_Doro1_scaffold5, whole genome shotgun sequence	K01055	pcaD; 3-oxoadipate enol-lactonase [EC:3.1.1.24]	5.9e-23	81.2	0.03	PF00561.20	alpha/beta hydrolase fold	2.7e-15	54.1	0.42						Viruses;Duplodnaviria;Heunggongvirae;Uroviricota;Caudoviricetes	Bacteria	Actinomycetota	Actinomycetia	Mycobacteriales	Micromonosporaceae	Actinoplanes	terrestrial	garden soil
k119_93591_8	k119_93591	K05714	mhpC; 2-hydroxy-6-oxonona-2,4-dienedioate hydrolase [EC:3.7.1.14]	4.1e-28	95.9	0.03	PF00561.20	alpha/beta hydrolase fold	1.2e-16	57.1	0.42	VOG00487	sp|O64252|PRXH_BPMD2 Putative non-heme haloperoxidase	4.9e-13	44.9	3.86	Viruses;Duplodnaviria;Heunggongvirae;Uroviricota;Caudoviricetes	Bacteria	Bacillota_A	Clostridia	Lachnospirales	Lachnospiraceae	Agathobacter	host-associated, animal host, mammalian host, intestine, digestive tract, human host
k141_135793_fragment_1_10	k141_135793_fragment_1	K00059	fabG, OAR1; 3-oxoacyl-[acyl-carrier protein] reductase [EC:1.1.1.100]	2.5e-72	241.6	0.07	PF13561.6	Enoyl-(Acyl carrier protein) reductase	2.4e-54	179.7	0.07	VOG05855	sp|Q5UQM3|YR419_MIMIV Uncharacterized short-chain type dehydrogenase/reductase R419	4.5e-32	106.5	0.11	No geNomad classification	Bacteria	Actinobacteriota	Acidimicrobiia	Acidimicrobiales	Microtrichaceae	AWTP1-35	host-associated, animal host, mammalian host, digestive tract, intestine
k141_214576_12	k141_214576	K16150	K16150; glycogen synthase [EC:2.4.1.11]	4.7e-36	121.7	0.05	PF00534.20	Glycosyl transferases group 1	1.7e-19	64.8	0.15						Viruses;Varidnaviria;Bamfordvirae;Nucleocytoviricota;Megaviricetes;Pimascovirales;Iridoviridae	Bacteria	Bacteroidota	Bacteroidia	Bacteroidales	FEN-979	CAIVAT01	fresh water, aquatic, lacustrine, lentic
NZ_AMXA01000014.1 Thauera sp. 28 Cont14, whole genome shotgun sequence_fragment_1_64	NZ_AMXA01000014.1 Thauera sp. 28 Cont14, whole genome shotgun sequence_fragment_1	K16011	algA, xanB, rfbA, wbpW, pslB; mannose-1-phosphate guanylyltransferase / mannose-6-phosphate isomerase [EC:2.7.7.13 5.3.1.8]	5.6e-233	772.1	0.04	PF01050.18	Mannose-6-phosphate isomerase	2.1e-75	246.3	0.04						Viruses;Monodnaviria;Loebvirae;Hofneiviricota;Faserviricetes;Tubulavirales;Inoviridae	Bacteria	Pseudomonadota	Gammaproteobacteria	Burkholderiales	Rhodocyclaceae	Thauera	anthropogenic, aquatic	wastewater treatment reactor
NZ_AMXA01000014.1 Thauera sp. 28 Cont14, whole genome shotgun sequence_fragment_1_65	NZ_AMXA01000014.1 Thauera sp. 28 Cont14, whole genome shotgun sequence_fragment_1	K00067	rfbD, rmlD; dTDP-4-dehydrorhamnose reductase [EC:1.1.1.133]	2.6e-101	338.1	0.04	PF04321.17	RmlD substrate binding domain	1.7e-105	346.8	0.04	VOG01177	sp|O27818|RMLC_METTH dTDP-4-dehydrorhamnose 3,5-epimerase	1.1e-18	61.7	0.44	Viruses;Monodnaviria;Loebvirae;Hofneiviricota;Faserviricetes;Tubulavirales;Inoviridae	Bacteria	Pseudomonadota	Gammaproteobacteria	Burkholderiales	Rhodocyclaceae	Thauera	anthropogenic, aquatic	wastewater treatment reactor
NZ_POSN01000001.1 Lactobacillus quenuiae strain HV_6 scaffold_0, whole genome shotgun sequence_fragment_4_281	NZ_POSN01000001.1 Lactobacillus quenuiae strain HV_6 scaffold_0, whole genome shotgun sequence_fragment_4	K01641	E2.3.3.10; hydroxymethylglutaryl-CoA synthase [EC:2.3.3.10]	2.9e-112	372.9	0	PF08540.10	Hydroxymethylglutaryl-coenzyme A synthase C terminal	1.7e-24	81.3	0						Viruses;Duplodnaviria;Heunggongvirae;Uroviricota;Caudoviricetes	Bacteria	Bacillota	Bacilli	Lactobacillales	Lactobacillaceae	Apilactobacillus	host-associated	adult bee gut
NZ_POSN01000001.1 Lactobacillus quenuiae strain HV_6 scaffold_0, whole genome shotgun sequence_fragment_4_283	NZ_POSN01000001.1 Lactobacillus quenuiae strain HV_6 scaffold_0, whole genome shotgun sequence_fragment_4	K12373	HEXA_B; hexosaminidase [EC:3.2.1.52]	7.8e-49	162.9	0.01	PF00728.22	Glycosyl hydrolase family 20, catalytic domain	4.2e-38	125.9	0.01						Viruses;Duplodnaviria;Heunggongvirae;Uroviricota;Caudoviricetes	Bacteria	Bacillota	Bacilli	Lactobacillales	Lactobacillaceae	Apilactobacillus	host-associated	adult bee gut
NZ_WUWN01000016.1 Puerhibacterium puerhi strain TLY-12 Scaffold16, whole genome shotgun sequence_fragment_1_4	NZ_WUWN01000016.1 Puerhibacterium puerhi strain TLY-12 Scaffold16, whole genome shotgun sequence_fragment_1	K20079	staG; N-glycosyltransferase StaG [EC:2.4.-.-]	5e-80	266.9	0	PF00201.18	UDP-glucoronosyl and UDP-glucosyl transferase	2e-12	41.6	0						Viruses;Duplodnaviria;Heunggongvirae;Uroviricota;Caudoviricetes	Bacteria	Actinomycetota	Actinomycetia	Actinomycetales	Cellulomonadaceae	Xylanimonas	check NCBI isolation source	puerh tea
NZ_WUWN01000016.1 Puerhibacterium puerhi strain TLY-12 Scaffold16, whole genome shotgun sequence_fragment_1_11	NZ_WUWN01000016.1 Puerhibacterium puerhi strain TLY-12 Scaffold16, whole genome shotgun sequence_fragment_1	K00467	E1.13.12.4; lactate 2-monooxygenase [EC:1.13.12.4]	1.3e-95	319.4	0	PF01070.18	FMN-dependent dehydrogenase	8.9e-50	164.5	0.01						Viruses;Duplodnaviria;Heunggongvirae;Uroviricota;Caudoviricetes	Bacteria	Actinomycetota	Actinomycetia	Actinomycetales	Cellulomonadaceae	Xylanimonas	check NCBI isolation source	puerh tea
NZ_WUWN01000010.1 Puerhibacterium puerhi strain TLY-12 Scaffold10, whole genome shotgun sequence_fragment_2_40	NZ_WUWN01000010.1 Puerhibacterium puerhi strain TLY-12 Scaffold10, whole genome shotgun sequence_fragment_2	K13953	adhP; alcohol dehydrogenase, propanol-preferring [EC:1.1.1.1]	1e-89	299.1	0	PF08240.12	Alcohol dehydrogenase GroES-like domain	7.4e-29	94.8	0.03	VOG05821	sp|Q5UQG2|YL498_MIMIV Probable zinc-type alcohol dehydrogenase-like protein L498	6.4e-16	53.2	0	Viruses;Duplodnaviria;Heunggongvirae;Uroviricota;Caudoviricetes	Bacteria	Actinomycetota	Actinomycetia	Actinomycetales	Cellulomonadaceae	Xylanimonas	check NCBI isolation source	puerh tea
k141_2489971_14	k141_2489971	K00259	ald; alanine dehydrogenase [EC:1.4.1.1]	6.5e-151	498.3	0	PF01262.21	Alanine dehydrogenase/PNT, C-terminal domain	1.7e-74	245.5	0						Viruses;Duplodnaviria;Heunggongvirae;Uroviricota;Caudoviricetes	Bacteria						lentic, sediment, very high salinity, aquatic, salinity
k141_2489971_34	k141_2489971	K13010	per, rfbE; perosamine synthetase [EC:2.6.1.102]	3.5e-66	219.3	0.03	PF01041.17	DegT/DnrJ/EryC1/StrS aminotransferase family	5.1e-69	229	0.07	VOG02974	sp|Q9ALN8|SPNQ_SACSN dTDP-4-dehydro-2,6-dideoxy-D-glucose 3-dehydratase	2.3e-36	121.2	0.53	Viruses;Duplodnaviria;Heunggongvirae;Uroviricota;Caudoviricetes	Bacteria						lentic, sediment, very high salinity, aquatic, salinity
k141_894813_5	k141_894813	K03183	ubiE; demethylmenaquinone methyltransferase / 2-methoxy-6-polyprenyl-1,4-benzoquinol methylase [EC:2.1.1.163 2.1.1.201]	5.6e-18	61.1	0.01	PF13649.6	Methyltransferase domain	6.6e-15	51.4	0.01						Viruses;Duplodnaviria;Heunggongvirae;Uroviricota;Caudoviricetes	Bacteria						lentic, sediment, very high salinity, aquatic, salinity
k141_894813_32	k141_894813	K04034	bchE; anaerobic magnesium-protoporphyrin IX monomethyl ester cyclase [EC:1.21.98.3]	2.4e-12	41.6	0.01	PF04055.21	Radical SAM superfamily	4.4e-12	42.4	0.21						Viruses;Duplodnaviria;Heunggongvirae;Uroviricota;Caudoviricetes	Bacteria						lentic, sediment, very high salinity, aquatic, salinity
k141_1831735_11	k141_1831735	K02473	wbpP; UDP-N-acetylglucosamine 4-epimerase [EC:5.1.3.7]	8.3e-59	195	0.03	PF01370.21	NAD dependent epimerase/dehydratase family	6.8e-42	139.3	0.59	VOG00074	sp|Q9EQC1|3BHS7_MOUSE 3 beta-hydroxysteroid dehydrogenase type 7	6.7e-54	178.8	3.53	Viruses;Duplodnaviria;Heunggongvirae;Uroviricota;Caudoviricetes	Bacteria						lentic, sediment, very high salinity, aquatic, salinity
k141_1071525_10	k141_1071525	K01784	galE, GALE; UDP-glucose 4-epimerase [EC:5.1.3.2]	7.2e-46	153.4	0.21	PF01370.21	NAD dependent epimerase/dehydratase family	1.1e-41	138.6	0.59	VOG00074	sp|Q9EQC1|3BHS7_MOUSE 3 beta-hydroxysteroid dehydrogenase type 7	6.6e-72	238	3.53	Viruses;Duplodnaviria;Heunggongvirae;Uroviricota;Caudoviricetes;Straboviridae	Bacteria						lentic, sediment, very high salinity, aquatic, salinity
k141_1071525_18	k141_1071525	K03639	moaA, CNX2; GTP 3',8-cyclase [EC:4.1.99.22]	1.5e-13	46	0.04	PF04055.21	Radical SAM superfamily	7e-16	54.8	0.21	VOG00313	sp|P07075|NRDG_BPT4 Anaerobic ribonucleoside-triphosphate reductase-activating protein	1.6e-12	43.2	7.1	Viruses;Duplodnaviria;Heunggongvirae;Uroviricota;Caudoviricetes;Straboviridae	Bacteria						lentic, sediment, very high salinity, aquatic, salinity
k141_250900_83	k141_250900	K03272	gmhC, hldE, waaE, rfaE; D-beta-D-heptose 7-phosphate kinase / D-beta-D-heptose 1-phosphate adenosyltransferase [EC:2.7.1.167 2.7.7.70]	2.3e-24	81.6	0.19	PF01467.26	Cytidylyltransferase-like	1.4e-12	43.7	0.24						Viruses;Duplodnaviria;Heunggongvirae;Uroviricota;Caudoviricetes	Bacteria						lentic, sediment, very high salinity, aquatic, salinity
k141_250900_89	k141_250900	K01916	nadE; NAD+ synthase [EC:6.3.1.5]	5.5e-74	245.2	0.1	PF02540.17	NAD synthase	9.9e-62	203.9	0.09	VOG11961	sp|A8MHN7|NADE_ALKOO NH(3)-dependent NAD(+) synthetase	2.5e-58	193.1	0.17	Viruses;Duplodnaviria;Heunggongvirae;Uroviricota;Caudoviricetes	Bacteria						lentic, sediment, very high salinity, aquatic, salinity
1255658.SAMEA81150418.FUKQ01000038 Luteococcus japonicus LSP_Lj1 genome assembly, contig: Scaffold14, whole genome shotgun sequence_fragment_2_78	1255658.SAMEA81150418.FUKQ01000038 Luteococcus japonicus LSP_Lj1 genome assembly, contig: Scaffold14, whole genome shotgun sequence_fragment_2	K22227	ahbD; heme synthase	2.6e-32	109.6	0.14	PF04055.21	Radical SAM superfamily	2.9e-14	48.9	0.21						Viruses;Duplodnaviria;Heunggongvirae;Uroviricota;Caudoviricetes	Bacteria	Actinobacteriota	Actinomycetia	Propionibacteriales	Propionibacteriaceae		anthropogenic, built environment
LVAE01000106.1 Fibrobacterales bacterium Fibro_02 Fibro_02_contig_296684, whole genome shotgun sequence_2	LVAE01000106.1 Fibrobacterales bacterium Fibro_02 Fibro_02_contig_296684, whole genome shotgun sequence	K01495	GCH1, folE; GTP cyclohydrolase IA [EC:3.5.4.16]	5.5e-58	193.9	0.52	PF01227.22	GTP cyclohydrolase I	5.1e-56	184.6	0.52	VOG00911	sp|Q2Y6B3|GCH1_NITMU GTP cyclohydrolase 1	3.7e-54	179.7	1.49	Viruses;Duplodnaviria;Heunggongvirae;Uroviricota;Caudoviricetes	Bacteria	Fibrobacterota	Fibrobacteria	Fibrobacterales	Fibrobacteraceae	Fibrobacter	host-associated	3 replicate cellulose-degrading anaerobic digesters sampled at day 96 and day 362
LVAE01000106.1 Fibrobacterales bacterium Fibro_02 Fibro_02_contig_296684, whole genome shotgun sequence_3	LVAE01000106.1 Fibrobacterales bacterium Fibro_02 Fibro_02_contig_296684, whole genome shotgun sequence	K01737	queD, ptpS, PTS; 6-pyruvoyltetrahydropterin/6-carboxytetrahydropterin synthase [EC:4.2.3.12 4.1.2.50]	2e-37	126.6	0.54	PF01242.19	6-pyruvoyl tetrahydropterin synthase	1.9e-28	94.5	0.53	VOG01126	sp|Q1RHI6|QUED_RICBR 6-carboxy-5,6,7,8-tetrahydropterin synthase	1.7e-21	72.2	1.36	Viruses;Duplodnaviria;Heunggongvirae;Uroviricota;Caudoviricetes	Bacteria	Fibrobacterota	Fibrobacteria	Fibrobacterales	Fibrobacteraceae	Fibrobacter	host-associated	3 replicate cellulose-degrading anaerobic digesters sampled at day 96 and day 362
LVAE01000106.1 Fibrobacterales bacterium Fibro_02 Fibro_02_contig_296684, whole genome shotgun sequence_5	LVAE01000106.1 Fibrobacterales bacterium Fibro_02 Fibro_02_contig_296684, whole genome shotgun sequence	K06920	queC; 7-cyano-7-deazaguanine synthase [EC:6.3.4.20]	8.9e-67	222.9	0.47	PF06508.13	Queuosine biosynthesis protein QueC	6.9e-52	171.6	0.38	VOG00684	sp|A4XFR8|QUEC_CALS8 7-cyano-7-deazaguanine synthase	3.7e-37	123.8	2.27	Viruses;Duplodnaviria;Heunggongvirae;Uroviricota;Caudoviricetes	Bacteria	Fibrobacterota	Fibrobacteria	Fibrobacterales	Fibrobacteraceae	Fibrobacter	host-associated	3 replicate cellulose-degrading anaerobic digesters sampled at day 96 and day 362
NVWP01000003.1 Henriciella sp. isolate NORP34 Contig_sourceCTD_136, whole genome shotgun sequence_fragment_1_37	NVWP01000003.1 Henriciella sp. isolate NORP34 Contig_sourceCTD_136, whole genome shotgun sequence_fragment_1	K13038	coaBC, dfp; phosphopantothenoylcysteine decarboxylase / phosphopantothenate---cysteine ligase [EC:4.1.1.36 6.3.2.5]	8.7e-178	589.7	0.02	PF04127.15	DNA / pantothenate metabolism flavoprotein	5.1e-69	226.5	0.02	VOG05175	sp|P94063|HAL3B_ARATH Probable phosphopantothenoylcysteine decarboxylase	4.2e-21	70.4	0.03	Viruses;Duplodnaviria;Heunggongvirae;Uroviricota;Caudoviricetes	Bacteria	Pseudomonadota	Alphaproteobacteria	Caulobacterales	Hyphomonadaceae	Henriciella	aquatic	marine subsurface aquifer
ONUF01000004.1 uncultured Bacteroidales bacterium isolate RUG644 genome assembly, contig: scaffold_36, whole genome shotgun sequence_fragment_1_84	ONUF01000004.1 uncultured Bacteroidales bacterium isolate RUG644 genome assembly, contig: scaffold_36, whole genome shotgun sequence_fragment_1	K03273	gmhB; D-glycero-D-manno-heptose 1,7-bisphosphate phosphatase [EC:3.1.3.82 3.1.3.83]	1.9e-21	73.6	0.02	PF08645.11	Polynucleotide kinase 3 phosphatase	2.7e-24	80.6	0.01	VOG01557	sp|Q19683|YZR5_CAEEL Uncharacterized protein F21D5.5	7.2e-20	65.7	0.01	Viruses;Duplodnaviria;Heunggongvirae;Uroviricota;Caudoviricetes	Bacteria	Bacteroidota	Bacteroidia	Bacteroidales	Paludibacteraceae	RF16		none
k141_366449_fragment_1_6	k141_366449_fragment_1	K01951	guaA, GMPS; GMP synthase (glutamine-hydrolysing) [EC:6.3.5.2]	1.4e-108	360.8	0.01	PF00958.22	GMP synthase C terminal domain	1.8e-34	112.3	0.01						Viruses;Duplodnaviria;Heunggongvirae;Uroviricota;Caudoviricetes	Bacteria	Bacillota_A	Clostridia	Oscillospirales	Oscillospiraceae	CAG-103	rumen, host-associated, animal host, digestive tract
NZ_ML123034.1 Streptomyces sp. ADI96-02 scaffold001, whole genome shotgun sequence_fragment_88_4815	NZ_ML123034.1 Streptomyces sp. ADI96-02 scaffold001, whole genome shotgun sequence_fragment_88	K02204	thrB2; homoserine kinase type II [EC:2.7.1.39]	1.8e-11	42.3	0	PF01636.23	Phosphotransferase enzyme family	5.6e-18	61.8	0.03						Viruses;Duplodnaviria;Heunggongvirae;Uroviricota;Caudoviricetes	Bacteria	Actinomycetota	Actinomycetia	Streptomycetales	Streptomycetaceae	Streptomyces		none
NZ_JACHOV010000007.1 Rhizorhapis suberifaciens strain DSM 7465 Ga0373210_07, whole genome shotgun sequence_fragment_2_94	NZ_JACHOV010000007.1 Rhizorhapis suberifaciens strain DSM 7465 Ga0373210_07, whole genome shotgun sequence_fragment_2	K01070	frmB, ESD, fghA; S-formylglutathione hydrolase [EC:3.1.2.12]	2.2e-143	476.2	0	PF00756.20	Putative esterase	7.2e-60	197.4	0.01						Viruses;Duplodnaviria;Heunggongvirae;Uroviricota;Caudoviricetes	Bacteria	Pseudomonadota	Alphaproteobacteria	Sphingomonadales	Sphingomonadaceae	Rhizorhapis		none
NZ_JACHOV010000010.1 Rhizorhapis suberifaciens strain DSM 7465 Ga0373210_10, whole genome shotgun sequence_fragment_2_112	NZ_JACHOV010000010.1 Rhizorhapis suberifaciens strain DSM 7465 Ga0373210_10, whole genome shotgun sequence_fragment_2	K02078	acpP; acyl carrier protein	3.9e-17	60.4	0.31	PF00550.25	Phosphopantetheine attachment site	4.5e-14	47.3	0.02	VOG03174	sp|Q254J6|ACP_CHLFF Acyl carrier protein	3.2e-14	47.9	1.4	Viruses;Duplodnaviria;Heunggongvirae;Uroviricota;Caudoviricetes	Bacteria	Pseudomonadota	Alphaproteobacteria	Sphingomonadales	Sphingomonadaceae	Rhizorhapis		none
NZ_JACHOV010000010.1 Rhizorhapis suberifaciens strain DSM 7465 Ga0373210_10, whole genome shotgun sequence_fragment_2_155	NZ_JACHOV010000010.1 Rhizorhapis suberifaciens strain DSM 7465 Ga0373210_10, whole genome shotgun sequence_fragment_2	K01186	NEU1; sialidase-1 [EC:3.2.1.18]	8.1e-15	51.8	0.04	PF13088.6	BNR repeat-like domain	9.8e-18	59	0.03						Viruses;Duplodnaviria;Heunggongvirae;Uroviricota;Caudoviricetes	Bacteria	Pseudomonadota	Alphaproteobacteria	Sphingomonadales	Sphingomonadaceae	Rhizorhapis		none
k141_44616_4	k141_44616	K03183	ubiE; demethylmenaquinone methyltransferase / 2-methoxy-6-polyprenyl-1,4-benzoquinol methylase [EC:2.1.1.163 2.1.1.201]	2.8e-22	76.4	0.01	PF13649.6	Methyltransferase domain	5.5e-21	70.1	0.01						Viruses;Duplodnaviria;Heunggongvirae;Uroviricota;Caudoviricetes	Bacteria	Actinobacteriota	Actinomycetia	Actinomycetales	Microbacteriaceae	Microbacterium	built environment, anthropogenic
k141_4339202_fragment_1_17	k141_4339202_fragment_1	K00873	PK, pyk; pyruvate kinase [EC:2.7.1.40]	1.3e-198	658.8	0.01	PF00224.21	Pyruvate kinase, barrel domain	1.3e-143	473.5	0.01						Viruses;Duplodnaviria;Heunggongvirae;Uroviricota;Caudoviricetes	Bacteria	Bacillota_A	Clostridia	Lachnospirales	WRAX01	WQVZ01	host-associated, animal host, digestive tract, intestine
k141_535158_7	k141_535158	K06167	phnP; phosphoribosyl 1,2-cyclic phosphate phosphodiesterase [EC:3.1.4.55]	1.8e-21	73.1	0.46	PF00753.27	Metallo-beta-lactamase superfamily	3.5e-21	71.3	0.08	VOG01036	sp|C0SP91|YYCJ_BACSU Putative metallo-hydrolase YycJ	1.9e-25	85.1	3.45	Viruses;Duplodnaviria;Heunggongvirae;Uroviricota;Caudoviricetes	Bacteria	Chlamydiota	Chlamydiia	Chlamydiales	FEN-1388	FEN-1388	wetland, lentic, acidic, aquatic, soil, ph, temperature, terrestrial, low temperature, permafrost
k141_1009798_10	k141_1009798	K06920	queC; 7-cyano-7-deazaguanine synthase [EC:6.3.4.20]	4.9e-71	236.2	0.47	PF06508.13	Queuosine biosynthesis protein QueC	1.8e-59	196	0.38	VOG00684	sp|A4XFR8|QUEC_CALS8 7-cyano-7-deazaguanine synthase	9.6e-48	158.3	2.27	Viruses;Duplodnaviria;Heunggongvirae;Uroviricota;Caudoviricetes	Bacteria	Chlamydiota	Chlamydiia	Chlamydiales	FEN-1388	FEN-1388	wetland, lentic, acidic, aquatic, soil, ph, temperature, terrestrial, low temperature, permafrost
NZ_VLKK01000003.1 Sphingobium wenxiniae strain CGMCC 1.7748 IQ35DRAFT_scaffold00003.3, whole genome shotgun sequence_fragment_2_214	NZ_VLKK01000003.1 Sphingobium wenxiniae strain CGMCC 1.7748 IQ35DRAFT_scaffold00003.3, whole genome shotgun sequence_fragment_2	K03639	moaA, CNX2; GTP 3',8-cyclase [EC:4.1.99.22]	4.3e-127	422.3	0.04	PF06463.13	Molybdenum Cofactor Synthesis C	2.9e-36	119.9	0						Viruses;Duplodnaviria;Heunggongvirae;Uroviricota;Caudoviricetes	Bacteria	Pseudomonadota	Alphaproteobacteria	Sphingomonadales	Sphingomonadaceae	Sphingobium		none
NZ_VLKK01000003.1 Sphingobium wenxiniae strain CGMCC 1.7748 IQ35DRAFT_scaffold00003.3, whole genome shotgun sequence_fragment_2_215	NZ_VLKK01000003.1 Sphingobium wenxiniae strain CGMCC 1.7748 IQ35DRAFT_scaffold00003.3, whole genome shotgun sequence_fragment_2	K00858	ppnK, NADK; NAD+ kinase [EC:2.7.1.23]	1.1e-37	127.9	0.03	PF01513.21	ATP-NAD kinase	9.5e-18	60	0.03						Viruses;Duplodnaviria;Heunggongvirae;Uroviricota;Caudoviricetes	Bacteria	Pseudomonadota	Alphaproteobacteria	Sphingomonadales	Sphingomonadaceae	Sphingobium		none
UQSR01000002.1 uncultured Tenericutes bacterium isolate UMGS610 genome assembly, contig: NODE_26_length_142299_cov_10.082478, whole genome shotgun sequence_fragment_2_65	UQSR01000002.1 uncultured Tenericutes bacterium isolate UMGS610 genome assembly, contig: NODE_26_length_142299_cov_10.082478, whole genome shotgun sequence_fragment_2	K07260	vanY; zinc D-Ala-D-Ala carboxypeptidase [EC:3.4.17.14]	3.9e-65	216.9	0.11	PF02557.17	D-alanyl-D-alanine carboxypeptidase	2.5e-40	131.7	0.04						Viruses;Duplodnaviria;Heunggongvirae;Uroviricota;Caudoviricetes	Bacteria	Bacillota	Bacilli	RF39	UBA660	CAG-302	host-associated	human gut
USQZ01000012.1 uncultured Clostridium sp. isolate UMGS1994 genome assembly, contig: NODE_291_length_37547_cov_5.086739, whole genome shotgun sequence_5	USQZ01000012.1 uncultured Clostridium sp. isolate UMGS1994 genome assembly, contig: NODE_291_length_37547_cov_5.086739, whole genome shotgun sequence	K01953	asnB, ASNS; asparagine synthase (glutamine-hydrolysing) [EC:6.3.5.4]	5.3e-114	379	0.06	PF00733.21	Asparagine synthase	4.5e-82	271.8	0.05	VOG05830	sp|P19891|ASNS_CRIGR Asparagine synthetase [glutamine-hydrolyzing]	3.6e-48	159.5	0.02	Viruses;Duplodnaviria;Heunggongvirae;Uroviricota;Caudoviricetes	Bacteria	Bacillota_A	Clostridia	TANB77	CAG-508	UMGS1994	host-associated	human gut
k141_204214_fragment_1_68	k141_204214_fragment_1	K01626	E2.5.1.54, aroF, aroG, aroH; 3-deoxy-7-phosphoheptulonate synthase [EC:2.5.1.54]	1.3e-92	308.7	0.07	PF00793.20	DAHP synthetase I family	7.9e-103	337.5	0.07	VOG02482	sp|P00888|AROF_ECOLI Phospho-2-dehydro-3-deoxyheptonate aldolase, Tyr-sensitive	4.4e-131	431.1	0.56	Viruses;Duplodnaviria;Heunggongvirae;Uroviricota;Caudoviricetes	Bacteria	Pseudomonadota	Gammaproteobacteria	Burkholderiales	Neisseriaceae	Neisseria	host-associated, animal host, mammalian host, mouth, digestive tract, human host
k141_1160874_11	k141_1160874	K01784	galE, GALE; UDP-glucose 4-epimerase [EC:5.1.3.2]	1.1e-48	163	0.21	PF01370.21	NAD dependent epimerase/dehydratase family	2.5e-35	117.1	0.59	VOG00074	sp|Q9EQC1|3BHS7_MOUSE 3 beta-hydroxysteroid dehydrogenase type 7	1e-46	154.3	3.53	Viruses;Duplodnaviria;Heunggongvirae;Uroviricota;Caudoviricetes	Bacteria	Patescibacteria	Paceibacteria	UBA9983	2-01-FULL-45-33		groundwater, contaminated, fresh water, aquatic, subsurface, terrestrial
k141_1160874_12	k141_1160874	K13018	wbpD, wlbB; UDP-2-acetamido-3-amino-2,3-dideoxy-glucuronate N-acetyltransferase [EC:2.3.1.201]	1.7e-30	102.1	0	PF00132.24	Bacterial transferase hexapeptide (six repeats)	2.5e-26	85.5	0.1						Viruses;Duplodnaviria;Heunggongvirae;Uroviricota;Caudoviricetes	Bacteria	Patescibacteria	Paceibacteria	UBA9983	2-01-FULL-45-33		groundwater, contaminated, fresh water, aquatic, subsurface, terrestrial
NZ_BNBE01000005.1 Streptomyces filamentosus strain JCM 4122 sequence5, whole genome shotgun sequence_fragment_5_175	NZ_BNBE01000005.1 Streptomyces filamentosus strain JCM 4122 sequence5, whole genome shotgun sequence_fragment_5	K02495	hemN, hemZ; oxygen-independent coproporphyrinogen III oxidase [EC:1.3.98.3]	1.7e-60	204	0	PF04055.21	Radical SAM superfamily	8.7e-16	55.7	0.21						Viruses;Duplodnaviria;Heunggongvirae;Uroviricota;Caudoviricetes	Bacteria	Actinomycetota	Actinomycetia	Streptomycetales	Streptomycetaceae	Streptomyces		none
k141_306884_3	k141_306884	K11175	purN; phosphoribosylglycinamide formyltransferase 1 [EC:2.1.2.2]	3e-60	201.5	0.08	PF00551.19	Formyl transferase	1.2e-37	124.6	0.09	VOG04036	sp|P08179|PUR3_ECOLI Phosphoribosylglycinamide formyltransferase	4.6e-22	73.3	0.18	Viruses;Duplodnaviria;Heunggongvirae;Uroviricota;Caudoviricetes	Bacteria	Chloroflexota	Chloroflexia	Thermomicrobiales	UBA6265	JACCVE01	terrestrial, arid, soil
k141_306884_6	k141_306884	K01951	guaA, GMPS; GMP synthase (glutamine-hydrolysing) [EC:6.3.5.2]	6.2e-219	725.7	0.01	PF00958.22	GMP synthase C terminal domain	1.3e-45	148.7	0.01						Viruses;Duplodnaviria;Heunggongvirae;Uroviricota;Caudoviricetes	Bacteria	Chloroflexota	Chloroflexia	Thermomicrobiales	UBA6265	JACCVE01	terrestrial, arid, soil
QNBN01000215.1 Spirochaetes bacterium isolate B62_G9 B62_Guay9_scaffold_25689, whole genome shotgun sequence_5	QNBN01000215.1 Spirochaetes bacterium isolate B62_G9 B62_Guay9_scaffold_25689, whole genome shotgun sequence	K22227	ahbD; heme synthase	2.4e-21	73.1	0.14	PF04055.21	Radical SAM superfamily	3.7e-12	41.2	0.21	VOG00313	sp|P07075|NRDG_BPT4 Anaerobic ribonucleoside-triphosphate reductase-activating protein	2.6e-13	44.2	7.1	Viruses;Duplodnaviria;Heunggongvirae;Uroviricota;Caudoviricetes	Bacteria	Spirochaetota	B62-G9	B62-G9	B62-G9	B62-G9	marine	deep-sea hydrothermal vent sediments from dive 4571_4 depth 0-3 cm
QNBN01000215.1 Spirochaetes bacterium isolate B62_G9 B62_Guay9_scaffold_25689, whole genome shotgun sequence_6	QNBN01000215.1 Spirochaetes bacterium isolate B62_G9 B62_Guay9_scaffold_25689, whole genome shotgun sequence	K02843	waaF, rfaF; heptosyltransferase II [EC:2.4.-.-]	1.2e-54	183.1	0.06	PF01075.17	Glycosyltransferase family 9 (heptosyltransferase)	4.4e-25	82.7	0.04						Viruses;Duplodnaviria;Heunggongvirae;Uroviricota;Caudoviricetes	Bacteria	Spirochaetota	B62-G9	B62-G9	B62-G9	B62-G9	marine	deep-sea hydrothermal vent sediments from dive 4571_4 depth 0-3 cm
NZ_CP053697.2 Pseudomonas sp. S1-A32-2 chromosome, complete genome_fragment_14_1429	NZ_CP053697.2 Pseudomonas sp. S1-A32-2 chromosome, complete genome_fragment_14	K00019	E1.1.1.30, bdh; 3-hydroxybutyrate dehydrogenase [EC:1.1.1.30]	3.4e-50	168.6	0.01	PF00106.25	short chain dehydrogenase	1.2e-45	149.6	0.11						No geNomad classification	Bacteria	Pseudomonadota	Gammaproteobacteria	Pseudomonadales	Pseudomonadaceae	Pseudomonas_E	terrestrial	grassland soil
k141_424745_fragment_2_25	k141_424745_fragment_2	K13766	liuC; methylglutaconyl-CoA hydratase [EC:4.2.1.18]	5.6e-58	193.5	0	PF00378.20	Enoyl-CoA hydratase/isomerase	6.7e-30	99.7	0						Viruses;Duplodnaviria;Heunggongvirae;Uroviricota;Caudoviricetes	Bacteria	Bacteroidota	Bacteroidia	Flavobacteriales	Flavobacteriaceae	Capnocytophaga	host-associated, saliva, animal host, mammalian host, mouth, digestive tract, human host
k141_424745_fragment_2_26	k141_424745_fragment_2	K01775	alr; alanine racemase [EC:5.1.1.1]	1.7e-126	419.7	0	PF01168.20	Alanine racemase, N-terminal domain	1.1e-50	167.8	0						Viruses;Duplodnaviria;Heunggongvirae;Uroviricota;Caudoviricetes	Bacteria	Bacteroidota	Bacteroidia	Flavobacteriales	Flavobacteriaceae	Capnocytophaga	host-associated, saliva, animal host, mammalian host, mouth, digestive tract, human host
1451454.SAMN04317010.LOHF01000004 Pseudomonas caspiana strain FBF102 scaffold00004, whole genome shotgun sequence_fragment_1_9	1451454.SAMN04317010.LOHF01000004 Pseudomonas caspiana strain FBF102 scaffold00004, whole genome shotgun sequence_fragment_1	K01923	purC; phosphoribosylaminoimidazole-succinocarboxamide synthase [EC:6.3.2.6]	4.9e-67	225.1	0.14	PF01259.18	SAICAR synthetase	7.9e-68	224.2	0.12	VOG11815	sp|Q7V0C7|PUR7_PROMP Phosphoribosylaminoimidazole-succinocarboxamide synthase	1.1e-50	167.6	1.65	Viruses;Duplodnaviria;Heunggongvirae;Uroviricota;Caudoviricetes	Bacteria	Pseudomonadota	Gammaproteobacteria	Pseudomonadales	Pseudomonadaceae		anthropogenic, terrestrial, built environment
1451454.SAMN04317010.LOHF01000026 Pseudomonas caspiana strain FBF102 scaffold00026, whole genome shotgun sequence_fragment_1_43	1451454.SAMN04317010.LOHF01000026 Pseudomonas caspiana strain FBF102 scaffold00026, whole genome shotgun sequence_fragment_1	K09471	puuB, ordL; gamma-glutamylputrescine oxidase [EC:1.4.3.-]	3.8e-184	610.5	0.01	PF01266.24	FAD dependent oxidoreductase	2.8e-53	177.1	0.04						Viruses;Duplodnaviria;Heunggongvirae;Uroviricota;Caudoviricetes	Bacteria	Pseudomonadota	Gammaproteobacteria	Pseudomonadales	Pseudomonadaceae		anthropogenic, terrestrial, built environment
k141_379396_3	k141_379396	K01885	EARS, gltX; glutamyl-tRNA synthetase [EC:6.1.1.17]	1.1e-151	504.3	0	PF00749.21	tRNA synthetases class I (E and Q), catalytic domain	7.2e-100	328.8	0.01						Viruses;Duplodnaviria;Heunggongvirae;Uroviricota;Caudoviricetes	Bacteria	Bacillota_A	Clostridia	Oscillospirales	Oscillospiraceae	Limivicinus	rumen, host-associated, animal host, digestive tract
USPQ01000042.1 uncultured Bacteroides sp. isolate UMGS1954 genome assembly, contig: NODE_761_length_22972_cov_9.91452, whole genome shotgun sequence_10	USPQ01000042.1 uncultured Bacteroides sp. isolate UMGS1954 genome assembly, contig: NODE_761_length_22972_cov_9.91452, whole genome shotgun sequence	K08679	E5.1.3.6; UDP-glucuronate 4-epimerase [EC:5.1.3.6]	1.4e-34	116.8	0	PF01370.21	NAD dependent epimerase/dehydratase family	1.1e-27	91.7	0.59	VOG00074	sp|Q9EQC1|3BHS7_MOUSE 3 beta-hydroxysteroid dehydrogenase type 7	5.9e-30	98.7	3.53	Viruses;Duplodnaviria;Heunggongvirae;Uroviricota;Caudoviricetes	Bacteria	Bacteroidota	Bacteroidia	Bacteroidales	Bacteroidaceae	Bacteroides	host-associated	human gut
USPQ01000008.1 uncultured Bacteroides sp. isolate UMGS1954 genome assembly, contig: NODE_192_length_65662_cov_8.32123, whole genome shotgun sequence_fragment_1_17	USPQ01000008.1 uncultured Bacteroides sp. isolate UMGS1954 genome assembly, contig: NODE_192_length_65662_cov_8.32123, whole genome shotgun sequence_fragment_1	K01006	ppdK; pyruvate, orthophosphate dikinase [EC:2.7.9.1]	0	1481.4	0.11	PF02896.18	PEP-utilising enzyme, TIM barrel domain	4e-95	313	0	VOG24004	REFSEQ hypothetical protein	1.7e-114	377.6	0.16	Viruses;Duplodnaviria;Heunggongvirae;Uroviricota;Caudoviricetes	Bacteria	Bacteroidota	Bacteroidia	Bacteroidales	Bacteroidaceae	Bacteroides	host-associated	human gut
k141_293111_fragment_1_21	k141_293111_fragment_1	K00850	pfkA, PFK; 6-phosphofructokinase 1 [EC:2.7.1.11]	2.1e-104	347.7	0	PF00365.20	Phosphofructokinase	4.6e-102	336	0						Viruses;Duplodnaviria;Heunggongvirae;Uroviricota;Caudoviricetes	Bacteria	Bacillota_A	Clostridia	Lachnospirales	Lachnospiraceae	Choladocola	host-associated, animal host, mammalian host, digestive tract, intestine
k141_4497709_7	k141_4497709	K00568	ubiG; 2-polyprenyl-6-hydroxyphenyl methylase / 3-demethylubiquinone-9 3-methyltransferase [EC:2.1.1.222 2.1.1.64]	8.4e-15	51.1	0.05	PF13489.6	Methyltransferase domain	6.8e-16	53.4	0.02						Viruses;Duplodnaviria;Heunggongvirae;Uroviricota;Caudoviricetes	Archaea	Thermoproteota	Nitrososphaeria	Nitrososphaerales	JACPRH01		terrestrial, contaminated, soil
k141_711156_8	k141_711156	K01710	E4.2.1.46, rfbB, rffG; dTDP-glucose 4,6-dehydratase [EC:4.2.1.46]	3.5e-49	164.3	0.23	PF01370.21	NAD dependent epimerase/dehydratase family	4.2e-40	132.5	0.59	VOG00074	sp|Q9EQC1|3BHS7_MOUSE 3 beta-hydroxysteroid dehydrogenase type 7	2.3e-43	143.2	3.53	Viruses;Duplodnaviria;Heunggongvirae;Uroviricota;Caudoviricetes	Archaea	Thermoproteota	Nitrososphaeria	Nitrososphaerales	JACPRH01		terrestrial, contaminated, soil
k141_26711_29	k141_26711	K00390	cysH; phosphoadenosine phosphosulfate reductase [EC:1.8.4.8 1.8.4.10]	5.6e-13	45.7	0.52	PF01507.19	Phosphoadenosine phosphosulfate reductase family	8.5e-12	41	0.34	VOG00137	sp|P03766|Y290_LAMBD Uncharacterized nin region protein ORF290	4.7e-22	74.5	3.44	Viruses;Duplodnaviria;Heunggongvirae;Uroviricota;Caudoviricetes	Bacteria	Bacillota_A	Clostridia	Oscillospirales	Ruminococcaceae	Faecalibacterium	host-associated, adult, age group, animal host, mammalian host, intestine, digestive tract, human host
k141_26711_29	k141_26711	K00390	cysH; phosphoadenosine phosphosulfate reductase [EC:1.8.4.8 1.8.4.10]	5.6e-13	45.7	0.52	PF01507.19	Phosphoadenosine phosphosulfate reductase family	8.5e-12	41	0.34	VOG00137	sp|P03766|Y290_LAMBD Uncharacterized nin region protein ORF290	4.7e-22	74.5	3.44	Viruses;Duplodnaviria;Heunggongvirae;Uroviricota;Caudoviricetes	Bacteria	Desulfobacterota	DSM-4660	Desulfatiglandales	B25-G16	B33-G16	host-associated, adult, age group, animal host, mammalian host, intestine, digestive tract, human host
NZ_JH413808.1 Legionella drancourtii LLAP12 scf_16, whole genome shotgun sequence_fragment_1_37	NZ_JH413808.1 Legionella drancourtii LLAP12 scf_16, whole genome shotgun sequence_fragment_1	K05597	aspQ, ansB, ansA; glutamin-(asparagin-)ase [EC:3.5.1.38]	1.1e-71	239.3	0	PF00710.20	Asparaginase, N-terminal	7.1e-35	116.2	0						Viruses;Duplodnaviria;Heunggongvirae;Uroviricota;Caudoviricetes	Bacteria	Pseudomonadota	Gammaproteobacteria	Legionellales	Legionellaceae	Legionella		none
NZ_JH413808.1 Legionella drancourtii LLAP12 scf_16, whole genome shotgun sequence_fragment_3_194	NZ_JH413808.1 Legionella drancourtii LLAP12 scf_16, whole genome shotgun sequence_fragment_3	K21029	moeB; molybdopterin-synthase adenylyltransferase [EC:2.7.7.80]	1.6e-46	156.8	0.05	PF00899.21	ThiF family	8.7e-43	142.3	0.05	VOG06523	REFSEQ Threonylcarbamoyl AMP synthase	1.7e-12	41.5	0.05	Viruses;Duplodnaviria;Heunggongvirae;Uroviricota;Caudoviricetes	Bacteria	Pseudomonadota	Gammaproteobacteria	Legionellales	Legionellaceae	Legionella		none
k141_4158229_fragment_1_33	k141_4158229_fragment_1	K21029	moeB; molybdopterin-synthase adenylyltransferase [EC:2.7.7.80]	3.5e-21	73.8	0.05	PF00899.21	ThiF family	1.2e-21	72.6	0.05						Viruses;Duplodnaviria;Heunggongvirae;Uroviricota;Caudoviricetes	Bacteria	Bacteroidota	Bacteroidia	Sphingobacteriales	Sphingobacteriaceae	Mucilaginibacter	plant host, host-associated, soil, terrestrial, rhizosphere
k119_7683_fragment_1_74	k119_7683_fragment_1	K20861	ybjI; FMN hydrolase / 5-amino-6-(5-phospho-D-ribitylamino)uracil phosphatase [EC:3.1.3.102 3.1.3.104]	5.8e-76	252.3	0	PF08282.12	haloacid dehalogenase-like hydrolase	5.4e-53	174.4	0.02						Viruses;Duplodnaviria;Heunggongvirae;Uroviricota;Caudoviricetes	Bacteria	Bacillota	Bacilli	Lactobacillales	Streptococcaceae	Streptococcus	host-associated, age group, infant, animal host, mammalian host, mouth, digestive tract, human host
k119_7683_fragment_1_75	k119_7683_fragment_1	K21064	ycsE, yitU, ywtE; 5-amino-6-(5-phospho-D-ribitylamino)uracil phosphatase [EC:3.1.3.104]	1.1e-56	188.9	0.02	PF08282.12	haloacid dehalogenase-like hydrolase	3.9e-62	204.4	0.02						Viruses;Duplodnaviria;Heunggongvirae;Uroviricota;Caudoviricetes	Bacteria	Bacillota	Bacilli	Lactobacillales	Streptococcaceae	Streptococcus	host-associated, age group, infant, animal host, mammalian host, mouth, digestive tract, human host
k141_882176_2	k141_882176	K00067	rfbD, rmlD; dTDP-4-dehydrorhamnose reductase [EC:1.1.1.133]	2.4e-95	317.4	0.04	PF04321.17	RmlD substrate binding domain	5.4e-89	293	0.04	VOG01177	sp|O27818|RMLC_METTH dTDP-4-dehydrorhamnose 3,5-epimerase	1.7e-16	54.8	0.44	Viruses;Duplodnaviria;Heunggongvirae;Uroviricota;Caudoviricetes	Bacteria	Cyanobacteriota	Cyanobacteriia	PCC-6307	Cyanobiaceae	Cyanobium	lentic, low salinity, fresh water, aquatic, alkaline, ph, salinity, lacustrine
k141_882176_3	k141_882176	K01790	rfbC, rmlC; dTDP-4-dehydrorhamnose 3,5-epimerase [EC:5.1.3.13]	6.5e-81	268.5	0.05	PF00908.17	dTDP-4-dehydrorhamnose 3,5-epimerase	2.5e-71	233.7	0.05	VOG01177	sp|O27818|RMLC_METTH dTDP-4-dehydrorhamnose 3,5-epimerase	1.1e-40	134.4	0.44	Viruses;Duplodnaviria;Heunggongvirae;Uroviricota;Caudoviricetes	Bacteria	Cyanobacteriota	Cyanobacteriia	PCC-6307	Cyanobiaceae	Cyanobium	lentic, low salinity, fresh water, aquatic, alkaline, ph, salinity, lacustrine
k141_882176_4	k141_882176	K00973	E2.7.7.24, rfbA, rffH; glucose-1-phosphate thymidylyltransferase [EC:2.7.7.24]	4.9e-153	507.8	0.09	PF00483.23	Nucleotidyl transferase	2.6e-67	221.9	0.07	VOG00806	sp|Q5UNV4|UNAP_MIMIV Probable UDP-N-acetylglucosamine pyrophosphorylase	3.9e-55	182.1	0.55	Viruses;Duplodnaviria;Heunggongvirae;Uroviricota;Caudoviricetes	Bacteria	Cyanobacteriota	Cyanobacteriia	PCC-6307	Cyanobiaceae	Cyanobium	lentic, low salinity, fresh water, aquatic, alkaline, ph, salinity, lacustrine
k141_29318_27	k141_29318	K06167	phnP; phosphoribosyl 1,2-cyclic phosphate phosphodiesterase [EC:3.1.4.55]	2.6e-17	59.3	0.46	PF12706.7	Beta-lactamase superfamily domain	8.3e-13	41.9	0.24	VOG01036	sp|C0SP91|YYCJ_BACSU Putative metallo-hydrolase YycJ	4.9e-33	108.3	3.45	Viruses;Duplodnaviria;Heunggongvirae;Uroviricota;Caudoviricetes	Bacteria	Bacillota_C	Negativicutes	Veillonellales	Veillonellaceae	Veillonella	elderly, host-associated, age group, animal host, mammalian host, intestine, digestive tract, human host
NZ_JQMW01000004.1 Clostridium sp. KNHs214 CC89DRAFT_scf7180000000038_quiver.13_C, whole genome shotgun sequence_fragment_2_107	NZ_JQMW01000004.1 Clostridium sp. KNHs214 CC89DRAFT_scf7180000000038_quiver.13_C, whole genome shotgun sequence_fragment_2	K00657	speG, SAT; diamine N-acetyltransferase [EC:2.3.1.57]	1.1e-11	43.3	0.08	PF13673.7	Acetyltransferase (GNAT) domain	2e-15	52.8	0.03						Viruses;Duplodnaviria;Heunggongvirae;Uroviricota;Caudoviricetes	Bacteria
NZ_JQMW01000009.1 Clostridium sp. KNHs214 CC89DRAFT_scf7180000000030_quiver.4_C, whole genome shotgun sequence_fragment_13_745	NZ_JQMW01000009.1 Clostridium sp. KNHs214 CC89DRAFT_scf7180000000030_quiver.4_C, whole genome shotgun sequence_fragment_13	K07258	dacC, dacA, dacD; serine-type D-Ala-D-Ala carboxypeptidase (penicillin-binding protein 5/6) [EC:3.4.16.4]	8.8e-108	359.2	0.02	PF00768.20	D-alanyl-D-alanine carboxypeptidase	3.8e-76	251.6	0.02						Viruses;Duplodnaviria;Heunggongvirae;Uroviricota;Caudoviricetes	Bacteria
NZ_JQMW01000009.1 Clostridium sp. KNHs214 CC89DRAFT_scf7180000000030_quiver.4_C, whole genome shotgun sequence_fragment_17_1138	NZ_JQMW01000009.1 Clostridium sp. KNHs214 CC89DRAFT_scf7180000000030_quiver.4_C, whole genome shotgun sequence_fragment_17	K00763	pncB, NAPRT1; nicotinate phosphoribosyltransferase [EC:6.3.4.21]	2.2e-175	583	0.03	PF17767.1	Nicotinate phosphoribosyltransferase (NAPRTase) N-terminal domain	3.2e-40	133.4	0.01	VOG00773	sp|Q52I78|NAMPT_PIG Nicotinamide phosphoribosyltransferase	1.2e-30	102.5	7.4	Viruses;Duplodnaviria;Heunggongvirae;Uroviricota;Caudoviricetes	Bacteria
[truncated: 35,246 more rows]

## Sheet: Table 3
Supplementary Table 3: Comparison of GTDB (release 220) taxonomy to observed taxonomic ranks with prophages in Prophage-DB
Taxonomy rank	GTDB bacteria	ProphageDB bacteria	GTDB archaea	ProphageDB archaea
Phylum	175	163	19	20
Class	538	424	64	53
Order	1840	1380	166	127
Family	4870	3323	564	372
Genus	23112	12269	1847	908
Species	107235	34817	5869	1511

## Sheet: Table 4
Supplementary Table 4: CheckV summary results
[truncated: 8 more rows]

[truncated: 20 more sheets: Table 5, Table 6, Table 7, Table 8, Table 9, Table 10, Table 11, Table 12, Table 13, Table 14, Table 15, Table 16, Table 17, Table 18, Table 19, Table 20, Table 21, Table 22, Table 23, Table 24]
