# Supplementary material for: Prophage-DB: a comprehensive database to explore diversity, distribution, and ecology of prophages
Source: Environ Microbiome. 2025 Jan 13;20:5. doi: 10.1186/s40793-024-00659-1 (PMC11730488; doi:10.1186/s40793-024-00659-1)
Supplement: Supplementary file 3 — Supplementary Material 3 [file 40793_2024_659_MOESM3_ESM.xlsx]

## Sheet: Table 1 - Part B
Supplementary Table 1: Metadata associated with prophage genomes. Details of each column are provided on the README page.
file_name	seq_name	n_genes_with_taxonomy_genomad	agreement_genomad	taxid_genomad	lineage_genomad
SPIRE_spire_mag_02564574.phages_lytic	k141_1161678	4	1	2561	Viruses;Duplodnaviria;Heunggongvirae;Uroviricota;Caudoviricetes
GTDB_GCA_900549015.1_genomic.phages_lysogenic	URMH01000015.1_uncultured_Blautia_sp._isolate_UMGS1138_genome_assembly,_contig:_NODE_336_length_54634_cov_4.272412,_whole_genome_shotgun_sequence_fragment_1	39	1	2561	Viruses;Duplodnaviria;Heunggongvirae;Uroviricota;Caudoviricetes
GTDB_GCA_018268465.1_genomic.phages_lysogenic_sequence#2	JAFDWN010000007.1_Actinobacteria_bacterium_isolate_SZAS-8_ACTI-TMP-2__7__length-374477,_whole_genome_shotgun_sequence_fragment_3	8	1	2561	Viruses;Duplodnaviria;Heunggongvirae;Uroviricota;Caudoviricetes
NCBI_GCF_003403135.1_ASM340313v1_genomic.phages_lysogenic	NZ_CP031560.1_Dickeya_dianthicola_strain_ME23_chromosome,_complete_genome_fragment_23	19	1	2561	Viruses;Duplodnaviria;Heunggongvirae;Uroviricota;Caudoviricetes
SPIRE_spire_mag_02720653.phages_lytic_sequence#5	k141_394870	5	1	2561	Viruses;Duplodnaviria;Heunggongvirae;Uroviricota;Caudoviricetes
SPIRE_spire_mag_00719773.phages_lytic_sequence#3	k141_494868	4	1	2561	Viruses;Duplodnaviria;Heunggongvirae;Uroviricota;Caudoviricetes
GTDB_GCA_016919605.1_genomic.phages_lytic_sequence#9	JACXTQ010000273.1_Methylovulum_sp._isolate_bin_110_IMCAS_k117_8241920,_whole_genome_shotgun_sequence	5	1	2561	Viruses;Duplodnaviria;Heunggongvirae;Uroviricota;Caudoviricetes
SPIRE_spire_mag_02562162.phages_lysogenic	k141_139367_fragment_1	3	1	2561	Viruses;Duplodnaviria;Heunggongvirae;Uroviricota;Caudoviricetes
GTDB_GCA_017523615.1_genomic.phages_lytic_sequence#2	JAFWWK010000264.1_Clostridia_bacterium_isolate_RGIG6132_Sheep_Omasum.Co__c3153408,_whole_genome_shotgun_sequence	4	1	2561	Viruses;Duplodnaviria;Heunggongvirae;Uroviricota;Caudoviricetes
GTDB_GCA_003254465.1_genomic.phages_lytic_sequence#5	QDFI01000154.1_Rhodobacteraceae_bacterium_LMIT002_Scaffold155,_whole_genome_shotgun_sequence	3	1	2561	Viruses;Duplodnaviria;Heunggongvirae;Uroviricota;Caudoviricetes
GTDB_GCF_016899975.1_genomic.phages_lysogenic	NZ_JACJJN010000007.1_Lacrimispora_saccharolytica_strain_An817_An817_NODE_7_length_119509_cov_57.0425,_whole_genome_shotgun_sequence_fragment_1	17	0.9747	2561	Viruses;Duplodnaviria;Heunggongvirae;Uroviricota;Caudoviricetes
SPIRE_spire_mag_00869057.phages_lysogenic_sequence#2	k141_705152	2	1	2561	Viruses;Duplodnaviria;Heunggongvirae;Uroviricota;Caudoviricetes
SPIRE_specI_v4_03644.phages_lysogenic_sequence#2	1913988.SAMN19297868.JAHIWB010000011_MAG:_AlphaPseudomonadota_bacterium_isolate_MM_PW_MetaG.mb.17_MM_PW_MetaG.mb.17_k141_341175,_whole_genome_shotgun_sequence_fragment_1	6	1	2561	Viruses;Duplodnaviria;Heunggongvirae;Uroviricota;Caudoviricetes
GTDB_GCA_017542725.1_genomic.phages_lytic_sequence#7	JAFXWR010000036.1_Lachnospiraceae_bacterium_isolate_RGIG6814_Sheep_Rumen-4__c169382,_whole_genome_shotgun_sequence	3	1	2561	Viruses;Duplodnaviria;Heunggongvirae;Uroviricota;Caudoviricetes
SPIRE_spire_mag_01959484.phages_lytic_sequence#3	k141_5637812	4	1	2561	Viruses;Duplodnaviria;Heunggongvirae;Uroviricota;Caudoviricetes
GTDB_GCA_015657735.1_genomic.phages_lytic_sequence#7	SSSX01000453.1_Zoogloeaceae_bacterium_isolate_EBPR_Bin8_EBPR_Bin8_491956,_whole_genome_shotgun_sequence	3	1	2561	Viruses;Duplodnaviria;Heunggongvirae;Uroviricota;Caudoviricetes
SPIRE_spire_mag_00176577.phages_lysogenic_sequence#2	k141_204264	14	1	2561	Viruses;Duplodnaviria;Heunggongvirae;Uroviricota;Caudoviricetes
SPIRE_spire_mag_01458916.phages_lytic_sequence#18	k141_211521	4	1	2561	Viruses;Duplodnaviria;Heunggongvirae;Uroviricota;Caudoviricetes
SPIRE_spire_mag_02206784.phages_lytic	k141_10716	20	1	2561	Viruses;Duplodnaviria;Heunggongvirae;Uroviricota;Caudoviricetes
SPIRE_spire_mag_02505407.phages_lysogenic	k141_409044_fragment_2	15	1	2561	Viruses;Duplodnaviria;Heunggongvirae;Uroviricota;Caudoviricetes
SPIRE_spire_mag_00709642.phages_lytic_sequence#88	k141_321555	3	1	2561	Viruses;Duplodnaviria;Heunggongvirae;Uroviricota;Caudoviricetes
GTDB_GCA_017941635.1_genomic.phages_lytic_sequence#20	JAGAVZ010000160.1_Cellulosilyticum_sp._isolate_RGIG8824_Water_deer_Ileum.Co__c108718,_whole_genome_shotgun_sequence	5	1	2561	Viruses;Duplodnaviria;Heunggongvirae;Uroviricota;Caudoviricetes
SPIRE_specI_v4_06483.phages_lytic	297314.SAMEA8805400.CAJUBW010000025_TPA_asm:_uncultured_Lachnospiraceae_bacterium_isolate_MGBC123032_genome_assembly,_contig:_MGBC123032.25,_whole_genome_shotgun_sequence	29	1	2561	Viruses;Duplodnaviria;Heunggongvirae;Uroviricota;Caudoviricetes
SPIRE_spire_mag_00283069.phages_lysogenic_sequence#2	k141_173062_fragment_1	19	1	2561	Viruses;Duplodnaviria;Heunggongvirae;Uroviricota;Caudoviricetes
GTDB_GCF_018614415.1_genomic.phages_lysogenic	NZ_JAGGOO010000069.1_Streptomyces_sp._ISL-12_ISL12_70,_whole_genome_shotgun_sequence_fragment_1	36	1	2561	Viruses;Duplodnaviria;Heunggongvirae;Uroviricota;Caudoviricetes
GTDB_GCF_900626145.1_genomic.phages_lytic	NZ_LR130819.1_Intestinimonas_timonensis_strain_GD4,_whole_genome_shotgun_sequence	1	1	2561	Viruses;Duplodnaviria;Heunggongvirae;Uroviricota;Caudoviricetes
SPIRE_spire_mag_02869842.phages_lytic	k141_167511	1	1	2561	Viruses;Duplodnaviria;Heunggongvirae;Uroviricota;Caudoviricetes
SPIRE_spire_mag_01988936.phages_lytic_sequence#11	k119_42030	5	1	2561	Viruses;Duplodnaviria;Heunggongvirae;Uroviricota;Caudoviricetes
GTDB_GCF_900199515.1_genomic.phages_lysogenic	NZ_LT963433.1_Massilicoli_timonensis_strain_Marseille-P3755,_whole_genome_shotgun_sequence_fragment_2	41	1	2561	Viruses;Duplodnaviria;Heunggongvirae;Uroviricota;Caudoviricetes
GTDB_GCA_910576545.1_genomic.phages_lytic_sequence#4	CAJTKM010000077.1_Lachnospiraceae_bacterium_isolate_B68_genome_assembly,_contig:_MGBC000260.77,_whole_genome_shotgun_sequence	2	1	2561	Viruses;Duplodnaviria;Heunggongvirae;Uroviricota;Caudoviricetes
SPIRE_specI_v4_13881.phages_lytic	866510.SAMEA6954079.CAIVPM010000032_uncultured_Chitinophagaceae_bacterium_isolate_Umea1_bin-0343_genome_assembly,_contig:_bin-0343:032/511,_whole_genome_shotgun_sequence	1	1	2561	Viruses;Duplodnaviria;Heunggongvirae;Uroviricota;Caudoviricetes
SPIRE_spire_mag_01283591.phages_lytic_sequence#3	k139_319455	1	1	2561	Viruses;Duplodnaviria;Heunggongvirae;Uroviricota;Caudoviricetes
NCBI_GCF_016649425.1_ASM1664942v1_genomic.phages_lytic_sequence#4	NZ_JADRCR010000025.1_Jinshanibacter_allomyrinae_strain_BWR-B9_contig25,_whole_genome_shotgun_sequence	2	1	2561	Viruses;Duplodnaviria;Heunggongvirae;Uroviricota;Caudoviricetes
SPIRE_spire_mag_01822042.phages_lytic	k141_1110419	1	1	2561	Viruses;Duplodnaviria;Heunggongvirae;Uroviricota;Caudoviricetes
SPIRE_spire_mag_00907884.phages_lytic	k141_2823642	5	1	2561	Viruses;Duplodnaviria;Heunggongvirae;Uroviricota;Caudoviricetes
GTDB_GCF_014904705.1_genomic.phages_lysogenic_sequence#2	NZ_JACZCQ010000015.1_Nisaea_sp._NBU1469_Scaffold8_1,_whole_genome_shotgun_sequence_fragment_1	13	1	2561	Viruses;Duplodnaviria;Heunggongvirae;Uroviricota;Caudoviricetes
GTDB_GCA_903827375.1_genomic.phages_lytic_sequence#6	CAIKHZ010000064.1_Akkermansiaceae_bacterium_isolate_Umea1p3_bin-495_genome_assembly,_contig:_bin-495:064/370,_whole_genome_shotgun_sequence	2	1	2561	Viruses;Duplodnaviria;Heunggongvirae;Uroviricota;Caudoviricetes
SPIRE_spire_mag_01945515.phages_lytic	k141_1170152	5	1	2561	Viruses;Duplodnaviria;Heunggongvirae;Uroviricota;Caudoviricetes
SPIRE_spire_mag_01821995.phages_lytic	k141_5899277	20	1	2561	Viruses;Duplodnaviria;Heunggongvirae;Uroviricota;Caudoviricetes
SPIRE_spire_mag_02349782.phages_lytic	k141_93228	1	1	2561	Viruses;Duplodnaviria;Heunggongvirae;Uroviricota;Caudoviricetes
GTDB_GCA_900759575.1_genomic.phages_lytic_sequence#2	CAAEVU010000208.1_TPA_asm:_Clostridia_bacterium,_isolate_HGM12913,_WGS_project_CAAEVU010000000_data,_contig:_ERS608618_39_k95_86403,_whole_genome_shotgun_sequence	3	1	2561	Viruses;Duplodnaviria;Heunggongvirae;Uroviricota;Caudoviricetes
SPIRE_spire_mag_00791345.phages_lytic_sequence#17	k141_362015	3	1	2561	Viruses;Duplodnaviria;Heunggongvirae;Uroviricota;Caudoviricetes
GTDB_GCF_002269125.1_genomic.phages_lysogenic_sequence#2	NZ_NQKI01000021.1_Pseudomonas_lundensis_strain_L1802_Pseudomonas_lundensis_L1802_Contig21,_whole_genome_shotgun_sequence_fragment_2	15	1	2561	Viruses;Duplodnaviria;Heunggongvirae;Uroviricota;Caudoviricetes
GTDB_GCF_007859195.1_genomic.phages_lysogenic	NZ_VOHL01000001.1_Streptococcus_pharyngis_strain_CCUG_66496_Scaffold1,_whole_genome_shotgun_sequence_fragment_14	39	1	2561	Viruses;Duplodnaviria;Heunggongvirae;Uroviricota;Caudoviricetes
SPIRE_specI_v4_13697.phages_lytic	181674.SAMEA6954020.CAIYOW010000053_uncultured_Methylococcaceae_bacterium_isolate_Kiruna_bin-11170_genome_assembly,_contig:_bin-11170:053/162,_whole_genome_shotgun_sequence	2	1	2561	Viruses;Duplodnaviria;Heunggongvirae;Uroviricota;Caudoviricetes
GTDB_GCF_000971295.1_genomic.phages_lysogenic	NZ_LANJ01000011.1_Devosia_epidermidihirudinis_strain_E84_contig11,_whole_genome_shotgun_sequence_fragment_1	28	1	2561	Viruses;Duplodnaviria;Heunggongvirae;Uroviricota;Caudoviricetes
GTDB_GCA_910583885.1_genomic.phages_lytic_sequence#19	CAJUAC010000213.1_TPA_asm:_uncultured_Oscillospiraceae_bacterium_isolate_MGBC119734_genome_assembly,_contig:_MGBC119734.213,_whole_genome_shotgun_sequence	3	1	2561	Viruses;Duplodnaviria;Heunggongvirae;Uroviricota;Caudoviricetes
SPIRE_spire_mag_00175925.phages_lytic_sequence#6	k141_708409	1	1	8278	Viruses;Duplodnaviria;Heunggongvirae;Uroviricota;Caudoviricetes;Ackermannviridae
SPIRE_spire_mag_02866637.phages_lytic_sequence#2	k141_97843	5	1	2561	Viruses;Duplodnaviria;Heunggongvirae;Uroviricota;Caudoviricetes
SPIRE_spire_mag_00834242.phages_lytic_sequence#5	k141_22178	3	1	2561	Viruses;Duplodnaviria;Heunggongvirae;Uroviricota;Caudoviricetes
SPIRE_specI_v4_04952.phages_lytic_sequence#4	1046596.SAMN02369460.AYYH01000039_Liquorilactobacillus_mali_KCTC_3596_=_DSM_20444_Scaffold39,_whole_genome_shotgun_sequence	17	1	2561	Viruses;Duplodnaviria;Heunggongvirae;Uroviricota;Caudoviricetes
SPIRE_spire_mag_01338466.phages_lysogenic_sequence#2	k141_24161	3	1	2561	Viruses;Duplodnaviria;Heunggongvirae;Uroviricota;Caudoviricetes
GTDB_GCA_017466205.1_genomic.phages_lytic_sequence#3	JAFTUP010000274.1_Clostridia_bacterium_isolate_RGIG4164_Roe_deer_Colon-2__c559295,_whole_genome_shotgun_sequence	3	1	2561	Viruses;Duplodnaviria;Heunggongvirae;Uroviricota;Caudoviricetes
SPIRE_spire_mag_00221531.phages_lytic_sequence#5	k115_87575	7	1	2561	Viruses;Duplodnaviria;Heunggongvirae;Uroviricota;Caudoviricetes
SPIRE_spire_mag_02439389.phages_lytic_sequence#2	k141_308315	1	1	2561	Viruses;Duplodnaviria;Heunggongvirae;Uroviricota;Caudoviricetes
SPIRE_spire_mag_00919463.phages_lysogenic	k119_283884	36	0.9699	2561	Viruses;Duplodnaviria;Heunggongvirae;Uroviricota;Caudoviricetes
SPIRE_spire_mag_02982017.phages_lysogenic_sequence#2	k99_162502_fragment_1	19	1	2561	Viruses;Duplodnaviria;Heunggongvirae;Uroviricota;Caudoviricetes
NCBI_GCF_014650395.1_ASM1465039v1_genomic.phages_lytic_sequence#5	NZ_BMUW01000030.1_Streptomyces_pluricolorescens_strain_JCM_4602_sequence30,_whole_genome_shotgun_sequence	3	1	2561	Viruses;Duplodnaviria;Heunggongvirae;Uroviricota;Caudoviricetes
SPIRE_specI_v4_00543.phages_lytic_sequence#11	1002364.SAMN02299450.JH417522_Hafnia_alvei_ATCC_51873_genomic_scaffold_Scfld137,_whole_genome_shotgun_sequence	4	1	2561	Viruses;Duplodnaviria;Heunggongvirae;Uroviricota;Caudoviricetes
GTDB_GCA_012032525.1_genomic.phages_lysogenic_sequence#2	JAAUSV010000007.1_Leptolyngbyaceae_cyanobacterium_SL_7_1_NODE_246_length_32026_cov_3.063105,_whole_genome_shotgun_sequence_fragment_1	3	1	2561	Viruses;Duplodnaviria;Heunggongvirae;Uroviricota;Caudoviricetes
SPIRE_spire_mag_01754490.phages_lytic_sequence#8	k141_1722801	3	1	2561	Viruses;Duplodnaviria;Heunggongvirae;Uroviricota;Caudoviricetes
SPIRE_spire_mag_00550303.phages_lytic_sequence#2	k141_316436	6	1	2561	Viruses;Duplodnaviria;Heunggongvirae;Uroviricota;Caudoviricetes
GTDB_GCA_000621985.1_genomic.phages_lysogenic	JHWW01000005.1_Lachnospiraceae_bacterium_V9D3004_T524DRAFT_scaffold00004.4_C,_whole_genome_shotgun_sequence_fragment_2	14	0.9522	2561	Viruses;Duplodnaviria;Heunggongvirae;Uroviricota;Caudoviricetes
SPIRE_spire_mag_00909833.phages_lytic_sequence#16	k141_240969	3	1	2561	Viruses;Duplodnaviria;Heunggongvirae;Uroviricota;Caudoviricetes
SPIRE_specI_v4_07830.phages_lytic_sequence#15	172733.SAMEA6151685.CADARD010000132_uncultured_Clostridiales_bacterium_isolate_RUG13548_genome_assembly,_contig:_RUG13548_asm_132,_whole_genome_shotgun_sequence	4	1	2561	Viruses;Duplodnaviria;Heunggongvirae;Uroviricota;Caudoviricetes
GTDB_GCF_018919145.1_genomic.phages_lysogenic_sequence#4	NZ_JAHLQJ010000001.1_Paenibacillus_sp._MSJ-6_Scaffold1,_whole_genome_shotgun_sequence_fragment_1	24	1	2561	Viruses;Duplodnaviria;Heunggongvirae;Uroviricota;Caudoviricetes
SPIRE_spire_mag_00195232.phages_lytic_sequence#2	k141_105586	11	1	2561	Viruses;Duplodnaviria;Heunggongvirae;Uroviricota;Caudoviricetes
SPIRE_spire_mag_02759490.phages_lytic_sequence#3	k141_38480	3	1	2561	Viruses;Duplodnaviria;Heunggongvirae;Uroviricota;Caudoviricetes
SPIRE_spire_mag_00097998.phages_lytic	k141_552983	1	1	2561	Viruses;Duplodnaviria;Heunggongvirae;Uroviricota;Caudoviricetes
SPIRE_spire_mag_01240450.phages_lytic_sequence#4	k141_82756	4	1	2561	Viruses;Duplodnaviria;Heunggongvirae;Uroviricota;Caudoviricetes
GTDB_GCA_001897285.1_genomic.phages_lysogenic	MKSM01000040.1_MAG:_Nitrobacter_sp._62-23_SCNpilot_cont_300_bf_scaffold_1833,_whole_genome_shotgun_sequence_fragment_1	4	1	2561	Viruses;Duplodnaviria;Heunggongvirae;Uroviricota;Caudoviricetes
SPIRE_spire_mag_00080094.phages_lytic_sequence#3	k141_1625284	5	1	2561	Viruses;Duplodnaviria;Heunggongvirae;Uroviricota;Caudoviricetes
GTDB_GCF_000960975.1_genomic.phages_lysogenic_sequence#6	NZ_CP010803.1_Martelella_endophytica_strain_YC6887_chromosome,_complete_genome_fragment_21	35	1	2561	Viruses;Duplodnaviria;Heunggongvirae;Uroviricota;Caudoviricetes
SPIRE_spire_mag_02219725.phages_lytic_sequence#3	k141_111331	7	1	2561	Viruses;Duplodnaviria;Heunggongvirae;Uroviricota;Caudoviricetes
SPIRE_spire_mag_01787098.phages_lytic_sequence#6	k141_62041	3	1	2561	Viruses;Duplodnaviria;Heunggongvirae;Uroviricota;Caudoviricetes
SPIRE_spire_mag_02170731.phages_lytic	k141_134496	3	1	2561	Viruses;Duplodnaviria;Heunggongvirae;Uroviricota;Caudoviricetes
NCBI_GCF_004794175.1_ASM479417v1_genomic.phages_lysogenic_sequence#2	NZ_SRZK01000005.1_Streptomyces_rhizosphaericola_strain_1AS2c_1AS2c.1_5_DSM105299.00005_1AS2c.1,_whole_genome_shotgun_sequence_fragment_1	5	1	2561	Viruses;Duplodnaviria;Heunggongvirae;Uroviricota;Caudoviricetes
SPIRE_specI_v4_07977.phages_lytic_sequence#9	172733.SAMEA7848168.CAJJKB010000171_TPA_asm:_uncultured_Clostridiales_bacterium_isolate_SRR5519182-bin.6_genome_assembly,_contig:_NODE_8992_length_3513_cov_6.240023,_whole_genome_shotgun_sequence	3	1	2561	Viruses;Duplodnaviria;Heunggongvirae;Uroviricota;Caudoviricetes
GTDB_GCA_003452695.1_genomic.phages_lysogenic	DMNP01000287.1_TPA_asm:_Eggerthellaceae_bacterium_isolate_UBA9715_contig_15877,_whole_genome_shotgun_sequence	14	1	2561	Viruses;Duplodnaviria;Heunggongvirae;Uroviricota;Caudoviricetes
NCBI_GCF_921294215.1_V_marisflavi_CECT7928_genomic.phages_lysogenic	NZ_CAKLDM010000004.1_Vibrio_marisflavi_CECT_7928_isolate_WH134,_whole_genome_shotgun_sequence	31	1	2561	Viruses;Duplodnaviria;Heunggongvirae;Uroviricota;Caudoviricetes
SPIRE_specI_v4_17619.phages_lytic_sequence#2	1898207.SAMN19225116.JAHZGE010000112_MAG:_Clostridiales_bacterium_isolate_HRGM_Genome_3050_HRGM_Genome_3050_112,_whole_genome_shotgun_sequence	5	1	2561	Viruses;Duplodnaviria;Heunggongvirae;Uroviricota;Caudoviricetes
SPIRE_spire_mag_01684532.phages_lytic_sequence#2	k141_340070	9	1	2561	Viruses;Duplodnaviria;Heunggongvirae;Uroviricota;Caudoviricetes
NCBI_GCF_021365465.1_ASM2136546v1_genomic.phages_lysogenic	NZ_CP089932.1_Erwinia_tracheiphila_strain_BHKY_chromosome,_complete_genome_fragment_67	51	1	2561	Viruses;Duplodnaviria;Heunggongvirae;Uroviricota;Caudoviricetes
SPIRE_spire_mag_01919794.phages_lytic_sequence#3	k141_871159	2	1	2561	Viruses;Duplodnaviria;Heunggongvirae;Uroviricota;Caudoviricetes
GTDB_GCA_900769845.1_genomic.phages_lysogenic	CAAGIF010000073.1_TPA_asm:_uncultured_Oscillospiraceae_bacterium,_isolate_HGM13051,_WGS_project_CAAGIF010000000_data,_contig:_SRS476288_72_k119_127924,_whole_genome_shotgun_sequence_fragment_1	7	1	2561	Viruses;Duplodnaviria;Heunggongvirae;Uroviricota;Caudoviricetes
SPIRE_spire_mag_00792606.phages_lytic_sequence#24	k141_424820	2	1	2561	Viruses;Duplodnaviria;Heunggongvirae;Uroviricota;Caudoviricetes
SPIRE_spire_mag_01775861.phages_lytic_sequence#4	k141_154667	3	1	2561	Viruses;Duplodnaviria;Heunggongvirae;Uroviricota;Caudoviricetes
GTDB_GCF_003315515.1_genomic.phages_lysogenic_sequence#3	NZ_QNRY01000003.1_Brenneria_salicis_ATCC_15712_=_DSM_30166_Ga0244580_103,_whole_genome_shotgun_sequence_fragment_1	8	1	2561	Viruses;Duplodnaviria;Heunggongvirae;Uroviricota;Caudoviricetes
GTDB_GCF_000515215.1_genomic.phages_lysogenic_sequence#2	NZ_KI911557.1_Methylomonas_sp._11b_scaffold1,_whole_genome_shotgun_sequence_fragment_29	37	1	2561	Viruses;Duplodnaviria;Heunggongvirae;Uroviricota;Caudoviricetes
SPIRE_spire_mag_01958465.phages_lytic	k141_582291	2	1	2561	Viruses;Duplodnaviria;Heunggongvirae;Uroviricota;Caudoviricetes
GTDB_GCA_013216005.1_genomic.phages_lytic_sequence#6	JABSOJ010000043.1_Alteromonadaceae_bacterium_isolate_DT_5_DT-Alteromonadaceae-2_scaffold_45,_whole_genome_shotgun_sequence	5	1	2561	Viruses;Duplodnaviria;Heunggongvirae;Uroviricota;Caudoviricetes
GTDB_GCA_017465885.1_genomic.phages_lysogenic	JAFTVG010000011.1_Clostridia_bacterium_isolate_RGIG4181_Roe_deer_Colon-2__c578,_whole_genome_shotgun_sequence_fragment_2	3	1	2561	Viruses;Duplodnaviria;Heunggongvirae;Uroviricota;Caudoviricetes
SPIRE_spire_mag_02004251.phages_lytic_sequence#2	k141_52263	2	1	2561	Viruses;Duplodnaviria;Heunggongvirae;Uroviricota;Caudoviricetes
GTDB_GCA_018884025.1_genomic.phages_lytic_sequence#2	JAHLFB010000131.1_MAG:_Candidatus_Phocaeicola_faecipullorum_isolate_17637_A2M15__C208041_L11918,_whole_genome_shotgun_sequence	12	1	2561	Viruses;Duplodnaviria;Heunggongvirae;Uroviricota;Caudoviricetes
SPIRE_spire_mag_01691461.phages_lytic_sequence#7	k141_611854	37	1	2561	Viruses;Duplodnaviria;Heunggongvirae;Uroviricota;Caudoviricetes
SPIRE_spire_mag_00017413.phages_lytic_sequence#18	k141_151324	1	1	2561	Viruses;Duplodnaviria;Heunggongvirae;Uroviricota;Caudoviricetes
SPIRE_spire_mag_01091590.phages_lysogenic_sequence#2	k141_58735	5	1	2561	Viruses;Duplodnaviria;Heunggongvirae;Uroviricota;Caudoviricetes
GTDB_GCA_002733205.1_genomic.phages_lytic_sequence#3	NVUW01000016.1_Thalassobium_sp._isolate_NORP79_Contig_source1382A_23563,_whole_genome_shotgun_sequence	34	1	2561	Viruses;Duplodnaviria;Heunggongvirae;Uroviricota;Caudoviricetes
SPIRE_spire_mag_02517801.phages_lytic_sequence#2	k141_45575	2	1	2561	Viruses;Duplodnaviria;Heunggongvirae;Uroviricota;Caudoviricetes
GTDB_GCA_002724185.1_genomic.phages_lytic_sequence#3	PBOB01000051.1_Acidiferrobacteraceae_bacterium_isolate_RS826_TaraRedSea_contig_135124,_whole_genome_shotgun_sequence	1	1	2561	Viruses;Duplodnaviria;Heunggongvirae;Uroviricota;Caudoviricetes
SPIRE_spire_mag_02972879.phages_lytic	k141_151075	34	1	2561	Viruses;Duplodnaviria;Heunggongvirae;Uroviricota;Caudoviricetes
SPIRE_spire_mag_00825288.phages_lytic_sequence#3	k141_404987	4	1	2561	Viruses;Duplodnaviria;Heunggongvirae;Uroviricota;Caudoviricetes
SPIRE_specI_v4_00353.phages_lysogenic_sequence#4	997874.SAMN02463917.JH724090_Bacteroides_cellulosilyticus_CL02T12C19_genomic_scaffold_supercont1.6,_whole_genome_shotgun_sequence_fragment_4	67	1	2561	Viruses;Duplodnaviria;Heunggongvirae;Uroviricota;Caudoviricetes
SPIRE_spire_mag_02202029.phages_lytic_sequence#3	k141_1091989	3	1	2561	Viruses;Duplodnaviria;Heunggongvirae;Uroviricota;Caudoviricetes
SPIRE_specI_v4_40328.phages_lysogenic_sequence#2	1671927.SAMEA8805116.CAJTPH010000013_TPA_asm:_uncultured_Acetatifactor_sp._isolate_MGBC107221_genome_assembly,_contig:_MGBC107221.13,_whole_genome_shotgun_sequence_fragment_2	29	1	2561	Viruses;Duplodnaviria;Heunggongvirae;Uroviricota;Caudoviricetes
GTDB_GCF_900114615.1_genomic.phages_lytic_sequence#5	NZ_FOTS01000114.1_Pelosinus_propionicus_DSM_13327,_whole_genome_shotgun_sequence	1	1	2561	Viruses;Duplodnaviria;Heunggongvirae;Uroviricota;Caudoviricetes
SPIRE_spire_mag_00873963.phages_lytic_sequence#2	k141_853992	5	1	2561	Viruses;Duplodnaviria;Heunggongvirae;Uroviricota;Caudoviricetes
GTDB_GCF_001886855.1_genomic.phages_lysogenic_sequence#4	NZ_CP013197.1_Spiroplasma_citri_strain_R8-A2_chromosome,_complete_genome_fragment_22	25	0.6072	2561	Viruses;Duplodnaviria;Heunggongvirae;Uroviricota;Caudoviricetes
SPIRE_spire_mag_01755752.phages_lytic_sequence#9	k141_348754	1	1	2561	Viruses;Duplodnaviria;Heunggongvirae;Uroviricota;Caudoviricetes
SPIRE_spire_mag_02503332.phages_lytic_sequence#2	k119_1376610	4	0.7293	2561	Viruses;Duplodnaviria;Heunggongvirae;Uroviricota;Caudoviricetes
GTDB_GCF_000315235.1_genomic.phages_lytic_sequence#4	NZ_BALG01000084.1_Paenibacillus_popilliae_ATCC_14706,_whole_genome_shotgun_sequence	24	1	2561	Viruses;Duplodnaviria;Heunggongvirae;Uroviricota;Caudoviricetes
SPIRE_spire_mag_01764309.phages_lytic_sequence#4	k141_31058	6	1	2561	Viruses;Duplodnaviria;Heunggongvirae;Uroviricota;Caudoviricetes
SPIRE_spire_mag_01751910.phages_lytic	k141_707186	4	1	2561	Viruses;Duplodnaviria;Heunggongvirae;Uroviricota;Caudoviricetes
GTDB_GCA_003343905.1_genomic.phages_lytic_sequence#7	QAKI01000064.1_MAG:_Subdoligranulum_variabile_isolate_CIM:MAG_1127_contig_113688,_whole_genome_shotgun_sequence	1	1	2561	Viruses;Duplodnaviria;Heunggongvirae;Uroviricota;Caudoviricetes
GTDB_GCA_009830035.1_genomic.phages_lysogenic_sequence#2	SZZY01000019.1_Pantoea_sp._Eser_plasmid_unnamed1,_whole_genome_shotgun_sequence_fragment_1	1	1	2561	Viruses;Duplodnaviria;Heunggongvirae;Uroviricota;Caudoviricetes
SPIRE_spire_mag_00000250.phages_lysogenic_sequence#2	k141_2037143	25	1	2561	Viruses;Duplodnaviria;Heunggongvirae;Uroviricota;Caudoviricetes
GTDB_GCF_009569385.1_genomic.phages_lysogenic_sequence#3	NZ_WBOF01000001.1_Streptomyces_kaniharaensis_strain_SF-557_unitig_0,_whole_genome_shotgun_sequence_fragment_67	24	0.9882	2561	Viruses;Duplodnaviria;Heunggongvirae;Uroviricota;Caudoviricetes
GTDB_GCF_013280595.1_genomic.phages_lysogenic_sequence#2	NZ_JAAATY010000025.1_Kibdelosporangium_persicum_strain_4NS15_sequence_25,_whole_genome_shotgun_sequence_fragment_4	4	1	2561	Viruses;Duplodnaviria;Heunggongvirae;Uroviricota;Caudoviricetes
GTDB_GCA_903831655.1_genomic.phages_lytic_sequence#7	CAIKYO010000136.1_uncultured_Burkholderiales_bacterium_isolate_C24_bin-2397_genome_assembly,_contig:_bin-2397:136/463,_whole_genome_shotgun_sequence	3	1	2561	Viruses;Duplodnaviria;Heunggongvirae;Uroviricota;Caudoviricetes
GTDB_GCF_009932395.1_genomic.phages_lysogenic	NZ_LSRS01000004.1_Sporotomaculum_syntrophicum_strain_FB_SPSYN_contig000004,_whole_genome_shotgun_sequence_fragment_3	6	1	2561	Viruses;Duplodnaviria;Heunggongvirae;Uroviricota;Caudoviricetes
GTDB_GCF_000173835.1_genomic.phages_lytic_sequence#3	NZ_ACCS01000052.1_Alicyclobacillus_acidocaldarius_LAA1_ctg62,_whole_genome_shotgun_sequence	2	1	2561	Viruses;Duplodnaviria;Heunggongvirae;Uroviricota;Caudoviricetes
SPIRE_spire_mag_02088045.phages_lytic_sequence#10	k141_1810667	4	1	2561	Viruses;Duplodnaviria;Heunggongvirae;Uroviricota;Caudoviricetes
SPIRE_spire_mag_02213635.phages_lytic_sequence#4	k141_1072254	1	1	2561	Viruses;Duplodnaviria;Heunggongvirae;Uroviricota;Caudoviricetes
GTDB_GCF_900094945.1_genomic.phages_lysogenic	NZ_FMAQ01000002.1_Gilliamella_bombicola_strain_R-53248,_whole_genome_shotgun_sequence_fragment_4	32	1	2561	Viruses;Duplodnaviria;Heunggongvirae;Uroviricota;Caudoviricetes
SPIRE_spire_mag_01118992.phages_lytic	k141_556149	3	1	2561	Viruses;Duplodnaviria;Heunggongvirae;Uroviricota;Caudoviricetes
GTDB_GCF_002095465.1_genomic.phages_lysogenic_sequence#3	NZ_MLFP01000034.1_Pantoea_rodasii_strain_LMG_26273_Contig0034_,_whole_genome_shotgun_sequence	14	1	2561	Viruses;Duplodnaviria;Heunggongvirae;Uroviricota;Caudoviricetes
SPIRE_spire_mag_02976966.phages_lytic_sequence#6	k141_94887	6	1	2561	Viruses;Duplodnaviria;Heunggongvirae;Uroviricota;Caudoviricetes
SPIRE_spire_mag_02370640.phages_lysogenic	k141_38512_fragment_1	2	1	2561	Viruses;Duplodnaviria;Heunggongvirae;Uroviricota;Caudoviricetes
SPIRE_spire_mag_00839387.phages_lytic	k141_11209	1	1	2561	Viruses;Duplodnaviria;Heunggongvirae;Uroviricota;Caudoviricetes
GTDB_GCF_006980715.1_genomic.phages_lytic_sequence#9	NZ_SBHN01000063.1_Telmatospirillum_sp._J64-1_Scaffold63,_whole_genome_shotgun_sequence	2	1	2561	Viruses;Duplodnaviria;Heunggongvirae;Uroviricota;Caudoviricetes
SPIRE_specI_v4_41315.phages_lytic_sequence#4	2569093.SAMEA6955114.CAITIX010000099_uncultured_Acidobacteriia_bacterium_isolate_VK_bin-3395_genome_assembly,_contig:_bin-3395:099/454,_whole_genome_shotgun_sequence	21	1	2561	Viruses;Duplodnaviria;Heunggongvirae;Uroviricota;Caudoviricetes
SPIRE_spire_mag_02209894.phages_lytic	k141_60391	1	1	2561	Viruses;Duplodnaviria;Heunggongvirae;Uroviricota;Caudoviricetes
GTDB_GCF_001571005.1_genomic.phages_lysogenic_sequence#2	NZ_BCST01000006.1_Herbiconiux_solani_NBRC_106740,_whole_genome_shotgun_sequence_fragment_3	24	1	2561	Viruses;Duplodnaviria;Heunggongvirae;Uroviricota;Caudoviricetes
GTDB_GCA_002404515.1_genomic.phages_lysogenic_sequence#5	DHJV01000151.1_MAG_TPA_asm:_Lachnospiraceae_bacterium_UBA4711_UBA4711_contig_4421,_whole_genome_shotgun_sequence	1	1	2561	Viruses;Duplodnaviria;Heunggongvirae;Uroviricota;Caudoviricetes
GTDB_GCA_016869335.1_genomic.phages_lytic	VGEJ01000238.1_AlphaPseudomonadota_bacterium_isolate_K_Offshore_80m_m2_061_K_Offshore_80m_m2_061_Ga0194132_10033635,_whole_genome_shotgun_sequence	4	1	2561	Viruses;Duplodnaviria;Heunggongvirae;Uroviricota;Caudoviricetes
SPIRE_spire_mag_02100951.phages_lytic_sequence#5	k141_560634	12	1	2561	Viruses;Duplodnaviria;Heunggongvirae;Uroviricota;Caudoviricetes
SPIRE_spire_mag_02527032.phages_lytic	k141_532054	1	1	2561	Viruses;Duplodnaviria;Heunggongvirae;Uroviricota;Caudoviricetes
SPIRE_spire_mag_00629072.phages_lysogenic_sequence#2	k141_120083	20	1	2561	Viruses;Duplodnaviria;Heunggongvirae;Uroviricota;Caudoviricetes
GTDB_GCA_001594145.1_genomic.phages_lysogenic_sequence#2	LVCF01000032.1_Branchiibius_sp._NY16-3462-2_contig_24,_whole_genome_shotgun_sequence	7	1	2561	Viruses;Duplodnaviria;Heunggongvirae;Uroviricota;Caudoviricetes
GTDB_GCA_011322625.1_genomic.phages_lytic_sequence#4	DRMH01000038.1_TPA_asm:_Thermosulfurimonas_dismutans_isolate_HyVt-483_HyVt-483_k145_1318292,_whole_genome_shotgun_sequence	1	1	2561	Viruses;Duplodnaviria;Heunggongvirae;Uroviricota;Caudoviricetes
NCBI_GCF_013374815.1_ASM1337481v1_genomic.phages_lysogenic_sequence#3	NZ_CP055292.1_Shigella_sonnei_strain_SE6-1_chromosome,_complete_genome_fragment_2	3	1	2561	Viruses;Duplodnaviria;Heunggongvirae;Uroviricota;Caudoviricetes
SPIRE_spire_mag_02552994.phages_lytic_sequence#6	k141_209349	15	1	2561	Viruses;Duplodnaviria;Heunggongvirae;Uroviricota;Caudoviricetes
SPIRE_spire_mag_01876504.phages_lytic	k141_174663	4	1	2561	Viruses;Duplodnaviria;Heunggongvirae;Uroviricota;Caudoviricetes
SPIRE_specI_v4_19313.phages_lysogenic_sequence#3	1977087.SAMN15718059.JAGSYV010000003_Pseudomonadota_bacterium_isolate_CTSoil_107_scaffold_32,_whole_genome_shotgun_sequence_fragment_1	25	1	2561	Viruses;Duplodnaviria;Heunggongvirae;Uroviricota;Caudoviricetes
SPIRE_spire_mag_02350027.phages_lytic_sequence#12	k141_322463	5	1	2561	Viruses;Duplodnaviria;Heunggongvirae;Uroviricota;Caudoviricetes
SPIRE_spire_mag_02436258.phages_lytic_sequence#3	k141_324092	4	1	2561	Viruses;Duplodnaviria;Heunggongvirae;Uroviricota;Caudoviricetes
SPIRE_spire_mag_02408414.phages_lytic_sequence#2	k141_254183	2	0.5735	2561	Viruses;Duplodnaviria;Heunggongvirae;Uroviricota;Caudoviricetes
SPIRE_spire_mag_00915443.phages_lysogenic	k119_6290_fragment_1	5	1	2561	Viruses;Duplodnaviria;Heunggongvirae;Uroviricota;Caudoviricetes
SPIRE_spire_mag_01754585.phages_lytic_sequence#5	k141_521034	4	1	2561	Viruses;Duplodnaviria;Heunggongvirae;Uroviricota;Caudoviricetes
SPIRE_spire_mag_01949580.phages_lytic_sequence#3	k141_772093	1	1	2561	Viruses;Duplodnaviria;Heunggongvirae;Uroviricota;Caudoviricetes
SPIRE_spire_mag_02514106.phages_lysogenic_sequence#2	k141_316408_fragment_1	16	1	2561	Viruses;Duplodnaviria;Heunggongvirae;Uroviricota;Caudoviricetes
SPIRE_spire_mag_01722171.phages_lysogenic	k141_11970_fragment_2	9	1	2561	Viruses;Duplodnaviria;Heunggongvirae;Uroviricota;Caudoviricetes
GTDB_GCA_019135895.1_genomic.phages_lytic_sequence#21	JAGVVH010000484.1_MAG:_Bacteroidetes_bacterium_isolate_WAS_Bin_9_WAS_Bin_9_scaffold_13598,_whole_genome_shotgun_sequence	1	1	2561	Viruses;Duplodnaviria;Heunggongvirae;Uroviricota;Caudoviricetes
SPIRE_spire_mag_02089415.phages_lysogenic	k141_1900415_fragment_1	1	1	2561	Viruses;Duplodnaviria;Heunggongvirae;Uroviricota;Caudoviricetes
GTDB_GCA_017458745.1_genomic.phages_lytic_sequence#2	JAFTAB010000104.1_Schwartzia_sp._isolate_RGIG3630_Goat_Rumen.Co__c993460,_whole_genome_shotgun_sequence	5	1	2561	Viruses;Duplodnaviria;Heunggongvirae;Uroviricota;Caudoviricetes
GTDB_GCA_013042475.1_genomic.phages_lytic	JABDQA010000119.1_Desulfofustis_sp._isolate_Site_B28_k127_1962122,_whole_genome_shotgun_sequence	2	1	2561	Viruses;Duplodnaviria;Heunggongvirae;Uroviricota;Caudoviricetes
GTDB_GCF_900637055.1_genomic.phages_lysogenic_sequence#7	NZ_LR134338.1_Brevibacillus_brevis_strain_NCTC2611_chromosome_1,_complete_sequence_fragment_90	29	1	2561	Viruses;Duplodnaviria;Heunggongvirae;Uroviricota;Caudoviricetes
SPIRE_spire_mag_00294776.phages_lytic_sequence#8	k119_6059	5	1	2561	Viruses;Duplodnaviria;Heunggongvirae;Uroviricota;Caudoviricetes
GTDB_GCA_900768695.1_genomic.phages_lytic_sequence#3	CAAGDY010000078.1_TPA_asm:_uncultured_Anaerovibrio_sp.,_isolate_HGM14054,_WGS_project_CAAGDY010000000_data,_contig:_SRS476152_62_k119_47415,_whole_genome_shotgun_sequence	4	1	2561	Viruses;Duplodnaviria;Heunggongvirae;Uroviricota;Caudoviricetes
SPIRE_specI_v4_13658.phages_lytic_sequence#5	77133.SAMEA6947430.CAJBSZ010000074_uncultured_bacterium_isolate_Loc090907-8m_bin-482_genome_assembly,_contig:_bin-482:074/559,_whole_genome_shotgun_sequence	3	0.696	2561	Viruses;Duplodnaviria;Heunggongvirae;Uroviricota;Caudoviricetes
SPIRE_spire_mag_02507796.phages_lytic_sequence#3	k141_449710	12	1	2561	Viruses;Duplodnaviria;Heunggongvirae;Uroviricota;Caudoviricetes
GTDB_GCA_017409065.1_genomic.phages_lytic_sequence#2	JAFQTK010000109.1_Bacterium_isolate_RGIG2134_Goat_Colon-6__c575339,_whole_genome_shotgun_sequence	3	1	2561	Viruses;Duplodnaviria;Heunggongvirae;Uroviricota;Caudoviricetes
SPIRE_spire_mag_00946537.phages_lysogenic	k141_21447	14	0.9706	2561	Viruses;Duplodnaviria;Heunggongvirae;Uroviricota;Caudoviricetes
SPIRE_spire_mag_01653953.phages_lysogenic	k141_112953_fragment_1	17	1	2561	Viruses;Duplodnaviria;Heunggongvirae;Uroviricota;Caudoviricetes
SPIRE_spire_mag_02975319.phages_lytic_sequence#3	k141_76375	10	1	2561	Viruses;Duplodnaviria;Heunggongvirae;Uroviricota;Caudoviricetes
SPIRE_spire_mag_02404631.phages_lytic_sequence#7	k141_1249194	4	1	2790	Viruses;Monodnaviria;Sangervirae;Phixviricota;Malgrandaviricetes;Petitvirales;Microviridae
SPIRE_spire_mag_02373001.phages_lytic_sequence#4	k141_616844	7	1	2561	Viruses;Duplodnaviria;Heunggongvirae;Uroviricota;Caudoviricetes
SPIRE_spire_mag_01653012.phages_lytic_sequence#4	k141_105351	1	1	2561	Viruses;Duplodnaviria;Heunggongvirae;Uroviricota;Caudoviricetes
SPIRE_specI_v4_08367.phages_lysogenic	59620.SAMEA3545383.FMGA01000022_uncultured_Clostridium_sp._isolate_2789STDY5834920_genome_assembly,_contig:_SCcontig000022,_whole_genome_shotgun_sequence_fragment_1	5	1	2561	Viruses;Duplodnaviria;Heunggongvirae;Uroviricota;Caudoviricetes
GTDB_GCA_017479925.1_genomic.phages_lytic_sequence#5	JAFVBP010000223.1_Selenomonadaceae_bacterium_isolate_RGIG5022_Roe_deer_Rumen.Co__c977620,_whole_genome_shotgun_sequence	5	1	2561	Viruses;Duplodnaviria;Heunggongvirae;Uroviricota;Caudoviricetes
SPIRE_spire_mag_00487663.phages_lysogenic	k141_1805958_fragment_1	17	1	2561	Viruses;Duplodnaviria;Heunggongvirae;Uroviricota;Caudoviricetes
SPIRE_spire_mag_00727491.phages_lytic_sequence#6	k141_164423	2	0.5954	6883	Viruses;Varidnaviria;Bamfordvirae
GTDB_GCF_015751755.1_genomic.phages_lysogenic_sequence#2	NZ_JADOUA010000001.1_Actinomadura_viridis_strain_DSM_43175_Ga0310409_01,_whole_genome_shotgun_sequence_fragment_35	2	1	2561	Viruses;Duplodnaviria;Heunggongvirae;Uroviricota;Caudoviricetes
GTDB_GCA_011087605.1_genomic.phages_lysogenic	JAALLE010000015.1_Hyphomicrobiales_bacterium_isolate_MH2_Bin52_NODE_219_length_55904_cov_70.560690,_whole_genome_shotgun_sequence_fragment_1	13	1	2561	Viruses;Duplodnaviria;Heunggongvirae;Uroviricota;Caudoviricetes
SPIRE_spire_mag_01592163.phages_lytic_sequence#4	k141_17953	3	1	2561	Viruses;Duplodnaviria;Heunggongvirae;Uroviricota;Caudoviricetes
SPIRE_spire_mag_01458916.phages_lytic_sequence#11	k141_178952	15	1	2561	Viruses;Duplodnaviria;Heunggongvirae;Uroviricota;Caudoviricetes
SPIRE_spire_mag_01778638.phages_lytic_sequence#3	k141_67770	2	1	2561	Viruses;Duplodnaviria;Heunggongvirae;Uroviricota;Caudoviricetes
GTDB_GCA_903910495.1_genomic.phages_lytic_sequence#6	CAIVZW010000264.1_uncultured_beta_proteobacterium_isolate_Loclat_bin-16073_genome_assembly,_contig:_bin-16073:264/859,_whole_genome_shotgun_sequence	5	1	2561	Viruses;Duplodnaviria;Heunggongvirae;Uroviricota;Caudoviricetes
GTDB_GCF_007859735.1_genomic.phages_lysogenic_sequence#5	NZ_SIHI01000019.1_Thalassoglobus_neptunius_strain_KOR42_KOR42_contig00019,_whole_genome_shotgun_sequence_fragment_1	9	1	2561	Viruses;Duplodnaviria;Heunggongvirae;Uroviricota;Caudoviricetes
SPIRE_spire_mag_00720725.phages_lytic	k141_243148	2	1	2561	Viruses;Duplodnaviria;Heunggongvirae;Uroviricota;Caudoviricetes
SPIRE_spire_mag_02012370.phages_lytic	k141_264059	3	1	2561	Viruses;Duplodnaviria;Heunggongvirae;Uroviricota;Caudoviricetes
SPIRE_spire_mag_01737937.phages_lytic_sequence#2	k141_2515674	2	0.6402	5262	Viruses;Duplodnaviria;Heunggongvirae;Uroviricota;Caudoviricetes;Schitoviridae
SPIRE_spire_mag_00825917.phages_lytic_sequence#7	k141_1989961	6	1	2561	Viruses;Duplodnaviria;Heunggongvirae;Uroviricota;Caudoviricetes
SPIRE_spire_mag_02927743.phages_lytic_sequence#4	k141_131357	6	1	2561	Viruses;Duplodnaviria;Heunggongvirae;Uroviricota;Caudoviricetes
SPIRE_specI_v4_05472.phages_lytic	370804.SAMEA6151803.CADAVO010000079_uncultured_Prevotellaceae_bacterium_isolate_RUG13666_genome_assembly,_contig:_RUG13666_asm_79,_whole_genome_shotgun_sequence	1	1	2561	Viruses;Duplodnaviria;Heunggongvirae;Uroviricota;Caudoviricetes
SPIRE_spire_mag_02395899.phages_lytic	k141_261505	3	1	2561	Viruses;Duplodnaviria;Heunggongvirae;Uroviricota;Caudoviricetes
GTDB_GCF_007096355.1_genomic.phages_lysogenic_sequence#2	NZ_VKDF01000028.1_Paracoccus_sp._M683_scaffold28,_whole_genome_shotgun_sequence	1	1	2561	Viruses;Duplodnaviria;Heunggongvirae;Uroviricota;Caudoviricetes
SPIRE_spire_mag_00186052.phages_lytic_sequence#4	k141_3334632	1	1	2561	Viruses;Duplodnaviria;Heunggongvirae;Uroviricota;Caudoviricetes
GTDB_GCF_900112955.1_genomic.phages_lysogenic_sequence#2	NZ_FONP01000017.1_Peptostreptococcus_sp._D1,_whole_genome_shotgun_sequence	28	1	2561	Viruses;Duplodnaviria;Heunggongvirae;Uroviricota;Caudoviricetes
NCBI_GCF_002220155.1_ASM222015v1_genomic.phages_lysogenic_sequence#2	NZ_CP011835.1_Azotobacter_chroococcum_strain_B3_chromosome,_complete_genome_fragment_38	3	1	2561	Viruses;Duplodnaviria;Heunggongvirae;Uroviricota;Caudoviricetes
SPIRE_spire_mag_00534941.phages_lytic_sequence#4	k141_760470	2	1	2561	Viruses;Duplodnaviria;Heunggongvirae;Uroviricota;Caudoviricetes
SPIRE_spire_mag_02737797.phages_lytic	k141_245241	4	1	2561	Viruses;Duplodnaviria;Heunggongvirae;Uroviricota;Caudoviricetes
GTDB_GCF_000429765.1_genomic.phages_lytic_sequence#3	NZ_AUCM01000027.1_Gemmobacter_nectariphilus_DSM_15620_G481DRAFT_scaffold00025.25_C,_whole_genome_shotgun_sequence	16	1	2561	Viruses;Duplodnaviria;Heunggongvirae;Uroviricota;Caudoviricetes
GTDB_GCF_007989105.1_genomic.phages_lytic_sequence#2	NZ_BJVK01000031.1_Lentilactobacillus_kefiri_strain_NBRC_15888_sequence031,_whole_genome_shotgun_sequence	17	1	2561	Viruses;Duplodnaviria;Heunggongvirae;Uroviricota;Caudoviricetes
NCBI_GCF_009857655.1_ASM985765v1_genomic.phages_lysogenic	NZ_WWCX01000092.1_Duganella_vulcania_strain_FT81W_NODE_92_length_26242_cov_24.134942_92,_whole_genome_shotgun_sequence_fragment_1	1	1	2561	Viruses;Duplodnaviria;Heunggongvirae;Uroviricota;Caudoviricetes
GTDB_GCA_902783205.1_genomic.phages_lytic_sequence#3	CACZQE010000015.1_uncultured_Lachnospiraceae_bacterium_isolate_RUG12847_genome_assembly,_contig:_RUG12847_asm_15,_whole_genome_shotgun_sequence	5	1	2561	Viruses;Duplodnaviria;Heunggongvirae;Uroviricota;Caudoviricetes
SPIRE_spire_mag_01830008.phages_lytic_sequence#11	k141_1303875	1	1	2561	Viruses;Duplodnaviria;Heunggongvirae;Uroviricota;Caudoviricetes
SPIRE_specI_v4_00896.phages_lysogenic_sequence#2	2485925.SAMEA6151722.CADASM010000009_Ruminococcaceae_bacterium_isolate_RUG13585_genome_assembly,_contig:_RUG13585_asm_9,_whole_genome_shotgun_sequence_fragment_1	13	1	2561	Viruses;Duplodnaviria;Heunggongvirae;Uroviricota;Caudoviricetes
SPIRE_spire_mag_01573920.phages_lysogenic	k141_672517_fragment_1	9	1	2561	Viruses;Duplodnaviria;Heunggongvirae;Uroviricota;Caudoviricetes
SPIRE_spire_mag_02505878.phages_lytic_sequence#2	k141_18554	4	1	2561	Viruses;Duplodnaviria;Heunggongvirae;Uroviricota;Caudoviricetes
SPIRE_spire_mag_01664968.phages_lytic	k141_67014	19	1	2561	Viruses;Duplodnaviria;Heunggongvirae;Uroviricota;Caudoviricetes
SPIRE_spire_mag_02220999.phages_lytic_sequence#4	k141_1142042	3	1	2561	Viruses;Duplodnaviria;Heunggongvirae;Uroviricota;Caudoviricetes
SPIRE_spire_mag_00299049.phages_lytic_sequence#2	k141_36714	29	1	2561	Viruses;Duplodnaviria;Heunggongvirae;Uroviricota;Caudoviricetes
NCBI_GCF_000364225.2_ASM36422v2_genomic.phages_lysogenic_sequence#6	NZ_AQFT02000001.1_Eubacterium_plexicaudatum_ASF492_C823_01,_whole_genome_shotgun_sequence_fragment_119	2	1	2561	Viruses;Duplodnaviria;Heunggongvirae;Uroviricota;Caudoviricetes
SPIRE_spire_mag_02101104.phages_lytic_sequence#30	k141_272793	1	1	2561	Viruses;Duplodnaviria;Heunggongvirae;Uroviricota;Caudoviricetes
GTDB_GCA_003695555.1_genomic.phages_lytic_sequence#2	RFIU01000152.1_AlphaPseudomonadota_bacterium_isolate_J084_k99_712184,_whole_genome_shotgun_sequence	4	1	2561	Viruses;Duplodnaviria;Heunggongvirae;Uroviricota;Caudoviricetes
GTDB_GCF_016861765.1_genomic.phages_lytic_sequence#2	NZ_BOLR01000042.1_Lacticaseibacillus_sp._61-2_contig42,_whole_genome_shotgun_sequence	3	1	2561	Viruses;Duplodnaviria;Heunggongvirae;Uroviricota;Caudoviricetes
SPIRE_spire_mag_01572318.phages_lytic_sequence#9	k141_637665	7	1	2561	Viruses;Duplodnaviria;Heunggongvirae;Uroviricota;Caudoviricetes
GTDB_GCF_900102905.1_genomic.phages_lytic	NZ_FNFV01000009.1_Meinhardsimonia_xiamenensis_strain_CGMCC_1.10789,_whole_genome_shotgun_sequence	33	1	2561	Viruses;Duplodnaviria;Heunggongvirae;Uroviricota;Caudoviricetes
SPIRE_specI_v4_00123.phages_lysogenic_sequence#6	1217985.SAMN01828164.KB849562_Acinetobacter_nosocomialis_NIPH_386_genomic_scaffold_acLrB-supercont1.10,_whole_genome_shotgun_sequence_fragment_2	9	1	2561	Viruses;Duplodnaviria;Heunggongvirae;Uroviricota;Caudoviricetes
GTDB_GCF_009208775.1_genomic.phages_lytic	NZ_WFLM01000009.1_Silvanigrella_paludirubra_strain_SP-Ram-0.45-NSY-1_NODE_9_length_67601_cov_358.933619,_whole_genome_shotgun_sequence	27	1	2561	Viruses;Duplodnaviria;Heunggongvirae;Uroviricota;Caudoviricetes
GTDB_GCF_000582785.1_genomic.phages_lysogenic	NZ_HG931173.1_Candidatus_Blastococcus_massiliensis_AP3,_whole_genome_shotgun_sequence_fragment_6	4	1	2561	Viruses;Duplodnaviria;Heunggongvirae;Uroviricota;Caudoviricetes
GTDB_GCF_012933505.1_genomic.phages_lysogenic	NZ_JABBNB010000020.1_Gordonia_asplenii_strain_TBRC_11910_20,_whole_genome_shotgun_sequence_fragment_1	2	1	2561	Viruses;Duplodnaviria;Heunggongvirae;Uroviricota;Caudoviricetes
GTDB_GCA_900547815.1_genomic.phages_lysogenic_sequence#3	URHY01000033.1_uncultured_Solobacterium_sp._isolate_UMGS1017_genome_assembly,_contig:_NODE_903_length_22932_cov_8.515365,_whole_genome_shotgun_sequence	15	1	2561	Viruses;Duplodnaviria;Heunggongvirae;Uroviricota;Caudoviricetes
SPIRE_spire_mag_01483227.phages_lytic_sequence#3	k141_10642	1	1	2561	Viruses;Duplodnaviria;Heunggongvirae;Uroviricota;Caudoviricetes
GTDB_GCA_010365055.1_genomic.phages_lytic	JAAFHA010000108.1_Rhodoferax_sp._isolate_Bin2_7_scaffold_2240,_whole_genome_shotgun_sequence	6	1	2561	Viruses;Duplodnaviria;Heunggongvirae;Uroviricota;Caudoviricetes
GTDB_GCA_016845245.1_genomic.phages_lytic	JAERSY010000010.1_Phycisphaerae_bacterium_isolate_BH18_c_000000000569,_whole_genome_shotgun_sequence	9	1	2561	Viruses;Duplodnaviria;Heunggongvirae;Uroviricota;Caudoviricetes
SPIRE_spire_mag_01050068.phages_lytic_sequence#2	k141_780115	8	1	2561	Viruses;Duplodnaviria;Heunggongvirae;Uroviricota;Caudoviricetes
SPIRE_spire_mag_01841923.phages_lytic_sequence#3	k141_3257218	2	1	2561	Viruses;Duplodnaviria;Heunggongvirae;Uroviricota;Caudoviricetes
SPIRE_specI_v4_29716.phages_lytic_sequence#14	1883427.SAMN09639932.DTHY01000223_MAG_TPA_asm:_Actinobacteria_bacterium_isolate_SpSt-797_Ga0123519_10022549,_whole_genome_shotgun_sequence	3	1	2561	Viruses;Duplodnaviria;Heunggongvirae;Uroviricota;Caudoviricetes
GTDB_GCF_016306625.1_genomic.phages_lytic_sequence#3	NZ_JACOII010000076.1_Xenorhabdus_sp._VLS_X_lircayensis_contig_76,_whole_genome_shotgun_sequence	16	1	2561	Viruses;Duplodnaviria;Heunggongvirae;Uroviricota;Caudoviricetes
GTDB_GCA_900541245.1_genomic.phages_lysogenic	UQIS01000004.1_uncultured_Collinsella_sp._isolate_UMGS322_genome_assembly,_contig:_NODE_33_length_74580_cov_7.236809,_whole_genome_shotgun_sequence_fragment_1	1	1	2561	Viruses;Duplodnaviria;Heunggongvirae;Uroviricota;Caudoviricetes
SPIRE_specI_v4_13425.phages_lysogenic	679190.SAMN00003363.ADEG01000070_Prevotella_buccalis_ATCC_35310_contig00082,_whole_genome_shotgun_sequence	3	1	2561	Viruses;Duplodnaviria;Heunggongvirae;Uroviricota;Caudoviricetes
SPIRE_spire_mag_00495911.phages_lytic_sequence#12	k141_101513	2	0.6391	5797	Viruses;Duplodnaviria;Heunggongvirae;Uroviricota;Caudoviricetes;Crassvirales
SPIRE_spire_mag_02373124.phages_lytic	k141_275400	4	1	2561	Viruses;Duplodnaviria;Heunggongvirae;Uroviricota;Caudoviricetes
NCBI_GCF_900453685.1_51670_B01_genomic.phages_lysogenic	NZ_UGQR01000001.1_Neisseria_dentiae_strain_NCTC13012,_whole_genome_shotgun_sequence_fragment_1	37	1	2561	Viruses;Duplodnaviria;Heunggongvirae;Uroviricota;Caudoviricetes
SPIRE_spire_mag_00709642.phages_lytic_sequence#86	k141_11102	6	1	2561	Viruses;Duplodnaviria;Heunggongvirae;Uroviricota;Caudoviricetes
SPIRE_spire_mag_00536202.phages_lytic	k141_191243	1	1	2561	Viruses;Duplodnaviria;Heunggongvirae;Uroviricota;Caudoviricetes
GTDB_GCA_902782915.1_genomic.phages_lytic	CACZOV010000011.1_uncultured_Erysipelotrichaceae_bacterium_isolate_RUG12815_genome_assembly,_contig:_RUG12815_asm_11,_whole_genome_shotgun_sequence	2	1	2561	Viruses;Duplodnaviria;Heunggongvirae;Uroviricota;Caudoviricetes
GTDB_GCF_001625595.1_genomic.phages_lytic	NZ_AUXT01000083.1_Pseudoalteromonas_luteoviolacea_NCIMB_1942_contig_173,_whole_genome_shotgun_sequence	9	1	2561	Viruses;Duplodnaviria;Heunggongvirae;Uroviricota;Caudoviricetes
SPIRE_spire_mag_00534230.phages_lysogenic_sequence#3	k141_1155882_fragment_1	1	1	2561	Viruses;Duplodnaviria;Heunggongvirae;Uroviricota;Caudoviricetes
SPIRE_spire_mag_02541485.phages_lytic_sequence#2	k141_489346	3	1	2561	Viruses;Duplodnaviria;Heunggongvirae;Uroviricota;Caudoviricetes
GTDB_GCF_001262635.1_genomic.phages_lysogenic	NZ_JXYH01000015.1_Aestuariivita_boseongensis_strain_BS-B2_contig15,_whole_genome_shotgun_sequence_fragment_1	12	1	2561	Viruses;Duplodnaviria;Heunggongvirae;Uroviricota;Caudoviricetes
SPIRE_specI_v4_18071.phages_lytic	2838533.SAMN15816654.DWYJ01000099_MAG_TPA_asm:_Candidatus_Desulfovibrio_gallistercoris_isolate_ChiGjej2B2-32749_ChiGjej2B2M5__C781910_L30037_SAMN08009833,_whole_genome_shotgun_sequence	24	1	2561	Viruses;Duplodnaviria;Heunggongvirae;Uroviricota;Caudoviricetes
SPIRE_spire_mag_01631799.phages_lytic_sequence#17	k141_564444	12	1	2561	Viruses;Duplodnaviria;Heunggongvirae;Uroviricota;Caudoviricetes
SPIRE_specI_v4_41588.phages_lytic_sequence#3	152509.SAMEA6951679.CAIKXD010000332_uncultured_Bacteroidetes_bacterium_isolate_Loclat_bin-03925_genome_assembly,_contig:_bin-03925:332/390,_whole_genome_shotgun_sequence	3	1	2561	Viruses;Duplodnaviria;Heunggongvirae;Uroviricota;Caudoviricetes
SPIRE_spire_mag_02592312.phages_lytic_sequence#32	k141_200364	3	1	2561	Viruses;Duplodnaviria;Heunggongvirae;Uroviricota;Caudoviricetes
NCBI_GCF_020687785.1_ASM2068778v1_genomic.phages_lysogenic_sequence#3	NZ_JAJEWI010000009.1_Sphingopyxis_sp._FBM22_MFBS23_ctg0019,_whole_genome_shotgun_sequence_fragment_1	26	1	2561	Viruses;Duplodnaviria;Heunggongvirae;Uroviricota;Caudoviricetes
SPIRE_spire_mag_01679613.phages_lytic_sequence#6	k119_364277	1	1	3032	Viruses;Duplodnaviria;Heunggongvirae;Uroviricota;Caudoviricetes;Kyanoviridae
SPIRE_spire_mag_00078235.phages_lytic_sequence#46	k141_1432952	2	1	2561	Viruses;Duplodnaviria;Heunggongvirae;Uroviricota;Caudoviricetes
GTDB_GCA_012959995.1_genomic.phages_lytic	DUCC01000027.1_TPA_asm:_Acidimicrobiia_bacterium_isolate_UWMA-0319_NODE_6314_length_13021_cov_0.196022,_whole_genome_shotgun_sequence	1	1	2561	Viruses;Duplodnaviria;Heunggongvirae;Uroviricota;Caudoviricetes
SPIRE_spire_mag_02579941.phages_lysogenic	k141_624186_fragment_1	1	1	2561	Viruses;Duplodnaviria;Heunggongvirae;Uroviricota;Caudoviricetes
SPIRE_spire_mag_00657022.phages_lytic	k141_139164	2	1	2561	Viruses;Duplodnaviria;Heunggongvirae;Uroviricota;Caudoviricetes
SPIRE_spire_mag_02524595.phages_lytic	k141_408919	3	1	2561	Viruses;Duplodnaviria;Heunggongvirae;Uroviricota;Caudoviricetes
GTDB_GCF_007989625.1_genomic.phages_lysogenic_sequence#2	NZ_BJUK01000056.1_Halomonas_pacifica_strain_NBRC_102220_sequence056,_whole_genome_shotgun_sequence_fragment_1	4	1	2561	Viruses;Duplodnaviria;Heunggongvirae;Uroviricota;Caudoviricetes
SPIRE_spire_mag_01743709.phages_lysogenic	k141_11737_fragment_1	10	1	2561	Viruses;Duplodnaviria;Heunggongvirae;Uroviricota;Caudoviricetes
SPIRE_specI_v4_12860.phages_lysogenic	1149865.SAMN02470139.AJLG01000024_Pedobacter_agri_PB92_contig00024,_whole_genome_shotgun_sequence	14	1	2561	Viruses;Duplodnaviria;Heunggongvirae;Uroviricota;Caudoviricetes
SPIRE_spire_mag_01485655.phages_lytic_sequence#2	k141_4125516	2	1	2561	Viruses;Duplodnaviria;Heunggongvirae;Uroviricota;Caudoviricetes
SPIRE_spire_mag_01109090.phages_lytic_sequence#6	k141_1955782	2	1	2561	Viruses;Duplodnaviria;Heunggongvirae;Uroviricota;Caudoviricetes
SPIRE_spire_mag_00910435.phages_lytic_sequence#13	k141_490315	3	1	2561	Viruses;Duplodnaviria;Heunggongvirae;Uroviricota;Caudoviricetes
SPIRE_spire_mag_02771472.phages_lytic_sequence#4	k141_129142	5	1	2561	Viruses;Duplodnaviria;Heunggongvirae;Uroviricota;Caudoviricetes
SPIRE_spire_mag_01115153.phages_lytic	k141_1097806	3	1	2561	Viruses;Duplodnaviria;Heunggongvirae;Uroviricota;Caudoviricetes
GTDB_GCA_016303225.1_genomic.phages_lytic_sequence#2	JAEDMC010000123.1_Kiritimatiellae_bacterium_isolate_MAG256_NODE_8168_length_9165_cov_7.706586,_whole_genome_shotgun_sequence	4	1	2561	Viruses;Duplodnaviria;Heunggongvirae;Uroviricota;Caudoviricetes
SPIRE_spire_mag_00719752.phages_lytic_sequence#2	k141_286153	1	1	2561	Viruses;Duplodnaviria;Heunggongvirae;Uroviricota;Caudoviricetes
GTDB_GCF_009696685.1_genomic.phages_lytic_sequence#2	NZ_WIAC01000142.1_Paracoccus_sp._SMMA_5_50_NODE_142_length_4715_cov_48.708711,_whole_genome_shotgun_sequence	6	1	2561	Viruses;Duplodnaviria;Heunggongvirae;Uroviricota;Caudoviricetes
GTDB_GCA_905332515.2_genomic.phages_lysogenic_sequence#2	CAJOCE010000001.1_Varibaculum_sp._EMRHCC_39_isolate_Varibaculum_prostatecancerukia_genome_assembly,_contig:_gnl,_whole_genome_shotgun_sequence_fragment_6	32	1	2561	Viruses;Duplodnaviria;Heunggongvirae;Uroviricota;Caudoviricetes
SPIRE_spire_mag_01972842.phages_lytic_sequence#3	k141_1352510	2	1	2561	Viruses;Duplodnaviria;Heunggongvirae;Uroviricota;Caudoviricetes
SPIRE_spire_mag_01987353.phages_lysogenic	k119_278309_fragment_1	41	1	2561	Viruses;Duplodnaviria;Heunggongvirae;Uroviricota;Caudoviricetes
SPIRE_spire_mag_02981743.phages_lytic_sequence#2	k99_219489	14	1	2561	Viruses;Duplodnaviria;Heunggongvirae;Uroviricota;Caudoviricetes
SPIRE_spire_mag_02542453.phages_lytic_sequence#5	k141_512624	6	1	2561	Viruses;Duplodnaviria;Heunggongvirae;Uroviricota;Caudoviricetes
GTDB_GCA_902801425.1_genomic.phages_lytic_sequence#3	CADCIQ010000115.1_uncultured_Bacteroidales_bacterium_isolate_RUG14682_genome_assembly,_contig:_RUG14682_asm_115,_whole_genome_shotgun_sequence	5	1	2561	Viruses;Duplodnaviria;Heunggongvirae;Uroviricota;Caudoviricetes
SPIRE_spire_mag_02218366.phages_lytic_sequence#12	k141_82722	2	0.7619	8016	Viruses;Monodnaviria;Loebvirae;Hofneiviricota;Faserviricetes;Tubulavirales;Inoviridae
GTDB_GCA_900314375.1_genomic.phages_lytic_sequence#8	OMVC01000103.1_uncultured_bacterium_isolate_hRUG901_genome_assembly,_contig:_NODE_30057_length_4401_cov_5.72849,_whole_genome_shotgun_sequence	2	1	2561	Viruses;Duplodnaviria;Heunggongvirae;Uroviricota;Caudoviricetes
GTDB_GCF_001456155.1_genomic.phages_lysogenic	NZ_CP013293.1_Chryseobacterium_sp._IHB_B_17019_chromosome,_complete_genome_fragment_16	28	0.9934	2561	Viruses;Duplodnaviria;Heunggongvirae;Uroviricota;Caudoviricetes
SPIRE_spire_mag_01110743.phages_lytic_sequence#2	k141_2153868	1	1	2561	Viruses;Duplodnaviria;Heunggongvirae;Uroviricota;Caudoviricetes
SPIRE_specI_v4_00094.phages_lysogenic_sequence#5	226185.SAMN02603978.AE016830_Enterococcus_faecalis_V583_chromosome,_complete_genome_fragment_15	12	1	2561	Viruses;Duplodnaviria;Heunggongvirae;Uroviricota;Caudoviricetes
SPIRE_specI_v4_00404.phages_lysogenic_sequence#2	546273.SAMN00008863.GG667604_Veillonella_dispar_ATCC_17748_genomic_scaffold_Scfld0,_whole_genome_shotgun_sequence_fragment_13	43	1	2561	Viruses;Duplodnaviria;Heunggongvirae;Uroviricota;Caudoviricetes
SPIRE_spire_mag_02403480.phages_lytic_sequence#4	k141_376105	1	1	2561	Viruses;Duplodnaviria;Heunggongvirae;Uroviricota;Caudoviricetes
SPIRE_spire_mag_01972144.phages_lytic_sequence#2	k141_499222	12	1	2561	Viruses;Duplodnaviria;Heunggongvirae;Uroviricota;Caudoviricetes
SPIRE_spire_mag_00496577.phages_lytic	k141_370099	15	0.9572	2561	Viruses;Duplodnaviria;Heunggongvirae;Uroviricota;Caudoviricetes
SPIRE_spire_mag_01779887.phages_lytic	k141_1076253	11	1	2561	Viruses;Duplodnaviria;Heunggongvirae;Uroviricota;Caudoviricetes
GTDB_GCF_002940065.1_genomic.phages_lytic_sequence#2	NZ_MDEJ01000169.1_Xanthomonas_populi_strain_CFBP1817_Xpo-CFBP1817-G1169,_whole_genome_shotgun_sequence	1	1	2561	Viruses;Duplodnaviria;Heunggongvirae;Uroviricota;Caudoviricetes
GTDB_GCA_902803695.1_genomic.phages_lytic_sequence#9	CADCQX010000267.1_Ruminococcaceae_bacterium_isolate_RUG14894_genome_assembly,_contig:_RUG14894_asm_267,_whole_genome_shotgun_sequence	3	1	2561	Viruses;Duplodnaviria;Heunggongvirae;Uroviricota;Caudoviricetes
SPIRE_specI_v4_26259.phages_lysogenic	1776856.SAMD00244873.BMDG01000004_Isoptericola_cucumis_CCM_8653_DNA,_sequence04,_whole_genome_shotgun_sequence_fragment_3	5	1	2561	Viruses;Duplodnaviria;Heunggongvirae;Uroviricota;Caudoviricetes
SPIRE_spire_mag_01989833.phages_lytic_sequence#2	k119_65742	1	1	2561	Viruses;Duplodnaviria;Heunggongvirae;Uroviricota;Caudoviricetes
GTDB_GCA_015493405.1_genomic.phages_lytic	WGDF01000060.1_Flavobacteriaceae_bacterium_isolate_S145_29_k151_131097,_whole_genome_shotgun_sequence	4	1	2561	Viruses;Duplodnaviria;Heunggongvirae;Uroviricota;Caudoviricetes
SPIRE_spire_mag_00721850.phages_lytic_sequence#5	k141_1211628	9	1	2561	Viruses;Duplodnaviria;Heunggongvirae;Uroviricota;Caudoviricetes
SPIRE_specI_v4_05732.phages_lysogenic_sequence#4	1981031.SAMEA7202140.CAJFUZ010000028_uncultured_Mailhella_sp._isolate_Chicken_11_mag_109_genome_assembly,_contig:_MAGpy_11413_11_idba_bin_109_fascaffold_4096,_whole_genome_shotgun_sequence	8	1	2561	Viruses;Duplodnaviria;Heunggongvirae;Uroviricota;Caudoviricetes
SPIRE_spire_mag_02520722.phages_lytic_sequence#2	k141_1644	3	1	2561	Viruses;Duplodnaviria;Heunggongvirae;Uroviricota;Caudoviricetes
SPIRE_spire_mag_02524553.phages_lysogenic	k141_95568_fragment_1	4	1	2561	Viruses;Duplodnaviria;Heunggongvirae;Uroviricota;Caudoviricetes
SPIRE_spire_mag_00141430.phages_lytic_sequence#12	k141_527869	2	1	2561	Viruses;Duplodnaviria;Heunggongvirae;Uroviricota;Caudoviricetes
GTDB_GCA_013360745.1_genomic.phages_lysogenic	JABWBA010000023.1_Chthonomonadales_bacterium_isolate_MAG_18_scaffold_677,_whole_genome_shotgun_sequence	11	1	2561	Viruses;Duplodnaviria;Heunggongvirae;Uroviricota;Caudoviricetes
GTDB_GCF_000427095.1_genomic.phages_lysogenic	NC_021487.1_Chthonomonas_calidirosea_T49_chromosome_I,_complete_sequence_fragment_22	6	1	2561	Viruses;Duplodnaviria;Heunggongvirae;Uroviricota;Caudoviricetes
GTDB_GCA_016709225.1_genomic.phages_lysogenic	JADJEE010000012.1_DeltaPseudomonadota_bacterium_isolate_Aved_18-Q3-R54-62_MAXAC.397_sub_tig01608068-10-36717390,_whole_genome_shotgun_sequence_fragment_1	12	1	2561	Viruses;Duplodnaviria;Heunggongvirae;Uroviricota;Caudoviricetes
NCBI_GCF_021556475.1_ASM2155647v1_genomic.phages_lysogenic_sequence#2	NZ_JAKGBZ010000001.1_Acidiphilium_iwatense_strain_KCTC_23505_KCTC-23505_1,_whole_genome_shotgun_sequence_fragment_3	20	1	2561	Viruses;Duplodnaviria;Heunggongvirae;Uroviricota;Caudoviricetes
SPIRE_spire_mag_01365683.phages_lytic	k119_73434	11	1	2561	Viruses;Duplodnaviria;Heunggongvirae;Uroviricota;Caudoviricetes
SPIRE_spire_mag_00327793.phages_lytic_sequence#48	k141_1285637	7	1	2561	Viruses;Duplodnaviria;Heunggongvirae;Uroviricota;Caudoviricetes
GTDB_GCA_016210585.1_genomic.phages_lytic_sequence#2	JACQTX010000171.1_Chloroflexi_bacterium_isolate_NC_groundwater_1422_Ag_S-0.65um_57_27_S_p65_S5_coassembly_k141_3598045,_whole_genome_shotgun_sequence	1	1	2561	Viruses;Duplodnaviria;Heunggongvirae;Uroviricota;Caudoviricetes
SPIRE_spire_mag_01950769.phages_lytic	k119_240435	1	1	2561	Viruses;Duplodnaviria;Heunggongvirae;Uroviricota;Caudoviricetes
GTDB_GCF_004343255.1_genomic.phages_lysogenic	NZ_SMDD01000001.1_Laceyella_sacchari_strain_DSM_43356_Ga0244645_101,_whole_genome_shotgun_sequence_fragment_27	3	1	2561	Viruses;Duplodnaviria;Heunggongvirae;Uroviricota;Caudoviricetes
GTDB_GCF_000466685.1_genomic.phages_lysogenic_sequence#3	NZ_ANNG01000010.1_Campylobacter_concisus_UNSWCS_Contig_10,_whole_genome_shotgun_sequence_fragment_2	19	1	2561	Viruses;Duplodnaviria;Heunggongvirae;Uroviricota;Caudoviricetes
SPIRE_spire_mag_01820786.phages_lysogenic_sequence#2	k141_410417	12	1	2561	Viruses;Duplodnaviria;Heunggongvirae;Uroviricota;Caudoviricetes
GTDB_GCF_003182475.1_genomic.phages_lytic_sequence#8	NZ_QGTS01000042.1_Mangrovibacter_plantisponsor_strain_DSM_19579_Ga0244534_142,_whole_genome_shotgun_sequence	4	1	2561	Viruses;Duplodnaviria;Heunggongvirae;Uroviricota;Caudoviricetes
SPIRE_spire_mag_02017706.phages_lytic_sequence#2	k141_486953	6	1	2561	Viruses;Duplodnaviria;Heunggongvirae;Uroviricota;Caudoviricetes
SPIRE_spire_mag_01632043.phages_lytic_sequence#2	k141_676137	3	1	2561	Viruses;Duplodnaviria;Heunggongvirae;Uroviricota;Caudoviricetes
GTDB_GCA_009778835.1_genomic.phages_lytic_sequence#2	WRFK01000004.1_Spirochaetaceae_bacterium_isolate_Lab288P4bin6_Ga0123354_10002388,_whole_genome_shotgun_sequence	14	1	2561	Viruses;Duplodnaviria;Heunggongvirae;Uroviricota;Caudoviricetes
SPIRE_spire_mag_01846105.phages_lysogenic	k141_7964_fragment_1	48	1	2561	Viruses;Duplodnaviria;Heunggongvirae;Uroviricota;Caudoviricetes
GTDB_GCA_001464285.1_genomic.phages_lytic_sequence#4	LNFA01000148.1_MAG:_Rhizobiales_bacterium_Ga0077549_Ga0077549_1145.1,_whole_genome_shotgun_sequence	3	1	2561	Viruses;Duplodnaviria;Heunggongvirae;Uroviricota;Caudoviricetes
GTDB_GCA_017555965.1_genomic.phages_lytic_sequence#5	JAFZFH010000112.1_Bacteroidales_bacterium_isolate_RGIG7714_Water_buffalos_Rectum-3__c327912,_whole_genome_shotgun_sequence	4	1	2561	Viruses;Duplodnaviria;Heunggongvirae;Uroviricota;Caudoviricetes
SPIRE_spire_mag_00175354.phages_lytic	k141_585830	3	1	2561	Viruses;Duplodnaviria;Heunggongvirae;Uroviricota;Caudoviricetes
GTDB_GCF_000466745.1_genomic.phages_lysogenic	NZ_ANNI01000005.1_Campylobacter_concisus_ATCC_51562_Contig_5,_whole_genome_shotgun_sequence	36	1	2561	Viruses;Duplodnaviria;Heunggongvirae;Uroviricota;Caudoviricetes
GTDB_GCF_000425265.1_genomic.phages_lysogenic	NZ_AUDC01000016.1_Desulfovibrio_zosterae_DSM_11974_H589DRAFT_scaffold00007.7_C,_whole_genome_shotgun_sequence_fragment_2	5	1	2561	Viruses;Duplodnaviria;Heunggongvirae;Uroviricota;Caudoviricetes
SPIRE_specI_v4_09887.phages_lysogenic	1690483.SAMN03894428.CP012155_Bacteroidetes_bacterium_UKL13-3,_complete_genome_fragment_10	1	1	2561	Viruses;Duplodnaviria;Heunggongvirae;Uroviricota;Caudoviricetes
SPIRE_spire_mag_00038166.phages_lytic	k141_333585	18	1	2561	Viruses;Duplodnaviria;Heunggongvirae;Uroviricota;Caudoviricetes
SPIRE_spire_mag_00880633.phages_lytic_sequence#29	k141_493607	3	1	2561	Viruses;Duplodnaviria;Heunggongvirae;Uroviricota;Caudoviricetes
SPIRE_spire_mag_02432502.phages_lytic	k141_729598	1	1	2790	Viruses;Monodnaviria;Sangervirae;Phixviricota;Malgrandaviricetes;Petitvirales;Microviridae
SPIRE_spire_mag_01970116.phages_lysogenic	k141_798472_fragment_1	23	1	2561	Viruses;Duplodnaviria;Heunggongvirae;Uroviricota;Caudoviricetes
SPIRE_spire_mag_01125700.phages_lytic_sequence#2	k141_271058	13	1	2561	Viruses;Duplodnaviria;Heunggongvirae;Uroviricota;Caudoviricetes
SPIRE_spire_mag_00688006.phages_lytic_sequence#152	k141_309570	7	1	2561	Viruses;Duplodnaviria;Heunggongvirae;Uroviricota;Caudoviricetes
SPIRE_spire_mag_01053523.phages_lytic_sequence#4	k141_183016	8	1	2561	Viruses;Duplodnaviria;Heunggongvirae;Uroviricota;Caudoviricetes
SPIRE_spire_mag_02370711.phages_lytic_sequence#9	k141_52676	5	1	2561	Viruses;Duplodnaviria;Heunggongvirae;Uroviricota;Caudoviricetes
SPIRE_spire_mag_00059546.phages_lytic	k141_5598093	2	1	2561	Viruses;Duplodnaviria;Heunggongvirae;Uroviricota;Caudoviricetes
GTDB_GCA_017461765.1_genomic.phages_lysogenic	JAFTXO010000028.1_Clostridia_bacterium_isolate_RGIG4241_Roe_deer_Colon-4__c251669,_whole_genome_shotgun_sequence_fragment_1	5	1	2561	Viruses;Duplodnaviria;Heunggongvirae;Uroviricota;Caudoviricetes
GTDB_GCF_900188425.1_genomic.phages_lysogenic_sequence#3	NZ_FZON01000036.1_Antarctobacter_heliothermus_strain_DSM_11445,_whole_genome_shotgun_sequence	26	1	2561	Viruses;Duplodnaviria;Heunggongvirae;Uroviricota;Caudoviricetes
SPIRE_spire_mag_01391092.phages_lysogenic_sequence#2	k141_783_fragment_1	27	1	2561	Viruses;Duplodnaviria;Heunggongvirae;Uroviricota;Caudoviricetes
SPIRE_specI_v4_04105.phages_lysogenic_sequence#2	1123488.SAMN02440916.ATUF01000005_Varibaculum_cambriense_DSM_15806_F605DRAFT_scaffold00004.4_C,_whole_genome_shotgun_sequence_fragment_1	21	1	2561	Viruses;Duplodnaviria;Heunggongvirae;Uroviricota;Caudoviricetes
SPIRE_spire_mag_02295336.phages_lytic_sequence#7	k119_332392	7	1	2561	Viruses;Duplodnaviria;Heunggongvirae;Uroviricota;Caudoviricetes
SPIRE_spire_mag_01962467.phages_lytic_sequence#2	k119_31073	3	1	2561	Viruses;Duplodnaviria;Heunggongvirae;Uroviricota;Caudoviricetes
GTDB_GCA_011373735.1_genomic.phages_lytic_sequence#2	DRWE01000058.1_TPA_asm:_Anaerolineae_bacterium_isolate_SpSt-1048_Ga0123519_10060050,_whole_genome_shotgun_sequence	2	1	2561	Viruses;Duplodnaviria;Heunggongvirae;Uroviricota;Caudoviricetes
SPIRE_spire_mag_02746841.phages_lysogenic_sequence#5	k141_282357	1	1	2561	Viruses;Duplodnaviria;Heunggongvirae;Uroviricota;Caudoviricetes
GTDB_GCA_016649425.1_genomic.phages_lysogenic_sequence#7	JADRCR010000017.1_Budviciaceae_bacterium_BWR-B9_contig17,_whole_genome_shotgun_sequence_fragment_1	37	1	2561	Viruses;Duplodnaviria;Heunggongvirae;Uroviricota;Caudoviricetes
SPIRE_spire_mag_01863305.phages_lysogenic_sequence#4	k141_192983_fragment_1	7	1	2561	Viruses;Duplodnaviria;Heunggongvirae;Uroviricota;Caudoviricetes
SPIRE_spire_mag_01109090.phages_lytic_sequence#2	k141_2869278	2	1	2561	Viruses;Duplodnaviria;Heunggongvirae;Uroviricota;Caudoviricetes
GTDB_GCA_002719335.1_genomic.phages_lytic_sequence#5	PBHE01000046.1_Acidimicrobiaceae_bacterium_isolate_SP304_MHASMcontig_1752653,_whole_genome_shotgun_sequence	24	1	2561	Viruses;Duplodnaviria;Heunggongvirae;Uroviricota;Caudoviricetes
SPIRE_spire_mag_02542313.phages_lytic_sequence#8	k141_175485	1	1	2561	Viruses;Duplodnaviria;Heunggongvirae;Uroviricota;Caudoviricetes
SPIRE_spire_mag_02513489.phages_lytic_sequence#3	k141_496692	1	1	2561	Viruses;Duplodnaviria;Heunggongvirae;Uroviricota;Caudoviricetes
SPIRE_spire_mag_02374458.phages_lysogenic	k141_148278_fragment_1	2	1	2561	Viruses;Duplodnaviria;Heunggongvirae;Uroviricota;Caudoviricetes
GTDB_GCA_903948045.1_genomic.phages_lysogenic	CAJAXU010000059.1_uncultured_beta_proteobacterium_isolate_Loc090519-6m_bin-0982_genome_assembly,_contig:_bin-0982:059/741,_whole_genome_shotgun_sequence_fragment_1	1	1	2561	Viruses;Duplodnaviria;Heunggongvirae;Uroviricota;Caudoviricetes
SPIRE_spire_mag_00033326.phages_lytic_sequence#4	k133_34423	5	1	2561	Viruses;Duplodnaviria;Heunggongvirae;Uroviricota;Caudoviricetes
GTDB_GCA_017302095.1_genomic.phages_lysogenic_sequence#2	JAFLEC010000012.1_Xanthomonadales_bacterium_isolate_UWPOB_THERMO1_gnl_X_GJPAMOOD_12,_whole_genome_shotgun_sequence_fragment_1	3	1	8016	Viruses;Monodnaviria;Loebvirae;Hofneiviricota;Faserviricetes;Tubulavirales;Inoviridae
SPIRE_spire_mag_00525713.phages_lytic_sequence#18	k141_6701725	7	1	2561	Viruses;Duplodnaviria;Heunggongvirae;Uroviricota;Caudoviricetes
SPIRE_spire_mag_00872152.phages_lytic_sequence#341	k141_2717038	12	1	2561	Viruses;Duplodnaviria;Heunggongvirae;Uroviricota;Caudoviricetes
SPIRE_spire_mag_02727760.phages_lytic_sequence#2	k119_77078	3	1	2561	Viruses;Duplodnaviria;Heunggongvirae;Uroviricota;Caudoviricetes
SPIRE_spire_mag_02406491.phages_lytic	k141_894216	7	1	2561	Viruses;Duplodnaviria;Heunggongvirae;Uroviricota;Caudoviricetes
GTDB_GCA_910577635.1_genomic.phages_lytic	CAJTNR010000036.1_TPA_asm:_uncultured_Vampirovibrio_sp._isolate_MGBC104987_genome_assembly,_contig:_MGBC104987.36,_whole_genome_shotgun_sequence	1	1	2561	Viruses;Duplodnaviria;Heunggongvirae;Uroviricota;Caudoviricetes
SPIRE_spire_mag_02410278.phages_lytic_sequence#4	k141_143292	2	1	2561	Viruses;Duplodnaviria;Heunggongvirae;Uroviricota;Caudoviricetes
SPIRE_spire_mag_02412835.phages_lytic_sequence#2	k141_267104	28	1	2561	Viruses;Duplodnaviria;Heunggongvirae;Uroviricota;Caudoviricetes
SPIRE_spire_mag_01277319.phages_lytic_sequence#4	k141_11230	5	1	2561	Viruses;Duplodnaviria;Heunggongvirae;Uroviricota;Caudoviricetes
SPIRE_spire_mag_01777288.phages_lytic_sequence#3	k141_354718	4	1	2561	Viruses;Duplodnaviria;Heunggongvirae;Uroviricota;Caudoviricetes
SPIRE_spire_mag_02371961.phages_lysogenic_sequence#3	k141_228039_fragment_1	5	1	2561	Viruses;Duplodnaviria;Heunggongvirae;Uroviricota;Caudoviricetes
SPIRE_specI_v4_40799.phages_lytic_sequence#5	172733.SAMEA7847403.CAJKOJ010000122_TPA_asm:_uncultured_Clostridiales_bacterium_isolate_ERR321572-bin.22_genome_assembly,_contig:_NODE_8994_length_3500_cov_6.465022,_whole_genome_shotgun_sequence	6	1	2561	Viruses;Duplodnaviria;Heunggongvirae;Uroviricota;Caudoviricetes
SPIRE_spire_mag_02023609.phages_lysogenic	k141_736479	1	1	2561	Viruses;Duplodnaviria;Heunggongvirae;Uroviricota;Caudoviricetes
SPIRE_specI_v4_37502.phages_lytic_sequence#3	1883427.SAMN08178899.PMSU01000007_MAG:_Actinobacteria_bacterium_isolate_palsa_505_73.20110700_P1S.16_contig_49271,_whole_genome_shotgun_sequence	3	1	2561	Viruses;Duplodnaviria;Heunggongvirae;Uroviricota;Caudoviricetes
GTDB_GCA_902773265.1_genomic.phages_lytic_sequence#4	CACYDZ010000177.1_uncultured_Ruminococcus_sp._isolate_RUG11850_genome_assembly,_contig:_RUG11850_asm_177,_whole_genome_shotgun_sequence	1	1	2561	Viruses;Duplodnaviria;Heunggongvirae;Uroviricota;Caudoviricetes
SPIRE_spire_mag_02980661.phages_lytic_sequence#2	k141_17402	1	1	11831	Viruses;Duplodnaviria;Heunggongvirae;Uroviricota;Caudoviricetes;Demerecviridae
NCBI_GCF_022179405.1_ASM2217940v1_genomic.phages_lysogenic_sequence#2	NZ_BPQT01000038.1_Methylobacterium_marchantiae_strain_DSM_21328_entry38,_whole_genome_shotgun_sequence	22	0.66	6064	Viruses;Duplodnaviria;Heunggongvirae;Uroviricota;Caudoviricetes;Autographiviridae
SPIRE_spire_mag_00333144.phages_lytic_sequence#3	k141_132488	5	1	2561	Viruses;Duplodnaviria;Heunggongvirae;Uroviricota;Caudoviricetes
SPIRE_spire_mag_00032184.phages_lytic	k141_425670	2	1	6064	Viruses;Duplodnaviria;Heunggongvirae;Uroviricota;Caudoviricetes;Autographiviridae
SPIRE_spire_mag_00688253.phages_lytic_sequence#3	k141_358259	4	1	2561	Viruses;Duplodnaviria;Heunggongvirae;Uroviricota;Caudoviricetes
GTDB_GCA_017889125.1_genomic.phages_lytic_sequence#4	JAGHER010000164.1_Lachnospiraceae_bacterium_isolate_MAG.129_k127_677596,_whole_genome_shotgun_sequence	30	1	2561	Viruses;Duplodnaviria;Heunggongvirae;Uroviricota;Caudoviricetes
GTDB_GCA_016711105.1_genomic.phages_lysogenic	JADJTO010000029.1_Micropruina_sp._isolate_Hirt_18-Q3-R61-65_BAT3C.320_tig00081559-10-151440,_whole_genome_shotgun_sequence_fragment_1	1	1	2561	Viruses;Duplodnaviria;Heunggongvirae;Uroviricota;Caudoviricetes
SPIRE_spire_mag_00807503.phages_lytic_sequence#2	k119_11230	10	1	2561	Viruses;Duplodnaviria;Heunggongvirae;Uroviricota;Caudoviricetes
SPIRE_specI_v4_22574.phages_lysogenic_sequence#4	562.SAMN17373168.CP068992_Escherichia_coli_strain_RIVM_C014115_chromosome_fragment_5	47	1	2561	Viruses;Duplodnaviria;Heunggongvirae;Uroviricota;Caudoviricetes
SPIRE_spire_mag_02177630.phages_lytic_sequence#3	k141_693564	1	1	2561	Viruses;Duplodnaviria;Heunggongvirae;Uroviricota;Caudoviricetes
SPIRE_spire_mag_02088045.phages_lytic_sequence#7	k141_1635944	1	1	2561	Viruses;Duplodnaviria;Heunggongvirae;Uroviricota;Caudoviricetes
SPIRE_spire_mag_01762035.phages_lytic_sequence#6	k141_2971311	6	1	2561	Viruses;Duplodnaviria;Heunggongvirae;Uroviricota;Caudoviricetes
SPIRE_spire_mag_01845223.phages_lytic_sequence#11	k141_5479	8	1	2561	Viruses;Duplodnaviria;Heunggongvirae;Uroviricota;Caudoviricetes
NCBI_GCF_000007625.1_ASM762v1_genomic.phages_lysogenic_sequence#3	NC_004557.1_Clostridium_tetani_E88,_complete_sequence_fragment_18	40	1	2561	Viruses;Duplodnaviria;Heunggongvirae;Uroviricota;Caudoviricetes
GTDB_GCA_017483905.1_genomic.phages_lytic_sequence#21	JAFUUG010000654.1_Bacillota_bacterium_isolate_RGIG4831_Roe_deer_Rumen-1__c515557,_whole_genome_shotgun_sequence	4	1	2561	Viruses;Duplodnaviria;Heunggongvirae;Uroviricota;Caudoviricetes
SPIRE_specI_v4_23848.phages_lytic_sequence#2	59823.SAMN16243794.JAEETC010000152_MAG:_Prevotella_sp._isolate_Tb.RUG.397_NODE_44390_length_7762_cov_10.912901,_whole_genome_shotgun_sequence	1	1	2561	Viruses;Duplodnaviria;Heunggongvirae;Uroviricota;Caudoviricetes
SPIRE_spire_mag_00844532.phages_lytic	k141_9963	13	1	2561	Viruses;Duplodnaviria;Heunggongvirae;Uroviricota;Caudoviricetes
SPIRE_spire_mag_02991772.phages_lytic_sequence#19	k141_95649	4	1	2561	Viruses;Duplodnaviria;Heunggongvirae;Uroviricota;Caudoviricetes
SPIRE_spire_mag_00867763.phages_lytic_sequence#4	k141_1965627	2	1	2561	Viruses;Duplodnaviria;Heunggongvirae;Uroviricota;Caudoviricetes
GTDB_GCA_003519645.1_genomic.phages_lytic_sequence#12	DOWI01000166.1_TPA_asm:_Oscillospiraceae_bacterium_isolate_UBA10552_contig_31752,_whole_genome_shotgun_sequence	3	1	2561	Viruses;Duplodnaviria;Heunggongvirae;Uroviricota;Caudoviricetes
SPIRE_spire_mag_02012573.phages_lytic_sequence#5	k141_51839	6	1	2561	Viruses;Duplodnaviria;Heunggongvirae;Uroviricota;Caudoviricetes
SPIRE_spire_mag_02090796.phages_lytic_sequence#2	k141_986487	3	1	2561	Viruses;Duplodnaviria;Heunggongvirae;Uroviricota;Caudoviricetes
SPIRE_specI_v4_12628.phages_lysogenic	297.SAMD00115820.AP018558_Hydrogenophilus_thermoluteolus_TH-1_DNA,_complete_genome_fragment_4	29	1	2561	Viruses;Duplodnaviria;Heunggongvirae;Uroviricota;Caudoviricetes
SPIRE_spire_mag_00136303.phages_lytic	k141_567337	4	1	2561	Viruses;Duplodnaviria;Heunggongvirae;Uroviricota;Caudoviricetes
GTDB_GCA_017545665.1_genomic.phages_lysogenic	JAFWKQ010000130.1_Atopobiaceae_bacterium_isolate_RGIG5826_Sheep_Jejunum-1__c264199,_whole_genome_shotgun_sequence	9	1	2561	Viruses;Duplodnaviria;Heunggongvirae;Uroviricota;Caudoviricetes
SPIRE_specI_v4_34924.phages_lysogenic_sequence#2	1549640.SAMN11115936.SMYL01000009_Sapientia_aquatica_strain_SA-152_NODE_9_length_156003_cov_53.556276,_whole_genome_shotgun_sequence_fragment_2	17	1	2561	Viruses;Duplodnaviria;Heunggongvirae;Uroviricota;Caudoviricetes
SPIRE_spire_mag_00526029.phages_lytic_sequence#4	k141_347962	13	1	2561	Viruses;Duplodnaviria;Heunggongvirae;Uroviricota;Caudoviricetes
GTDB_GCA_002709085.1_genomic.phages_lysogenic	PAPR01000007.1_Pseudooceanicola_sp._isolate_SP158_MHASMcontig_754380,_whole_genome_shotgun_sequence	25	1	2561	Viruses;Duplodnaviria;Heunggongvirae;Uroviricota;Caudoviricetes
SPIRE_spire_mag_01121997.phages_lysogenic	k141_351079_fragment_1	19	1	2561	Viruses;Duplodnaviria;Heunggongvirae;Uroviricota;Caudoviricetes
SPIRE_specI_v4_18045.phages_lytic_sequence#7	2052147.SAMN18201447.JAGVTX010000094_MAG:_Caldiserica_bacterium_isolate_WAS_Bin_12_WAS_Bin_12_scaffold_5229,_whole_genome_shotgun_sequence	4	1	2561	Viruses;Duplodnaviria;Heunggongvirae;Uroviricota;Caudoviricetes
SPIRE_spire_mag_01828237.phages_lytic	k141_2387113	1	1	2561	Viruses;Duplodnaviria;Heunggongvirae;Uroviricota;Caudoviricetes
SPIRE_spire_mag_00527216.phages_lytic	k141_6643677	2	1	2561	Viruses;Duplodnaviria;Heunggongvirae;Uroviricota;Caudoviricetes
GTDB_GCA_009928005.1_genomic.phages_lytic_sequence#6	RFVO01000088.1_Chitinophagia_bacterium_isolate_WB5_3B_105_contig_100_87,_whole_genome_shotgun_sequence	4	1	2561	Viruses;Duplodnaviria;Heunggongvirae;Uroviricota;Caudoviricetes
SPIRE_spire_mag_01870374.phages_lytic_sequence#8	k141_274256	3	1	2561	Viruses;Duplodnaviria;Heunggongvirae;Uroviricota;Caudoviricetes
GTDB_GCA_009919265.1_genomic.phages_lytic_sequence#40	RGCF01000095.1_Bacteroidetes_bacterium_isolate_WB6_2A_118_contig_100_94,_whole_genome_shotgun_sequence	6	0.6488	12031	Viruses;Varidnaviria;Bamfordvirae;Nucleocytoviricota;Megaviricetes;Imitervirales;Mimiviridae
GTDB_GCA_018101195.1_genomic.phages_lysogenic	JACDQH010000003.1_Rickettsiaceae_bacterium_H1_Scaffold_3,_whole_genome_shotgun_sequence_fragment_1	2	1	2561	Viruses;Duplodnaviria;Heunggongvirae;Uroviricota;Caudoviricetes
SPIRE_spire_mag_00531396.phages_lytic_sequence#14	k141_8847916	6	1	2561	Viruses;Duplodnaviria;Heunggongvirae;Uroviricota;Caudoviricetes
GTDB_GCA_017476965.1_genomic.phages_lytic_sequence#4	JAFUXX010000338.1_Kiritimatiellae_bacterium_isolate_RGIG4926_Roe_deer_Rumen-3__c224826,_whole_genome_shotgun_sequence	1	1	2561	Viruses;Duplodnaviria;Heunggongvirae;Uroviricota;Caudoviricetes
GTDB_GCA_900555635.1_genomic.phages_lysogenic	USLU01000097.1_uncultured_Bacteroides_sp._isolate_UMGS1845_genome_assembly,_contig:_NODE_763_length_15244_cov_7.67839,_whole_genome_shotgun_sequence	9	1	2561	Viruses;Duplodnaviria;Heunggongvirae;Uroviricota;Caudoviricetes
SPIRE_spire_mag_02522265.phages_lytic_sequence#4	k141_458019	1	1	2561	Viruses;Duplodnaviria;Heunggongvirae;Uroviricota;Caudoviricetes
GTDB_GCA_900768115.1_genomic.phages_lytic_sequence#4	CAAGBR010000065.1_TPA_asm:_uncultured_Alistipes_sp.,_isolate_HGM05553,_WGS_project_CAAGBR010000000_data,_contig:_SRS476070_155_k119_145811,_whole_genome_shotgun_sequence	39	1	2561	Viruses;Duplodnaviria;Heunggongvirae;Uroviricota;Caudoviricetes
SPIRE_spire_mag_00985327.phages_lytic_sequence#9	k141_253196	1	1	2561	Viruses;Duplodnaviria;Heunggongvirae;Uroviricota;Caudoviricetes
SPIRE_spire_mag_00313320.phages_lytic	k141_33401	1	1	2561	Viruses;Duplodnaviria;Heunggongvirae;Uroviricota;Caudoviricetes
SPIRE_spire_mag_00941287.phages_lytic	k141_57016	8	1	2561	Viruses;Duplodnaviria;Heunggongvirae;Uroviricota;Caudoviricetes
SPIRE_spire_mag_01605484.phages_lytic_sequence#2	k141_404641	1	1	2561	Viruses;Duplodnaviria;Heunggongvirae;Uroviricota;Caudoviricetes
GTDB_GCA_016234955.1_genomic.phages_lytic_sequence#3	JACRNN010000295.1_DeltaPseudomonadota_bacterium_isolate_NC_groundwater_1936_Pr3_S-0.2um_57_11_scaffold_909043,_whole_genome_shotgun_sequence	2	1	2561	Viruses;Duplodnaviria;Heunggongvirae;Uroviricota;Caudoviricetes
SPIRE_spire_mag_01782077.phages_lytic_sequence#2	k141_653619	2	1	2561	Viruses;Duplodnaviria;Heunggongvirae;Uroviricota;Caudoviricetes
SPIRE_spire_mag_01960442.phages_lytic_sequence#3	k141_5504443	8	1	2561	Viruses;Duplodnaviria;Heunggongvirae;Uroviricota;Caudoviricetes
GTDB_GCA_011088265.1_genomic.phages_lytic_sequence#2	JAALKB010000223.1_GammaPseudomonadota_bacterium_isolate_MH1_Bin6_NODE_4758_length_5936_cov_14.972114,_whole_genome_shotgun_sequence	3	1	2561	Viruses;Duplodnaviria;Heunggongvirae;Uroviricota;Caudoviricetes
SPIRE_spire_mag_02592312.phages_lytic_sequence#51	k141_1456167	6	1	2561	Viruses;Duplodnaviria;Heunggongvirae;Uroviricota;Caudoviricetes
SPIRE_spire_mag_01764256.phages_lytic_sequence#8	k141_524909	6	1	2561	Viruses;Duplodnaviria;Heunggongvirae;Uroviricota;Caudoviricetes
SPIRE_spire_mag_00326931.phages_lytic_sequence#35	k141_475307	3	0.5732	3337	Viruses;Duplodnaviria;Heunggongvirae;Uroviricota;Caudoviricetes;Mesyanzhinovviridae
GTDB_GCA_012841375.1_genomic.phages_lytic_sequence#3	DUUV01000037.1_TPA_asm:_Bacillota_bacterium_isolate_AS08sgBPME_276_282919_AS08,_whole_genome_shotgun_sequence	1	1	2561	Viruses;Duplodnaviria;Heunggongvirae;Uroviricota;Caudoviricetes
GTDB_GCF_014196615.1_genomic.phages_lysogenic	NZ_JACIDY010000005.1_Novosphingobium_fluoreni_strain_DSM_27568_Ga0373246_05,_whole_genome_shotgun_sequence_fragment_3	20	1	2561	Viruses;Duplodnaviria;Heunggongvirae;Uroviricota;Caudoviricetes
SPIRE_spire_mag_01174007.phages_lytic_sequence#8	k141_214721	2	1	2561	Viruses;Duplodnaviria;Heunggongvirae;Uroviricota;Caudoviricetes
SPIRE_spire_mag_02209082.phages_lytic_sequence#2	k141_1162617	5	1	2561	Viruses;Duplodnaviria;Heunggongvirae;Uroviricota;Caudoviricetes
GTDB_GCF_002973535.1_genomic.phages_lysogenic_sequence#4	NZ_PVEP01000005.1_Defluviimonas_denitrificans_strain_DSM_18921_LX70DRAFT_scaffold00005.5,_whole_genome_shotgun_sequence_fragment_1	33	1	2561	Viruses;Duplodnaviria;Heunggongvirae;Uroviricota;Caudoviricetes
GTDB_GCA_002448395.1_genomic.phages_lysogenic_sequence#2	DJXS01000109.1_MAG_TPA_asm:_Lachnospiraceae_bacterium_UBA6998_UBA6998_contig_2453,_whole_genome_shotgun_sequence_fragment_1	26	1	2561	Viruses;Duplodnaviria;Heunggongvirae;Uroviricota;Caudoviricetes
GTDB_GCA_017381055.1_genomic.phages_lytic_sequence#5	JAFOCU010000082.1_Lachnospiraceae_bacterium_isolate_RGIG350_Dairy_cattle_Colon-3__c105744,_whole_genome_shotgun_sequence	4	1	2561	Viruses;Duplodnaviria;Heunggongvirae;Uroviricota;Caudoviricetes
SPIRE_spire_mag_01667535.phages_lysogenic	k141_4306666	21	1	2561	Viruses;Duplodnaviria;Heunggongvirae;Uroviricota;Caudoviricetes
NCBI_GCF_021391395.1_ASM2139139v1_genomic.phages_lysogenic	NZ_CP090059.1_Sphingomonas_cannabina_strain_DM2-R-LB4_chromosome,_complete_genome_fragment_26	50	1	2561	Viruses;Duplodnaviria;Heunggongvirae;Uroviricota;Caudoviricetes
SPIRE_specI_v4_21582.phages_lysogenic	41978.SAMN16342194.JAFQHO010000006_Ruminococcus_sp._isolate_RGIG1826_Goat_Cecum-5__c15197,_whole_genome_shotgun_sequence_fragment_2	43	1	2561	Viruses;Duplodnaviria;Heunggongvirae;Uroviricota;Caudoviricetes
SPIRE_specI_v4_09654.phages_lysogenic_sequence#5	2053307.SAMN16091041.JADQBJ010000009_MAG:_Desulfobulbaceae_bacterium_isolate_Soudan_16_NODE_65_length_164442_cov_245.099503,_whole_genome_shotgun_sequence_fragment_3	2	1	2561	Viruses;Duplodnaviria;Heunggongvirae;Uroviricota;Caudoviricetes
GTDB_GCA_018710905.1_genomic.phages_lytic_sequence#5	DVIZ01000138.1_MAG_TPA_asm:_Candidatus_Scybalomonas_excrementigallinarum_isolate_3201_CHK110__C351415_L2949_ERR2241858,_whole_genome_shotgun_sequence	4	1	2561	Viruses;Duplodnaviria;Heunggongvirae;Uroviricota;Caudoviricetes
SPIRE_spire_mag_00326931.phages_lytic_sequence#10	k141_1289253	2	1	2561	Viruses;Duplodnaviria;Heunggongvirae;Uroviricota;Caudoviricetes
GTDB_GCF_000381745.1_genomic.phages_lysogenic	NZ_KB906989.1_Psychromonas_ossibalaenae_ATCC_BAA-1528_strain_JAMM_0738_G327DRAFT_scaffold00023.23,_whole_genome_shotgun_sequence_fragment_1	26	1	2561	Viruses;Duplodnaviria;Heunggongvirae;Uroviricota;Caudoviricetes
SPIRE_spire_mag_00175595.phages_lytic	k141_547435	5	1	2561	Viruses;Duplodnaviria;Heunggongvirae;Uroviricota;Caudoviricetes
SPIRE_spire_mag_02160343.phages_lytic	k141_181040	7	1	2561	Viruses;Duplodnaviria;Heunggongvirae;Uroviricota;Caudoviricetes
GTDB_GCF_014196505.1_genomic.phages_lysogenic_sequence#5	NZ_JACIDW010000003.1_Rhizobium_metallidurans_strain_DSM_26575_Ga0373242_03,_whole_genome_shotgun_sequence_fragment_1	13	1	2561	Viruses;Duplodnaviria;Heunggongvirae;Uroviricota;Caudoviricetes
GTDB_GCF_017873965.1_genomic.phages_lytic_sequence#3	NZ_JAGGKT010000041.1_Ammoniphilus_resinae_strain_DSM_24738_Ga0454128_41,_whole_genome_shotgun_sequence	8	1	2561	Viruses;Duplodnaviria;Heunggongvirae;Uroviricota;Caudoviricetes
GTDB_GCA_017302165.1_genomic.phages_lysogenic	JAFLCW010000002.1_AlphaPseudomonadota_bacterium_isolate_UWPOB_MICAV1_gnl_X_PMOKLDCO_2,_whole_genome_shotgun_sequence_fragment_5	10	1	2561	Viruses;Duplodnaviria;Heunggongvirae;Uroviricota;Caudoviricetes
SPIRE_specI_v4_03603.phages_lytic_sequence#2	1257078.SAMN02469492.ANOY02000965_Pseudacidovorax_intermedius_NH-1_scaffold496_9,_whole_genome_shotgun_sequence	12	1	2561	Viruses;Duplodnaviria;Heunggongvirae;Uroviricota;Caudoviricetes
SPIRE_spire_mag_00174220.phages_lytic_sequence#15	k141_352431	4	1	2561	Viruses;Duplodnaviria;Heunggongvirae;Uroviricota;Caudoviricetes
SPIRE_spire_mag_01496454.phages_lytic	k141_203197	4	1	2561	Viruses;Duplodnaviria;Heunggongvirae;Uroviricota;Caudoviricetes
GTDB_GCA_003452695.1_genomic.phages_lytic_sequence#7	DMNP01000302.1_TPA_asm:_Eggerthellaceae_bacterium_isolate_UBA9715_contig_284644,_whole_genome_shotgun_sequence	2	1	2561	Viruses;Duplodnaviria;Heunggongvirae;Uroviricota;Caudoviricetes
SPIRE_spire_mag_02180500.phages_lytic	k141_489931	3	1	2561	Viruses;Duplodnaviria;Heunggongvirae;Uroviricota;Caudoviricetes
NCBI_GCF_003815615.1_ASM381561v1_genomic.phages_lysogenic	NZ_CP033914.1_Chryseobacterium_shandongense_strain_G0239_chromosome,_complete_genome_fragment_19	1	1	2561	Viruses;Duplodnaviria;Heunggongvirae;Uroviricota;Caudoviricetes
SPIRE_specI_v4_02499.phages_lysogenic	2774191.SAMN16250059.JACYLH010000002_Cysteiniphilum_marinum_strain_19X1-11_Scaffold2,_whole_genome_shotgun_sequence_fragment_3	11	1	2561	Viruses;Duplodnaviria;Heunggongvirae;Uroviricota;Caudoviricetes
SPIRE_spire_mag_02490322.phages_lytic	k141_58879	1	1	2561	Viruses;Duplodnaviria;Heunggongvirae;Uroviricota;Caudoviricetes
GTDB_GCA_018884025.1_genomic.phages_lytic_sequence#5	JAHLFB010000090.1_MAG:_Candidatus_Phocaeicola_faecipullorum_isolate_17637_A2M15__C133865_L18084,_whole_genome_shotgun_sequence	17	1	2561	Viruses;Duplodnaviria;Heunggongvirae;Uroviricota;Caudoviricetes
SPIRE_specI_v4_00010.phages_lysogenic_sequence#2	1168061.SAMN02469384.AJKG01000079_Pseudomonas_aeruginosa_LCT-PA102_scaffold4_6,_whole_genome_shotgun_sequence_fragment_1	41	1	2561	Viruses;Duplodnaviria;Heunggongvirae;Uroviricota;Caudoviricetes
SPIRE_spire_mag_01018360.phages_lytic	k141_409626	1	1	2561	Viruses;Duplodnaviria;Heunggongvirae;Uroviricota;Caudoviricetes
SPIRE_spire_mag_01782426.phages_lytic_sequence#2	k141_63737	3	1	2561	Viruses;Duplodnaviria;Heunggongvirae;Uroviricota;Caudoviricetes
GTDB_GCF_009720655.1_genomic.phages_lysogenic_sequence#2	NZ_WNKS01000007.1_Rhodoblastus_acidophilus_strain_DSM_142_NODE_7_length_171816_cov_39.7366,_whole_genome_shotgun_sequence_fragment_1	20	1	2561	Viruses;Duplodnaviria;Heunggongvirae;Uroviricota;Caudoviricetes
SPIRE_spire_mag_01827139.phages_lysogenic	k141_2311324	16	1	2561	Viruses;Duplodnaviria;Heunggongvirae;Uroviricota;Caudoviricetes
SPIRE_spire_mag_02407450.phages_lytic_sequence#16	k141_516181	2	1	2561	Viruses;Duplodnaviria;Heunggongvirae;Uroviricota;Caudoviricetes
SPIRE_spire_mag_01958146.phages_lytic_sequence#2	k141_535888	1	1	8278	Viruses;Duplodnaviria;Heunggongvirae;Uroviricota;Caudoviricetes;Ackermannviridae
SPIRE_spire_mag_01920843.phages_lytic	k141_579923	1	1	2561	Viruses;Duplodnaviria;Heunggongvirae;Uroviricota;Caudoviricetes
SPIRE_spire_mag_00496233.phages_lytic_sequence#18	k141_99581	5	1	2561	Viruses;Duplodnaviria;Heunggongvirae;Uroviricota;Caudoviricetes
SPIRE_specI_v4_39966.phages_lytic_sequence#4	297314.SAMEA8805636.CAJUKA010000232_TPA_asm:_uncultured_Lachnospiraceae_bacterium_isolate_MGBC143556_genome_assembly,_contig:_MGBC143556.232,_whole_genome_shotgun_sequence	2	1	2561	Viruses;Duplodnaviria;Heunggongvirae;Uroviricota;Caudoviricetes
SPIRE_spire_mag_00000278.phages_lytic	k141_1483194	11	1	2561	Viruses;Duplodnaviria;Heunggongvirae;Uroviricota;Caudoviricetes
SPIRE_spire_mag_01945846.phages_lysogenic	k141_1484835_fragment_3	29	1	2561	Viruses;Duplodnaviria;Heunggongvirae;Uroviricota;Caudoviricetes
SPIRE_spire_mag_00649515.phages_lytic_sequence#5	k141_274142	4	1	2561	Viruses;Duplodnaviria;Heunggongvirae;Uroviricota;Caudoviricetes
GTDB_GCA_010027105.1_genomic.phages_lytic	RGVT01000375.1_Planctomycetia_bacterium_isolate_WB9_2_258_contig_100_374,_whole_genome_shotgun_sequence	1	1	2561	Viruses;Duplodnaviria;Heunggongvirae;Uroviricota;Caudoviricetes
SPIRE_specI_v4_41241.phages_lytic	1947953.SAMN06452037.DDMB01000052_MAG_TPA_asm:_Bacillota_bacterium_UBA2557_UBA2557_contig_6114,_whole_genome_shotgun_sequence	1	1	2561	Viruses;Duplodnaviria;Heunggongvirae;Uroviricota;Caudoviricetes
SPIRE_specI_v4_14291.phages_lysogenic	165186.SAMEA6151808.CADAVS010000071_uncultured_Ruminococcus_sp._isolate_RUG13671_genome_assembly,_contig:_RUG13671_asm_71,_whole_genome_shotgun_sequence	2	1	2561	Viruses;Duplodnaviria;Heunggongvirae;Uroviricota;Caudoviricetes
SPIRE_specI_v4_37674.phages_lytic	2052142.SAMN08179452.PKXI01000035_MAG:_Acidobacteriaceae_bacterium_isolate_palsa_285_73.20120500_P26.11_contig_42006,_whole_genome_shotgun_sequence	1	1	2561	Viruses;Duplodnaviria;Heunggongvirae;Uroviricota;Caudoviricetes
SPIRE_spire_mag_02405773.phages_lytic	k141_881607	2	1	2561	Viruses;Duplodnaviria;Heunggongvirae;Uroviricota;Caudoviricetes
SPIRE_spire_mag_00881318.phages_lysogenic	k141_2984242_fragment_1	2	1	2561	Viruses;Duplodnaviria;Heunggongvirae;Uroviricota;Caudoviricetes
SPIRE_spire_mag_02168595.phages_lysogenic_sequence#2	k141_499920	1	1	2561	Viruses;Duplodnaviria;Heunggongvirae;Uroviricota;Caudoviricetes
GTDB_GCF_000953855.2_genomic.phages_lysogenic_sequence#4	NZ_DF970270.1_Mizugakiibacter_sediminis_strain_skMP5,_whole_genome_shotgun_sequence_fragment_1	4	1	2561	Viruses;Duplodnaviria;Heunggongvirae;Uroviricota;Caudoviricetes
GTDB_GCF_004123795.1_genomic.phages_lysogenic	NZ_MSSM01000002.1_Lacticaseibacillus_chiayiensis_strain_NCYUAS_rawlib.basecaller_c2,_whole_genome_shotgun_sequence_fragment_1	21	1	2561	Viruses;Duplodnaviria;Heunggongvirae;Uroviricota;Caudoviricetes
SPIRE_spire_mag_02518495.phages_lytic_sequence#15	k141_50822	5	1	2561	Viruses;Duplodnaviria;Heunggongvirae;Uroviricota;Caudoviricetes
SPIRE_spire_mag_02698342.phages_lytic_sequence#3	k141_262100	4	1	2561	Viruses;Duplodnaviria;Heunggongvirae;Uroviricota;Caudoviricetes
GTDB_GCA_012837895.1_genomic.phages_lytic_sequence#8	DUQH01000098.1_TPA_asm:_Bacillota_bacterium_isolate_AS08sgBPME_389_131006_AS08,_whole_genome_shotgun_sequence	3	1	2561	Viruses;Duplodnaviria;Heunggongvirae;Uroviricota;Caudoviricetes
SPIRE_spire_mag_02401679.phages_lytic	k141_634170	1	1	2561	Viruses;Duplodnaviria;Heunggongvirae;Uroviricota;Caudoviricetes
GTDB_GCF_003425985.1_genomic.phages_lysogenic_sequence#2	NZ_CP022985.1_Mariniflexile_sp._TRM1-10_chromosome,_complete_genome_fragment_2	29	1	2561	Viruses;Duplodnaviria;Heunggongvirae;Uroviricota;Caudoviricetes
SPIRE_spire_mag_01537426.phages_lytic	k119_273635	4	1	2561	Viruses;Duplodnaviria;Heunggongvirae;Uroviricota;Caudoviricetes
GTDB_GCA_016791025.1_genomic.phages_lytic_sequence#3	JAEUNX010000039.1_Zoogloeaceae_bacterium_isolate_new_MAG-184_k141_2773120,_whole_genome_shotgun_sequence	2	1	2561	Viruses;Duplodnaviria;Heunggongvirae;Uroviricota;Caudoviricetes
SPIRE_spire_mag_01586479.phages_lysogenic	k141_140496	9	1	2561	Viruses;Duplodnaviria;Heunggongvirae;Uroviricota;Caudoviricetes
GTDB_GCF_008124785.1_genomic.phages_lysogenic	NZ_VNHU01000009.1_Aquimarina_intermedia_strain_DSM_17527_Ga0131189_109,_whole_genome_shotgun_sequence_fragment_2	32	1	2561	Viruses;Duplodnaviria;Heunggongvirae;Uroviricota;Caudoviricetes
SPIRE_spire_mag_01883107.phages_lytic_sequence#2	k119_70073	4	1	2561	Viruses;Duplodnaviria;Heunggongvirae;Uroviricota;Caudoviricetes
GTDB_GCA_900019985.1_genomic.phages_lytic	FIZM01000265.1_uncultured_Clostridia_bacterium_genome_assembly,_contig:_9764,_whole_genome_shotgun_sequence	3	1	2561	Viruses;Duplodnaviria;Heunggongvirae;Uroviricota;Caudoviricetes
GTDB_GCA_017995595.1_genomic.phages_lytic_sequence#3	JAGOIO010000175.1_Bacterium_isolate_Go_SlPrim_bin_98_Go_SlPrim_82296_length_2940_cov_4.751155,_whole_genome_shotgun_sequence	2	1	2561	Viruses;Duplodnaviria;Heunggongvirae;Uroviricota;Caudoviricetes
GTDB_GCA_017483425.1_genomic.phages_lysogenic	JAFUWM010000391.1_Lachnospiraceae_bacterium_isolate_RGIG4889_Roe_deer_Rumen-2__c478499,_whole_genome_shotgun_sequence	4	1	2561	Viruses;Duplodnaviria;Heunggongvirae;Uroviricota;Caudoviricetes
GTDB_GCF_009827095.1_genomic.phages_lysogenic_sequence#3	NZ_WUMU01000016.1_Pseudooceanicola_sp._GBMRC_2024_Scaffold9_1,_whole_genome_shotgun_sequence_fragment_1	6	1	2561	Viruses;Duplodnaviria;Heunggongvirae;Uroviricota;Caudoviricetes
GTDB_GCF_902729425.1_genomic.phages_lytic_sequence#3	NZ_CACVCH010000094.1_Magnetospirillum_sp._SS-4,_whole_genome_shotgun_sequence	7	1	2561	Viruses;Duplodnaviria;Heunggongvirae;Uroviricota;Caudoviricetes
SPIRE_spire_mag_01827244.phages_lytic_sequence#25	k141_689654	1	1	2561	Viruses;Duplodnaviria;Heunggongvirae;Uroviricota;Caudoviricetes
SPIRE_spire_mag_00524751.phages_lytic_sequence#2	k141_225501	4	1	2561	Viruses;Duplodnaviria;Heunggongvirae;Uroviricota;Caudoviricetes
GTDB_GCA_002703045.1_genomic.phages_lysogenic	PAEG01000012.1_Acidimicrobiaceae_bacterium_isolate_MED867_35979,_whole_genome_shotgun_sequence	17	1	2561	Viruses;Duplodnaviria;Heunggongvirae;Uroviricota;Caudoviricetes
SPIRE_spire_mag_00177434.phages_lytic_sequence#2	k141_967163	1	1	8278	Viruses;Duplodnaviria;Heunggongvirae;Uroviricota;Caudoviricetes;Ackermannviridae
SPIRE_specI_v4_03551.phages_lytic	1879010.SAMN17800882.JAGZJB010000035_Bacillota_bacterium_isolate_L3_128_245G1_dasL3_128_245G1_concoct_6_L3_128_245G1_scaffold_3146,_whole_genome_shotgun_sequence	9	1	2561	Viruses;Duplodnaviria;Heunggongvirae;Uroviricota;Caudoviricetes
SPIRE_spire_mag_02101304.phages_lytic_sequence#4	k141_1673987	4	1	2561	Viruses;Duplodnaviria;Heunggongvirae;Uroviricota;Caudoviricetes
SPIRE_spire_mag_01599655.phages_lytic	k141_168819	1	1	2561	Viruses;Duplodnaviria;Heunggongvirae;Uroviricota;Caudoviricetes
NCBI_GCF_000612055.1_ASM61205v1_genomic.phages_lysogenic_sequence#2	NZ_CP007519.1_Trueperella_pyogenes_strain_TP6375_chromosome,_complete_genome_fragment_3	9	1	2561	Viruses;Duplodnaviria;Heunggongvirae;Uroviricota;Caudoviricetes
SPIRE_spire_mag_00141430.phages_lytic_sequence#14	k141_618346	4	1	2561	Viruses;Duplodnaviria;Heunggongvirae;Uroviricota;Caudoviricetes
SPIRE_spire_mag_00271446.phages_lysogenic_sequence#2	k119_102195_fragment_1	7	1	2561	Viruses;Duplodnaviria;Heunggongvirae;Uroviricota;Caudoviricetes
GTDB_GCA_017458545.1_genomic.phages_lytic	JAFTBA010000003.1_Synergistaceae_bacterium_isolate_RGIG3655_Goat_Rumen.Co__c11412,_whole_genome_shotgun_sequence	5	1	2561	Viruses;Duplodnaviria;Heunggongvirae;Uroviricota;Caudoviricetes
GTDB_GCA_016183945.1_genomic.phages_lytic_sequence#3	JACPDP010000057.1_Magnetospirillum_sp._isolate_NC_groundwater_312_Ag_B-0.1um_68_11_GD18-4_B1_scaffold_986071,_whole_genome_shotgun_sequence	5	1	2561	Viruses;Duplodnaviria;Heunggongvirae;Uroviricota;Caudoviricetes
SPIRE_spire_mag_01969846.phages_lytic_sequence#5	k141_540543	1	1	2561	Viruses;Duplodnaviria;Heunggongvirae;Uroviricota;Caudoviricetes
SPIRE_spire_mag_01973870.phages_lytic	k141_564351	9	1	2561	Viruses;Duplodnaviria;Heunggongvirae;Uroviricota;Caudoviricetes
SPIRE_spire_mag_02559225.phages_lytic_sequence#2	k141_508453	3	1	2561	Viruses;Duplodnaviria;Heunggongvirae;Uroviricota;Caudoviricetes
GTDB_GCA_018883485.1_genomic.phages_lytic	VEQB01000160.1_MAG:_Bacteroidetes_bacterium_isolate_ZLKRG02_NODE_17184_length_5795_cov_2.866267,_whole_genome_shotgun_sequence	1	1	2561	Viruses;Duplodnaviria;Heunggongvirae;Uroviricota;Caudoviricetes
GTDB_GCA_002068935.1_genomic.phages_lytic	MWBF01000335.1_Chloroflexi_bacterium_ADurb.Bin325_BWY52_contig000335,_whole_genome_shotgun_sequence	1	1	2561	Viruses;Duplodnaviria;Heunggongvirae;Uroviricota;Caudoviricetes
SPIRE_specI_v4_39955.phages_lytic	1751881.SAMEA8805622.CAJUJV010000086_TPA_asm:_uncultured_Hungatella_sp._isolate_MGBC142608_genome_assembly,_contig:_MGBC142608.86,_whole_genome_shotgun_sequence	14	1	2561	Viruses;Duplodnaviria;Heunggongvirae;Uroviricota;Caudoviricetes
SPIRE_spire_mag_02987107.phages_lytic	k141_63545	18	1	2561	Viruses;Duplodnaviria;Heunggongvirae;Uroviricota;Caudoviricetes
SPIRE_spire_mag_01682764.phages_lytic	k141_937957	2	1	2561	Viruses;Duplodnaviria;Heunggongvirae;Uroviricota;Caudoviricetes
SPIRE_specI_v4_13681.phages_lytic_sequence#12	186741.SAMEA6955074.CAIZEU010000008_uncultured_Geobacter_sp._isolate_VK_bin-1748_genome_assembly,_contig:_bin-1748:008/274,_whole_genome_shotgun_sequence	1	1	2561	Viruses;Duplodnaviria;Heunggongvirae;Uroviricota;Caudoviricetes
GTDB_GCF_001640365.1_genomic.phages_lysogenic_sequence#11	NZ_LWMI01000008.1_Candidatus_Arsenophonus_triatominarum_strain_ATi_contig000008,_whole_genome_shotgun_sequence	46	1	2561	Viruses;Duplodnaviria;Heunggongvirae;Uroviricota;Caudoviricetes
GTDB_GCA_017938505.1_genomic.phages_lytic_sequence#5	JAGBBH010000078.1_Clostridia_bacterium_isolate_RGIG8962_Water_deer_Rectum-2__c442881,_whole_genome_shotgun_sequence	3	1	2561	Viruses;Duplodnaviria;Heunggongvirae;Uroviricota;Caudoviricetes
GTDB_GCA_017537515.1_genomic.phages_lytic_sequence#10	JAFYKO010000074.1_Clostridia_bacterium_isolate_RGIG7175_Water_buffalos_Cecum-1__c433949,_whole_genome_shotgun_sequence	2	1	2561	Viruses;Duplodnaviria;Heunggongvirae;Uroviricota;Caudoviricetes
GTDB_GCF_003688405.1_genomic.phages_lysogenic	NZ_REFC01000012.1_Ulvibacter_antarcticus_strain_DSM_23424_Ga0170448_102,_whole_genome_shotgun_sequence_fragment_5	1	1	2561	Viruses;Duplodnaviria;Heunggongvirae;Uroviricota;Caudoviricetes
SPIRE_spire_mag_01111840.phages_lytic_sequence#2	k141_3130630	2	1	2561	Viruses;Duplodnaviria;Heunggongvirae;Uroviricota;Caudoviricetes
SPIRE_spire_mag_00910194.phages_lytic_sequence#12	k141_696946	1	1	2561	Viruses;Duplodnaviria;Heunggongvirae;Uroviricota;Caudoviricetes
GTDB_GCA_900767815.1_genomic.phages_lytic_sequence#3	CAAGAM010000157.1_TPA_asm:_Clostridia_bacterium,_isolate_HGM11445,_WGS_project_CAAGAM010000000_data,_contig:_SRS476034_12_k119_99069,_whole_genome_shotgun_sequence	1	1	2561	Viruses;Duplodnaviria;Heunggongvirae;Uroviricota;Caudoviricetes
SPIRE_spire_mag_01951804.phages_lytic	k141_123336	3	1	2561	Viruses;Duplodnaviria;Heunggongvirae;Uroviricota;Caudoviricetes
GTDB_GCF_014698035.1_genomic.phages_lytic_sequence#3	NZ_JACJSF010000223.1_Nostoc_muscorum_FACHB-395_contig223,_whole_genome_shotgun_sequence	1	1	2561	Viruses;Duplodnaviria;Heunggongvirae;Uroviricota;Caudoviricetes
SPIRE_spire_mag_02372280.phages_lytic_sequence#8	k141_359548	11	1	2561	Viruses;Duplodnaviria;Heunggongvirae;Uroviricota;Caudoviricetes
NCBI_GCF_025823185.1_ASM2582318v1_genomic.phages_lysogenic_sequence#2	NZ_JACKVK010000014.1_Mycobacterium_yunnanensis_strain_DSM_44838_MYUN-DSM44838DSM44838_contig000014,_whole_genome_shotgun_sequence_fragment_1	50	1	2561	Viruses;Duplodnaviria;Heunggongvirae;Uroviricota;Caudoviricetes
GTDB_GCA_900455085.1_genomic.phages_lysogenic	UGTZ01000001.1_Providencia_rettgeri_strain_NCTC11801_genome_assembly,_contig:_ERS513147SCcontig000001,_whole_genome_shotgun_sequence_fragment_11	37	1	2561	Viruses;Duplodnaviria;Heunggongvirae;Uroviricota;Caudoviricetes
GTDB_GCF_001598055.1_genomic.phages_lysogenic_sequence#4	NZ_CP014844.1_Cupriavidus_nantongensis_strain_X1_chromosome_1_fragment_29	24	1	2561	Viruses;Duplodnaviria;Heunggongvirae;Uroviricota;Caudoviricetes
SPIRE_spire_mag_01095913.phages_lytic	k119_159015	2	1	2561	Viruses;Duplodnaviria;Heunggongvirae;Uroviricota;Caudoviricetes
SPIRE_spire_mag_00122841.phages_lysogenic_sequence#6	k141_2802_fragment_1	47	1	2561	Viruses;Duplodnaviria;Heunggongvirae;Uroviricota;Caudoviricetes
SPIRE_spire_mag_01173636.phages_lytic_sequence#3	k141_448809	1	1	2561	Viruses;Duplodnaviria;Heunggongvirae;Uroviricota;Caudoviricetes
SPIRE_spire_mag_02431545.phages_lytic_sequence#5	k141_723475	4	1	2561	Viruses;Duplodnaviria;Heunggongvirae;Uroviricota;Caudoviricetes
GTDB_GCF_009696685.1_genomic.phages_lysogenic_sequence#7	NZ_WIAC01000018.1_Paracoccus_sp._SMMA_5_50_NODE_18_length_41138_cov_104.642848,_whole_genome_shotgun_sequence_fragment_1	17	1	2561	Viruses;Duplodnaviria;Heunggongvirae;Uroviricota;Caudoviricetes
SPIRE_spire_mag_01119475.phages_lytic_sequence#2	k141_1342504	6	1	2561	Viruses;Duplodnaviria;Heunggongvirae;Uroviricota;Caudoviricetes
SPIRE_spire_mag_01196636.phages_lytic_sequence#4	k141_12699	14	1	2561	Viruses;Duplodnaviria;Heunggongvirae;Uroviricota;Caudoviricetes
SPIRE_specI_v4_39245.phages_lysogenic	1946553.SAMN06453825.DIVJ01000034_MAG_TPA_asm:_Flavobacterium_sp._UBA6135_UBA6135_contig_1875,_whole_genome_shotgun_sequence_fragment_2	3	1	2561	Viruses;Duplodnaviria;Heunggongvirae;Uroviricota;Caudoviricetes
SPIRE_spire_mag_01099738.phages_lysogenic_sequence#6	k141_1533880	6	1	2561	Viruses;Duplodnaviria;Heunggongvirae;Uroviricota;Caudoviricetes
SPIRE_spire_mag_00709642.phages_lytic_sequence#41	k141_27858	9	1	2561	Viruses;Duplodnaviria;Heunggongvirae;Uroviricota;Caudoviricetes
GTDB_GCA_903858655.1_genomic.phages_lytic_sequence#11	CAIOJS010000502.1_uncultured_bacterium_isolate_AlinenLipids_bin-6511_genome_assembly,_contig:_bin-6511:502/558,_whole_genome_shotgun_sequence	1	1	5947	Viruses;Varidnaviria;Bamfordvirae;Preplasmiviricota;Polintoviricetes;Orthopolintovirales;Adintoviridae
SPIRE_spire_mag_01822692.phages_lytic	k141_2012593	1	1	2561	Viruses;Duplodnaviria;Heunggongvirae;Uroviricota;Caudoviricetes
GTDB_GCF_014197755.1_genomic.phages_lysogenic_sequence#2	NZ_JACIGE010000005.1_Rhodocyclus_tenuis_strain_2761_Ga0394279_05,_whole_genome_shotgun_sequence_fragment_1	33	1	2561	Viruses;Duplodnaviria;Heunggongvirae;Uroviricota;Caudoviricetes
GTDB_GCA_000435615.1_genomic.phages_lysogenic	FR882018.1_Bacillota_bacterium_CAG:238_genomic_scaffold,_scf404,_whole_genome_shotgun_sequence_fragment_1	19	1	2561	Viruses;Duplodnaviria;Heunggongvirae;Uroviricota;Caudoviricetes
SPIRE_specI_v4_13837.phages_lytic_sequence#18	296830.SAMEA6948464.CAIOBP010000189_uncultured_Rhodospirillales_bacterium_isolate_VK3_bin-0780_genome_assembly,_contig:_bin-0780:189/255,_whole_genome_shotgun_sequence	20	1	2561	Viruses;Duplodnaviria;Heunggongvirae;Uroviricota;Caudoviricetes
SPIRE_spire_mag_01974553.phages_lytic_sequence#3	k141_2090123	1	1	377	Viruses;Duplodnaviria;Heunggongvirae;Uroviricota;Caudoviricetes;Drexlerviridae
SPIRE_specI_v4_00434.phages_lysogenic	1212545.SAMN02470290.ALWK01000057_Staphylococcus_arlettae_CVD059_SARL_c230,_whole_genome_shotgun_sequence_fragment_4	1	1	2561	Viruses;Duplodnaviria;Heunggongvirae;Uroviricota;Caudoviricetes
GTDB_GCA_014384995.1_genomic.phages_lysogenic_sequence#3	JACRSY010000015.1_Lachnospiraceae_bacterium_NSJ-12_CP_SP_D3_27_ctg015,_whole_genome_shotgun_sequence_fragment_2	21	1	2561	Viruses;Duplodnaviria;Heunggongvirae;Uroviricota;Caudoviricetes
GTDB_GCA_900754605.1_genomic.phages_lytic_sequence#8	CAAEDK010000038.1_TPA_asm:_uncultured_Oscillospiraceae_bacterium,_isolate_HGM13108,_WGS_project_CAAEDK010000000_data,_contig:_ERS396504_64_k89_13896,_whole_genome_shotgun_sequence	1	1	2561	Viruses;Duplodnaviria;Heunggongvirae;Uroviricota;Caudoviricetes
NCBI_GCF_016405625.1_ASM1640562v1_genomic.phages_lysogenic_sequence#2	NZ_JAEKDB010000002.1_Pseudomonas_haemolytica_strain_MF5694_MF5694_contig_2,_whole_genome_shotgun_sequence_fragment_1	44	1	2561	Viruses;Duplodnaviria;Heunggongvirae;Uroviricota;Caudoviricetes
GTDB_GCA_003564155.1_genomic.phages_lytic_sequence#4	PWOA01000060.1_Candidatus_Cloacimonetes_bacterium_isolate_CSSed10_348R3_CS-Sed10-C2082,_whole_genome_shotgun_sequence	20	1	2561	Viruses;Duplodnaviria;Heunggongvirae;Uroviricota;Caudoviricetes
SPIRE_spire_mag_02697523.phages_lysogenic_sequence#2	k119_10740	19	1	2561	Viruses;Duplodnaviria;Heunggongvirae;Uroviricota;Caudoviricetes
SPIRE_spire_mag_00175376.phages_lytic_sequence#5	k141_602055	1	1	2561	Viruses;Duplodnaviria;Heunggongvirae;Uroviricota;Caudoviricetes
SPIRE_spire_mag_02399046.phages_lytic	k141_294806	1	1	2561	Viruses;Duplodnaviria;Heunggongvirae;Uroviricota;Caudoviricetes
SPIRE_spire_mag_02877358.phages_lytic	k141_105903	9	1	2561	Viruses;Duplodnaviria;Heunggongvirae;Uroviricota;Caudoviricetes
SPIRE_spire_mag_00078194.phages_lysogenic	k141_2057664_fragment_1	26	1	2561	Viruses;Duplodnaviria;Heunggongvirae;Uroviricota;Caudoviricetes
GTDB_GCF_016612545.1_genomic.phages_lytic_sequence#4	NZ_JAENRY010000393.1_Streptomyces_sp._MBT65_scaffold393_size6901_cov54.1797,_whole_genome_shotgun_sequence	2	1	2561	Viruses;Duplodnaviria;Heunggongvirae;Uroviricota;Caudoviricetes
SPIRE_spire_mag_00134271.phages_lytic	k141_518248	4	1	2561	Viruses;Duplodnaviria;Heunggongvirae;Uroviricota;Caudoviricetes
GTDB_GCA_002389785.1_genomic.phages_lytic_sequence#5	DGQS01000182.1_TPA_asm:_Bacteroidetes_bacterium_UBA4408_UBA4408_contig_679,_whole_genome_shotgun_sequence	4	1	2561	Viruses;Duplodnaviria;Heunggongvirae;Uroviricota;Caudoviricetes
GTDB_GCF_016863035.1_genomic.phages_lysogenic	NZ_BOOC01000059.1_Microbispora_corallina_strain_NBRC_16416_sequence059,_whole_genome_shotgun_sequence	9	1	2561	Viruses;Duplodnaviria;Heunggongvirae;Uroviricota;Caudoviricetes
SPIRE_spire_mag_02542263.phages_lytic_sequence#7	k141_420893	9	1	2561	Viruses;Duplodnaviria;Heunggongvirae;Uroviricota;Caudoviricetes
SPIRE_spire_mag_02372726.phages_lytic_sequence#18	k141_366397	1	1	2561	Viruses;Duplodnaviria;Heunggongvirae;Uroviricota;Caudoviricetes
SPIRE_spire_mag_01948448.phages_lysogenic	k141_883587_fragment_3	1	1	5797	Viruses;Duplodnaviria;Heunggongvirae;Uroviricota;Caudoviricetes;Crassvirales
SPIRE_spire_mag_02033131.phages_lytic_sequence#4	k141_854372	1	1	2561	Viruses;Duplodnaviria;Heunggongvirae;Uroviricota;Caudoviricetes
SPIRE_spire_mag_01947771.phages_lytic_sequence#3	k141_838203	1	1	2561	Viruses;Duplodnaviria;Heunggongvirae;Uroviricota;Caudoviricetes
GTDB_GCA_012518845.1_genomic.phages_lysogenic	JAAYRJ010000169.1_MAG:_Clostridiaceae_bacterium_isolate_AS23ysBPME_182_213846_AS23,_whole_genome_shotgun_sequence	2	1	2561	Viruses;Duplodnaviria;Heunggongvirae;Uroviricota;Caudoviricetes
GTDB_GCA_018725205.1_genomic.phages_lytic_sequence#10	QLUB01000105.1_MAG:_Bacillota_bacterium_isolate_GPS119_DDT37_105,_whole_genome_shotgun_sequence	3	1	2561	Viruses;Duplodnaviria;Heunggongvirae;Uroviricota;Caudoviricetes
SPIRE_spire_mag_01584977.phages_lysogenic	k141_426094	7	1	2561	Viruses;Duplodnaviria;Heunggongvirae;Uroviricota;Caudoviricetes
GTDB_GCA_900554095.1_genomic.phages_lytic_sequence#4	USGC01000096.1_uncultured_bacterium_isolate_UMGS1686_genome_assembly,_contig:_NODE_5365_length_6822_cov_5.917541,_whole_genome_shotgun_sequence	5	1	2561	Viruses;Duplodnaviria;Heunggongvirae;Uroviricota;Caudoviricetes
SPIRE_spire_mag_01200217.phages_lytic	k141_7557	3	1	2561	Viruses;Duplodnaviria;Heunggongvirae;Uroviricota;Caudoviricetes
GTDB_GCA_012966015.1_genomic.phages_lytic_sequence#11	DTRI01000356.1_TPA_asm:_Flavobacteriales_bacterium_isolate_UWMA-0021_NODE_7098_length_7525_cov_0.250337,_whole_genome_shotgun_sequence	2	1	2561	Viruses;Duplodnaviria;Heunggongvirae;Uroviricota;Caudoviricetes
SPIRE_spire_mag_01485031.phages_lytic_sequence#2	k141_2505180	3	1	2561	Viruses;Duplodnaviria;Heunggongvirae;Uroviricota;Caudoviricetes
SPIRE_spire_mag_01669850.phages_lytic_sequence#6	k141_1389591	3	1	2561	Viruses;Duplodnaviria;Heunggongvirae;Uroviricota;Caudoviricetes
GTDB_GCA_005240095.1_genomic.phages_lytic_sequence#3	SBAX01000166.1_Phycisphaera_mikurensis_isolate_Bin_18_1_Hy_contig36644,_whole_genome_shotgun_sequence	1	1	2561	Viruses;Duplodnaviria;Heunggongvirae;Uroviricota;Caudoviricetes
GTDB_GCF_001402795.1_genomic.phages_lytic_sequence#2	NZ_LIRE01000165.1_Pseudanabaena_sp._'Roaring_Creek'_contig-284,_whole_genome_shotgun_sequence	1	1	2561	Viruses;Duplodnaviria;Heunggongvirae;Uroviricota;Caudoviricetes
GTDB_GCA_903863885.1_genomic.phages_lytic_sequence#20	CAIPEB010000397.1_uncultured_Planctomycetaceae_bacterium_isolate_LaPlata-15m-b_bin-253_genome_assembly,_contig:_bin-253:397/789,_whole_genome_shotgun_sequence	2	1	2561	Viruses;Duplodnaviria;Heunggongvirae;Uroviricota;Caudoviricetes
GTDB_GCA_017483805.1_genomic.phages_lytic_sequence#12	JAFUUL010000004.1_Prevotella_sp._isolate_RGIG4836_Roe_deer_Rumen-1__c930,_whole_genome_shotgun_sequence	3	1	2561	Viruses;Duplodnaviria;Heunggongvirae;Uroviricota;Caudoviricetes
GTDB_GCF_012221945.1_genomic.phages_lysogenic	NZ_CP032549.1_Glutamicibacter_mishrai_strain_S5-52_chromosome_fragment_17	20	1	2561	Viruses;Duplodnaviria;Heunggongvirae;Uroviricota;Caudoviricetes
GTDB_GCF_900172355.1_genomic.phages_lytic_sequence#10	NZ_FWFZ01000088.1_Roseisalinus_antarcticus_strain_CECT_7023,_whole_genome_shotgun_sequence	3	1	2561	Viruses;Duplodnaviria;Heunggongvirae;Uroviricota;Caudoviricetes
SPIRE_spire_mag_01456175.phages_lytic	k141_237143	4	1	2561	Viruses;Duplodnaviria;Heunggongvirae;Uroviricota;Caudoviricetes
SPIRE_spire_mag_00733273.phages_lytic	k141_137040	1	1	2561	Viruses;Duplodnaviria;Heunggongvirae;Uroviricota;Caudoviricetes
GTDB_GCF_018279705.1_genomic.phages_lysogenic	NZ_CP036498.1_Rhodopseudomonas_sp._SK50-23_chromosome,_complete_genome_fragment_22	13	1	2561	Viruses;Duplodnaviria;Heunggongvirae;Uroviricota;Caudoviricetes
GTDB_GCA_017452335.1_genomic.phages_lytic_sequence#4	JAFTMP010000179.1_Clostridia_bacterium_isolate_RGIG3956_Roe_deer_Cecum-3__c365225,_whole_genome_shotgun_sequence	2	1	2561	Viruses;Duplodnaviria;Heunggongvirae;Uroviricota;Caudoviricetes
SPIRE_spire_mag_02172934.phages_lytic_sequence#5	k141_758002	1	1	2561	Viruses;Duplodnaviria;Heunggongvirae;Uroviricota;Caudoviricetes
SPIRE_spire_mag_00528623.phages_lytic_sequence#30	k141_1568720	7	1	2561	Viruses;Duplodnaviria;Heunggongvirae;Uroviricota;Caudoviricetes
SPIRE_specI_v4_30425.phages_lytic_sequence#12	2320883.SAMN10053179.QZDY01000146_Bacterium_D16-29_strain_D16-29_Scaffold145_1,_whole_genome_shotgun_sequence	1	1	2561	Viruses;Duplodnaviria;Heunggongvirae;Uroviricota;Caudoviricetes
SPIRE_spire_mag_02762727.phages_lytic_sequence#58	k141_1237965	2	1	2561	Viruses;Duplodnaviria;Heunggongvirae;Uroviricota;Caudoviricetes
GTDB_GCA_017543285.1_genomic.phages_lysogenic_sequence#2	JAFYGK010000029.1_Clostridia_bacterium_isolate_RGIG7067_Sheep_Rumen.Co__c3013345,_whole_genome_shotgun_sequence_fragment_1	1	1	2561	Viruses;Duplodnaviria;Heunggongvirae;Uroviricota;Caudoviricetes
SPIRE_spire_mag_01787017.phages_lytic_sequence#3	k141_134830	5	1	2561	Viruses;Duplodnaviria;Heunggongvirae;Uroviricota;Caudoviricetes
SPIRE_spire_mag_02504321.phages_lytic_sequence#5	k141_116476	2	1	2561	Viruses;Duplodnaviria;Heunggongvirae;Uroviricota;Caudoviricetes
GTDB_GCF_003344635.1_genomic.phages_lytic	NZ_QPKK01000429.1_Desertihabitans_aurantiacus_strain_CPCC_204711_contig429,_whole_genome_shotgun_sequence	1	1	2561	Viruses;Duplodnaviria;Heunggongvirae;Uroviricota;Caudoviricetes
SPIRE_specI_v4_17871.phages_lytic_sequence#11	1866925.SAMN05004151.MWCD01000111_MAG:_bacterium_ADurb.Bin236_isolate_ADurb.Bin236_BWY28_contig000111,_whole_genome_shotgun_sequence	2	1	2561	Viruses;Duplodnaviria;Heunggongvirae;Uroviricota;Caudoviricetes
SPIRE_spire_mag_01685257.phages_lytic_sequence#5	k141_581409	3	1	2561	Viruses;Duplodnaviria;Heunggongvirae;Uroviricota;Caudoviricetes
SPIRE_spire_mag_02732626.phages_lytic	k141_94243	10	1	2561	Viruses;Duplodnaviria;Heunggongvirae;Uroviricota;Caudoviricetes
SPIRE_spire_mag_01052593.phages_lytic	k141_88563	8	1	2561	Viruses;Duplodnaviria;Heunggongvirae;Uroviricota;Caudoviricetes
SPIRE_specI_v4_02991.phages_lysogenic_sequence#2	634500.SAMEA2272131.FP236843_Erwinia_billingiae_strain_Eb661_complete_chromosome_fragment_10	5	1	2561	Viruses;Duplodnaviria;Heunggongvirae;Uroviricota;Caudoviricetes
SPIRE_spire_mag_01764995.phages_lysogenic	k141_876900_fragment_1	1	1	2561	Viruses;Duplodnaviria;Heunggongvirae;Uroviricota;Caudoviricetes
SPIRE_spire_mag_02190436.phages_lysogenic	k141_440517_fragment_1	8	1	2561	Viruses;Duplodnaviria;Heunggongvirae;Uroviricota;Caudoviricetes
SPIRE_specI_v4_39455.phages_lysogenic	1950568.SAMN06452803.DGTP01000006_MAG_TPA_asm:_Bacteroidales_bacterium_UBA4333_UBA4333_contig_774,_whole_genome_shotgun_sequence_fragment_3	3	1	2561	Viruses;Duplodnaviria;Heunggongvirae;Uroviricota;Caudoviricetes
SPIRE_spire_mag_02483596.phages_lytic_sequence#3	k141_975219	1	1	2561	Viruses;Duplodnaviria;Heunggongvirae;Uroviricota;Caudoviricetes
SPIRE_spire_mag_01958175.phages_lytic_sequence#3	k141_234400	3	1	2561	Viruses;Duplodnaviria;Heunggongvirae;Uroviricota;Caudoviricetes
SPIRE_specI_v4_02054.phages_lysogenic	1330531.SAMN02472181.KE166417_Pseudomonas_putida_NB2011_genomic_scaffold_PT1_scaffold47,_whole_genome_shotgun_sequence_fragment_1	2	1	2561	Viruses;Duplodnaviria;Heunggongvirae;Uroviricota;Caudoviricetes
SPIRE_specI_v4_07705.phages_lytic_sequence#4	253830.SAMEA6955721.CAIKAK010000371_uncultured_Myxococcales_bacterium_isolate_AM-2014_bin-1158_genome_assembly,_contig:_bin-1158:371/536,_whole_genome_shotgun_sequence	2	1	2561	Viruses;Duplodnaviria;Heunggongvirae;Uroviricota;Caudoviricetes
GTDB_GCA_004557385.1_genomic.phages_lytic	SFEA01000094.1_Bacteroidales_bacterium_isolate_W0P28.019_Contig23229,_whole_genome_shotgun_sequence	2	1	2561	Viruses;Duplodnaviria;Heunggongvirae;Uroviricota;Caudoviricetes
SPIRE_spire_mag_00910435.phages_lytic_sequence#19	k141_354678	3	1	2561	Viruses;Duplodnaviria;Heunggongvirae;Uroviricota;Caudoviricetes
SPIRE_specI_v4_00303.phages_lysogenic	1351755.SAMEA102059668.LT799839_Clostridium_chauvoei_JF4335_genome_assembly,_chromosome:_I_fragment_29	29	1	2561	Viruses;Duplodnaviria;Heunggongvirae;Uroviricota;Caudoviricetes
SPIRE_spire_mag_02530086.phages_lysogenic	k141_277956_fragment_2	5	1	2561	Viruses;Duplodnaviria;Heunggongvirae;Uroviricota;Caudoviricetes
SPIRE_spire_mag_02511268.phages_lytic_sequence#26	k141_1007572	19	1	2561	Viruses;Duplodnaviria;Heunggongvirae;Uroviricota;Caudoviricetes
SPIRE_spire_mag_02175802.phages_lytic_sequence#2	k141_130991	26	1	2561	Viruses;Duplodnaviria;Heunggongvirae;Uroviricota;Caudoviricetes
SPIRE_specI_v4_01497.phages_lysogenic	1218115.SAMD00000365.BAYE01000004_Burkholderia_caledonica_NBRC_102488_DNA,_contig:_BCA01S_CON00401,_whole_genome_shotgun_sequence_fragment_2	1	1	2561	Viruses;Duplodnaviria;Heunggongvirae;Uroviricota;Caudoviricetes
SPIRE_specI_v4_08048.phages_lytic	165190.SAMEA7847881.CAJLAL010000099_TPA_asm:_uncultured_Collinsella_sp._isolate_SRR2912778-bin.11_genome_assembly,_contig:_NODE_9785_length_1915_cov_15.831183,_whole_genome_shotgun_sequence	2	1	2561	Viruses;Duplodnaviria;Heunggongvirae;Uroviricota;Caudoviricetes
SPIRE_spire_mag_00878777.phages_lytic_sequence#6	k141_386465	3	1	2561	Viruses;Duplodnaviria;Heunggongvirae;Uroviricota;Caudoviricetes
GTDB_GCA_900553765.1_genomic.phages_lytic	USET01000050.1_uncultured_Tenericutes_bacterium_isolate_UMGS1648_genome_assembly,_contig:_NODE_4584_length_7161_cov_2.766958,_whole_genome_shotgun_sequence	1	1	2561	Viruses;Duplodnaviria;Heunggongvirae;Uroviricota;Caudoviricetes
SPIRE_spire_mag_01327250.phages_lysogenic_sequence#2	k141_21984_fragment_4	12	1	2561	Viruses;Duplodnaviria;Heunggongvirae;Uroviricota;Caudoviricetes
NCBI_GCF_900095155.1_BR141012304v1_genomic.phages_lysogenic_sequence#4	NZ_LT605585.1_Brucella_inopinata_strain_141012304_isolate_Brucella_sp._chromosome_1,_complete_sequence_fragment_3	5	1	2561	Viruses;Duplodnaviria;Heunggongvirae;Uroviricota;Caudoviricetes
SPIRE_specI_v4_37510.phages_lytic	1898104.SAMN08179015.PMXD01000161_MAG:_Bacteroidetes_bacterium_isolate_bog_950_73.20110700_S3M.57_contig_35399,_whole_genome_shotgun_sequence	1	1	2561	Viruses;Duplodnaviria;Heunggongvirae;Uroviricota;Caudoviricetes
SPIRE_spire_mag_00036651.phages_lytic_sequence#5	k141_85928	2	1	2561	Viruses;Duplodnaviria;Heunggongvirae;Uroviricota;Caudoviricetes
SPIRE_spire_mag_00602964.phages_lytic_sequence#2	k141_111740	11	1	2561	Viruses;Duplodnaviria;Heunggongvirae;Uroviricota;Caudoviricetes
SPIRE_specI_v4_03976.phages_lysogenic	40518.SAMEA6149602.CACXOX010000001_Ruminococcus_bromii_isolate_RUG11468_genome_assembly,_contig:_RUG11468_asm_1,_whole_genome_shotgun_sequence_fragment_1	10	1	2561	Viruses;Duplodnaviria;Heunggongvirae;Uroviricota;Caudoviricetes
SPIRE_spire_mag_00408030.phages_lytic_sequence#24	k141_25048	4	1	2561	Viruses;Duplodnaviria;Heunggongvirae;Uroviricota;Caudoviricetes
SPIRE_spire_mag_00793825.phages_lytic_sequence#63	k141_421836	7	0.9731	2561	Viruses;Duplodnaviria;Heunggongvirae;Uroviricota;Caudoviricetes
SPIRE_specI_v4_19966.phages_lytic_sequence#3	2081706.SAMN17495989.JAFMBV010000160_Bacteriovoracaceae_bacterium_isolate_CPBay_Spr15L08_3_NODE_9888_length_5217_cov_10.081751,_whole_genome_shotgun_sequence	4	1	2561	Viruses;Duplodnaviria;Heunggongvirae;Uroviricota;Caudoviricetes
GTDB_GCA_902796745.1_genomic.phages_lytic	CADBQC010000159.1_uncultured_proteobacterium_isolate_RUG14192_genome_assembly,_contig:_RUG14192_asm_159,_whole_genome_shotgun_sequence	1	1	2561	Viruses;Duplodnaviria;Heunggongvirae;Uroviricota;Caudoviricetes
SPIRE_spire_mag_02389547.phages_lytic	k141_4496	1	1	2561	Viruses;Duplodnaviria;Heunggongvirae;Uroviricota;Caudoviricetes
GTDB_GCF_001642695.1_genomic.phages_lytic	NZ_LWCC02000162.1_Streptomyces_chilikensis_strain_RC_1830_Scaffold_162,_whole_genome_shotgun_sequence	3	1	2561	Viruses;Duplodnaviria;Heunggongvirae;Uroviricota;Caudoviricetes
SPIRE_spire_mag_02723365.phages_lysogenic_sequence#2	k141_90888_fragment_1	15	1	2561	Viruses;Duplodnaviria;Heunggongvirae;Uroviricota;Caudoviricetes
SPIRE_spire_mag_00186434.phages_lytic_sequence#11	k141_777605	1	1	2561	Viruses;Duplodnaviria;Heunggongvirae;Uroviricota;Caudoviricetes
GTDB_GCA_003154025.1_genomic.phages_lysogenic	PMCE01000018.1_Syntrophaceae_bacterium_isolate_fen_1141_73.20120700_E3M.214_contig_481795,_whole_genome_shotgun_sequence	1	1	2561	Viruses;Duplodnaviria;Heunggongvirae;Uroviricota;Caudoviricetes
GTDB_GCF_000619845.1_genomic.phages_lysogenic	NZ_JHUX01000003.1_Alkanindiges_illinoisensis_DSM_15370_Q337DRAFT_scaffold00001.1_C,_whole_genome_shotgun_sequence_fragment_19	28	1	2561	Viruses;Duplodnaviria;Heunggongvirae;Uroviricota;Caudoviricetes
GTDB_GCA_016297695.1_genomic.phages_lysogenic	JAEDGC010000014.1_Bacilli_bacterium_isolate_MAG100_NODE_599_length_36019_cov_9.584195,_whole_genome_shotgun_sequence	18	1	2561	Viruses;Duplodnaviria;Heunggongvirae;Uroviricota;Caudoviricetes
SPIRE_specI_v4_36693.phages_lysogenic_sequence#5	162156.SAMEA7847312.CAJLKP010000047_TPA_asm:_uncultured_Bacteroides_sp._isolate_ERR321312-bin.11_genome_assembly,_contig:_NODE_134_length_47707_cov_6.38521,_whole_genome_shotgun_sequence_fragment_2	14	1	2561	Viruses;Duplodnaviria;Heunggongvirae;Uroviricota;Caudoviricetes
GTDB_GCA_903930145.1_genomic.phages_lytic	CAIYXP010000362.1_uncultured_Methylococcaceae_bacterium_isolate_Loclat_bin-06492_genome_assembly,_contig:_bin-06492:362/542,_whole_genome_shotgun_sequence	2	1	2561	Viruses;Duplodnaviria;Heunggongvirae;Uroviricota;Caudoviricetes
GTDB_GCA_017537515.1_genomic.phages_lytic	JAFYKO010000115.1_Clostridia_bacterium_isolate_RGIG7175_Water_buffalos_Cecum-1__c687651,_whole_genome_shotgun_sequence	23	1	2561	Viruses;Duplodnaviria;Heunggongvirae;Uroviricota;Caudoviricetes
SPIRE_spire_mag_02033038.phages_lytic_sequence#5	k141_976276	1	1	2561	Viruses;Duplodnaviria;Heunggongvirae;Uroviricota;Caudoviricetes
SPIRE_spire_mag_00333611.phages_lytic_sequence#6	k141_277155	3	1	2561	Viruses;Duplodnaviria;Heunggongvirae;Uroviricota;Caudoviricetes
GTDB_GCF_004362525.1_genomic.phages_lysogenic	NZ_SNXS01000005.1_Paucibacter_toxinivorans_strain_DSM_16998_Ga0244532_105,_whole_genome_shotgun_sequence_fragment_3	4	1	2561	Viruses;Duplodnaviria;Heunggongvirae;Uroviricota;Caudoviricetes
SPIRE_spire_mag_00332886.phages_lytic_sequence#2	k141_303510	2	1	2561	Viruses;Duplodnaviria;Heunggongvirae;Uroviricota;Caudoviricetes
GTDB_GCF_000744095.1_genomic.phages_lysogenic	NZ_JQLI01000008.1_Cupriavidus_necator_A5-1_K307DRAFT_scf7180000000049_quiver_dupTrim_1601.8_C,_whole_genome_shotgun_sequence_fragment_23	58	1	2561	Viruses;Duplodnaviria;Heunggongvirae;Uroviricota;Caudoviricetes
SPIRE_specI_v4_06333.phages_lysogenic_sequence#2	2419605.SAMN10031519.RAXX01000006_Acinetobacter_sp._WCHAc060007_6,_whole_genome_shotgun_sequence_fragment_2	2	1	2561	Viruses;Duplodnaviria;Heunggongvirae;Uroviricota;Caudoviricetes
SPIRE_spire_mag_00719978.phages_lytic	k141_267096	1	1	2561	Viruses;Duplodnaviria;Heunggongvirae;Uroviricota;Caudoviricetes
SPIRE_spire_mag_01100011.phages_lytic_sequence#3	k141_3008084	1	1	2561	Viruses;Duplodnaviria;Heunggongvirae;Uroviricota;Caudoviricetes
SPIRE_specI_v4_11003.phages_lysogenic	1898104.SAMN12581677.WQTS01000142_MAG:_Bacteroidetes_bacterium_isolate_Cu122P1bin21_JGI20163J26743_11538601,_whole_genome_shotgun_sequence_fragment_2	36	1	2561	Viruses;Duplodnaviria;Heunggongvirae;Uroviricota;Caudoviricetes
GTDB_GCA_002840685.1_genomic.phages_lytic	PHBU01000030.1_Chloroflexi_bacterium_HGW-Chloroflexi-6_bjp_ig2157_scaffold_2280,_whole_genome_shotgun_sequence	10	1	2561	Viruses;Duplodnaviria;Heunggongvirae;Uroviricota;Caudoviricetes
SPIRE_spire_mag_01163084.phages_lytic_sequence#4	k141_3938872	2	1	2561	Viruses;Duplodnaviria;Heunggongvirae;Uroviricota;Caudoviricetes
SPIRE_spire_mag_01919339.phages_lytic_sequence#3	k141_236954	1	1	2561	Viruses;Duplodnaviria;Heunggongvirae;Uroviricota;Caudoviricetes
GTDB_GCA_009930175.1_genomic.phages_lytic	RZYW01000065.1_Clostridia_bacterium_isolate_INTA.AUR.031_contig-100_5382,_whole_genome_shotgun_sequence	1	1	2561	Viruses;Duplodnaviria;Heunggongvirae;Uroviricota;Caudoviricetes
GTDB_GCA_015660425.1_genomic.phages_lytic	DQLC01000112.1_TPA_asm:_AlphaPseudomonadota_bacterium_isolate_SZUA-1021_k95_1184672,_whole_genome_shotgun_sequence	5	1	2561	Viruses;Duplodnaviria;Heunggongvirae;Uroviricota;Caudoviricetes
SPIRE_spire_mag_01950404.phages_lytic_sequence#9	k119_114184	17	1	2561	Viruses;Duplodnaviria;Heunggongvirae;Uroviricota;Caudoviricetes
SPIRE_spire_mag_02190302.phages_lytic_sequence#2	k141_423723	5	1	2561	Viruses;Duplodnaviria;Heunggongvirae;Uroviricota;Caudoviricetes
SPIRE_spire_mag_01573088.phages_lytic	k141_668685	12	1	2561	Viruses;Duplodnaviria;Heunggongvirae;Uroviricota;Caudoviricetes
SPIRE_spire_mag_02526852.phages_lytic	k141_362722	3	1	2561	Viruses;Duplodnaviria;Heunggongvirae;Uroviricota;Caudoviricetes
SPIRE_spire_mag_02039301.phages_lytic_sequence#2	k141_358855	1	1	2561	Viruses;Duplodnaviria;Heunggongvirae;Uroviricota;Caudoviricetes
SPIRE_specI_v4_10812.phages_lysogenic	797291.SAMN14167852.CP049246_Sphingobacterium_lactis_strain_DSM_22361_chromosome,_complete_genome_fragment_33	20	0.958	2561	Viruses;Duplodnaviria;Heunggongvirae;Uroviricota;Caudoviricetes
SPIRE_specI_v4_36234.phages_lytic	1869227.SAMN09215139.QNDV01000001_MAG:_bacterium_isolate_B34_G6_B34_Guay6_scaffold_00122,_whole_genome_shotgun_sequence	29	1	2561	Viruses;Duplodnaviria;Heunggongvirae;Uroviricota;Caudoviricetes
SPIRE_spire_mag_01791715.phages_lytic_sequence#3	k141_297531	6	1	2561	Viruses;Duplodnaviria;Heunggongvirae;Uroviricota;Caudoviricetes
SPIRE_specI_v4_08359.phages_lysogenic_sequence#2	1745713.SAMEA3959520.LT574837_Ruminococcus_sp._AT12_genome_assembly,_scaffold:_scaffold00010,_whole_genome_shotgun_sequence_fragment_16	39	0.9888	2561	Viruses;Duplodnaviria;Heunggongvirae;Uroviricota;Caudoviricetes
GTDB_GCF_003860345.1_genomic.phages_lysogenic	NZ_CP034179.1_Novosphingobium_tardaugens_NBRC_16725_chromosome,_complete_genome_fragment_43	2	1	2561	Viruses;Duplodnaviria;Heunggongvirae;Uroviricota;Caudoviricetes
SPIRE_spire_mag_01126083.phages_lytic	k141_469457	6	1	2561	Viruses;Duplodnaviria;Heunggongvirae;Uroviricota;Caudoviricetes
SPIRE_spire_mag_01621873.phages_lytic_sequence#3	k141_225782	5	1	2561	Viruses;Duplodnaviria;Heunggongvirae;Uroviricota;Caudoviricetes
SPIRE_spire_mag_02226779.phages_lytic_sequence#5	k141_40652	2	1	2561	Viruses;Duplodnaviria;Heunggongvirae;Uroviricota;Caudoviricetes
GTDB_GCF_900100195.1_genomic.phages_lysogenic_sequence#5	NZ_FNES01000010.1_Halomonas_gudaonensis_strain_CGMCC_1.6133,_whole_genome_shotgun_sequence_fragment_2	1	1	2561	Viruses;Duplodnaviria;Heunggongvirae;Uroviricota;Caudoviricetes
SPIRE_spire_mag_02597441.phages_lytic_sequence#143	k141_235108	2	0.6093	3032	Viruses;Duplodnaviria;Heunggongvirae;Uroviricota;Caudoviricetes;Kyanoviridae
GTDB_GCF_013522705.1_genomic.phages_lysogenic_sequence#4	NZ_JAAMRE010000007.1_Pseudomonas_lurida_strain_114A4_NODE_7_length_207135_cov_68.882995,_whole_genome_shotgun_sequence_fragment_1	30	1	2561	Viruses;Duplodnaviria;Heunggongvirae;Uroviricota;Caudoviricetes
GTDB_GCF_900602065.1_genomic.phages_lysogenic_sequence#4	NZ_UWFN01000116.1_Pseudomonas_viridiflava_isolate_p8.G8,_whole_genome_shotgun_sequence_fragment_3	44	1	2561	Viruses;Duplodnaviria;Heunggongvirae;Uroviricota;Caudoviricetes
SPIRE_spire_mag_02389432.phages_lytic_sequence#6	k141_76224	5	1	2561	Viruses;Duplodnaviria;Heunggongvirae;Uroviricota;Caudoviricetes
SPIRE_spire_mag_01751510.phages_lytic_sequence#14	k141_121544	7	1	2561	Viruses;Duplodnaviria;Heunggongvirae;Uroviricota;Caudoviricetes
SPIRE_spire_mag_02014463.phages_lytic	k141_656368	1	1	2561	Viruses;Duplodnaviria;Heunggongvirae;Uroviricota;Caudoviricetes
GTDB_GCA_018970765.1_genomic.phages_lytic_sequence#10	JAGWVT010000014.1_MAG:_Actinomycetales_bacterium_isolate_REEB426_contig-150_1275,_whole_genome_shotgun_sequence	19	1	2561	Viruses;Duplodnaviria;Heunggongvirae;Uroviricota;Caudoviricetes
SPIRE_spire_mag_01720469.phages_lytic_sequence#3	k141_149249	2	1	2561	Viruses;Duplodnaviria;Heunggongvirae;Uroviricota;Caudoviricetes
SPIRE_spire_mag_02203984.phages_lytic_sequence#2	k141_139557	1	1	2561	Viruses;Duplodnaviria;Heunggongvirae;Uroviricota;Caudoviricetes
SPIRE_specI_v4_19999.phages_lytic_sequence#6	1891238.SAMN17496200.JAFMJY010000201_Burkholderiales_bacterium_isolate_DEBay_Sum019D_L_G_89_NODE_50878_length_2867_cov_5.194168,_whole_genome_shotgun_sequence	2	1	2561	Viruses;Duplodnaviria;Heunggongvirae;Uroviricota;Caudoviricetes
SPIRE_spire_mag_01103574.phages_lytic_sequence#2	k119_123876	7	1	2561	Viruses;Duplodnaviria;Heunggongvirae;Uroviricota;Caudoviricetes
SPIRE_spire_mag_01240795.phages_lytic	k141_184967	2	1	2561	Viruses;Duplodnaviria;Heunggongvirae;Uroviricota;Caudoviricetes
SPIRE_spire_mag_02031384.phages_lytic	k141_2466506	2	1	2561	Viruses;Duplodnaviria;Heunggongvirae;Uroviricota;Caudoviricetes
SPIRE_spire_mag_01960406.phages_lytic	k141_3627653	1	1	2561	Viruses;Duplodnaviria;Heunggongvirae;Uroviricota;Caudoviricetes
SPIRE_spire_mag_02030358.phages_lysogenic_sequence#2	k141_885736_fragment_2	5	1	2561	Viruses;Duplodnaviria;Heunggongvirae;Uroviricota;Caudoviricetes
SPIRE_spire_mag_01991244.phages_lytic_sequence#15	k119_151804	1	1	2561	Viruses;Duplodnaviria;Heunggongvirae;Uroviricota;Caudoviricetes
GTDB_GCF_007954505.1_genomic.phages_lysogenic_sequence#2	NZ_CP042412.1_Microbacterium_sp._CBA3102_chromosome_fragment_35	11	1	2561	Viruses;Duplodnaviria;Heunggongvirae;Uroviricota;Caudoviricetes
GTDB_GCA_003230085.1_genomic.phages_lytic_sequence#6	QIGV01000173.1_GammaPseudomonadota_bacterium_isolate_SZUA-140_Ga0063293_10034962,_whole_genome_shotgun_sequence	1	1	2561	Viruses;Duplodnaviria;Heunggongvirae;Uroviricota;Caudoviricetes
SPIRE_spire_mag_02505664.phages_lytic_sequence#7	k141_319654	9	1	2561	Viruses;Duplodnaviria;Heunggongvirae;Uroviricota;Caudoviricetes
NCBI_GCF_026420865.1_ASM2642086v1_genomic.phages_lytic_sequence#3	NZ_JAPCWC010000066.1_Novosphingobium_clariflavum_strain_164_66,_whole_genome_shotgun_sequence	1	1	2561	Viruses;Duplodnaviria;Heunggongvirae;Uroviricota;Caudoviricetes
GTDB_GCA_017935365.1_genomic.phages_lysogenic	JAGBHT010000010.1_Ruminiclostridium_sp._isolate_RGIG9130_Water_deer_Rectum.Co__c401219,_whole_genome_shotgun_sequence_fragment_3	8	1	2561	Viruses;Duplodnaviria;Heunggongvirae;Uroviricota;Caudoviricetes
SPIRE_spire_mag_02172767.phages_lytic	k141_245940	6	1	2561	Viruses;Duplodnaviria;Heunggongvirae;Uroviricota;Caudoviricetes
GTDB_GCA_905479435.1_genomic.phages_lytic_sequence#2	CAJQMN010000008.1_uncultured_Flavobacteriaceae_bacterium_isolate_0.2_20180529_Bin_26_sub_1_genome_assembly,_contig:_c_000000028856,_whole_genome_shotgun_sequence	5	1	2561	Viruses;Duplodnaviria;Heunggongvirae;Uroviricota;Caudoviricetes
GTDB_GCA_017524965.1_genomic.phages_lytic	JAFXUM010000088.1_Lentisphaeria_bacterium_isolate_RGIG6757_Sheep_Rumen-3__c413782,_whole_genome_shotgun_sequence	4	1	2561	Viruses;Duplodnaviria;Heunggongvirae;Uroviricota;Caudoviricetes
GTDB_GCF_003337565.1_genomic.phages_lytic_sequence#4	NZ_QPJL01000028.1_Paracoccus_lutimaris_strain_CECT_8525_Ga0244622_128,_whole_genome_shotgun_sequence	24	1	2561	Viruses;Duplodnaviria;Heunggongvirae;Uroviricota;Caudoviricetes
SPIRE_spire_mag_01947789.phages_lytic_sequence#6	k141_418796	1	1	2561	Viruses;Duplodnaviria;Heunggongvirae;Uroviricota;Caudoviricetes
GTDB_GCA_016931535.1_genomic.phages_lysogenic	JAFGEP010000096.1_Bradymonadales_bacterium_isolate_Zod_Metabat.1238_k87_7937964,_whole_genome_shotgun_sequence_fragment_2	5	1	2561	Viruses;Duplodnaviria;Heunggongvirae;Uroviricota;Caudoviricetes
SPIRE_spire_mag_00614734.phages_lytic_sequence#3	k141_136348	3	1	2561	Viruses;Duplodnaviria;Heunggongvirae;Uroviricota;Caudoviricetes
SPIRE_spire_mag_00233221.phages_lytic_sequence#54	k115_280292	7	0.8404	5797	Viruses;Duplodnaviria;Heunggongvirae;Uroviricota;Caudoviricetes;Crassvirales
GTDB_GCA_018608735.1_genomic.phages_lytic_sequence#4	JABAYZ010000223.1_MAG:_Flavobacteriaceae_bacterium_isolate_HE327_NSB022_NODE_16955_length_5438_cov_3.854356,_whole_genome_shotgun_sequence	1	1	2561	Viruses;Duplodnaviria;Heunggongvirae;Uroviricota;Caudoviricetes
SPIRE_spire_mag_01876433.phages_lytic	k141_429570	16	1	2561	Viruses;Duplodnaviria;Heunggongvirae;Uroviricota;Caudoviricetes
SPIRE_spire_mag_00101315.phages_lysogenic_sequence#2	k141_17164_fragment_2	7	1	2561	Viruses;Duplodnaviria;Heunggongvirae;Uroviricota;Caudoviricetes
SPIRE_spire_mag_01631697.phages_lytic	k141_1250014	3	1	2561	Viruses;Duplodnaviria;Heunggongvirae;Uroviricota;Caudoviricetes
SPIRE_specI_v4_13714.phages_lytic_sequence#5	86027.SAMEA6956045.CAIWPS010000039_uncultured_beta_proteobacterium_isolate_B12_bin-2762_genome_assembly,_contig:_bin-2762:039/866,_whole_genome_shotgun_sequence	4	1	2561	Viruses;Duplodnaviria;Heunggongvirae;Uroviricota;Caudoviricetes
NCBI_GCF_002894185.1_ASM289418v1_genomic.phages_lytic	NZ_MPDH01000039.1_Listeria_newyorkensis_strain_F1604011-044_NODE_39_length_2256_cov_71.055,_whole_genome_shotgun_sequence	3	1	2561	Viruses;Duplodnaviria;Heunggongvirae;Uroviricota;Caudoviricetes
SPIRE_spire_mag_02305016.phages_lytic_sequence#5	k119_531831	8	1	2561	Viruses;Duplodnaviria;Heunggongvirae;Uroviricota;Caudoviricetes
GTDB_GCA_902530635.1_genomic.phages_lysogenic	CACABC010000002.1_uncultured_Pelagibacteraceae_bacterium_isolate_AG-343-E17_genome_assembly,_contig:_AG-343-E17_NODE_2,_whole_genome_shotgun_sequence_fragment_1	1	1	2561	Viruses;Duplodnaviria;Heunggongvirae;Uroviricota;Caudoviricetes
SPIRE_spire_mag_00286535.phages_lytic	k141_66879	5	1	2561	Viruses;Duplodnaviria;Heunggongvirae;Uroviricota;Caudoviricetes
SPIRE_spire_mag_02598772.phages_lytic_sequence#2	k141_877310	1	1	2561	Viruses;Duplodnaviria;Heunggongvirae;Uroviricota;Caudoviricetes
SPIRE_specI_v4_25453.phages_lysogenic	2030927.SAMN11294404.SUXH01000038_MAG:_Bacteroidales_bacterium_isolate_SIG119_NODE_189532_length_6026_cov_31.181726,_whole_genome_shotgun_sequence	4	1	2561	Viruses;Duplodnaviria;Heunggongvirae;Uroviricota;Caudoviricetes
GTDB_GCF_001908375.1_genomic.phages_lysogenic	NZ_CP017241.1_Rhizobium_etli_8C-3_chromosome,_complete_genome_fragment_36	7	1	2561	Viruses;Duplodnaviria;Heunggongvirae;Uroviricota;Caudoviricetes
SPIRE_spire_mag_00147012.phages_lysogenic_sequence#2	k141_836120_fragment_5	8	1	2561	Viruses;Duplodnaviria;Heunggongvirae;Uroviricota;Caudoviricetes
GTDB_GCA_012838945.1_genomic.phages_lytic_sequence#15	DUOG01000024.1_TPA_asm:_Acholeplasmataceae_bacterium_isolate_AS08sgBPME_156_36581_AS08,_whole_genome_shotgun_sequence	3	1	2561	Viruses;Duplodnaviria;Heunggongvirae;Uroviricota;Caudoviricetes
GTDB_GCF_003284935.1_genomic.phages_lysogenic_sequence#3	NZ_QMEV01000001.1_Mycobacterium_colombiense_strain_GF28_contig_1_length_213701_depth_1.11x,_whole_genome_shotgun_sequence_fragment_1	58	1	2561	Viruses;Duplodnaviria;Heunggongvirae;Uroviricota;Caudoviricetes
SPIRE_spire_mag_00907839.phages_lytic_sequence#2	k141_8777261	1	1	2561	Viruses;Duplodnaviria;Heunggongvirae;Uroviricota;Caudoviricetes
GTDB_GCF_002632875.1_genomic.phages_lysogenic_sequence#4	NZ_NJCX01000009.1_Xenorhabdus_kozodoii_strain_DSM_17907_Xkoz_9,_whole_genome_shotgun_sequence_fragment_3	6	1	2561	Viruses;Duplodnaviria;Heunggongvirae;Uroviricota;Caudoviricetes
SPIRE_spire_mag_01800005.phages_lytic_sequence#7	k141_842243	21	1	2561	Viruses;Duplodnaviria;Heunggongvirae;Uroviricota;Caudoviricetes
SPIRE_spire_mag_01779125.phages_lytic_sequence#2	k141_1556	3	1	2561	Viruses;Duplodnaviria;Heunggongvirae;Uroviricota;Caudoviricetes
SPIRE_spire_mag_01297358.phages_lytic	k119_21219	27	1	2561	Viruses;Duplodnaviria;Heunggongvirae;Uroviricota;Caudoviricetes
GTDB_GCF_006228125.1_genomic.phages_lytic_sequence#2	NZ_VDFY01000316.1_Micromonospora_orduensis_strain_S2509_NODE_218_length_7443_cov_9.61782_ID_435,_whole_genome_shotgun_sequence	1	1	2561	Viruses;Duplodnaviria;Heunggongvirae;Uroviricota;Caudoviricetes
SPIRE_specI_v4_01878.phages_lysogenic_sequence#4	1879010.SAMEA7846721.CAJLPQ010000009_TPA_asm:_Bacillota_bacterium_isolate_ERR1430505-bin.25_genome_assembly,_contig:_NODE_1078_length_40237_cov_8.579190,_whole_genome_shotgun_sequence_fragment_1	16	1	2561	Viruses;Duplodnaviria;Heunggongvirae;Uroviricota;Caudoviricetes
SPIRE_spire_mag_00518318.phages_lytic_sequence#27	k141_489737	2	1	2561	Viruses;Duplodnaviria;Heunggongvirae;Uroviricota;Caudoviricetes
SPIRE_spire_mag_02542313.phages_lytic_sequence#12	k141_572593	1	1	2561	Viruses;Duplodnaviria;Heunggongvirae;Uroviricota;Caudoviricetes
GTDB_GCA_015232025.1_genomic.phages_lytic_sequence#7	JADGAL010000421.1_AlphaPseudomonadota_bacterium_isolate_nN3bin14_nN3_bin14_NODE_421_length_2866_cov_2.074115,_whole_genome_shotgun_sequence	2	1	2561	Viruses;Duplodnaviria;Heunggongvirae;Uroviricota;Caudoviricetes
SPIRE_specI_v4_11007.phages_lysogenic_sequence#3	2660712.SAMN12581843.WRAC01000002_MAG:_Defluviitaleaceae_bacterium_isolate_Lab288P1bin141_Ga0131853_10000229,_whole_genome_shotgun_sequence_fragment_3	7	1	2561	Viruses;Duplodnaviria;Heunggongvirae;Uroviricota;Caudoviricetes
SPIRE_spire_mag_00528856.phages_lytic_sequence#8	k141_2712517	6	1	2561	Viruses;Duplodnaviria;Heunggongvirae;Uroviricota;Caudoviricetes
SPIRE_spire_mag_01614346.phages_lytic_sequence#11	k119_212550	3	1	2561	Viruses;Duplodnaviria;Heunggongvirae;Uroviricota;Caudoviricetes
SPIRE_spire_mag_00876600.phages_lytic_sequence#4	k141_101462	11	1	2561	Viruses;Duplodnaviria;Heunggongvirae;Uroviricota;Caudoviricetes
SPIRE_spire_mag_01707472.phages_lytic_sequence#3	k141_583805	7	1	2561	Viruses;Duplodnaviria;Heunggongvirae;Uroviricota;Caudoviricetes
SPIRE_spire_mag_01825975.phages_lytic_sequence#46	k141_199421	4	1	2561	Viruses;Duplodnaviria;Heunggongvirae;Uroviricota;Caudoviricetes
GTDB_GCA_012517635.1_genomic.phages_lytic	JAAYUP010000189.1_MAG:_Candidatus_Atribacteria_bacterium_isolate_AS27yjCOA_164_80292_AS27,_whole_genome_shotgun_sequence	1	1	2561	Viruses;Duplodnaviria;Heunggongvirae;Uroviricota;Caudoviricetes
SPIRE_spire_mag_00381860.phages_lytic_sequence#3	k141_145456	11	1	2561	Viruses;Duplodnaviria;Heunggongvirae;Uroviricota;Caudoviricetes
SPIRE_spire_mag_00654221.phages_lytic_sequence#2	k141_224974	9	1	2561	Viruses;Duplodnaviria;Heunggongvirae;Uroviricota;Caudoviricetes
SPIRE_spire_mag_00519768.phages_lytic_sequence#29	k141_3652057	3	1	2561	Viruses;Duplodnaviria;Heunggongvirae;Uroviricota;Caudoviricetes
SPIRE_spire_mag_01668189.phages_lytic	k141_2898070	5	1	2561	Viruses;Duplodnaviria;Heunggongvirae;Uroviricota;Caudoviricetes
SPIRE_specI_v4_06554.phages_lytic_sequence#3	270498.SAMN10872747.SMCZ01000038_Christensenella_hongkongensis_strain_DSM_18959_Ga0310494_138,_whole_genome_shotgun_sequence	1	1	2561	Viruses;Duplodnaviria;Heunggongvirae;Uroviricota;Caudoviricetes
SPIRE_spire_mag_01138425.phages_lysogenic_sequence#3	k119_34727	2	0.6224	7220	Viruses;Monodnaviria;Shotokuvirae;Cressdnaviricota;Arfiviricetes;Cirlivirales;Circoviridae
SPIRE_spire_mag_02552994.phages_lytic_sequence#5	k141_888113	3	1	2561	Viruses;Duplodnaviria;Heunggongvirae;Uroviricota;Caudoviricetes
SPIRE_spire_mag_01613824.phages_lytic	k119_12424	3	1	2561	Viruses;Duplodnaviria;Heunggongvirae;Uroviricota;Caudoviricetes
SPIRE_spire_mag_01764566.phages_lytic_sequence#2	k141_2161352	3	1	2561	Viruses;Duplodnaviria;Heunggongvirae;Uroviricota;Caudoviricetes
SPIRE_spire_mag_00234142.phages_lytic_sequence#3	k115_250664	4	1	2561	Viruses;Duplodnaviria;Heunggongvirae;Uroviricota;Caudoviricetes
GTDB_GCA_013298265.1_genomic.phages_lytic_sequence#9	JAAFHE010000785.1_Xanthomonadales_bacterium_isolate_bin79.metabat.ball.212_WN_Xanthomonadales_scaffold_786,_whole_genome_shotgun_sequence	1	1	2561	Viruses;Duplodnaviria;Heunggongvirae;Uroviricota;Caudoviricetes
SPIRE_spire_mag_01540136.phages_lytic	k141_42501	9	1	2561	Viruses;Duplodnaviria;Heunggongvirae;Uroviricota;Caudoviricetes
GTDB_GCA_910589115.1_genomic.phages_lytic_sequence#19	CAJUSB010000204.1_TPA_asm:_uncultured_Clostridia_bacterium_isolate_MGBC165025_genome_assembly,_contig:_MGBC165025.204,_whole_genome_shotgun_sequence	3	1	2561	Viruses;Duplodnaviria;Heunggongvirae;Uroviricota;Caudoviricetes
SPIRE_spire_mag_01754809.phages_lytic_sequence#7	k141_151345	2	1	2561	Viruses;Duplodnaviria;Heunggongvirae;Uroviricota;Caudoviricetes
GTDB_GCF_002933955.1_genomic.phages_lytic_sequence#2	NZ_BEWW01000276.1_Prevotella_sp._MGM2,_whole_genome_shotgun_sequence	7	1	2561	Viruses;Duplodnaviria;Heunggongvirae;Uroviricota;Caudoviricetes
GTDB_GCA_003864455.1_genomic.phages_lytic_sequence#4	BGZN01000103.1_Candidatus_Termititenax_aidoneus_NkOx7-01_DNA,_TG2_NkOx7-01_NODE_103,_whole_genome_shotgun_sequence	4	1	2561	Viruses;Duplodnaviria;Heunggongvirae;Uroviricota;Caudoviricetes
GTDB_GCA_017621635.1_genomic.phages_lytic_sequence#4	JAGASU010000035.1_AlphaPseudomonadota_bacterium_isolate_RGIG8741_Water_deer_Colon-4__c88298,_whole_genome_shotgun_sequence	15	1	2561	Viruses;Duplodnaviria;Heunggongvirae;Uroviricota;Caudoviricetes
SPIRE_spire_mag_02397998.phages_lysogenic	k141_769032_fragment_1	3	1	2561	Viruses;Duplodnaviria;Heunggongvirae;Uroviricota;Caudoviricetes
SPIRE_spire_mag_01616489.phages_lysogenic	k141_4198_fragment_2	2	1	2561	Viruses;Duplodnaviria;Heunggongvirae;Uroviricota;Caudoviricetes
SPIRE_spire_mag_00078473.phages_lytic	k141_242451	5	1	2561	Viruses;Duplodnaviria;Heunggongvirae;Uroviricota;Caudoviricetes
GTDB_GCA_002279705.1_genomic.phages_lytic	NCCO01000108.1_MAG:_Bosea_sp._12-68-7_04302015_12_scaffold_921,_whole_genome_shotgun_sequence	8	1	2561	Viruses;Duplodnaviria;Heunggongvirae;Uroviricota;Caudoviricetes
SPIRE_spire_mag_01802886.phages_lytic	k141_581766	6	1	2561	Viruses;Duplodnaviria;Heunggongvirae;Uroviricota;Caudoviricetes
GTDB_GCA_016928165.1_genomic.phages_lysogenic	JAFGLH010000192.1_Pirellulales_bacterium_isolate_Zod_Metabat.393_k87_9766336,_whole_genome_shotgun_sequence	1	1	2561	Viruses;Duplodnaviria;Heunggongvirae;Uroviricota;Caudoviricetes
GTDB_GCA_017996175.1_genomic.phages_lysogenic_sequence#2	JAGOHK010000100.1_Leptospiraceae_bacterium_isolate_Go_SlAct_bin_98_Go_SlAct_12087_length_18126_cov_11.052558,_whole_genome_shotgun_sequence_fragment_2	1	1	2561	Viruses;Duplodnaviria;Heunggongvirae;Uroviricota;Caudoviricetes
SPIRE_spire_mag_01325769.phages_lytic	k141_2119349	1	1	2561	Viruses;Duplodnaviria;Heunggongvirae;Uroviricota;Caudoviricetes
SPIRE_spire_mag_01506492.phages_lytic_sequence#3	k141_132004	2	1	2561	Viruses;Duplodnaviria;Heunggongvirae;Uroviricota;Caudoviricetes
GTDB_GCF_004363775.1_genomic.phages_lytic	NZ_SNZE01000022.1_Hydromonas_duriensis_strain_DSM_102852_Ga0244583_122,_whole_genome_shotgun_sequence	18	1	2561	Viruses;Duplodnaviria;Heunggongvirae;Uroviricota;Caudoviricetes
SPIRE_specI_v4_07181.phages_lysogenic_sequence#2	2769423.SAMD00245656.BNCN01000010_Comamonas_sp._KCTC_72670_KCTC_72670_DNA,_sequence10,_whole_genome_shotgun_sequence_fragment_4	9	1	2561	Viruses;Duplodnaviria;Heunggongvirae;Uroviricota;Caudoviricetes
SPIRE_spire_mag_02511544.phages_lytic_sequence#2	k141_1010383	6	1	2561	Viruses;Duplodnaviria;Heunggongvirae;Uroviricota;Caudoviricetes
SPIRE_spire_mag_01573504.phages_lytic	k141_1266298	1	1	2561	Viruses;Duplodnaviria;Heunggongvirae;Uroviricota;Caudoviricetes
GTDB_GCA_003242955.1_genomic.phages_lytic_sequence#9	QJPH01000177.1_Candidatus_Methyloumidiphilus_alinensis_isolate_AMbin10_contig31179,_whole_genome_shotgun_sequence	1	1	2561	Viruses;Duplodnaviria;Heunggongvirae;Uroviricota;Caudoviricetes
SPIRE_spire_mag_01279546.phages_lysogenic_sequence#4	k119_80470	8	1	2561	Viruses;Duplodnaviria;Heunggongvirae;Uroviricota;Caudoviricetes
SPIRE_specI_v4_25552.phages_lytic	1898207.SAMN11294645.SVGO01000032_MAG:_Clostridiales_bacterium_isolate_SIG360_NODE_9321_length_26642_cov_1.501565,_whole_genome_shotgun_sequence	20	1	2561	Viruses;Duplodnaviria;Heunggongvirae;Uroviricota;Caudoviricetes
GTDB_GCF_019127135.1_genomic.phages_lysogenic	NZ_JAHOEA010000005.1_Prevotella_copri_strain_MSK.21.95_NODE_5_length_100258_cov_197.713,_whole_genome_shotgun_sequence_fragment_1	9	1	2561	Viruses;Duplodnaviria;Heunggongvirae;Uroviricota;Caudoviricetes
SPIRE_specI_v4_29716.phages_lytic_sequence#4	1883427.SAMN09639932.DTHY01000288_MAG_TPA_asm:_Actinobacteria_bacterium_isolate_SpSt-797_Ga0123519_10071958,_whole_genome_shotgun_sequence	6	1	2561	Viruses;Duplodnaviria;Heunggongvirae;Uroviricota;Caudoviricetes
GTDB_GCA_011053135.1_genomic.phages_lytic_sequence#2	DRLG01000097.1_TPA_asm:_Chromatiales_bacterium_isolate_HyVt-459_HyVt-459_k145_196277,_whole_genome_shotgun_sequence	2	1	2561	Viruses;Duplodnaviria;Heunggongvirae;Uroviricota;Caudoviricetes
SPIRE_spire_mag_01358728.phages_lytic_sequence#5	k119_38557	8	1	2561	Viruses;Duplodnaviria;Heunggongvirae;Uroviricota;Caudoviricetes
SPIRE_spire_mag_02398065.phages_lytic	k141_169232	4	1	2561	Viruses;Duplodnaviria;Heunggongvirae;Uroviricota;Caudoviricetes
SPIRE_spire_mag_00173923.phages_lytic	k141_553778	6	1	2561	Viruses;Duplodnaviria;Heunggongvirae;Uroviricota;Caudoviricetes
GTDB_GCF_000517405.1_genomic.phages_lysogenic_sequence#6	NZ_CP006568.1_Candidatus_Sodalis_pierantonius_str._SOPE_chromosome,_complete_genome_fragment_26	9	1	2561	Viruses;Duplodnaviria;Heunggongvirae;Uroviricota;Caudoviricetes
GTDB_GCF_016595435.1_genomic.phages_lysogenic	NZ_JAENIJ010000072.1_Luteolibacter_pohnpeiensis_strain_KCTC_22041_scaffold_72_4716,_whole_genome_shotgun_sequence	3	1	2561	Viruses;Duplodnaviria;Heunggongvirae;Uroviricota;Caudoviricetes
GTDB_GCA_014762485.1_genomic.phages_lytic_sequence#3	JABURU010000106.1_GammaPseudomonadota_bacterium_isolate_Bin_24_NODE_5862_length_3038_cov_6.35434,_whole_genome_shotgun_sequence	2	1	2561	Viruses;Duplodnaviria;Heunggongvirae;Uroviricota;Caudoviricetes
SPIRE_spire_mag_02412764.phages_lytic_sequence#7	k141_326627	3	1	2561	Viruses;Duplodnaviria;Heunggongvirae;Uroviricota;Caudoviricetes
GTDB_GCF_001613385.1_genomic.phages_lytic	NZ_BDCG01000026.1_Nocardia_flavorosea_NBRC_108225,_whole_genome_shotgun_sequence	4	1	2561	Viruses;Duplodnaviria;Heunggongvirae;Uroviricota;Caudoviricetes
GTDB_GCA_003697065.1_genomic.phages_lytic_sequence#7	RFFY01000777.1_Actinomyces_sp._isolate_J010_k99_1268396,_whole_genome_shotgun_sequence	3	1	2561	Viruses;Duplodnaviria;Heunggongvirae;Uroviricota;Caudoviricetes
GTDB_GCF_007421815.1_genomic.phages_lysogenic_sequence#3	NZ_VLNT01000007.1_Aeromicrobium_piscarium_strain_Co35_Scaffold7,_whole_genome_shotgun_sequence_fragment_3	1	1	2561	Viruses;Duplodnaviria;Heunggongvirae;Uroviricota;Caudoviricetes
GTDB_GCA_013214985.1_genomic.phages_lytic_sequence#11	JABSRY010000525.1_Hyphomicrobiales_bacterium_isolate_DT_98_DT-Rhizobiales-1_scaffold_525,_whole_genome_shotgun_sequence	3	1	2561	Viruses;Duplodnaviria;Heunggongvirae;Uroviricota;Caudoviricetes
GTDB_GCA_903904545.1_genomic.phages_lytic	CAIVDB010000119.1_uncultured_bacterium_isolate_Loclat_bin-00217_genome_assembly,_contig:_bin-00217:119/145,_whole_genome_shotgun_sequence	1	1	2561	Viruses;Duplodnaviria;Heunggongvirae;Uroviricota;Caudoviricetes
SPIRE_spire_mag_00723880.phages_lytic_sequence#18	k141_937672	3	0.5434	3032	Viruses;Duplodnaviria;Heunggongvirae;Uroviricota;Caudoviricetes;Kyanoviridae
SPIRE_spire_mag_01960329.phages_lytic_sequence#6	k141_3104923	5	1	2561	Viruses;Duplodnaviria;Heunggongvirae;Uroviricota;Caudoviricetes
SPIRE_spire_mag_00495911.phages_lytic_sequence#29	k141_1013036	2	1	2561	Viruses;Duplodnaviria;Heunggongvirae;Uroviricota;Caudoviricetes
SPIRE_specI_v4_19098.phages_lytic_sequence#9	1879010.SAMN17800987.JAGZNC010000104_Bacillota_bacterium_isolate_L3_108_103G1_dasL3_108_103G1_concoct_52_L3_108_103G1_scaffold_2250,_whole_genome_shotgun_sequence	3	1	2561	Viruses;Duplodnaviria;Heunggongvirae;Uroviricota;Caudoviricetes
GTDB_GCA_012839395.1_genomic.phages_lytic_sequence#3	DUNJ01000228.1_TPA_asm:_Tepidimicrobium_sp._isolate_AS05jafATM_55_11282_AS05,_whole_genome_shotgun_sequence	6	1	2561	Viruses;Duplodnaviria;Heunggongvirae;Uroviricota;Caudoviricetes
SPIRE_spire_mag_02199965.phages_lysogenic_sequence#2	k141_53977	4	1	2561	Viruses;Duplodnaviria;Heunggongvirae;Uroviricota;Caudoviricetes
SPIRE_spire_mag_00986089.phages_lysogenic_sequence#2	k141_692771_fragment_2	2	1	2561	Viruses;Duplodnaviria;Heunggongvirae;Uroviricota;Caudoviricetes
GTDB_GCA_019038735.1_genomic.phages_lytic	JAHOYW010000122.1_MAG:_Victivallales_bacterium_isolate_CORE_19_RING_Bin_00005_c_000000000851,_whole_genome_shotgun_sequence	3	1	2561	Viruses;Duplodnaviria;Heunggongvirae;Uroviricota;Caudoviricetes
SPIRE_spire_mag_01353617.phages_lytic_sequence#4	k119_161247	1	1	2561	Viruses;Duplodnaviria;Heunggongvirae;Uroviricota;Caudoviricetes
GTDB_GCA_016931655.1_genomic.phages_lytic_sequence#2	JAFGEJ010000023.1_Phycisphaerae_bacterium_isolate_Zod_Metabat.1221_k87_918113,_whole_genome_shotgun_sequence	2	1	2561	Viruses;Duplodnaviria;Heunggongvirae;Uroviricota;Caudoviricetes
SPIRE_spire_mag_02755216.phages_lysogenic	k141_762958_fragment_3	4	1	2561	Viruses;Duplodnaviria;Heunggongvirae;Uroviricota;Caudoviricetes
SPIRE_spire_mag_01748846.phages_lytic_sequence#12	k141_932712	6	1	2561	Viruses;Duplodnaviria;Heunggongvirae;Uroviricota;Caudoviricetes
SPIRE_spire_mag_00669055.phages_lytic_sequence#7	k119_48540	3	1	2561	Viruses;Duplodnaviria;Heunggongvirae;Uroviricota;Caudoviricetes
GTDB_GCF_900406815.1_genomic.phages_lysogenic	NZ_OVCN01000027.1_Acinetobacter_haemolyticus_strain_KCRI-348C_isolate_R0006_348C,_whole_genome_shotgun_sequence_fragment_1	6	1	2561	Viruses;Duplodnaviria;Heunggongvirae;Uroviricota;Caudoviricetes
GTDB_GCF_011516765.1_genomic.phages_lytic_sequence#8	NZ_JAAABN010000030.1_Acetobacter_sicerae_strain_LMG_1531_contig00030,_whole_genome_shotgun_sequence	18	1	2561	Viruses;Duplodnaviria;Heunggongvirae;Uroviricota;Caudoviricetes
SPIRE_specI_v4_10060.phages_lytic_sequence#2	2447898.SAMN17181185.JAEUSL010000284_MAG:_Candidatus_Kapabacteria_bacterium_isolate_new_MAG-302_k141_3167258,_whole_genome_shotgun_sequence	1	1	2561	Viruses;Duplodnaviria;Heunggongvirae;Uroviricota;Caudoviricetes
SPIRE_spire_mag_00250274.phages_lysogenic	k141_109934	1	1	2561	Viruses;Duplodnaviria;Heunggongvirae;Uroviricota;Caudoviricetes
GTDB_GCF_014197105.1_genomic.phages_lysogenic_sequence#2	NZ_JACIEV010000001.1_Sphingomonas_jinjuensis_strain_YC6723_Ga0373323_01,_whole_genome_shotgun_sequence_fragment_7	4	1	2561	Viruses;Duplodnaviria;Heunggongvirae;Uroviricota;Caudoviricetes
SPIRE_spire_mag_01194784.phages_lytic_sequence#3	k141_23566	31	1	2561	Viruses;Duplodnaviria;Heunggongvirae;Uroviricota;Caudoviricetes
GTDB_GCA_002469765.1_genomic.phages_lytic	DKNS01000127.1_TPA_asm:_Flavobacteriales_bacterium_UBA7382_UBA7382_contig_40261,_whole_genome_shotgun_sequence	1	1	2561	Viruses;Duplodnaviria;Heunggongvirae;Uroviricota;Caudoviricetes
SPIRE_spire_mag_00586724.phages_lytic_sequence#6	k141_718650	9	1	2561	Viruses;Duplodnaviria;Heunggongvirae;Uroviricota;Caudoviricetes
SPIRE_spire_mag_01922674.phages_lysogenic_sequence#2	k141_144476	5	1	2561	Viruses;Duplodnaviria;Heunggongvirae;Uroviricota;Caudoviricetes
SPIRE_specI_v4_28651.phages_lytic_sequence#3	2024855.SAMN13893731.JAAYEH010000041_MAG:_Rhodopirellula_sp._isolate_AS06rmzACSIP_8_47390_AS06,_whole_genome_shotgun_sequence	1	1	2561	Viruses;Duplodnaviria;Heunggongvirae;Uroviricota;Caudoviricetes
SPIRE_spire_mag_00865863.phages_lysogenic	k141_1159398_fragment_1	4	1	2561	Viruses;Duplodnaviria;Heunggongvirae;Uroviricota;Caudoviricetes
SPIRE_spire_mag_02399469.phages_lytic	k141_3609	1	1	2561	Viruses;Duplodnaviria;Heunggongvirae;Uroviricota;Caudoviricetes
SPIRE_specI_v4_00272.phages_lysogenic	463794.SAMN02304079.CP065593_Pseudomonas_fluorescens_BBc6R8_chromosome_fragment_37	20	1	2561	Viruses;Duplodnaviria;Heunggongvirae;Uroviricota;Caudoviricetes
SPIRE_spire_mag_00234438.phages_lytic	k111_157108	4	1	2561	Viruses;Duplodnaviria;Heunggongvirae;Uroviricota;Caudoviricetes
SPIRE_spire_mag_01985972.phages_lytic_sequence#6	k119_183197	2	1	2561	Viruses;Duplodnaviria;Heunggongvirae;Uroviricota;Caudoviricetes
GTDB_GCF_902825235.1_genomic.phages_lytic_sequence#2	NZ_CADEAJ010000030.1_Bartonella_vinsonii_subsp._vinsonii_strain_CIP_103738,_whole_genome_shotgun_sequence	4	1	2561	Viruses;Duplodnaviria;Heunggongvirae;Uroviricota;Caudoviricetes
GTDB_GCA_905210385.1_genomic.phages_lytic	CAJLWS010000145.1_TPA_asm:_uncultured_Clostridiales_bacterium_isolate_ERR321576-bin.36_genome_assembly,_contig:_NODE_13078_length_4492_cov_2.553753,_whole_genome_shotgun_sequence	6	1	2561	Viruses;Duplodnaviria;Heunggongvirae;Uroviricota;Caudoviricetes
SPIRE_spire_mag_00618738.phages_lytic	k141_146066	2	1	2561	Viruses;Duplodnaviria;Heunggongvirae;Uroviricota;Caudoviricetes
GTDB_GCF_004339665.1_genomic.phages_lytic	NZ_SMMU01000035.1_Azotobacter_chroococcum_strain_DSM_2286_Ga0310512_135,_whole_genome_shotgun_sequence	28	1	2561	Viruses;Duplodnaviria;Heunggongvirae;Uroviricota;Caudoviricetes
SPIRE_spire_mag_00522880.phages_lytic_sequence#8	k119_50377	14	1	2561	Viruses;Duplodnaviria;Heunggongvirae;Uroviricota;Caudoviricetes
GTDB_GCA_900766315.1_genomic.phages_lysogenic_sequence#2	CAAFUY010000103.1_TPA_asm:_uncultured_Clostridium_sp.,_isolate_HGM11647,_WGS_project_CAAFUY010000000_data,_contig:_SRS373047_16_k119_13132,_whole_genome_shotgun_sequence	16	1	2561	Viruses;Duplodnaviria;Heunggongvirae;Uroviricota;Caudoviricetes
SPIRE_spire_mag_02485942.phages_lytic_sequence#13	k141_60539	11	1	2561	Viruses;Duplodnaviria;Heunggongvirae;Uroviricota;Caudoviricetes
SPIRE_spire_mag_01113656.phages_lytic	k141_1103103	2	1	2561	Viruses;Duplodnaviria;Heunggongvirae;Uroviricota;Caudoviricetes
SPIRE_spire_mag_02517276.phages_lytic_sequence#7	k141_56768	8	1	2561	Viruses;Duplodnaviria;Heunggongvirae;Uroviricota;Caudoviricetes
SPIRE_spire_mag_02039234.phages_lytic_sequence#14	k141_880673	1	1	2561	Viruses;Duplodnaviria;Heunggongvirae;Uroviricota;Caudoviricetes
SPIRE_spire_mag_00872152.phages_lytic_sequence#596	k141_404194	3	1	2561	Viruses;Duplodnaviria;Heunggongvirae;Uroviricota;Caudoviricetes
GTDB_GCA_013298875.1_genomic.phages_lytic_sequence#8	JAAFJH010000066.1_Synechococcales_cyanobacterium_bin2.concoct.b11b12b14.033_WN_Cyanobacteriotales_3_scaffold_66,_whole_genome_shotgun_sequence	3	0.8494	2561	Viruses;Duplodnaviria;Heunggongvirae;Uroviricota;Caudoviricetes
SPIRE_spire_mag_01603787.phages_lytic_sequence#6	k141_950089	19	1	2561	Viruses;Duplodnaviria;Heunggongvirae;Uroviricota;Caudoviricetes
SPIRE_spire_mag_00880542.phages_lytic_sequence#38	k141_517121	1	1	2561	Viruses;Duplodnaviria;Heunggongvirae;Uroviricota;Caudoviricetes
SPIRE_spire_mag_01870926.phages_lysogenic	k141_128145_fragment_3	16	1	2561	Viruses;Duplodnaviria;Heunggongvirae;Uroviricota;Caudoviricetes
GTDB_GCA_017447805.1_genomic.phages_lytic	JAFSMR010000051.1_Kiritimatiellae_bacterium_isolate_RGIG3282_Goat_Reticulum-4__c392826,_whole_genome_shotgun_sequence	2	1	2561	Viruses;Duplodnaviria;Heunggongvirae;Uroviricota;Caudoviricetes
SPIRE_spire_mag_02401728.phages_lytic_sequence#2	k141_118947	4	1	2561	Viruses;Duplodnaviria;Heunggongvirae;Uroviricota;Caudoviricetes
SPIRE_spire_mag_01113656.phages_lytic_sequence#3	k141_2888360	4	1	2561	Viruses;Duplodnaviria;Heunggongvirae;Uroviricota;Caudoviricetes
GTDB_GCF_001043895.1_genomic.phages_lytic_sequence#2	NZ_JTHF01000310.1_Methylobacterium_indicum_strain_SE2.11_contig_310,_whole_genome_shotgun_sequence	5	1	2561	Viruses;Duplodnaviria;Heunggongvirae;Uroviricota;Caudoviricetes
SPIRE_specI_v4_14283.phages_lytic_sequence#3	1961416.SAMN06454634.DBZJ01000205_MAG_TPA_asm:_Syntrophaceae_bacterium_UBA1163_UBA1163_contig_298867,_whole_genome_shotgun_sequence	3	1	2561	Viruses;Duplodnaviria;Heunggongvirae;Uroviricota;Caudoviricetes
SPIRE_spire_mag_00350252.phages_lysogenic	k141_13758	1	1	2561	Viruses;Duplodnaviria;Heunggongvirae;Uroviricota;Caudoviricetes
SPIRE_specI_v4_39603.phages_lytic_sequence#4	153809.SAMEA9694036.CAJXVA010000159_TPA_asm:_uncultured_proteobacterium_isolate_SRR3933246_bin.3_MetaBAT_v2.12.1_MAG_genome_assembly,_contig:_NODE_622_length_18859_cov_8.005371,_whole_genome_shotgun_sequence	6	1	2561	Viruses;Duplodnaviria;Heunggongvirae;Uroviricota;Caudoviricetes
GTDB_GCA_900546685.1_genomic.phages_lytic_sequence#3	UREB01000200.1_uncultured_Clostridiales_bacterium_isolate_UMGS913_genome_assembly,_contig:_NODE_9462_length_2808_cov_3.939702,_whole_genome_shotgun_sequence	1	1	2561	Viruses;Duplodnaviria;Heunggongvirae;Uroviricota;Caudoviricetes
SPIRE_spire_mag_01965676.phages_lysogenic	k119_456518_fragment_2	10	1	2561	Viruses;Duplodnaviria;Heunggongvirae;Uroviricota;Caudoviricetes
SPIRE_spire_mag_01949230.phages_lytic_sequence#4	k141_1516538	1	1	2561	Viruses;Duplodnaviria;Heunggongvirae;Uroviricota;Caudoviricetes
GTDB_GCF_005406225.1_genomic.phages_lytic_sequence#4	NZ_NXLY01000033.1_Campylobacter_taeniopygiae_strain_MIT10-5678_accn_194.2647.con.0033,_whole_genome_shotgun_sequence	5	1	2561	Viruses;Duplodnaviria;Heunggongvirae;Uroviricota;Caudoviricetes
SPIRE_spire_mag_02521199.phages_lytic	k141_427782	2	1	12031	Viruses;Varidnaviria;Bamfordvirae;Nucleocytoviricota;Megaviricetes;Imitervirales;Mimiviridae
SPIRE_specI_v4_14192.phages_lysogenic_sequence#2	2485925.SAMEA6152514.CADBWQ010000010_Ruminococcaceae_bacterium_isolate_RUG14376_genome_assembly,_contig:_RUG14376_asm_10,_whole_genome_shotgun_sequence_fragment_1	53	1	2561	Viruses;Duplodnaviria;Heunggongvirae;Uroviricota;Caudoviricetes
GTDB_GCF_014196915.1_genomic.phages_lysogenic_sequence#2	NZ_JACIEP010000008.1_Dysgonomonas_hofstadii_strain_DSM_104969_Ga0373276_08,_whole_genome_shotgun_sequence_fragment_2	44	1	2561	Viruses;Duplodnaviria;Heunggongvirae;Uroviricota;Caudoviricetes
SPIRE_spire_mag_01630343.phages_lytic	k141_455982	2	1	2561	Viruses;Duplodnaviria;Heunggongvirae;Uroviricota;Caudoviricetes
SPIRE_spire_mag_00709101.phages_lysogenic_sequence#4	k119_163008_fragment_1	23	1	2561	Viruses;Duplodnaviria;Heunggongvirae;Uroviricota;Caudoviricetes
GTDB_GCA_017936125.1_genomic.phages_lysogenic	JAGBGE010000017.1_Clostridia_bacterium_isolate_RGIG9089_Water_deer_Rectum.Co__c964029,_whole_genome_shotgun_sequence_fragment_1	4	1	2561	Viruses;Duplodnaviria;Heunggongvirae;Uroviricota;Caudoviricetes
SPIRE_spire_mag_01984267.phages_lytic_sequence#4	k119_12481	8	1	2561	Viruses;Duplodnaviria;Heunggongvirae;Uroviricota;Caudoviricetes
GTDB_GCA_015232705.1_genomic.phages_lytic_sequence#3	JADFZD010000031.1_Magnetococcales_bacterium_isolate_nHA4bin8_nHA4_bin8_NODE_31_length_11450_cov_4.498461,_whole_genome_shotgun_sequence	12	1	2561	Viruses;Duplodnaviria;Heunggongvirae;Uroviricota;Caudoviricetes
GTDB_GCA_002292945.1_genomic.phages_lytic_sequence#2	DBCG01000005.1_TPA_asm:_Pseudomonadota_bacterium_UBA964_UBA964_contig_2192,_whole_genome_shotgun_sequence	26	1	2561	Viruses;Duplodnaviria;Heunggongvirae;Uroviricota;Caudoviricetes
SPIRE_spire_mag_02493552.phages_lytic	k141_468664	31	1	2561	Viruses;Duplodnaviria;Heunggongvirae;Uroviricota;Caudoviricetes
SPIRE_spire_mag_00492674.phages_lytic_sequence#2	k141_4888007	1	1	2561	Viruses;Duplodnaviria;Heunggongvirae;Uroviricota;Caudoviricetes
GTDB_GCA_002841995.1_genomic.phages_lysogenic	PHBS01000077.1_Chloroflexi_bacterium_HGW-Chloroflexi-8_08E140C01_scaffold_2080,_whole_genome_shotgun_sequence	7	0.9418	2561	Viruses;Duplodnaviria;Heunggongvirae;Uroviricota;Caudoviricetes
GTDB_GCF_000756375.1_genomic.phages_lytic	NZ_JNFD01000010.1_Sphingopyxis_sp._LC81_contig18,_whole_genome_shotgun_sequence	12	1	2561	Viruses;Duplodnaviria;Heunggongvirae;Uroviricota;Caudoviricetes
GTDB_GCA_000237975.1_genomic.phages_lysogenic	CP003179.1_Sulfobacillus_acidophilus_DSM_10332,_complete_genome_fragment_15	3	1	2561	Viruses;Duplodnaviria;Heunggongvirae;Uroviricota;Caudoviricetes
SPIRE_spire_mag_02103236.phages_lytic_sequence#2	k141_271544	7	1	2561	Viruses;Duplodnaviria;Heunggongvirae;Uroviricota;Caudoviricetes
SPIRE_specI_v4_21698.phages_lysogenic	2815309.SAMN18079575.CP071382_Geobacter_sp._Jerry-YX_chromosome,_complete_genome_fragment_32	4	1	2561	Viruses;Duplodnaviria;Heunggongvirae;Uroviricota;Caudoviricetes
SPIRE_spire_mag_00907244.phages_lytic_sequence#5	k141_377839	1	1	2561	Viruses;Duplodnaviria;Heunggongvirae;Uroviricota;Caudoviricetes
GTDB_GCF_903968575.1_genomic.phages_lysogenic	NZ_CAJCFU010000064.1_Arsenophonus_endosymbiont_of_Apis_mellifera_isolate_ArsBee_CH,_whole_genome_shotgun_sequence_fragment_1	6	1	2561	Viruses;Duplodnaviria;Heunggongvirae;Uroviricota;Caudoviricetes
SPIRE_spire_mag_02102955.phages_lytic_sequence#12	k141_827375	6	1	2561	Viruses;Duplodnaviria;Heunggongvirae;Uroviricota;Caudoviricetes
GTDB_GCA_003696075.1_genomic.phages_lytic_sequence#2	RFHH01000042.1_Acidobacteria_bacterium_isolate_J045_k99_201107,_whole_genome_shotgun_sequence	1	1	2561	Viruses;Duplodnaviria;Heunggongvirae;Uroviricota;Caudoviricetes
SPIRE_spire_mag_02018620.phages_lytic_sequence#2	k141_309658	4	1	2561	Viruses;Duplodnaviria;Heunggongvirae;Uroviricota;Caudoviricetes
SPIRE_spire_mag_02423380.phages_lytic_sequence#2	k141_35014	1	1	2561	Viruses;Duplodnaviria;Heunggongvirae;Uroviricota;Caudoviricetes
GTDB_GCF_002786295.1_genomic.phages_lysogenic_sequence#3	NZ_PGTC01000010.1_Pseudooceanicola_marinus_strain_LMG_23705_LMG_23705_S18,_whole_genome_shotgun_sequence_fragment_4	12	1	2561	Viruses;Duplodnaviria;Heunggongvirae;Uroviricota;Caudoviricetes
GTDB_GCF_000334155.1_genomic.phages_lysogenic_sequence#3	NZ_ANNK01000056.1_Alkalihalobacillus_ligniniphilus_strain_L1_contig56,_whole_genome_shotgun_sequence_fragment_1	3	1	2561	Viruses;Duplodnaviria;Heunggongvirae;Uroviricota;Caudoviricetes
NCBI_GCF_003721215.1_ASM372121v1_genomic.phages_lysogenic	NZ_RIBZ01000297.1_Streptomyces_botrytidirepellens_strain_NEAU-LD23_scaffold302,_whole_genome_shotgun_sequence_fragment_1	4	1	2561	Viruses;Duplodnaviria;Heunggongvirae;Uroviricota;Caudoviricetes
SPIRE_spire_mag_01483801.phages_lysogenic	k141_1259570	38	1	2561	Viruses;Duplodnaviria;Heunggongvirae;Uroviricota;Caudoviricetes
GTDB_GCF_001042485.2_genomic.phages_lysogenic_sequence#4	NZ_LBMN02000002.1_Bacillus_paralicheniformis_strain_KJ-16_contig_10,_whole_genome_shotgun_sequence	18	1	2561	Viruses;Duplodnaviria;Heunggongvirae;Uroviricota;Caudoviricetes
SPIRE_spire_mag_02841883.phages_lysogenic_sequence#2	k141_165311	30	1	2561	Viruses;Duplodnaviria;Heunggongvirae;Uroviricota;Caudoviricetes
GTDB_GCA_013205335.1_genomic.phages_lytic_sequence#5	JABMNB010000474.1_Rhodospirillales_bacterium_isolate_bin.534_k141_3867873,_whole_genome_shotgun_sequence	5	1	2561	Viruses;Duplodnaviria;Heunggongvirae;Uroviricota;Caudoviricetes
GTDB_GCA_016794785.1_genomic.phages_lysogenic	JAEUHC010000011.1_Opitutaceae_bacterium_isolate_new_MAG-7_k141_334722,_whole_genome_shotgun_sequence_fragment_3	5	1	2561	Viruses;Duplodnaviria;Heunggongvirae;Uroviricota;Caudoviricetes
SPIRE_spire_mag_01826975.phages_lytic	k141_85600	19	1	2561	Viruses;Duplodnaviria;Heunggongvirae;Uroviricota;Caudoviricetes
SPIRE_spire_mag_02208767.phages_lysogenic	k141_533113_fragment_3	4	1	2561	Viruses;Duplodnaviria;Heunggongvirae;Uroviricota;Caudoviricetes
GTDB_GCA_002364335.1_genomic.phages_lytic_sequence#5	DEXW01000024.1_TPA_asm:_Winogradskyella_sp._UBA3174_UBA3174_contig_13997,_whole_genome_shotgun_sequence	1	1	2561	Viruses;Duplodnaviria;Heunggongvirae;Uroviricota;Caudoviricetes
GTDB_GCF_016907955.1_genomic.phages_lysogenic_sequence#2	NZ_JAFBCX010000008.1_Lentzea_nigeriaca_strain_DSM_45680_Ga0453997_08,_whole_genome_shotgun_sequence_fragment_5	1	1	2561	Viruses;Duplodnaviria;Heunggongvirae;Uroviricota;Caudoviricetes
GTDB_GCA_903917505.1_genomic.phages_lytic_sequence#10	CAIXAY010000303.1_uncultured_beta_proteobacterium_isolate_MJ-time_bin-4242_genome_assembly,_contig:_bin-4242:303/563,_whole_genome_shotgun_sequence	1	1	2561	Viruses;Duplodnaviria;Heunggongvirae;Uroviricota;Caudoviricetes
SPIRE_spire_mag_00689591.phages_lytic_sequence#2	k141_51356	6	1	2561	Viruses;Duplodnaviria;Heunggongvirae;Uroviricota;Caudoviricetes
GTDB_GCF_001425465.1_genomic.phages_lysogenic_sequence#2	NZ_LMQV01000004.1_Methylobacterium_sp._Leaf456_contig_12,_whole_genome_shotgun_sequence_fragment_3	16	1	2561	Viruses;Duplodnaviria;Heunggongvirae;Uroviricota;Caudoviricetes
SPIRE_spire_mag_00137516.phages_lytic_sequence#24	k141_926227	2	1	2561	Viruses;Duplodnaviria;Heunggongvirae;Uroviricota;Caudoviricetes
SPIRE_spire_mag_00407612.phages_lysogenic_sequence#3	k141_448518_fragment_4	37	1	2561	Viruses;Duplodnaviria;Heunggongvirae;Uroviricota;Caudoviricetes
SPIRE_spire_mag_02374526.phages_lytic	k141_167449	1	1	2561	Viruses;Duplodnaviria;Heunggongvirae;Uroviricota;Caudoviricetes
SPIRE_spire_mag_00863134.phages_lysogenic_sequence#3	k133_102616	1	1	2561	Viruses;Duplodnaviria;Heunggongvirae;Uroviricota;Caudoviricetes
SPIRE_spire_mag_01916669.phages_lysogenic_sequence#2	k141_1529502	21	1	2561	Viruses;Duplodnaviria;Heunggongvirae;Uroviricota;Caudoviricetes
SPIRE_spire_mag_00378278.phages_lytic_sequence#2	k141_125114	1	1	2561	Viruses;Duplodnaviria;Heunggongvirae;Uroviricota;Caudoviricetes
SPIRE_spire_mag_01959087.phages_lytic_sequence#4	k141_887827	3	1	2561	Viruses;Duplodnaviria;Heunggongvirae;Uroviricota;Caudoviricetes
SPIRE_spire_mag_00909541.phages_lytic	k141_1702524	3	1	2561	Viruses;Duplodnaviria;Heunggongvirae;Uroviricota;Caudoviricetes
SPIRE_spire_mag_00879901.phages_lytic_sequence#3	k141_223919	3	1	2561	Viruses;Duplodnaviria;Heunggongvirae;Uroviricota;Caudoviricetes
GTDB_GCA_017502025.1_genomic.phages_lytic_sequence#9	JAFVVS010000030.1_Alistipes_sp._isolate_RGIG5438_Sheep_Colon-5__c168440,_whole_genome_shotgun_sequence	30	1	2561	Viruses;Duplodnaviria;Heunggongvirae;Uroviricota;Caudoviricetes
GTDB_GCA_910585165.1_genomic.phages_lysogenic_sequence#3	CAJUBX010000024.1_TPA_asm:_uncultured_Oscillibacter_sp._isolate_MGBC129315_genome_assembly,_contig:_MGBC129315.24,_whole_genome_shotgun_sequence_fragment_1	21	1	2561	Viruses;Duplodnaviria;Heunggongvirae;Uroviricota;Caudoviricetes
SPIRE_spire_mag_01706695.phages_lytic_sequence#5	k141_960428	5	1	2561	Viruses;Duplodnaviria;Heunggongvirae;Uroviricota;Caudoviricetes
SPIRE_spire_mag_01245788.phages_lytic_sequence#2	k119_1468938	2	0.6074	5947	Viruses;Varidnaviria;Bamfordvirae;Preplasmiviricota;Polintoviricetes;Orthopolintovirales;Adintoviridae
SPIRE_spire_mag_01765237.phages_lytic	k141_1962708	2	1	2561	Viruses;Duplodnaviria;Heunggongvirae;Uroviricota;Caudoviricetes
GTDB_GCA_017560225.1_genomic.phages_lytic	JAFYOJ010000213.1_Clostridia_bacterium_isolate_RGIG7274_Water_buffalos_Cecum-4__c848030,_whole_genome_shotgun_sequence	17	1	2561	Viruses;Duplodnaviria;Heunggongvirae;Uroviricota;Caudoviricetes
SPIRE_spire_mag_00873965.phages_lytic_sequence#8	k141_186437	2	1	2561	Viruses;Duplodnaviria;Heunggongvirae;Uroviricota;Caudoviricetes
SPIRE_spire_mag_01099899.phages_lytic	k141_135293	4	1	2561	Viruses;Duplodnaviria;Heunggongvirae;Uroviricota;Caudoviricetes
GTDB_GCF_001969265.1_genomic.phages_lysogenic	NZ_CP019304.1_Arthrobacter_sp._QXT-31_chromosome,_complete_genome_fragment_51	4	1	2561	Viruses;Duplodnaviria;Heunggongvirae;Uroviricota;Caudoviricetes
SPIRE_spire_mag_00825617.phages_lytic_sequence#4	k141_328293	3	1	2561	Viruses;Duplodnaviria;Heunggongvirae;Uroviricota;Caudoviricetes
GTDB_GCA_018001225.1_genomic.phages_lytic	JAGNIJ010000077.1_Kiritimatiellae_bacterium_isolate_Go_SlDig_bin_131_Go_SlDig_96968_length_3585_cov_7.462984,_whole_genome_shotgun_sequence	1	1	2561	Viruses;Duplodnaviria;Heunggongvirae;Uroviricota;Caudoviricetes
GTDB_GCA_905200435.1_genomic.phages_lytic	CAJKKJ010000154.1_TPA_asm:_uncultured_Bacillota_bacterium_isolate_ERR260186-bin.19_genome_assembly,_contig:_NODE_12147_length_3123_cov_3.029661,_whole_genome_shotgun_sequence	2	1	2561	Viruses;Duplodnaviria;Heunggongvirae;Uroviricota;Caudoviricetes
SPIRE_spire_mag_00094931.phages_lytic	k141_1198523	1	1	2561	Viruses;Duplodnaviria;Heunggongvirae;Uroviricota;Caudoviricetes
NCBI_GCF_025567485.1_ASM2556748v1_genomic.phages_lytic_sequence#13	NZ_JAOQKH010000055.1_Porcipelethomonas_ammoniilytica_strain_Sanger_90_.14207_7_57.55,_whole_genome_shotgun_sequence	5	1	2561	Viruses;Duplodnaviria;Heunggongvirae;Uroviricota;Caudoviricetes
SPIRE_spire_mag_01754314.phages_lysogenic_sequence#2	k141_402436_fragment_1	2	1	2561	Viruses;Duplodnaviria;Heunggongvirae;Uroviricota;Caudoviricetes
SPIRE_spire_mag_01960697.phages_lytic_sequence#23	k141_874388	5	1	2561	Viruses;Duplodnaviria;Heunggongvirae;Uroviricota;Caudoviricetes
SPIRE_spire_mag_01830486.phages_lytic_sequence#3	k141_38850	5	1	2561	Viruses;Duplodnaviria;Heunggongvirae;Uroviricota;Caudoviricetes
SPIRE_spire_mag_02372424.phages_lytic_sequence#7	k141_6843	2	1	2561	Viruses;Duplodnaviria;Heunggongvirae;Uroviricota;Caudoviricetes
SPIRE_spire_mag_00658630.phages_lytic_sequence#4	k141_1556279	9	1	2561	Viruses;Duplodnaviria;Heunggongvirae;Uroviricota;Caudoviricetes
GTDB_GCA_004557545.1_genomic.phages_lytic	SFGV01000113.1_Succinatimonas_hippei_isolate_W0P7.024_Contig13675,_whole_genome_shotgun_sequence	2	1	2561	Viruses;Duplodnaviria;Heunggongvirae;Uroviricota;Caudoviricetes
SPIRE_spire_mag_00725855.phages_lysogenic	k141_252539	6	1	2561	Viruses;Duplodnaviria;Heunggongvirae;Uroviricota;Caudoviricetes
SPIRE_spire_mag_01743650.phages_lytic_sequence#5	k141_1248691	3	1	2561	Viruses;Duplodnaviria;Heunggongvirae;Uroviricota;Caudoviricetes
SPIRE_spire_mag_00332167.phages_lytic	k141_25283	5	1	2561	Viruses;Duplodnaviria;Heunggongvirae;Uroviricota;Caudoviricetes
SPIRE_spire_mag_01719850.phages_lytic_sequence#2	k141_92511	1	1	2561	Viruses;Duplodnaviria;Heunggongvirae;Uroviricota;Caudoviricetes
GTDB_GCF_900188455.1_genomic.phages_lysogenic_sequence#2	NZ_FZOL01000003.1_Pseudomonas_japonica_strain_DSM_22348,_whole_genome_shotgun_sequence_fragment_2	57	1	2561	Viruses;Duplodnaviria;Heunggongvirae;Uroviricota;Caudoviricetes
SPIRE_spire_mag_01572693.phages_lytic_sequence#34	k141_449328	3	1	2561	Viruses;Duplodnaviria;Heunggongvirae;Uroviricota;Caudoviricetes
SPIRE_specI_v4_00787.phages_lysogenic_sequence#3	762376.SAMN02603404.CP002287_Achromobacter_xylosoxidans_A8,_complete_genome_fragment_21	33	1	2561	Viruses;Duplodnaviria;Heunggongvirae;Uroviricota;Caudoviricetes
SPIRE_spire_mag_02002218.phages_lytic_sequence#2	k141_91832	5	1	2561	Viruses;Duplodnaviria;Heunggongvirae;Uroviricota;Caudoviricetes
SPIRE_spire_mag_02178968.phages_lytic_sequence#2	k141_358560	3	1	2561	Viruses;Duplodnaviria;Heunggongvirae;Uroviricota;Caudoviricetes
GTDB_GCF_001814775.1_genomic.phages_lysogenic_sequence#6	NZ_KV817792.1_Streptococcus_sp._HMSC067H01_Scaffold620,_whole_genome_shotgun_sequence_fragment_1	13	1	2561	Viruses;Duplodnaviria;Heunggongvirae;Uroviricota;Caudoviricetes
NCBI_GCF_003268275.1_ASM326827v1_genomic.phages_lytic_sequence#6	NZ_QLYR01000031.1_Hydrogeniiclostridium_mannosilyticum_strain_ASD2818_NODE_31_length_1040_cov_113.822830,_whole_genome_shotgun_sequence	1	1	2561	Viruses;Duplodnaviria;Heunggongvirae;Uroviricota;Caudoviricetes
GTDB_GCA_003483565.1_genomic.phages_lytic_sequence#4	DMYZ01000221.1_TPA_asm:_Prevotella_sp._isolate_UBA11202_contig_6247,_whole_genome_shotgun_sequence	3	0.6591	9067	Viruses;Duplodnaviria;Heunggongvirae;Uroviricota;Caudoviricetes;Straboviridae
GTDB_GCA_012800625.1_genomic.phages_lytic	JAAZIY010000509.1_Lentisphaerae_bacterium_isolate_AS21ysBPME_166_213229_AS21,_whole_genome_shotgun_sequence	4	1	2561	Viruses;Duplodnaviria;Heunggongvirae;Uroviricota;Caudoviricetes
SPIRE_specI_v4_07306.phages_lytic_sequence#6	1405803.SAMD00036765.BATO01000175_Pseudomonas_alcaligenes_MRY13-0052_DNA,_contig:_contig00175,_whole_genome_shotgun_sequence	1	1	2561	Viruses;Duplodnaviria;Heunggongvirae;Uroviricota;Caudoviricetes
GTDB_GCA_014695195.1_genomic.phages_lysogenic	JACJNW010000037.1_Cyanobacteriota_bacterium_FACHB-DQ100_contig37,_whole_genome_shotgun_sequence_fragment_2	1	1	2561	Viruses;Duplodnaviria;Heunggongvirae;Uroviricota;Caudoviricetes
GTDB_GCA_900314665.1_genomic.phages_lysogenic	OMWF01000037.1_uncultured_actinobacterium_isolate_RUG033_genome_assembly,_contig:_k87_3359495,_whole_genome_shotgun_sequence	1	1	2561	Viruses;Duplodnaviria;Heunggongvirae;Uroviricota;Caudoviricetes
SPIRE_specI_v4_12933.phages_lytic_sequence#4	2052184.SAMN08180118.PLMX01000009_MAG:_Syntrophaceae_bacterium_isolate_fen_1164_73.20120800_E2X.21_contig_78589,_whole_genome_shotgun_sequence	1	1	2561	Viruses;Duplodnaviria;Heunggongvirae;Uroviricota;Caudoviricetes
SPIRE_spire_mag_01115630.phages_lysogenic	k141_344536_fragment_1	1	1	2561	Viruses;Duplodnaviria;Heunggongvirae;Uroviricota;Caudoviricetes
SPIRE_spire_mag_02524421.phages_lytic_sequence#14	k141_440091	9	1	2561	Viruses;Duplodnaviria;Heunggongvirae;Uroviricota;Caudoviricetes
GTDB_GCF_900142925.1_genomic.phages_lysogenic	NZ_FRCN01000014.1_Chitinophaga_sp._CF418,_whole_genome_shotgun_sequence_fragment_2	25	1	2561	Viruses;Duplodnaviria;Heunggongvirae;Uroviricota;Caudoviricetes
GTDB_GCF_001677955.1_genomic.phages_lysogenic_sequence#2	NZ_LELA01000065.1_Chryseobacterium_sp._BGARF1_AB671_contig000065,_whole_genome_shotgun_sequence_fragment_1	35	1	2561	Viruses;Duplodnaviria;Heunggongvirae;Uroviricota;Caudoviricetes
GTDB_GCA_910589675.1_genomic.phages_lytic_sequence#2	CAJUTO010000050.1_uncultured_Lactobacillus_sp._isolate_MGBC166701_genome_assembly,_contig:_MGBC166701.50,_whole_genome_shotgun_sequence	4	1	2561	Viruses;Duplodnaviria;Heunggongvirae;Uroviricota;Caudoviricetes
SPIRE_spire_mag_02356775.phages_lytic	k141_29704	2	1	2561	Viruses;Duplodnaviria;Heunggongvirae;Uroviricota;Caudoviricetes
GTDB_GCF_014851685.1_genomic.phages_lysogenic_sequence#3	NZ_JACVAC010000002.1_Pseudomonas_sp._PDM05_NODE_2_length_580563_cov_58.776682,_whole_genome_shotgun_sequence_fragment_1	17	1	2561	Viruses;Duplodnaviria;Heunggongvirae;Uroviricota;Caudoviricetes
GTDB_GCA_002372465.1_genomic.phages_lytic_sequence#2	DFGW01000155.1_MAG_TPA_asm:_Butyrivibrio_sp._UBA3740_UBA3740_contig_62928,_whole_genome_shotgun_sequence	24	1	2561	Viruses;Duplodnaviria;Heunggongvirae;Uroviricota;Caudoviricetes
SPIRE_spire_mag_01940442.phages_lysogenic	k115_14422_fragment_2	25	1	2561	Viruses;Duplodnaviria;Heunggongvirae;Uroviricota;Caudoviricetes
SPIRE_spire_mag_02088926.phages_lytic	k141_111308	4	1	2561	Viruses;Duplodnaviria;Heunggongvirae;Uroviricota;Caudoviricetes
SPIRE_spire_mag_02442214.phages_lytic	k141_356054	1	1	2561	Viruses;Duplodnaviria;Heunggongvirae;Uroviricota;Caudoviricetes
GTDB_GCF_002735645.1_genomic.phages_lysogenic_sequence#3	NZ_PDZG01000032.1_Iodobacter_sp._BJB302_NODE_32_length_51526_cov_33.502189,_whole_genome_shotgun_sequence_fragment_1	19	1	2561	Viruses;Duplodnaviria;Heunggongvirae;Uroviricota;Caudoviricetes
GTDB_GCF_012843315.1_genomic.phages_lysogenic_sequence#2	NZ_JABAEX010000007.1_Streptococcus_sp._WB01_FAA12_Contig_7,_whole_genome_shotgun_sequence_fragment_1	11	1	2561	Viruses;Duplodnaviria;Heunggongvirae;Uroviricota;Caudoviricetes
GTDB_GCA_017406565.1_genomic.phages_lysogenic	JAFQYG010000002.1_Candidatus_Saccharibacteria_bacterium_isolate_RGIG2260_Goat_Duodenum-2__c14,_whole_genome_shotgun_sequence_fragment_6	1	1	2561	Viruses;Duplodnaviria;Heunggongvirae;Uroviricota;Caudoviricetes
SPIRE_specI_v4_20204.phages_lytic_sequence#2	2840905.SAMN15816989.JADIMZ010000011_MAG:_Candidatus_Pullibacteroides_excrementavium_isolate_2889_A2M15__C43583_L17056_SRR9113710,_whole_genome_shotgun_sequence	2	1	2561	Viruses;Duplodnaviria;Heunggongvirae;Uroviricota;Caudoviricetes
GTDB_GCA_009699505.1_genomic.phages_lytic_sequence#7	WLOB01000355.1_Actinobacteria_bacterium_isolate_UFOp-RH-23may17-358_RH-23may17-358-c355,_whole_genome_shotgun_sequence	1	1	2561	Viruses;Duplodnaviria;Heunggongvirae;Uroviricota;Caudoviricetes
GTDB_GCF_900129865.1_genomic.phages_lytic_sequence#4	NZ_FQXD01000041.1_Virgibacillus_chiguensis_strain_CGMCC_1.6496,_whole_genome_shotgun_sequence	3	1	2561	Viruses;Duplodnaviria;Heunggongvirae;Uroviricota;Caudoviricetes
GTDB_GCF_014518315.1_genomic.phages_lytic_sequence#2	NZ_JACVEL010000031.1_Taishania_pollutisoli_strain_CZZ-1_CZZ-1_scaffold31,_whole_genome_shotgun_sequence	5	1	2561	Viruses;Duplodnaviria;Heunggongvirae;Uroviricota;Caudoviricetes
SPIRE_spire_mag_00333518.phages_lytic	k141_1299	1	1	2561	Viruses;Duplodnaviria;Heunggongvirae;Uroviricota;Caudoviricetes
SPIRE_specI_v4_05736.phages_lysogenic	1903686.SAMN06240847.CP019433_Jeotgalibaca_sp._PTS2502,_complete_genome_fragment_7	5	1	2561	Viruses;Duplodnaviria;Heunggongvirae;Uroviricota;Caudoviricetes
SPIRE_spire_mag_00176499.phages_lytic	k141_248064	3	1	2561	Viruses;Duplodnaviria;Heunggongvirae;Uroviricota;Caudoviricetes
SPIRE_spire_mag_02073701.phages_lysogenic_sequence#2	k141_7330121_fragment_1	16	1	2561	Viruses;Duplodnaviria;Heunggongvirae;Uroviricota;Caudoviricetes
SPIRE_spire_mag_00464888.phages_lytic_sequence#2	k109_27740	2	1	2561	Viruses;Duplodnaviria;Heunggongvirae;Uroviricota;Caudoviricetes
GTDB_GCA_013002225.1_genomic.phages_lytic	JABDKL010000198.1_Winogradskyella_sp._isolate_SS_bin_48_k127_441186,_whole_genome_shotgun_sequence	1	1	2561	Viruses;Duplodnaviria;Heunggongvirae;Uroviricota;Caudoviricetes
SPIRE_specI_v4_17666.phages_lysogenic	2030927.SAMN19225248.DXXK01000095_MAG_TPA_asm:_Bacteroidales_bacterium_isolate_HRGM_Genome_3721_HRGM_Genome_3721_95,_whole_genome_shotgun_sequence_fragment_1	1	1	2561	Viruses;Duplodnaviria;Heunggongvirae;Uroviricota;Caudoviricetes
SPIRE_spire_mag_01371161.phages_lytic_sequence#2	k141_259878	20	1	2561	Viruses;Duplodnaviria;Heunggongvirae;Uroviricota;Caudoviricetes
SPIRE_spire_mag_01542992.phages_lytic_sequence#10	k141_746951	6	0.5601	5797	Viruses;Duplodnaviria;Heunggongvirae;Uroviricota;Caudoviricetes;Crassvirales
SPIRE_specI_v4_40091.phages_lysogenic	297314.SAMEA8805495.CAJUDH010000007_TPA_asm:_uncultured_Lachnospiraceae_bacterium_isolate_MGBC129914_genome_assembly,_contig:_MGBC129914.7,_whole_genome_shotgun_sequence_fragment_1	7	1	2561	Viruses;Duplodnaviria;Heunggongvirae;Uroviricota;Caudoviricetes
SPIRE_specI_v4_39911.phages_lytic_sequence#4	707003.SAMEA8805719.CAJUKT010000062_TPA_asm:_uncultured_Oscillospiraceae_bacterium_isolate_MGBC159253_genome_assembly,_contig:_MGBC159253.62,_whole_genome_shotgun_sequence	19	1	2561	Viruses;Duplodnaviria;Heunggongvirae;Uroviricota;Caudoviricetes
SPIRE_specI_v4_30354.phages_lytic_sequence#7	2026735.SAMN10636147.RZYB01000369_MAG:_DeltaPseudomonadota_bacterium_isolate_INTA.AUR.002_contig-100_49456,_whole_genome_shotgun_sequence	1	1	2561	Viruses;Duplodnaviria;Heunggongvirae;Uroviricota;Caudoviricetes
SPIRE_spire_mag_02299875.phages_lysogenic_sequence#3	k119_398767_fragment_1	6	1	2561	Viruses;Duplodnaviria;Heunggongvirae;Uroviricota;Caudoviricetes
SPIRE_spire_mag_02393561.phages_lysogenic	k141_6093_fragment_1	8	1	2561	Viruses;Duplodnaviria;Heunggongvirae;Uroviricota;Caudoviricetes
SPIRE_spire_mag_01679775.phages_lytic_sequence#7	k141_96756	1	1	2561	Viruses;Duplodnaviria;Heunggongvirae;Uroviricota;Caudoviricetes
GTDB_GCF_000523235.1_genomic.phages_lysogenic_sequence#3	NZ_CP006850.1_Nocardia_nova_SH22a_chromosome,_complete_genome_fragment_74	47	1	2561	Viruses;Duplodnaviria;Heunggongvirae;Uroviricota;Caudoviricetes
SPIRE_spire_mag_00866803.phages_lytic_sequence#51	k141_262211	15	1	2561	Viruses;Duplodnaviria;Heunggongvirae;Uroviricota;Caudoviricetes
GTDB_GCF_009677585.1_genomic.phages_lytic_sequence#2	NZ_WKYV01000044.1_Lactonifactor_sp._BIOML-A5_scaffold44_size30995,_whole_genome_shotgun_sequence	16	1	2561	Viruses;Duplodnaviria;Heunggongvirae;Uroviricota;Caudoviricetes
SPIRE_spire_mag_02528176.phages_lytic	k141_941133	3	1	2561	Viruses;Duplodnaviria;Heunggongvirae;Uroviricota;Caudoviricetes
SPIRE_spire_mag_00524109.phages_lysogenic	k141_68809_fragment_1	13	1	2561	Viruses;Duplodnaviria;Heunggongvirae;Uroviricota;Caudoviricetes
SPIRE_specI_v4_29948.phages_lysogenic	2026724.SAMN09639319.DSKJ01000143_MAG_TPA_asm:_Chloroflexi_bacterium_isolate_SpSt-244_Ga0101941_1002583,_whole_genome_shotgun_sequence	2	1	2561	Viruses;Duplodnaviria;Heunggongvirae;Uroviricota;Caudoviricetes
SPIRE_spire_mag_02528679.phages_lytic	k141_86991	6	1	2561	Viruses;Duplodnaviria;Heunggongvirae;Uroviricota;Caudoviricetes
SPIRE_specI_v4_20319.phages_lytic_sequence#2	2030927.SAMN16349928.JAGBTG010000006_Bacteroidales_bacterium_isolate_RGIG9426_Yak_Cecum-2__c54555,_whole_genome_shotgun_sequence	7	1	2561	Viruses;Duplodnaviria;Heunggongvirae;Uroviricota;Caudoviricetes
SPIRE_spire_mag_00586196.phages_lytic	k141_348517	2	1	2561	Viruses;Duplodnaviria;Heunggongvirae;Uroviricota;Caudoviricetes
SPIRE_spire_mag_01678675.phages_lysogenic	k141_48758_fragment_1	2	0.6058	2561	Viruses;Duplodnaviria;Heunggongvirae;Uroviricota;Caudoviricetes
SPIRE_spire_mag_02986920.phages_lytic_sequence#2	k141_130562	2	1	2561	Viruses;Duplodnaviria;Heunggongvirae;Uroviricota;Caudoviricetes
SPIRE_spire_mag_00523556.phages_lytic_sequence#34	k119_77238	3	1	2561	Viruses;Duplodnaviria;Heunggongvirae;Uroviricota;Caudoviricetes
SPIRE_spire_mag_02426393.phages_lytic_sequence#2	k141_521181	2	1	2561	Viruses;Duplodnaviria;Heunggongvirae;Uroviricota;Caudoviricetes
SPIRE_spire_mag_01906309.phages_lytic	k119_181472	1	1	2561	Viruses;Duplodnaviria;Heunggongvirae;Uroviricota;Caudoviricetes
SPIRE_spire_mag_01821055.phages_lysogenic_sequence#2	k141_3501006_fragment_1	8	1	2561	Viruses;Duplodnaviria;Heunggongvirae;Uroviricota;Caudoviricetes
SPIRE_spire_mag_00675835.phages_lytic_sequence#2	k141_778451	2	1	2561	Viruses;Duplodnaviria;Heunggongvirae;Uroviricota;Caudoviricetes
SPIRE_spire_mag_01077773.phages_lytic	k141_11134	3	1	3032	Viruses;Duplodnaviria;Heunggongvirae;Uroviricota;Caudoviricetes;Kyanoviridae
GTDB_GCA_009843675.1_genomic.phages_lytic_sequence#2	VYCZ01000203.1_GammaPseudomonadota_bacterium_isolate_SB0675_bin_28_NODE_2929_length_9763_cov_5.498455,_whole_genome_shotgun_sequence	3	1	2561	Viruses;Duplodnaviria;Heunggongvirae;Uroviricota;Caudoviricetes
SPIRE_spire_mag_01917148.phages_lytic_sequence#7	k141_704944	4	1	2561	Viruses;Duplodnaviria;Heunggongvirae;Uroviricota;Caudoviricetes
GTDB_GCA_003558625.1_genomic.phages_lytic	PWPP01000047.1_MAG:_Syntrophomonas_sp._isolate_CSSed10_428R1_CS-Sed10-C70310,_whole_genome_shotgun_sequence	2	1	2561	Viruses;Duplodnaviria;Heunggongvirae;Uroviricota;Caudoviricetes
SPIRE_spire_mag_00496782.phages_lytic_sequence#3	k141_336292	2	1	2561	Viruses;Duplodnaviria;Heunggongvirae;Uroviricota;Caudoviricetes
SPIRE_spire_mag_01682488.phages_lytic_sequence#6	k141_98196	4	1	2561	Viruses;Duplodnaviria;Heunggongvirae;Uroviricota;Caudoviricetes
SPIRE_spire_mag_01786211.phages_lytic_sequence#11	k119_32105	10	1	2561	Viruses;Duplodnaviria;Heunggongvirae;Uroviricota;Caudoviricetes
SPIRE_spire_mag_01144884.phages_lysogenic_sequence#2	k141_51890_fragment_3	27	1	2561	Viruses;Duplodnaviria;Heunggongvirae;Uroviricota;Caudoviricetes
GTDB_GCF_017901175.1_genomic.phages_lysogenic	NZ_CP072793.1_Thiothrix_unzii_strain_A1_chromosome,_complete_genome_fragment_49	6	0.8414	2561	Viruses;Duplodnaviria;Heunggongvirae;Uroviricota;Caudoviricetes
GTDB_GCA_011374735.1_genomic.phages_lytic_sequence#3	DRPD01000176.1_TPA_asm:_Thermopetrobacter_sp._isolate_HyVt-550_HyVt-550_k145_316722,_whole_genome_shotgun_sequence	4	1	2561	Viruses;Duplodnaviria;Heunggongvirae;Uroviricota;Caudoviricetes
SPIRE_specI_v4_04881.phages_lytic_sequence#5	2320105.SAMN10024802.RAYY01000057_Bacterium_D16-56_strain_D16-56_Scaffold57_1,_whole_genome_shotgun_sequence	20	1	2561	Viruses;Duplodnaviria;Heunggongvirae;Uroviricota;Caudoviricetes
GTDB_GCA_014982785.1_genomic.phages_lysogenic_sequence#3	JADCKB010000008.1_Oscillospiraceae_bacterium_DSM_107454_seq8,_whole_genome_shotgun_sequence_fragment_1	38	1	2561	Viruses;Duplodnaviria;Heunggongvirae;Uroviricota;Caudoviricetes
GTDB_GCA_015476115.1_genomic.phages_lysogenic	CP064295.1_Flavobacteriaceae_bacterium_strain_SM2-F_chromosome,_complete_genome_fragment_24	22	1	2561	Viruses;Duplodnaviria;Heunggongvirae;Uroviricota;Caudoviricetes
GTDB_GCF_004365175.1_genomic.phages_lysogenic	NZ_SOCE01000003.1_Kribbella_sp._VKM_Ac-2575_Ga0310573_13,_whole_genome_shotgun_sequence_fragment_8	2	1	2561	Viruses;Duplodnaviria;Heunggongvirae;Uroviricota;Caudoviricetes
SPIRE_spire_mag_01672114.phages_lytic_sequence#2	k141_421115	2	1	2561	Viruses;Duplodnaviria;Heunggongvirae;Uroviricota;Caudoviricetes
NCBI_GCF_022180365.1_ASM2218036v1_genomic.phages_lysogenic	NZ_BQKV01000106.1_Faecalibacterium_gallinarum_strain_JCM_17207_sequence106,_whole_genome_shotgun_sequence_fragment_1	7	1	2561	Viruses;Duplodnaviria;Heunggongvirae;Uroviricota;Caudoviricetes
SPIRE_spire_mag_00919716.phages_lytic_sequence#4	k119_335554	2	1	2561	Viruses;Duplodnaviria;Heunggongvirae;Uroviricota;Caudoviricetes
GTDB_GCF_900456975.1_genomic.phages_lysogenic_sequence#2	NZ_UGYM01000002.1_Shewanella_baltica_strain_NCTC10735,_whole_genome_shotgun_sequence_fragment_37	25	1	2561	Viruses;Duplodnaviria;Heunggongvirae;Uroviricota;Caudoviricetes
GTDB_GCF_000744285.1_genomic.phages_lysogenic	NZ_JQLQ01000002.1_Carnobacterium_pleistocenium_FTR1_BP17DRAFT_scf7180000000008_quiver_dupTrim_9589.2_C,_whole_genome_shotgun_sequence_fragment_15	38	1	2561	Viruses;Duplodnaviria;Heunggongvirae;Uroviricota;Caudoviricetes
SPIRE_spire_mag_00241502.phages_lytic_sequence#68	k141_1503336	2	1	2561	Viruses;Duplodnaviria;Heunggongvirae;Uroviricota;Caudoviricetes
GTDB_GCA_002422345.1_genomic.phages_lytic_sequence#3	DIUL01000179.1_TPA_asm:_Acetobacteraceae_bacterium_UBA6159_UBA6159_contig_103723,_whole_genome_shotgun_sequence	2	1	2561	Viruses;Duplodnaviria;Heunggongvirae;Uroviricota;Caudoviricetes
SPIRE_spire_mag_01919161.phages_lytic_sequence#2	k141_791512	1	1	2561	Viruses;Duplodnaviria;Heunggongvirae;Uroviricota;Caudoviricetes
GTDB_GCF_001028135.1_genomic.phages_lysogenic_sequence#7	NZ_LDNM01000016.1_Xenorhabdus_griffiniae_strain_BMMCB_Contig16,_whole_genome_shotgun_sequence_fragment_2	16	1	2561	Viruses;Duplodnaviria;Heunggongvirae;Uroviricota;Caudoviricetes
SPIRE_spire_mag_01762323.phages_lysogenic_sequence#7	k141_860331_fragment_2	4	1	2561	Viruses;Duplodnaviria;Heunggongvirae;Uroviricota;Caudoviricetes
SPIRE_specI_v4_01981.phages_lysogenic	2854780.SAMN19994145.JAHUXA010000002_Enterobacter_sp._ENT03_NODE_2_length_337065_cov_53.083383,_whole_genome_shotgun_sequence_fragment_2	45	1	2561	Viruses;Duplodnaviria;Heunggongvirae;Uroviricota;Caudoviricetes
SPIRE_spire_mag_01828751.phages_lytic_sequence#3	k141_1526917	2	1	2561	Viruses;Duplodnaviria;Heunggongvirae;Uroviricota;Caudoviricetes
SPIRE_spire_mag_01673311.phages_lytic_sequence#5	k141_214225	9	1	2561	Viruses;Duplodnaviria;Heunggongvirae;Uroviricota;Caudoviricetes
SPIRE_spire_mag_02397232.phages_lysogenic_sequence#2	k141_1219775	12	1	2561	Viruses;Duplodnaviria;Heunggongvirae;Uroviricota;Caudoviricetes
SPIRE_spire_mag_00099304.phages_lytic	k141_232_flag=1_multi=799.7552_len=7991	1	1	2561	Viruses;Duplodnaviria;Heunggongvirae;Uroviricota;Caudoviricetes
SPIRE_spire_mag_02419437.phages_lytic	k141_112204	5	1	2561	Viruses;Duplodnaviria;Heunggongvirae;Uroviricota;Caudoviricetes
SPIRE_spire_mag_01185031.phages_lytic	k141_146742	8	1	2561	Viruses;Duplodnaviria;Heunggongvirae;Uroviricota;Caudoviricetes
SPIRE_spire_mag_01997404.phages_lytic_sequence#4	k119_66050	7	1	2561	Viruses;Duplodnaviria;Heunggongvirae;Uroviricota;Caudoviricetes
SPIRE_spire_mag_00177337.phages_lytic_sequence#5	k141_1099272	1	1	2561	Viruses;Duplodnaviria;Heunggongvirae;Uroviricota;Caudoviricetes
GTDB_GCF_002096855.1_genomic.phages_lysogenic_sequence#2	NZ_NCVH01000031.1_Streptococcus_mitis_strain_RH_17439_08_s_mitis_RH_17439_08_ID_3,_whole_genome_shotgun_sequence_fragment_2	41	1	2561	Viruses;Duplodnaviria;Heunggongvirae;Uroviricota;Caudoviricetes
SPIRE_spire_mag_01053022.phages_lytic_sequence#2	k141_426069	7	1	2561	Viruses;Duplodnaviria;Heunggongvirae;Uroviricota;Caudoviricetes
SPIRE_spire_mag_01942011.phages_lysogenic_sequence#2	k105_51886	5	1	2561	Viruses;Duplodnaviria;Heunggongvirae;Uroviricota;Caudoviricetes
SPIRE_spire_mag_02317012.phages_lytic_sequence#2	k141_75075	3	1	2561	Viruses;Duplodnaviria;Heunggongvirae;Uroviricota;Caudoviricetes
SPIRE_spire_mag_00722161.phages_lytic	k141_156283	2	1	2561	Viruses;Duplodnaviria;Heunggongvirae;Uroviricota;Caudoviricetes
GTDB_GCF_000023885.1_genomic.phages_lysogenic_sequence#3	NC_013165.1_Slackia_heliotrinireducens_DSM_20476,_complete_sequence_fragment_22	22	1	2561	Viruses;Duplodnaviria;Heunggongvirae;Uroviricota;Caudoviricetes
NCBI_GCF_014107475.1_ASM1410747v1_genomic.phages_lysogenic	NZ_CP050531.1_Wolbachia_pipientis_isolate_wStv_chromosome_fragment_16	30	1	2561	Viruses;Duplodnaviria;Heunggongvirae;Uroviricota;Caudoviricetes
SPIRE_spire_mag_02436282.phages_lytic_sequence#3	k141_896718	9	1	2561	Viruses;Duplodnaviria;Heunggongvirae;Uroviricota;Caudoviricetes
SPIRE_spire_mag_01583627.phages_lytic	k141_661789	6	1	2561	Viruses;Duplodnaviria;Heunggongvirae;Uroviricota;Caudoviricetes
GTDB_GCA_002352185.1_genomic.phages_lytic_sequence#2	DEHY01000086.1_TPA_asm:_Competibacteraceae_bacterium_UBA2788_UBA2788_contig_17318,_whole_genome_shotgun_sequence	6	1	2561	Viruses;Duplodnaviria;Heunggongvirae;Uroviricota;Caudoviricetes
SPIRE_specI_v4_40139.phages_lysogenic_sequence#2	1545742.SAMEA8805419.CAJTYG010000003_TPA_asm:_uncultured_Christensenella_sp._isolate_MGBC124771_genome_assembly,_contig:_MGBC124771.3,_whole_genome_shotgun_sequence_fragment_3	19	1	2561	Viruses;Duplodnaviria;Heunggongvirae;Uroviricota;Caudoviricetes
SPIRE_spire_mag_01093486.phages_lytic_sequence#2	k119_116939	5	1	2561	Viruses;Duplodnaviria;Heunggongvirae;Uroviricota;Caudoviricetes
SPIRE_specI_v4_00241.phages_lysogenic_sequence#3	668336.SAMN02604243.CP001733_Aggregatibacter_actinomycetemcomitans_D11S-1,_complete_genome_fragment_14	36	1	2561	Viruses;Duplodnaviria;Heunggongvirae;Uroviricota;Caudoviricetes
SPIRE_spire_mag_01822778.phages_lytic_sequence#12	k141_1851809	5	1	2561	Viruses;Duplodnaviria;Heunggongvirae;Uroviricota;Caudoviricetes
SPIRE_spire_mag_02509824.phages_lytic	k141_111877	5	1	2561	Viruses;Duplodnaviria;Heunggongvirae;Uroviricota;Caudoviricetes
SPIRE_spire_mag_00654331.phages_lytic_sequence#2	k141_234587	1	1	2561	Viruses;Duplodnaviria;Heunggongvirae;Uroviricota;Caudoviricetes
SPIRE_spire_mag_02186209.phages_lysogenic	k141_443864_fragment_1	12	1	2561	Viruses;Duplodnaviria;Heunggongvirae;Uroviricota;Caudoviricetes
SPIRE_specI_v4_20905.phages_lysogenic_sequence#3	2044939.SAMN16345800.JAFVRR010000016_Clostridia_bacterium_isolate_RGIG5333_Sheep_Colon-2__c1589,_whole_genome_shotgun_sequence_fragment_1	2	0.5034	11308	Viruses;Duplodnaviria;Heunggongvirae;Uroviricota;Caudoviricetes;Vilmaviridae
SPIRE_spire_mag_01917601.phages_lytic_sequence#8	k141_765347	1	1	2561	Viruses;Duplodnaviria;Heunggongvirae;Uroviricota;Caudoviricetes
SPIRE_spire_mag_01969911.phages_lytic_sequence#2	k141_1132637	38	1	2561	Viruses;Duplodnaviria;Heunggongvirae;Uroviricota;Caudoviricetes
SPIRE_spire_mag_01829003.phages_lytic	k141_897079	1	1	2561	Viruses;Duplodnaviria;Heunggongvirae;Uroviricota;Caudoviricetes
GTDB_GCA_003577315.1_genomic.phages_lysogenic	QEVK01000027.1_Hyphomicrobiales_bacterium_isolate_PRO1_J3_scaffold_572,_whole_genome_shotgun_sequence_fragment_1	4	1	2561	Viruses;Duplodnaviria;Heunggongvirae;Uroviricota;Caudoviricetes
GTDB_GCA_905480095.1_genomic.phages_lytic_sequence#5	CAJQPF010000071.1_uncultured_Flavobacteriales_bacterium_isolate_3_20180319_Bin_METABAT_132_1_1_genome_assembly,_contig:_c_000003780406,_whole_genome_shotgun_sequence	2	1	2561	Viruses;Duplodnaviria;Heunggongvirae;Uroviricota;Caudoviricetes
SPIRE_spire_mag_00688006.phages_lytic_sequence#72	k141_133310	6	1	2561	Viruses;Duplodnaviria;Heunggongvirae;Uroviricota;Caudoviricetes
SPIRE_spire_mag_01667502.phages_lytic_sequence#4	k141_1109447	8	1	2561	Viruses;Duplodnaviria;Heunggongvirae;Uroviricota;Caudoviricetes
SPIRE_spire_mag_01040790.phages_lytic_sequence#2	k141_222593	1	1	2561	Viruses;Duplodnaviria;Heunggongvirae;Uroviricota;Caudoviricetes
SPIRE_spire_mag_00661660.phages_lysogenic	k141_1603209_fragment_2	29	1	2561	Viruses;Duplodnaviria;Heunggongvirae;Uroviricota;Caudoviricetes
GTDB_GCA_000961745.1_genomic.phages_lytic	LAEA01000171.1_Rhodospirillaceae_bacterium_BRH_c57_BRHa_1005041,_whole_genome_shotgun_sequence	4	1	2561	Viruses;Duplodnaviria;Heunggongvirae;Uroviricota;Caudoviricetes
GTDB_GCF_000379785.1_genomic.phages_lysogenic_sequence#2	NZ_KB903681.1_Gallibacterium_anatis_DSM_16844_=_F_149_strain_DSM_16844_A3EODRAFT_scaffold_19.20,_whole_genome_shotgun_sequence_fragment_1	16	1	2561	Viruses;Duplodnaviria;Heunggongvirae;Uroviricota;Caudoviricetes
SPIRE_specI_v4_02264.phages_lysogenic_sequence#3	1150461.SAMN03443793.LBIB01000002_Bifidobacterium_scardovii_JCM_12489_=_DSM_13734_contig_2,_whole_genome_shotgun_sequence_fragment_1	5	1	2561	Viruses;Duplodnaviria;Heunggongvirae;Uroviricota;Caudoviricetes
SPIRE_spire_mag_02408478.phages_lytic	k141_270347	1	1	2561	Viruses;Duplodnaviria;Heunggongvirae;Uroviricota;Caudoviricetes
SPIRE_spire_mag_00136520.phages_lytic	k141_104511	1	1	2561	Viruses;Duplodnaviria;Heunggongvirae;Uroviricota;Caudoviricetes
SPIRE_spire_mag_02039757.phages_lytic	k141_2030369	8	1	2561	Viruses;Duplodnaviria;Heunggongvirae;Uroviricota;Caudoviricetes
SPIRE_spire_mag_00863213.phages_lytic_sequence#2	k141_3157	15	1	2561	Viruses;Duplodnaviria;Heunggongvirae;Uroviricota;Caudoviricetes
SPIRE_specI_v4_00272.phages_lysogenic_sequence#3	463794.SAMN02304079.CP065593_Pseudomonas_fluorescens_BBc6R8_chromosome_fragment_18	33	1	2561	Viruses;Duplodnaviria;Heunggongvirae;Uroviricota;Caudoviricetes
SPIRE_spire_mag_00106154.phages_lysogenic	k141_8504	2	0.622	8016	Viruses;Monodnaviria;Loebvirae;Hofneiviricota;Faserviricetes;Tubulavirales;Inoviridae
GTDB_GCA_002402045.2_genomic.phages_lytic_sequence#2	NVUX02000011.1_Rhodobacteraceae_bacterium_isolate_NORP78_CoAssembly_327746,_whole_genome_shotgun_sequence	5	0.7695	2561	Viruses;Duplodnaviria;Heunggongvirae;Uroviricota;Caudoviricetes
SPIRE_spire_mag_02568803.phages_lytic	k141_176034	13	1	2561	Viruses;Duplodnaviria;Heunggongvirae;Uroviricota;Caudoviricetes
GTDB_GCF_900105075.1_genomic.phages_lysogenic	NZ_FNSK01000001.1_Rhodobacter_sp._24-YEA-8,_whole_genome_shotgun_sequence_fragment_21	20	1	2561	Viruses;Duplodnaviria;Heunggongvirae;Uroviricota;Caudoviricetes
SPIRE_specI_v4_13783.phages_lysogenic	257465.SAMEA6945199.CAIZWI010000162_uncultured_Verrucomicrobia_subdivision_3_bacterium_isolate_I-3_bin-103_genome_assembly,_contig:_bin-103:162/467,_whole_genome_shotgun_sequence	1	1	2561	Viruses;Duplodnaviria;Heunggongvirae;Uroviricota;Caudoviricetes
SPIRE_spire_mag_00136546.phages_lytic_sequence#7	k141_343070	3	1	2561	Viruses;Duplodnaviria;Heunggongvirae;Uroviricota;Caudoviricetes
GTDB_GCA_900770345.1_genomic.phages_lytic_sequence#6	CAAGKF010000136.1_TPA_asm:_Lachnospiraceae_bacterium,_isolate_HGM12199,_WGS_project_CAAGKF010000000_data,_contig:_SRS476292_7_k119_87888,_whole_genome_shotgun_sequence	13	1	2561	Viruses;Duplodnaviria;Heunggongvirae;Uroviricota;Caudoviricetes
SPIRE_spire_mag_01782204.phages_lytic	k141_1453885	8	1	2561	Viruses;Duplodnaviria;Heunggongvirae;Uroviricota;Caudoviricetes
SPIRE_spire_mag_01574813.phages_lytic	k141_1724012	9	1	2561	Viruses;Duplodnaviria;Heunggongvirae;Uroviricota;Caudoviricetes
SPIRE_spire_mag_02322767.phages_lytic_sequence#3	k141_178553	3	1	2561	Viruses;Duplodnaviria;Heunggongvirae;Uroviricota;Caudoviricetes
GTDB_GCF_001270575.1_genomic.phages_lytic	NZ_LGUU01000074.1_Streptomyces_decoyicus_strain_NRRL_2666_P029contig164.1,_whole_genome_shotgun_sequence	3	1	2561	Viruses;Duplodnaviria;Heunggongvirae;Uroviricota;Caudoviricetes
SPIRE_spire_mag_00079749.phages_lytic_sequence#2	k141_465415	4	1	2561	Viruses;Duplodnaviria;Heunggongvirae;Uroviricota;Caudoviricetes
SPIRE_spire_mag_01829889.phages_lytic_sequence#7	k141_4080764	3	1	2561	Viruses;Duplodnaviria;Heunggongvirae;Uroviricota;Caudoviricetes
SPIRE_spire_mag_02089109.phages_lytic_sequence#23	k141_2336189	1	1	2561	Viruses;Duplodnaviria;Heunggongvirae;Uroviricota;Caudoviricetes
GTDB_GCA_903854195.1_genomic.phages_lytic	CAINVO010000008.1_uncultured_bacterium_isolate_C24_bin-2235_genome_assembly,_contig:_bin-2235:08/45,_whole_genome_shotgun_sequence	1	1	2561	Viruses;Duplodnaviria;Heunggongvirae;Uroviricota;Caudoviricetes
SPIRE_spire_mag_00527975.phages_lytic_sequence#3	k141_3760427	2	1	2561	Viruses;Duplodnaviria;Heunggongvirae;Uroviricota;Caudoviricetes
SPIRE_spire_mag_00227709.phages_lytic_sequence#5	k119_120442	1	1	12031	Viruses;Varidnaviria;Bamfordvirae;Nucleocytoviricota;Megaviricetes;Imitervirales;Mimiviridae
SPIRE_spire_mag_02550816.phages_lytic_sequence#3	k141_201267	1	1	2561	Viruses;Duplodnaviria;Heunggongvirae;Uroviricota;Caudoviricetes
SPIRE_spire_mag_02519233.phages_lytic	k141_40734	1	1	2561	Viruses;Duplodnaviria;Heunggongvirae;Uroviricota;Caudoviricetes
SPIRE_spire_mag_01190977.phages_lytic_sequence#2	k141_34829	4	1	2561	Viruses;Duplodnaviria;Heunggongvirae;Uroviricota;Caudoviricetes
GTDB_GCA_002715505.1_genomic.phages_lysogenic	PAZF01000009.1_Pelagibacterales_bacterium_isolate_SP81_79068,_whole_genome_shotgun_sequence_fragment_2	1	1	2561	Viruses;Duplodnaviria;Heunggongvirae;Uroviricota;Caudoviricetes
SPIRE_spire_mag_01975681.phages_lysogenic_sequence#2	k141_102306_fragment_3	15	0.9774	2561	Viruses;Duplodnaviria;Heunggongvirae;Uroviricota;Caudoviricetes
SPIRE_spire_mag_01779824.phages_lytic_sequence#8	k141_457501	2	1	2561	Viruses;Duplodnaviria;Heunggongvirae;Uroviricota;Caudoviricetes
GTDB_GCF_004770105.1_genomic.phages_lytic	NZ_RQEY01000024.1_Leptospira_andrefontaineae_strain_201800301_contig_0013,_whole_genome_shotgun_sequence	21	1	2561	Viruses;Duplodnaviria;Heunggongvirae;Uroviricota;Caudoviricetes
SPIRE_spire_mag_02005317.phages_lytic_sequence#5	k141_948776	5	1	2561	Viruses;Duplodnaviria;Heunggongvirae;Uroviricota;Caudoviricetes
SPIRE_spire_mag_00178013.phages_lytic	k141_1154404	1	1	2561	Viruses;Duplodnaviria;Heunggongvirae;Uroviricota;Caudoviricetes
SPIRE_spire_mag_01174837.phages_lytic	k141_312029	1	1	2561	Viruses;Duplodnaviria;Heunggongvirae;Uroviricota;Caudoviricetes
SPIRE_spire_mag_00840688.phages_lytic_sequence#28	k141_1352130	2	1	2561	Viruses;Duplodnaviria;Heunggongvirae;Uroviricota;Caudoviricetes
GTDB_GCF_000685015.1_genomic.phages_lysogenic_sequence#2	NZ_BAYA01000001.1_Paraburkholderia_bannensis_NBRC_103871,_whole_genome_shotgun_sequence_fragment_3	21	1	2561	Viruses;Duplodnaviria;Heunggongvirae;Uroviricota;Caudoviricetes
GTDB_GCA_002279935.1_genomic.phages_lysogenic_sequence#2	NCCZ01000004.1_MAG:_Hyphomicrobium_sp._12-62-95_04302015_12_scaffold_9,_whole_genome_shotgun_sequence_fragment_3	13	1	2561	Viruses;Duplodnaviria;Heunggongvirae;Uroviricota;Caudoviricetes
SPIRE_spire_mag_00496233.phages_lytic_sequence#15	k141_215120	3	1	2561	Viruses;Duplodnaviria;Heunggongvirae;Uroviricota;Caudoviricetes
GTDB_GCA_017530275.1_genomic.phages_lytic_sequence#10	JAFXMP010000167.1_Clostridia_bacterium_isolate_RGIG6552_Sheep_Reticulum-5__c434080,_whole_genome_shotgun_sequence	11	1	2561	Viruses;Duplodnaviria;Heunggongvirae;Uroviricota;Caudoviricetes
SPIRE_spire_mag_00495697.phages_lytic_sequence#8	k141_1624134	2	1	2561	Viruses;Duplodnaviria;Heunggongvirae;Uroviricota;Caudoviricetes
SPIRE_spire_mag_00825551.phages_lysogenic	k141_394634	7	1	2561	Viruses;Duplodnaviria;Heunggongvirae;Uroviricota;Caudoviricetes
GTDB_GCA_011525805.1_genomic.phages_lytic_sequence#3	WYBR01000036.1_Vicinamibacteraceae_bacterium_isolate_PLA1_k127_158067,_whole_genome_shotgun_sequence	6	1	2561	Viruses;Duplodnaviria;Heunggongvirae;Uroviricota;Caudoviricetes
SPIRE_spire_mag_00221531.phages_lytic_sequence#73	k115_109223	2	1	2561	Viruses;Duplodnaviria;Heunggongvirae;Uroviricota;Caudoviricetes
GTDB_GCA_900768185.1_genomic.phages_lytic_sequence#5	CAAGCB010000023.1_TPA_asm:_AlphaPseudomonadota_bacterium,_isolate_HGM16793,_WGS_project_CAAGCB010000000_data,_contig:_SRS476094_28_k119_130131,_whole_genome_shotgun_sequence	3	1	2561	Viruses;Duplodnaviria;Heunggongvirae;Uroviricota;Caudoviricetes
GTDB_GCA_002482545.1_genomic.phages_lysogenic_sequence#6	DLGF01000015.1_TPA_asm:_Sporomusaceae_bacterium_UBA7701_UBA7701_contig_264,_whole_genome_shotgun_sequence_fragment_2	1	1	2561	Viruses;Duplodnaviria;Heunggongvirae;Uroviricota;Caudoviricetes
SPIRE_spire_mag_02517466.phages_lysogenic_sequence#2	k141_71206_fragment_2	3	1	2561	Viruses;Duplodnaviria;Heunggongvirae;Uroviricota;Caudoviricetes
GTDB_GCA_900552525.1_genomic.phages_lysogenic	UNSK01000056.1_Candidatus_Gastranaerophilales_bacterium_isolate_UMGS1517_genome_assembly,_contig:_NODE_2418_length_11579_cov_5.909059,_whole_genome_shotgun_sequence	2	1	2561	Viruses;Duplodnaviria;Heunggongvirae;Uroviricota;Caudoviricetes
SPIRE_specI_v4_31331.phages_lysogenic_sequence#3	562.SAMN12911381.CP045140_Escherichia_coli_strain_KCTC_72668_chromosome_fragment_1	26	1	2561	Viruses;Duplodnaviria;Heunggongvirae;Uroviricota;Caudoviricetes
SPIRE_spire_mag_02102955.phages_lytic_sequence#4	k141_1332219	1	1	6064	Viruses;Duplodnaviria;Heunggongvirae;Uroviricota;Caudoviricetes;Autographiviridae
GTDB_GCF_900099935.1_genomic.phages_lysogenic_sequence#2	NZ_FNEK01000075.1_Pseudoruegeria_lutimaris_strain_DSM_25294,_whole_genome_shotgun_sequence_fragment_1	5	1	2561	Viruses;Duplodnaviria;Heunggongvirae;Uroviricota;Caudoviricetes
SPIRE_spire_mag_01669771.phages_lytic_sequence#2	k141_105865	7	1	2561	Viruses;Duplodnaviria;Heunggongvirae;Uroviricota;Caudoviricetes
SPIRE_spire_mag_01827210.phages_lytic	k141_175338	4	1	2561	Viruses;Duplodnaviria;Heunggongvirae;Uroviricota;Caudoviricetes
SPIRE_specI_v4_19637.phages_lytic	1500538.SAMN05956373.MRUH01000113_Teredinibacter_waterburyi_strain_Bs02_Contig103.1,_whole_genome_shotgun_sequence	1	1	2561	Viruses;Duplodnaviria;Heunggongvirae;Uroviricota;Caudoviricetes
GTDB_GCA_019248165.1_genomic.phages_lytic_sequence#8	JAEHHB010000005.1_Candidatus_Shapirobacteria_bacterium_S2_F12_S2_F12__5,_whole_genome_shotgun_sequence	3	1	2561	Viruses;Duplodnaviria;Heunggongvirae;Uroviricota;Caudoviricetes
GTDB_GCF_003732265.1_genomic.phages_lysogenic	NZ_MOBK01000001.1_Pseudomonas_brassicacearum_strain_38D7_38D7_contig_1,_whole_genome_shotgun_sequence_fragment_5	32	1	2561	Viruses;Duplodnaviria;Heunggongvirae;Uroviricota;Caudoviricetes
SPIRE_spire_mag_02170670.phages_lysogenic_sequence#2	k141_164106_fragment_2	4	1	2561	Viruses;Duplodnaviria;Heunggongvirae;Uroviricota;Caudoviricetes
GTDB_GCA_905236725.1_genomic.phages_lytic_sequence#12	CAJOCT010000129.1_uncultured_Selenomonadaceae_bacterium_isolate_Sheep_1_mag_3_genome_assembly,_contig:_scaffold_12571,_whole_genome_shotgun_sequence	4	1	2561	Viruses;Duplodnaviria;Heunggongvirae;Uroviricota;Caudoviricetes
GTDB_GCA_017470785.1_genomic.phages_lytic_sequence#11	JAFUXM010000166.1_Synergistaceae_bacterium_isolate_RGIG4915_Roe_deer_Rumen-3__c209036,_whole_genome_shotgun_sequence	2	1	2561	Viruses;Duplodnaviria;Heunggongvirae;Uroviricota;Caudoviricetes
SPIRE_spire_mag_01761077.phages_lytic_sequence#32	k141_1223842	4	1	2561	Viruses;Duplodnaviria;Heunggongvirae;Uroviricota;Caudoviricetes
SPIRE_spire_mag_01960697.phages_lytic	k141_17234	2	1	2561	Viruses;Duplodnaviria;Heunggongvirae;Uroviricota;Caudoviricetes
SPIRE_specI_v4_02186.phages_lytic_sequence#2	543045.SAMEA6949291.CAIVFO010000234_uncultured_Oscillochloris_sp._isolate_LJ-5-9m_bin-1368_genome_assembly,_contig:_bin-1368:234/764,_whole_genome_shotgun_sequence	2	1	2561	Viruses;Duplodnaviria;Heunggongvirae;Uroviricota;Caudoviricetes
SPIRE_spire_mag_01174746.phages_lytic_sequence#6	k141_246580	11	0.9604	2561	Viruses;Duplodnaviria;Heunggongvirae;Uroviricota;Caudoviricetes
GTDB_GCA_019115425.1_genomic.phages_lytic	DXDO01000102.1_MAG_TPA_asm:_Candidatus_Agathobaculum_merdigallinarum_isolate_ChiSjej1B19-3834_ChiSjej1B19M5__C141562_L5432_SAMN08009937,_whole_genome_shotgun_sequence	6	1	2561	Viruses;Duplodnaviria;Heunggongvirae;Uroviricota;Caudoviricetes
GTDB_GCF_005049105.1_genomic.phages_lysogenic_sequence#2	NZ_SUKA01000005.1_Sphingobacterium_alkalisoli_strain_Y3L14_Scaffold5,_whole_genome_shotgun_sequence_fragment_3	14	1	2561	Viruses;Duplodnaviria;Heunggongvirae;Uroviricota;Caudoviricetes
SPIRE_spire_mag_01922999.phages_lytic_sequence#3	k141_746625	1	1	2561	Viruses;Duplodnaviria;Heunggongvirae;Uroviricota;Caudoviricetes
SPIRE_spire_mag_00861434.phages_lysogenic	k141_101367_fragment_2	38	1	2561	Viruses;Duplodnaviria;Heunggongvirae;Uroviricota;Caudoviricetes
GTDB_GCA_016290255.1_genomic.phages_lytic	JAEETG010000144.1_Clostridia_bacterium_isolate_Tb.RUG.40_k141_12308593_flag=1_multi=13.0000_len=8385,_whole_genome_shotgun_sequence	4	1	2561	Viruses;Duplodnaviria;Heunggongvirae;Uroviricota;Caudoviricetes
SPIRE_specI_v4_13724.phages_lytic_sequence#3	77133.SAMEA6955276.CAIXPS010000534_uncultured_bacterium_isolate_AlinenLipids_bin-0794_genome_assembly,_contig:_bin-0794:534/603,_whole_genome_shotgun_sequence	5	1	2561	Viruses;Duplodnaviria;Heunggongvirae;Uroviricota;Caudoviricetes
SPIRE_spire_mag_02177549.phages_lytic_sequence#2	k141_306341	15	1	2561	Viruses;Duplodnaviria;Heunggongvirae;Uroviricota;Caudoviricetes
SPIRE_spire_mag_00531829.phages_lytic_sequence#8	k141_5177036	3	1	2561	Viruses;Duplodnaviria;Heunggongvirae;Uroviricota;Caudoviricetes
GTDB_GCA_009929735.1_genomic.phages_lytic_sequence#15	RZZU01000045.1_Clostridia_bacterium_isolate_INTA.CYC.007_contig-100_4613,_whole_genome_shotgun_sequence	32	1	2561	Viruses;Duplodnaviria;Heunggongvirae;Uroviricota;Caudoviricetes
SPIRE_specI_v4_40804.phages_lysogenic	1387507.SAMEA7847429.CAJKLB010000011_TPA_asm:_uncultured_Selenomonadales_bacterium_isolate_ERR321594-bin.40_genome_assembly,_contig:_NODE_200_length_59975_cov_8.412684,_whole_genome_shotgun_sequence_fragment_1	29	1	2561	Viruses;Duplodnaviria;Heunggongvirae;Uroviricota;Caudoviricetes
GTDB_GCA_000309945.1_genomic.phages_lysogenic	CM001633.1_Leptolyngbyaceae_cyanobacterium_JSC-12_chromosome,_whole_genome_shotgun_sequence_fragment_10	35	1	2561	Viruses;Duplodnaviria;Heunggongvirae;Uroviricota;Caudoviricetes
SPIRE_spire_mag_01193910.phages_lysogenic	k141_10149_fragment_8	1	1	2561	Viruses;Duplodnaviria;Heunggongvirae;Uroviricota;Caudoviricetes
SPIRE_spire_mag_01604121.phages_lytic_sequence#3	k141_148726	4	1	2561	Viruses;Duplodnaviria;Heunggongvirae;Uroviricota;Caudoviricetes
SPIRE_spire_mag_02560300.phages_lytic_sequence#2	k141_182655	1	1	2561	Viruses;Duplodnaviria;Heunggongvirae;Uroviricota;Caudoviricetes
SPIRE_spire_mag_01827404.phages_lytic	k141_2773616	15	0.963	2561	Viruses;Duplodnaviria;Heunggongvirae;Uroviricota;Caudoviricetes
GTDB_GCF_003171655.1_genomic.phages_lysogenic_sequence#2	NZ_QFZL01000004.1_Sphingosinithalassobacter_portus_strain_FM6_Scaffold4_1,_whole_genome_shotgun_sequence_fragment_2	26	0.9721	2561	Viruses;Duplodnaviria;Heunggongvirae;Uroviricota;Caudoviricetes
SPIRE_spire_mag_01813365.phages_lytic_sequence#2	k141_838030	1	1	2790	Viruses;Monodnaviria;Sangervirae;Phixviricota;Malgrandaviricetes;Petitvirales;Microviridae
SPIRE_spire_mag_00053713.phages_lytic_sequence#5	k141_879563	3	1	2561	Viruses;Duplodnaviria;Heunggongvirae;Uroviricota;Caudoviricetes
NCBI_GCF_000689175.1_wGmm_version4_genomic.phages_lytic	NZ_AWUH01000197.1_Wolbachia_endosymbiont_of_Glossina_morsitans_morsitans_contig_0164,_whole_genome_shotgun_sequence	6	1	2561	Viruses;Duplodnaviria;Heunggongvirae;Uroviricota;Caudoviricetes
SPIRE_spire_mag_01336050.phages_lysogenic_sequence#2	k119_80305_fragment_2	6	1	2561	Viruses;Duplodnaviria;Heunggongvirae;Uroviricota;Caudoviricetes
SPIRE_spire_mag_01309061.phages_lysogenic_sequence#2	k141_71952_fragment_1	12	0.9647	2561	Viruses;Duplodnaviria;Heunggongvirae;Uroviricota;Caudoviricetes
SPIRE_spire_mag_00825122.phages_lytic	k141_1757611	20	1	2561	Viruses;Duplodnaviria;Heunggongvirae;Uroviricota;Caudoviricetes
NCBI_GCF_014489725.1_ASM1448972v1_genomic.phages_lysogenic	NZ_JACTNH010000002.1_Fructobacillus_fructosus_strain_DPC_7238_NODE_2_length_250781_cov_25.847395,_whole_genome_shotgun_sequence_fragment_6	13	1	2561	Viruses;Duplodnaviria;Heunggongvirae;Uroviricota;Caudoviricetes
GTDB_GCA_900550895.1_genomic.phages_lytic	URUA01000160.1_uncultured_Streptococcus_sp._isolate_UMGS1347_genome_assembly,_contig:_NODE_4951_length_3088_cov_2.865480,_whole_genome_shotgun_sequence	8	1	2561	Viruses;Duplodnaviria;Heunggongvirae;Uroviricota;Caudoviricetes
SPIRE_spire_mag_00909944.phages_lytic_sequence#21	k141_32734	3	1	2561	Viruses;Duplodnaviria;Heunggongvirae;Uroviricota;Caudoviricetes
SPIRE_spire_mag_01606018.phages_lytic_sequence#3	k141_2386954	1	1	2561	Viruses;Duplodnaviria;Heunggongvirae;Uroviricota;Caudoviricetes
GTDB_GCA_016342345.1_genomic.phages_lysogenic_sequence#4	JAEINO010000001.1_Pseudodesulfovibrio_sp._isolate_MAG6_NODE_25_length_339415_cov_31.597001,_whole_genome_shotgun_sequence_fragment_2	18	1	2561	Viruses;Duplodnaviria;Heunggongvirae;Uroviricota;Caudoviricetes
SPIRE_spire_mag_00272682.phages_lytic_sequence#6	k141_3189	21	1	2561	Viruses;Duplodnaviria;Heunggongvirae;Uroviricota;Caudoviricetes
SPIRE_spire_mag_02295426.phages_lysogenic	k119_27677_fragment_1	14	1	2561	Viruses;Duplodnaviria;Heunggongvirae;Uroviricota;Caudoviricetes
SPIRE_spire_mag_00730520.phages_lytic	k141_409460	1	1	2561	Viruses;Duplodnaviria;Heunggongvirae;Uroviricota;Caudoviricetes
SPIRE_spire_mag_00842054.phages_lysogenic_sequence#3	k141_707451_fragment_1	8	1	2561	Viruses;Duplodnaviria;Heunggongvirae;Uroviricota;Caudoviricetes
GTDB_GCA_003576855.1_genomic.phages_lytic	QEVI01000359.1_Planctomycetes_bacterium_isolate_PLA4_J3_scaffold_16673,_whole_genome_shotgun_sequence	1	1	2561	Viruses;Duplodnaviria;Heunggongvirae;Uroviricota;Caudoviricetes
SPIRE_spire_mag_01632155.phages_lytic	k141_759859	2	1	2561	Viruses;Duplodnaviria;Heunggongvirae;Uroviricota;Caudoviricetes
NCBI_GCF_018454475.1_ASM1845447v1_genomic.phages_lytic_sequence#2	NZ_JADCNC010000008.1_Wolbachia_endosymbiont_of_Rhagoletis_cerasi_isolate_wCer1_wCer1_RcHB_16contigs_8,_whole_genome_shotgun_sequence	2	1	2561	Viruses;Duplodnaviria;Heunggongvirae;Uroviricota;Caudoviricetes
SPIRE_spire_mag_01574817.phages_lytic_sequence#3	k141_1274358	1	1	2561	Viruses;Duplodnaviria;Heunggongvirae;Uroviricota;Caudoviricetes
SPIRE_spire_mag_01743447.phages_lytic_sequence#2	k141_849447	4	1	2561	Viruses;Duplodnaviria;Heunggongvirae;Uroviricota;Caudoviricetes
GTDB_GCA_002422845.1_genomic.phages_lytic_sequence#2	DITM01000035.1_TPA_asm:_Candidatus_Paracaedibacteraceae_bacterium_UBA6184_UBA6184_contig_98407,_whole_genome_shotgun_sequence	3	1	2561	Viruses;Duplodnaviria;Heunggongvirae;Uroviricota;Caudoviricetes
NCBI_GCF_003006415.1_ASM300641v1_genomic.phages_lysogenic	NZ_CP027569.1_Megasphaera_elsdenii_strain_NCIMB702410_chromosome,_complete_genome_fragment_4	32	1	2561	Viruses;Duplodnaviria;Heunggongvirae;Uroviricota;Caudoviricetes
SPIRE_specI_v4_05350.phages_lysogenic	172733.SAMEA7847234.CAJJPA010000005_TPA_asm:_uncultured_Clostridiales_bacterium_isolate_ERR260241-bin.5_genome_assembly,_contig:_NODE_71_length_79643_cov_5.606599,_whole_genome_shotgun_sequence_fragment_1	54	1	2561	Viruses;Duplodnaviria;Heunggongvirae;Uroviricota;Caudoviricetes
GTDB_GCA_900766795.1_genomic.phages_lytic_sequence#19	CAAFWX010000225.1_TPA_asm:_Ruminococcaceae_bacterium,_isolate_HGM13252,_WGS_project_CAAFWX010000000_data,_contig:_SRS475647_106_k119_256053,_whole_genome_shotgun_sequence	26	1	2561	Viruses;Duplodnaviria;Heunggongvirae;Uroviricota;Caudoviricetes
SPIRE_spire_mag_01232224.phages_lytic_sequence#8	k111_15850	9	1	2561	Viruses;Duplodnaviria;Heunggongvirae;Uroviricota;Caudoviricetes
SPIRE_spire_mag_01201279.phages_lytic_sequence#8	k141_6695	4	1	2561	Viruses;Duplodnaviria;Heunggongvirae;Uroviricota;Caudoviricetes
SPIRE_spire_mag_03016756.phages_lysogenic	k141_230681	1	1	2561	Viruses;Duplodnaviria;Heunggongvirae;Uroviricota;Caudoviricetes
SPIRE_spire_mag_02087519.phages_lytic	k141_92273	2	1	2561	Viruses;Duplodnaviria;Heunggongvirae;Uroviricota;Caudoviricetes
SPIRE_spire_mag_01199043.phages_lytic_sequence#12	k141_53292	4	1	2561	Viruses;Duplodnaviria;Heunggongvirae;Uroviricota;Caudoviricetes
GTDB_GCF_003024805.1_genomic.phages_lysogenic_sequence#3	NZ_PUEC01000001.1_Duncaniella_muris_strain_DSM_103720_seq1,_whole_genome_shotgun_sequence_fragment_1	33	1	2561	Viruses;Duplodnaviria;Heunggongvirae;Uroviricota;Caudoviricetes
GTDB_GCA_018436095.1_genomic.phages_lytic_sequence#3	JAHDMJ010000022.1_Clostridia_bacterium_isolate_R1-B15.2_k141_90264,_whole_genome_shotgun_sequence	22	1	2561	Viruses;Duplodnaviria;Heunggongvirae;Uroviricota;Caudoviricetes
GTDB_GCA_910583765.1_genomic.phages_lysogenic_sequence#2	CAJTYS010000061.1_TPA_asm:_uncultured_Eubacteriales_bacterium_isolate_MGBC119074_genome_assembly,_contig:_MGBC119074.61,_whole_genome_shotgun_sequence_fragment_1	8	1	2561	Viruses;Duplodnaviria;Heunggongvirae;Uroviricota;Caudoviricetes
SPIRE_spire_mag_01676872.phages_lytic	k141_934560	16	1	2561	Viruses;Duplodnaviria;Heunggongvirae;Uroviricota;Caudoviricetes
SPIRE_spire_mag_00732372.phages_lysogenic	k141_92158_fragment_1	1	1	2561	Viruses;Duplodnaviria;Heunggongvirae;Uroviricota;Caudoviricetes
SPIRE_spire_mag_01821138.phages_lytic_sequence#2	k141_1031693	8	1	2561	Viruses;Duplodnaviria;Heunggongvirae;Uroviricota;Caudoviricetes
SPIRE_spire_mag_02205610.phages_lytic_sequence#2	k141_810221	3	1	2561	Viruses;Duplodnaviria;Heunggongvirae;Uroviricota;Caudoviricetes
SPIRE_spire_mag_01906061.phages_lytic_sequence#6	k119_124675	1	1	2561	Viruses;Duplodnaviria;Heunggongvirae;Uroviricota;Caudoviricetes
SPIRE_spire_mag_00635402.phages_lytic_sequence#4	k141_135718	11	1	2561	Viruses;Duplodnaviria;Heunggongvirae;Uroviricota;Caudoviricetes
SPIRE_spire_mag_00824110.phages_lytic_sequence#5	k141_744881	7	1	2561	Viruses;Duplodnaviria;Heunggongvirae;Uroviricota;Caudoviricetes
SPIRE_spire_mag_02764181.phages_lytic_sequence#17	k141_1375334	4	1	2561	Viruses;Duplodnaviria;Heunggongvirae;Uroviricota;Caudoviricetes
SPIRE_spire_mag_00101809.phages_lytic	k141_20786	4	1	2561	Viruses;Duplodnaviria;Heunggongvirae;Uroviricota;Caudoviricetes
GTDB_GCA_009782265.1_genomic.phages_lytic_sequence#3	WRJM01000136.1_Oscillospiraceae_bacterium_isolate_Nt197P3bin86_Ga0082212_10068947,_whole_genome_shotgun_sequence	1	1	2561	Viruses;Duplodnaviria;Heunggongvirae;Uroviricota;Caudoviricetes
SPIRE_spire_mag_00791345.phages_lytic_sequence#6	k141_1402364	4	1	2561	Viruses;Duplodnaviria;Heunggongvirae;Uroviricota;Caudoviricetes
SPIRE_spire_mag_00655325.phages_lytic_sequence#2	k141_340906	1	1	2561	Viruses;Duplodnaviria;Heunggongvirae;Uroviricota;Caudoviricetes
SPIRE_spire_mag_02467370.phages_lytic_sequence#5	k141_57399	7	1	2561	Viruses;Duplodnaviria;Heunggongvirae;Uroviricota;Caudoviricetes
GTDB_GCF_019134595.1_genomic.phages_lysogenic	NZ_CP077770.1_Pseudoalteromonas_shioyasakiensis_strain_SDCH90_chromosome,_complete_genome_fragment_23	29	1	2561	Viruses;Duplodnaviria;Heunggongvirae;Uroviricota;Caudoviricetes
GTDB_GCA_017960745.1_genomic.phages_lytic	JAGCYN010000037.1_AlphaPseudomonadota_bacterium_isolate_RGIG10239_Yak_Rumen-5__c769449,_whole_genome_shotgun_sequence	15	1	2561	Viruses;Duplodnaviria;Heunggongvirae;Uroviricota;Caudoviricetes
GTDB_GCA_015058525.1_genomic.phages_lytic_sequence#2	SVCE01000019.1_MAG:_Clostridium_butyricum_isolate_SIG246_k141_357847,_whole_genome_shotgun_sequence	1	1	2561	Viruses;Duplodnaviria;Heunggongvirae;Uroviricota;Caudoviricetes
GTDB_GCF_008107635.1_genomic.phages_lytic	NZ_SDGZ01000029.1_Weissella_muntiaci_strain_8H-2_contig_29,_whole_genome_shotgun_sequence	5	1	2561	Viruses;Duplodnaviria;Heunggongvirae;Uroviricota;Caudoviricetes
GTDB_GCF_014652715.1_genomic.phages_lysogenic_sequence#3	NZ_BMZI01000008.1_Salinicola_rhizosphaerae_strain_KCTC_32998_sequence08,_whole_genome_shotgun_sequence_fragment_3	28	1	2561	Viruses;Duplodnaviria;Heunggongvirae;Uroviricota;Caudoviricetes
SPIRE_specI_v4_01080.phages_lysogenic	1955623.SAMN12221363.VMSW01000002_MAG:_Propionicimonas_sp._isolate_S2_20_k141_291609,_whole_genome_shotgun_sequence_fragment_1	3	1	2561	Viruses;Duplodnaviria;Heunggongvirae;Uroviricota;Caudoviricetes
SPIRE_spire_mag_00880542.phages_lytic_sequence#91	k141_1043393	1	1	2561	Viruses;Duplodnaviria;Heunggongvirae;Uroviricota;Caudoviricetes
SPIRE_specI_v4_40455.phages_lytic_sequence#2	286138.SAMEA8805497.CAJUFA010000041_TPA_asm:_uncultured_Dorea_sp._isolate_MGBC129937_genome_assembly,_contig:_MGBC129937.41,_whole_genome_shotgun_sequence	26	1	2561	Viruses;Duplodnaviria;Heunggongvirae;Uroviricota;Caudoviricetes
GTDB_GCA_002294045.1_genomic.phages_lysogenic	DBEP01000107.1_MAG_TPA_asm:_Lachnoclostridium_sp._UBA903_UBA903_contig_6548,_whole_genome_shotgun_sequence_fragment_1	47	1	2561	Viruses;Duplodnaviria;Heunggongvirae;Uroviricota;Caudoviricetes
GTDB_GCA_007695225.1_genomic.phages_lysogenic	REED01000111.1_Gemmatimonadales_bacterium_isolate_PLM2.Bin16_NODE_727_length_43681_cov_12.7083,_whole_genome_shotgun_sequence_fragment_1	2	1	2561	Viruses;Duplodnaviria;Heunggongvirae;Uroviricota;Caudoviricetes
SPIRE_spire_mag_01228642.phages_lytic_sequence#3	k111_33922	33	1	2561	Viruses;Duplodnaviria;Heunggongvirae;Uroviricota;Caudoviricetes
SPIRE_spire_mag_01277004.phages_lytic_sequence#13	k141_100498	6	1	2561	Viruses;Duplodnaviria;Heunggongvirae;Uroviricota;Caudoviricetes
GTDB_GCF_002135415.1_genomic.phages_lysogenic_sequence#2	NZ_NEGJ01000004.1_Acinetobacter_sp._ANC_3832_Contig4,_whole_genome_shotgun_sequence_fragment_2	25	1	2561	Viruses;Duplodnaviria;Heunggongvirae;Uroviricota;Caudoviricetes
SPIRE_spire_mag_01584765.phages_lytic	k141_9907	1	1	2561	Viruses;Duplodnaviria;Heunggongvirae;Uroviricota;Caudoviricetes
SPIRE_specI_v4_38845.phages_lytic_sequence#2	2026779.SAMN07619720.PAPJ01000003_MAG:_Planctomycetaceae_bacterium_isolate_SP166_26731,_whole_genome_shotgun_sequence	9	1	2561	Viruses;Duplodnaviria;Heunggongvirae;Uroviricota;Caudoviricetes
GTDB_GCF_000472425.1_genomic.phages_lysogenic_sequence#4	NZ_AXAI01000002.1_Bradyrhizobium_sp._Tv2a-2_A3AIDRAFT_scaffold_1.2_C,_whole_genome_shotgun_sequence_fragment_5	21	1	2561	Viruses;Duplodnaviria;Heunggongvirae;Uroviricota;Caudoviricetes
GTDB_GCF_014648255.1_genomic.phages_lysogenic	NZ_BMQT01000005.1_Nocardioides_albus_strain_JCM_3185_sequence05,_whole_genome_shotgun_sequence_fragment_10	3	1	2561	Viruses;Duplodnaviria;Heunggongvirae;Uroviricota;Caudoviricetes
SPIRE_spire_mag_01825115.phages_lytic_sequence#69	k141_3522317	2	1	2561	Viruses;Duplodnaviria;Heunggongvirae;Uroviricota;Caudoviricetes
SPIRE_spire_mag_00842974.phages_lytic_sequence#2	k141_2643230	12	1	2561	Viruses;Duplodnaviria;Heunggongvirae;Uroviricota;Caudoviricetes
GTDB_GCA_015654795.1_genomic.phages_lytic	JAATGF010000079.1_Bacteroidales_bacterium_isolate_bin_301_k141_17535525,_whole_genome_shotgun_sequence	2	1	2561	Viruses;Duplodnaviria;Heunggongvirae;Uroviricota;Caudoviricetes
GTDB_GCF_900104185.1_genomic.phages_lysogenic	NZ_FNIZ01000009.1_Halobacillus_aidingensis_strain_CGMCC_1.3703,_whole_genome_shotgun_sequence_fragment_3	3	1	2561	Viruses;Duplodnaviria;Heunggongvirae;Uroviricota;Caudoviricetes
SPIRE_spire_mag_01776936.phages_lysogenic	k141_310463_fragment_2	5	1	2561	Viruses;Duplodnaviria;Heunggongvirae;Uroviricota;Caudoviricetes
GTDB_GCA_903851535.1_genomic.phages_lytic_sequence#2	CAINOO010000045.1_uncultured_Chlorobiaceae_bacterium_isolate_LJ_bin-1468_genome_assembly,_contig:_bin-1468:045/401,_whole_genome_shotgun_sequence	5	1	2561	Viruses;Duplodnaviria;Heunggongvirae;Uroviricota;Caudoviricetes
GTDB_GCF_900105675.1_genomic.phages_lysogenic_sequence#5	NZ_LT629786.1_Pseudomonas_synxantha_strain_LMG_2190_chromosome_I_fragment_61	36	1	2561	Viruses;Duplodnaviria;Heunggongvirae;Uroviricota;Caudoviricetes
GTDB_GCA_016934645.1_genomic.phages_lysogenic	JAFGSL010000119.1_Anaerolineae_bacterium_isolate_Zod_Metabat.892_k87_1513724,_whole_genome_shotgun_sequence_fragment_1	12	0.9486	2561	Viruses;Duplodnaviria;Heunggongvirae;Uroviricota;Caudoviricetes
SPIRE_specI_v4_14791.phages_lysogenic_sequence#5	562.SAMN04563602.CP017061_Escherichia_coli_strain_NIVEDI_C53,_complete_genome_fragment_22	37	1	2561	Viruses;Duplodnaviria;Heunggongvirae;Uroviricota;Caudoviricetes
SPIRE_spire_mag_02755227.phages_lytic_sequence#4	k141_249457	2	1	2561	Viruses;Duplodnaviria;Heunggongvirae;Uroviricota;Caudoviricetes
GTDB_GCF_013911085.1_genomic.phages_lysogenic_sequence#2	NZ_JACERN010000033.1_Aquitalea_magnusonii_strain_HSC-21Su07_NODE_1,_whole_genome_shotgun_sequence_fragment_4	33	1	2561	Viruses;Duplodnaviria;Heunggongvirae;Uroviricota;Caudoviricetes
GTDB_GCF_003952505.1_genomic.phages_lysogenic_sequence#3	NZ_CP034450.1_Mesorhizobium_sp._M4B.F.Ca.ET.058.02.1.1_chromosome_fragment_66	22	1	2561	Viruses;Duplodnaviria;Heunggongvirae;Uroviricota;Caudoviricetes
SPIRE_spire_mag_01825057.phages_lytic_sequence#8	k141_1159813	1	1	2561	Viruses;Duplodnaviria;Heunggongvirae;Uroviricota;Caudoviricetes
SPIRE_spire_mag_02189309.phages_lysogenic	k141_814307	1	1	2561	Viruses;Duplodnaviria;Heunggongvirae;Uroviricota;Caudoviricetes
GTDB_GCA_903844415.1_genomic.phages_lytic	CAIMTR010000020.1_uncultured_GammaPseudomonadota_bacterium_isolate_LinL1_bin-0432_genome_assembly,_contig:_bin-0432:020/495,_whole_genome_shotgun_sequence	4	1	2561	Viruses;Duplodnaviria;Heunggongvirae;Uroviricota;Caudoviricetes
SPIRE_spire_mag_02217623.phages_lytic_sequence#12	k141_27545	2	1	2561	Viruses;Duplodnaviria;Heunggongvirae;Uroviricota;Caudoviricetes
GTDB_GCA_015654965.1_genomic.phages_lysogenic	JAATGD010000146.1_Hyphomicrobiales_bacterium_isolate_bin_288_k141_6910815,_whole_genome_shotgun_sequence	13	1	2561	Viruses;Duplodnaviria;Heunggongvirae;Uroviricota;Caudoviricetes
GTDB_GCF_017313265.1_genomic.phages_lysogenic	NZ_JAFLQZ010000018.1_Hymenobacter_sp._BT186_NODE_18_length_125527_cov_21.797027,_whole_genome_shotgun_sequence_fragment_1	1	1	2561	Viruses;Duplodnaviria;Heunggongvirae;Uroviricota;Caudoviricetes
GTDB_GCF_002632725.1_genomic.phages_lysogenic_sequence#18	NZ_NJAI01000006.1_Xenorhabdus_hominickii_strain_DSM_17903_Xhom_6,_whole_genome_shotgun_sequence_fragment_7	3	1	2561	Viruses;Duplodnaviria;Heunggongvirae;Uroviricota;Caudoviricetes
SPIRE_spire_mag_00536112.phages_lytic_sequence#19	k141_144616	2	1	2561	Viruses;Duplodnaviria;Heunggongvirae;Uroviricota;Caudoviricetes
GTDB_GCF_003470665.1_genomic.phages_lysogenic	NZ_QRJZ01000003.1_Collinsella_sp._AM17-1_AM17-1.Scaf3,_whole_genome_shotgun_sequence_fragment_2	38	1	2561	Viruses;Duplodnaviria;Heunggongvirae;Uroviricota;Caudoviricetes
SPIRE_spire_mag_02771019.phages_lytic_sequence#3	k141_30125	7	1	2561	Viruses;Duplodnaviria;Heunggongvirae;Uroviricota;Caudoviricetes
SPIRE_spire_mag_00527975.phages_lytic_sequence#30	k141_1897909	6	1	2561	Viruses;Duplodnaviria;Heunggongvirae;Uroviricota;Caudoviricetes
NCBI_GCF_900454435.1_55147_F01_genomic.phages_lysogenic_sequence#2	NZ_UGRT01000003.1_Neisseria_mucosa_strain_NCTC_10774,_whole_genome_shotgun_sequence_fragment_5	7	1	2561	Viruses;Duplodnaviria;Heunggongvirae;Uroviricota;Caudoviricetes
SPIRE_specI_v4_00975.phages_lysogenic	243159.SAMN02603974.CP001219_Acidithiobacillus_ferrooxidans_ATCC_23270,_complete_genome_fragment_9	20	0.9049	2561	Viruses;Duplodnaviria;Heunggongvirae;Uroviricota;Caudoviricetes
NCBI_GCF_026420865.1_ASM2642086v1_genomic.phages_lysogenic_sequence#3	NZ_JAPCWC010000018.1_Novosphingobium_clariflavum_strain_164_18,_whole_genome_shotgun_sequence_fragment_2	18	1	2561	Viruses;Duplodnaviria;Heunggongvirae;Uroviricota;Caudoviricetes
SPIRE_spire_mag_01842582.phages_lytic_sequence#5	k141_1168094	3	1	2561	Viruses;Duplodnaviria;Heunggongvirae;Uroviricota;Caudoviricetes
SPIRE_spire_mag_02220691.phages_lysogenic_sequence#2	k141_466362_fragment_5	2	1	2561	Viruses;Duplodnaviria;Heunggongvirae;Uroviricota;Caudoviricetes
GTDB_GCA_015487435.1_genomic.phages_lysogenic_sequence#2	WFPU01000077.1_Sulfurimonas_sp._isolate_S012_79_esom_k151_190812,_whole_genome_shotgun_sequence	1	1	8016	Viruses;Monodnaviria;Loebvirae;Hofneiviricota;Faserviricetes;Tubulavirales;Inoviridae
GTDB_GCA_018817025.1_genomic.phages_lytic	JAHIUU010000019.1_MAG:_Candidatus_Dependentiae_bacterium_isolate_MM_PC_MetaG.mb.36_MM_PC_MetaG.mb.36_k141_83517,_whole_genome_shotgun_sequence	3	1	2561	Viruses;Duplodnaviria;Heunggongvirae;Uroviricota;Caudoviricetes
SPIRE_spire_mag_02370522.phages_lytic_sequence#3	k141_80284	7	1	2561	Viruses;Duplodnaviria;Heunggongvirae;Uroviricota;Caudoviricetes
SPIRE_spire_mag_00096515.phages_lytic	k141_1444707	2	1	2561	Viruses;Duplodnaviria;Heunggongvirae;Uroviricota;Caudoviricetes
SPIRE_spire_mag_01168980.phages_lytic_sequence#3	k119_235843	3	1	2561	Viruses;Duplodnaviria;Heunggongvirae;Uroviricota;Caudoviricetes
SPIRE_spire_mag_02183572.phages_lytic	k141_472239	3	1	9913	Viruses;Duplodnaviria;Heunggongvirae;Uroviricota;Caudoviricetes;Herelleviridae
SPIRE_spire_mag_01791127.phages_lytic_sequence#10	k141_794167	6	1	2561	Viruses;Duplodnaviria;Heunggongvirae;Uroviricota;Caudoviricetes
SPIRE_spire_mag_02213391.phages_lytic_sequence#2	k141_140595	1	1	2561	Viruses;Duplodnaviria;Heunggongvirae;Uroviricota;Caudoviricetes
SPIRE_spire_mag_00784539.phages_lytic_sequence#3	k141_309868	25	1	2561	Viruses;Duplodnaviria;Heunggongvirae;Uroviricota;Caudoviricetes
NCBI_GCF_013386885.1_ASM1338688v1_genomic.phages_lysogenic_sequence#4	NZ_JACAQV010000013.1_Pseudomonas_salomonii_strain_IPO3765_IPO_3765_S40_L003_contig_13,_whole_genome_shotgun_sequence_fragment_4	6	1	2561	Viruses;Duplodnaviria;Heunggongvirae;Uroviricota;Caudoviricetes
SPIRE_spire_mag_00205987.phages_lytic	k113_1199	2	1	2561	Viruses;Duplodnaviria;Heunggongvirae;Uroviricota;Caudoviricetes
SPIRE_spire_mag_02009087.phages_lytic	k141_48994	16	1	2561	Viruses;Duplodnaviria;Heunggongvirae;Uroviricota;Caudoviricetes
SPIRE_spire_mag_00534230.phages_lytic	k141_2048364	5	1	2561	Viruses;Duplodnaviria;Heunggongvirae;Uroviricota;Caudoviricetes
SPIRE_spire_mag_02924456.phages_lysogenic	k141_116962	3	1	2561	Viruses;Duplodnaviria;Heunggongvirae;Uroviricota;Caudoviricetes
SPIRE_spire_mag_01993337.phages_lytic_sequence#9	k119_102474	9	1	2561	Viruses;Duplodnaviria;Heunggongvirae;Uroviricota;Caudoviricetes
SPIRE_spire_mag_00864945.phages_lytic	k141_815583	1	1	2561	Viruses;Duplodnaviria;Heunggongvirae;Uroviricota;Caudoviricetes
SPIRE_specI_v4_40098.phages_lytic_sequence#3	2301481.SAMEA8805425.CAJUBM010000048_TPA_asm:_uncultured_Muribaculaceae_bacterium_isolate_MGBC125209_genome_assembly,_contig:_MGBC125209.48,_whole_genome_shotgun_sequence	13	1	2561	Viruses;Duplodnaviria;Heunggongvirae;Uroviricota;Caudoviricetes
GTDB_GCF_900105355.1_genomic.phages_lysogenic_sequence#7	NZ_FNSC01000001.1_Pseudomonas_anguilliseptica_strain_DSM_12111,_whole_genome_shotgun_sequence_fragment_34	37	1	2561	Viruses;Duplodnaviria;Heunggongvirae;Uroviricota;Caudoviricetes
GTDB_GCF_002093665.1_genomic.phages_lysogenic_sequence#2	NZ_MRWE01000022.1_Rouxiella_badensis_strain_DSM_100043_NODE_22_covk_32.4178_covr_64.86_cutoff_49,_whole_genome_shotgun_sequence_fragment_1	6	1	2561	Viruses;Duplodnaviria;Heunggongvirae;Uroviricota;Caudoviricetes
SPIRE_spire_mag_01762236.phages_lysogenic	k141_2052913_fragment_1	27	1	2561	Viruses;Duplodnaviria;Heunggongvirae;Uroviricota;Caudoviricetes
SPIRE_spire_mag_02484667.phages_lytic_sequence#2	k141_209965	8	1	2561	Viruses;Duplodnaviria;Heunggongvirae;Uroviricota;Caudoviricetes
SPIRE_spire_mag_00081245.phages_lysogenic	k141_1463965	4	1	2561	Viruses;Duplodnaviria;Heunggongvirae;Uroviricota;Caudoviricetes
SPIRE_spire_mag_01842271.phages_lytic_sequence#2	k141_1782219	15	1	2561	Viruses;Duplodnaviria;Heunggongvirae;Uroviricota;Caudoviricetes
SPIRE_spire_mag_00316959.phages_lytic_sequence#3	k141_1252692	5	1	2561	Viruses;Duplodnaviria;Heunggongvirae;Uroviricota;Caudoviricetes
SPIRE_spire_mag_01763183.phages_lytic_sequence#14	k141_1857373	3	1	2561	Viruses;Duplodnaviria;Heunggongvirae;Uroviricota;Caudoviricetes
GTDB_GCF_012641465.1_genomic.phages_lysogenic	NZ_JABAIK010000028.1_Vibrio_agarilyticus_strain_SM6_Scaffold28,_whole_genome_shotgun_sequence	17	1	2561	Viruses;Duplodnaviria;Heunggongvirae;Uroviricota;Caudoviricetes
SPIRE_spire_mag_00142937.phages_lytic_sequence#2	k141_341749	11	1	2561	Viruses;Duplodnaviria;Heunggongvirae;Uroviricota;Caudoviricetes
GTDB_GCA_010027395.1_genomic.phages_lytic_sequence#3	RGVD01000334.1_Bacteroidetes_bacterium_isolate_WB9_2_304_contig_100_333,_whole_genome_shotgun_sequence	2	1	2561	Viruses;Duplodnaviria;Heunggongvirae;Uroviricota;Caudoviricetes
SPIRE_spire_mag_00524653.phages_lytic_sequence#6	k141_2301928	2	1	2561	Viruses;Duplodnaviria;Heunggongvirae;Uroviricota;Caudoviricetes
SPIRE_spire_mag_02373706.phages_lytic_sequence#12	k141_168367	3	1	2561	Viruses;Duplodnaviria;Heunggongvirae;Uroviricota;Caudoviricetes
SPIRE_spire_mag_01823210.phages_lytic	k141_400073	1	1	2561	Viruses;Duplodnaviria;Heunggongvirae;Uroviricota;Caudoviricetes
SPIRE_spire_mag_01791187.phages_lysogenic	k141_423442_fragment_1	8	1	2561	Viruses;Duplodnaviria;Heunggongvirae;Uroviricota;Caudoviricetes
GTDB_GCF_004346195.1_genomic.phages_lysogenic_sequence#2	NZ_SMAK01000002.1_Tepidamorphus_gemmatus_strain_DSM_19345_Ga0244678_102,_whole_genome_shotgun_sequence_fragment_5	12	1	2561	Viruses;Duplodnaviria;Heunggongvirae;Uroviricota;Caudoviricetes
GTDB_GCA_019237175.1_genomic.phages_lytic_sequence#4	JAFAHP010000013.1_MAG:_AlphaPseudomonadota_bacterium_isolate_CP_BE_BS_24_BE_BS_k147_10357480,_whole_genome_shotgun_sequence	1	1	2561	Viruses;Duplodnaviria;Heunggongvirae;Uroviricota;Caudoviricetes
SPIRE_specI_v4_17882.phages_lysogenic	313596.SAMN02603916.CP001712_Robiginitalea_biformata_HTCC2501,_complete_genome_fragment_42	17	1	2561	Viruses;Duplodnaviria;Heunggongvirae;Uroviricota;Caudoviricetes
GTDB_GCF_001544835.2_genomic.phages_lytic	NZ_FCNX02000029.1_Caballeronia_fortuita_isolate_LMG_29320,_whole_genome_shotgun_sequence	35	1	2561	Viruses;Duplodnaviria;Heunggongvirae;Uroviricota;Caudoviricetes
GTDB_GCA_900321335.1_genomic.phages_lytic_sequence#6	ONVR01000081.1_uncultured_Clostridiales_bacterium_isolate_RUG678_genome_assembly,_contig:_k87_5702548,_whole_genome_shotgun_sequence	3	1	2561	Viruses;Duplodnaviria;Heunggongvirae;Uroviricota;Caudoviricetes
NCBI_GCF_019456655.1_ASM1945665v1_genomic.phages_lysogenic_sequence#2	NZ_CP080332.1_Mycobacterium_diernhoferi_strain_ATCC_19340_chromosome,_complete_genome_fragment_60	1	1	2561	Viruses;Duplodnaviria;Heunggongvirae;Uroviricota;Caudoviricetes
NCBI_GCF_019753795.1_ASM1975379v1_genomic.phages_lysogenic	NZ_JAIKTU010000011.1_Clostridium_sardiniense_strain_DSM_599_NODE_11_length_156863_cov_27.1767_ID_12944,_whole_genome_shotgun_sequence_fragment_2	39	1	2561	Viruses;Duplodnaviria;Heunggongvirae;Uroviricota;Caudoviricetes
SPIRE_spire_mag_01072612.phages_lytic_sequence#3	k141_171626	4	1	2561	Viruses;Duplodnaviria;Heunggongvirae;Uroviricota;Caudoviricetes
SPIRE_spire_mag_02424671.phages_lysogenic_sequence#2	k141_272146	1	1	2561	Viruses;Duplodnaviria;Heunggongvirae;Uroviricota;Caudoviricetes
GTDB_GCA_013214905.1_genomic.phages_lytic_sequence#4	JABSRV010000276.1_Psychrobium_sp._isolate_DT_95_DT-Psychrobium-1_scaffold_276,_whole_genome_shotgun_sequence	1	1	2561	Viruses;Duplodnaviria;Heunggongvirae;Uroviricota;Caudoviricetes
SPIRE_spire_mag_01586782.phages_lysogenic	k141_95284_fragment_1	29	1	2561	Viruses;Duplodnaviria;Heunggongvirae;Uroviricota;Caudoviricetes
SPIRE_spire_mag_00221531.phages_lytic_sequence#33	k115_132979	1	1	2561	Viruses;Duplodnaviria;Heunggongvirae;Uroviricota;Caudoviricetes
SPIRE_spire_mag_01778674.phages_lytic_sequence#7	k141_532696	2	1	2561	Viruses;Duplodnaviria;Heunggongvirae;Uroviricota;Caudoviricetes
SPIRE_spire_mag_01112296.phages_lytic_sequence#19	k141_4030558	1	1	2561	Viruses;Duplodnaviria;Heunggongvirae;Uroviricota;Caudoviricetes
SPIRE_spire_mag_00784165.phages_lytic_sequence#2	k141_1783366	6	1	2561	Viruses;Duplodnaviria;Heunggongvirae;Uroviricota;Caudoviricetes
GTDB_GCA_015494165.1_genomic.phages_lytic	WGBS01000171.1_GammaPseudomonadota_bacterium_isolate_S144_34_k151_319619,_whole_genome_shotgun_sequence	11	1	2561	Viruses;Duplodnaviria;Heunggongvirae;Uroviricota;Caudoviricetes
SPIRE_specI_v4_32119.phages_lytic	1403937.SAMN02316559.AZMH01000042_MAG:_Streptococcus_sp._DORA_10_Q617_SPSC00042,_whole_genome_shotgun_sequence	25	1	2561	Viruses;Duplodnaviria;Heunggongvirae;Uroviricota;Caudoviricetes
GTDB_GCA_017477695.1_genomic.phages_lytic	JAFUUR010000202.1_Oscillospiraceae_bacterium_isolate_RGIG4842_Roe_deer_Rumen-1__c365083,_whole_genome_shotgun_sequence	9	1	2561	Viruses;Duplodnaviria;Heunggongvirae;Uroviricota;Caudoviricetes
GTDB_GCF_018476885.1_genomic.phages_lysogenic	NZ_JAHCVJ010000010.1_Geobacter_pelophilus_strain_DSM_12255_NODE_25_length_104419_cov_118.778900,_whole_genome_shotgun_sequence_fragment_1	2	1	2561	Viruses;Duplodnaviria;Heunggongvirae;Uroviricota;Caudoviricetes
SPIRE_spire_mag_01553715.phages_lytic	k141_338499	17	1	2561	Viruses;Duplodnaviria;Heunggongvirae;Uroviricota;Caudoviricetes
GTDB_GCA_013332965.2_genomic.phages_lytic	JABCPR020000004.1_Candidatus_Saccharibacteria_bacterium_isolate_T-D-F_MAG_00008_ORAL_K-T_MAG_00008-c_000000014066,_whole_genome_shotgun_sequence	3	1	2561	Viruses;Duplodnaviria;Heunggongvirae;Uroviricota;Caudoviricetes
SPIRE_spire_mag_01126593.phages_lysogenic	k119_14955	36	1	2561	Viruses;Duplodnaviria;Heunggongvirae;Uroviricota;Caudoviricetes
SPIRE_spire_mag_02518048.phages_lysogenic_sequence#4	k141_50851_fragment_2	23	1	2561	Viruses;Duplodnaviria;Heunggongvirae;Uroviricota;Caudoviricetes
GTDB_GCF_011305995.1_genomic.phages_lysogenic_sequence#2	NZ_CP049910.1_Diaphorobacter_sp._HDW4A_chromosome,_complete_genome_fragment_1	3	1	2561	Viruses;Duplodnaviria;Heunggongvirae;Uroviricota;Caudoviricetes
GTDB_GCF_008711325.1_genomic.phages_lytic_sequence#2	NZ_VXDB01000050.1_Roseibium_sediminis_strain_KCTC_52373_NODE_50_length_14150_cov_138.547_ID_5156,_whole_genome_shotgun_sequence	10	1	2561	Viruses;Duplodnaviria;Heunggongvirae;Uroviricota;Caudoviricetes
SPIRE_spire_mag_02585732.phages_lytic_sequence#7	k141_1458	19	1	2561	Viruses;Duplodnaviria;Heunggongvirae;Uroviricota;Caudoviricetes
GTDB_GCA_013177795.1_genomic.phages_lysogenic	JABLXY010000001.1_Syntrophaceae_bacterium_isolate_Ch3_Scaffold1,_whole_genome_shotgun_sequence_fragment_10	22	1	2561	Viruses;Duplodnaviria;Heunggongvirae;Uroviricota;Caudoviricetes
GTDB_GCF_900094575.1_genomic.phages_lytic_sequence#3	NZ_FMAE01000065.1_Bradyrhizobium_yuanmingense_strain_CCBAU_10071,_whole_genome_shotgun_sequence	1	1	2561	Viruses;Duplodnaviria;Heunggongvirae;Uroviricota;Caudoviricetes
SPIRE_spire_mag_00038091.phages_lysogenic_sequence#3	k141_198437_fragment_1	3	1	2561	Viruses;Duplodnaviria;Heunggongvirae;Uroviricota;Caudoviricetes
GTDB_GCA_900766005.1_genomic.phages_lytic	CAAFTU010000079.1_TPA_asm:_uncultured_Bacteroides_sp.,_isolate_HGM04651,_WGS_project_CAAFTU010000000_data,_contig:_SRS295019_2_k89_21720,_whole_genome_shotgun_sequence	20	1	2561	Viruses;Duplodnaviria;Heunggongvirae;Uroviricota;Caudoviricetes
SPIRE_spire_mag_02370012.phages_lytic	k141_91225	5	1	2561	Viruses;Duplodnaviria;Heunggongvirae;Uroviricota;Caudoviricetes
SPIRE_spire_mag_02697311.phages_lytic_sequence#2	k119_6276	3	1	2561	Viruses;Duplodnaviria;Heunggongvirae;Uroviricota;Caudoviricetes
SPIRE_spire_mag_02446076.phages_lytic_sequence#2	k141_304847	2	1	2561	Viruses;Duplodnaviria;Heunggongvirae;Uroviricota;Caudoviricetes
SPIRE_spire_mag_00724510.phages_lytic_sequence#25	k141_73581	3	1	2561	Viruses;Duplodnaviria;Heunggongvirae;Uroviricota;Caudoviricetes
GTDB_GCA_007117135.1_genomic.phages_lytic_sequence#8	SKHB01000129.1_Microbacteriaceae_bacterium_isolate_CSBr16_181R1_CSBr16-42251,_whole_genome_shotgun_sequence	2	1	2561	Viruses;Duplodnaviria;Heunggongvirae;Uroviricota;Caudoviricetes
SPIRE_spire_mag_02350606.phages_lytic	k141_94570	2	1	2561	Viruses;Duplodnaviria;Heunggongvirae;Uroviricota;Caudoviricetes
GTDB_GCA_019136875.1_genomic.phages_lytic_sequence#4	JAGVTH010000031.1_MAG:_Bacteroidetes_bacterium_isolate_THP_Bin_24_THP_Bin_24_scaffold_8313,_whole_genome_shotgun_sequence	2	1	2561	Viruses;Duplodnaviria;Heunggongvirae;Uroviricota;Caudoviricetes
NCBI_GCF_900458665.1_50305_H01_genomic.phages_lysogenic_sequence#3	NZ_UHDU01000001.1_Staphylococcus_petrasii_strain_NCTC13835,_whole_genome_shotgun_sequence_fragment_5	7	1	2561	Viruses;Duplodnaviria;Heunggongvirae;Uroviricota;Caudoviricetes
SPIRE_spire_mag_01193470.phages_lytic	k141_50662	2	1	2561	Viruses;Duplodnaviria;Heunggongvirae;Uroviricota;Caudoviricetes
GTDB_GCA_017409065.1_genomic.phages_lytic_sequence#13	JAFQTK010000048.1_Bacterium_isolate_RGIG2134_Goat_Colon-6__c291408,_whole_genome_shotgun_sequence	2	1	2561	Viruses;Duplodnaviria;Heunggongvirae;Uroviricota;Caudoviricetes
GTDB_GCF_000463015.1_genomic.phages_lysogenic	NC_022247.1_Variovorax_paradoxus_B4_chromosome_1,_complete_sequence_fragment_33	18	1	2561	Viruses;Duplodnaviria;Heunggongvirae;Uroviricota;Caudoviricetes
GTDB_GCF_003595525.1_genomic.phages_lysogenic_sequence#2	NZ_CP022681.1_Streptococcus_respiraculi_strain_HTS25_plasmid_unnamed1,_complete_sequence	28	1	2561	Viruses;Duplodnaviria;Heunggongvirae;Uroviricota;Caudoviricetes
SPIRE_specI_v4_39911.phages_lysogenic_sequence#4	707003.SAMEA8805719.CAJUKT010000022_TPA_asm:_uncultured_Oscillospiraceae_bacterium_isolate_MGBC159253_genome_assembly,_contig:_MGBC159253.22,_whole_genome_shotgun_sequence_fragment_2	4	1	2561	Viruses;Duplodnaviria;Heunggongvirae;Uroviricota;Caudoviricetes
SPIRE_spire_mag_02378512.phages_lytic_sequence#2	k141_759409	2	1	2561	Viruses;Duplodnaviria;Heunggongvirae;Uroviricota;Caudoviricetes
GTDB_GCA_004322395.1_genomic.phages_lytic	SCTW01000157.1_Methylobacter_sp._isolate_FW305_bin.9_FW305_bin.9-33644,_whole_genome_shotgun_sequence	1	1	2561	Viruses;Duplodnaviria;Heunggongvirae;Uroviricota;Caudoviricetes
GTDB_GCA_016929495.1_genomic.phages_lytic_sequence#12	JAFGIS010000663.1_Polyangiaceae_bacterium_isolate_Zod_Metabat.23_k87_14793153,_whole_genome_shotgun_sequence	1	1	8278	Viruses;Duplodnaviria;Heunggongvirae;Uroviricota;Caudoviricetes;Ackermannviridae
GTDB_GCF_000308715.1_genomic.phages_lysogenic	NZ_BAGH01000401.1_Nocardia_tenerifensis_NBRC_101015,_whole_genome_shotgun_sequence_fragment_1	14	1	2561	Viruses;Duplodnaviria;Heunggongvirae;Uroviricota;Caudoviricetes
SPIRE_spire_mag_02483950.phages_lysogenic	k141_217747_fragment_6	9	1	2561	Viruses;Duplodnaviria;Heunggongvirae;Uroviricota;Caudoviricetes
SPIRE_spire_mag_00487317.phages_lysogenic_sequence#2	k141_114211_fragment_1	2	1	2561	Viruses;Duplodnaviria;Heunggongvirae;Uroviricota;Caudoviricetes
SPIRE_spire_mag_01870123.phages_lysogenic	k141_164937	5	1	2561	Viruses;Duplodnaviria;Heunggongvirae;Uroviricota;Caudoviricetes
SPIRE_specI_v4_13194.phages_lysogenic	2490950.SAMN10465595.RQVD01000001_Veillonella_sp._CHU740_contig_0001,_whole_genome_shotgun_sequence_fragment_3	26	0.6391	6064	Viruses;Duplodnaviria;Heunggongvirae;Uroviricota;Caudoviricetes;Autographiviridae
SPIRE_spire_mag_01677178.phages_lytic_sequence#10	k141_252733	2	1	2561	Viruses;Duplodnaviria;Heunggongvirae;Uroviricota;Caudoviricetes
GTDB_GCF_000420085.1_genomic.phages_lysogenic_sequence#2	NZ_ATUG01000002.1_Desulfospira_joergensenii_DSM_10085_F608DRAFT_scaffold00002.2_C,_whole_genome_shotgun_sequence_fragment_11	15	1	2561	Viruses;Duplodnaviria;Heunggongvirae;Uroviricota;Caudoviricetes
SPIRE_spire_mag_02221224.phages_lytic_sequence#6	k141_980507	2	0.6092	9067	Viruses;Duplodnaviria;Heunggongvirae;Uroviricota;Caudoviricetes;Straboviridae
GTDB_GCF_002743375.1_genomic.phages_lysogenic	NZ_PDZC01000001.1_Sporosarcina_sp._P34_contig-150_0,_whole_genome_shotgun_sequence_fragment_6	34	1	2561	Viruses;Duplodnaviria;Heunggongvirae;Uroviricota;Caudoviricetes
GTDB_GCA_902566925.1_genomic.phages_lytic_sequence#2	CACFKO010000035.1_uncultured_Pelagibacteraceae_bacterium_isolate_AG-410-P15_genome_assembly,_contig:_AG-410-P15_NODE_35,_whole_genome_shotgun_sequence	3	0.7385	3032	Viruses;Duplodnaviria;Heunggongvirae;Uroviricota;Caudoviricetes;Kyanoviridae
GTDB_GCF_000278115.1_genomic.phages_lysogenic_sequence#3	NZ_JH725124.1_Bartonella_sp._DB5-6_supercont1.11,_whole_genome_shotgun_sequence_fragment_1	6	1	2561	Viruses;Duplodnaviria;Heunggongvirae;Uroviricota;Caudoviricetes
SPIRE_spire_mag_02101484.phages_lytic_sequence#10	k141_378833	6	1	2561	Viruses;Duplodnaviria;Heunggongvirae;Uroviricota;Caudoviricetes
GTDB_GCA_900760095.1_genomic.phages_lytic_sequence#2	CAAFAR010000256.1_TPA_asm:_uncultured_Oxalobacter_sp.,_isolate_HGM19233,_WGS_project_CAAFAR010000000_data,_contig:_SRS013098_77_k99_190618,_whole_genome_shotgun_sequence	8	1	2561	Viruses;Duplodnaviria;Heunggongvirae;Uroviricota;Caudoviricetes
GTDB_GCA_019114305.1_genomic.phages_lysogenic	DXFU01000003.1_MAG_TPA_asm:_Candidatus_Hungatella_pullicola_isolate_CHK186-17716_CHK186__C6179_L60795_SAMEA5754830,_whole_genome_shotgun_sequence_fragment_1	3	1	2561	Viruses;Duplodnaviria;Heunggongvirae;Uroviricota;Caudoviricetes
GTDB_GCF_000222605.1_genomic.phages_lysogenic_sequence#4	NZ_AFWF01000166.1_Vibrio_ichthyoenteri_ATCC_700023_VII00023_272,_whole_genome_shotgun_sequence_fragment_1	3	1	2561	Viruses;Duplodnaviria;Heunggongvirae;Uroviricota;Caudoviricetes
GTDB_GCA_017549085.1_genomic.phages_lytic_sequence#6	JAFYVO010000306.1_Thermoguttaceae_bacterium_isolate_RGIG7461_Water_buffalos_Colon-1__c668957,_whole_genome_shotgun_sequence	1	1	2561	Viruses;Duplodnaviria;Heunggongvirae;Uroviricota;Caudoviricetes
SPIRE_spire_mag_01125700.phages_lytic_sequence#3	k141_739404	2	1	2561	Viruses;Duplodnaviria;Heunggongvirae;Uroviricota;Caudoviricetes
SPIRE_specI_v4_21484.phages_lysogenic_sequence#3	2485925.SAMN16343658.JAFSJE010000052_Oscillospiraceae_bacterium_isolate_RGIG3191_Goat_Reticulum-1__c386055,_whole_genome_shotgun_sequence_fragment_1	7	1	2561	Viruses;Duplodnaviria;Heunggongvirae;Uroviricota;Caudoviricetes
SPIRE_spire_mag_01950954.phages_lytic_sequence#4	k119_150157	12	1	2561	Viruses;Duplodnaviria;Heunggongvirae;Uroviricota;Caudoviricetes
SPIRE_spire_mag_01823718.phages_lytic_sequence#8	k141_1270019	5	1	2561	Viruses;Duplodnaviria;Heunggongvirae;Uroviricota;Caudoviricetes
SPIRE_spire_mag_00592777.phages_lysogenic	k141_269	1	1	2561	Viruses;Duplodnaviria;Heunggongvirae;Uroviricota;Caudoviricetes
GTDB_GCA_002422125.1_genomic.phages_lytic_sequence#8	DITF01000196.1_TPA_asm:_bacterium_UBP17_UBA6191_isolate_UBA6191_UBA6191_contig_394981,_whole_genome_shotgun_sequence	3	1	2561	Viruses;Duplodnaviria;Heunggongvirae;Uroviricota;Caudoviricetes
SPIRE_spire_mag_02073655.phages_lytic_sequence#2	k141_581619	3	1	2561	Viruses;Duplodnaviria;Heunggongvirae;Uroviricota;Caudoviricetes
SPIRE_spire_mag_00143230.phages_lytic_sequence#2	k141_136273	2	1	2561	Viruses;Duplodnaviria;Heunggongvirae;Uroviricota;Caudoviricetes
SPIRE_spire_mag_01085862.phages_lysogenic	k141_41190_fragment_1	10	1	2561	Viruses;Duplodnaviria;Heunggongvirae;Uroviricota;Caudoviricetes
SPIRE_spire_mag_01970069.phages_lysogenic_sequence#2	k141_267377	1	1	2561	Viruses;Duplodnaviria;Heunggongvirae;Uroviricota;Caudoviricetes
SPIRE_spire_mag_01486794.phages_lysogenic	k141_1164_fragment_1	7	1	2561	Viruses;Duplodnaviria;Heunggongvirae;Uroviricota;Caudoviricetes
SPIRE_spire_mag_02176929.phages_lysogenic	k141_322417_fragment_2	4	1	2561	Viruses;Duplodnaviria;Heunggongvirae;Uroviricota;Caudoviricetes
SPIRE_spire_mag_00241282.phages_lytic_sequence#11	k141_299021	6	1	2561	Viruses;Duplodnaviria;Heunggongvirae;Uroviricota;Caudoviricetes
SPIRE_spire_mag_02556251.phages_lytic_sequence#23	k141_639520	9	1	2561	Viruses;Duplodnaviria;Heunggongvirae;Uroviricota;Caudoviricetes
SPIRE_spire_mag_00933113.phages_lysogenic	k141_146009_fragment_2	19	1	2561	Viruses;Duplodnaviria;Heunggongvirae;Uroviricota;Caudoviricetes
SPIRE_spire_mag_02088808.phages_lytic_sequence#7	k141_1799740	3	1	2561	Viruses;Duplodnaviria;Heunggongvirae;Uroviricota;Caudoviricetes
SPIRE_spire_mag_01124973.phages_lytic_sequence#5	k141_77967	1	1	2561	Viruses;Duplodnaviria;Heunggongvirae;Uroviricota;Caudoviricetes
SPIRE_spire_mag_00729387.phages_lytic_sequence#5	k141_535987	37	1	2561	Viruses;Duplodnaviria;Heunggongvirae;Uroviricota;Caudoviricetes
GTDB_GCF_014502795.1_genomic.phages_lytic_sequence#7	NZ_JACVHF010000049.1_Heliobacterium_chlorum_strain_DSM_3682_NODE_49_length_8542_cov_8.55157,_whole_genome_shotgun_sequence	5	1	2561	Viruses;Duplodnaviria;Heunggongvirae;Uroviricota;Caudoviricetes
SPIRE_spire_mag_01099670.phages_lytic_sequence#4	k141_1584206	3	1	2561	Viruses;Duplodnaviria;Heunggongvirae;Uroviricota;Caudoviricetes
GTDB_GCA_017534425.1_genomic.phages_lytic	JAFXWB010000002.1_Bacilli_bacterium_isolate_RGIG6798_Sheep_Rumen-3__c9367,_whole_genome_shotgun_sequence	54	1	2561	Viruses;Duplodnaviria;Heunggongvirae;Uroviricota;Caudoviricetes
SPIRE_spire_mag_01843929.phages_lytic	k141_1036758	3	1	2561	Viruses;Duplodnaviria;Heunggongvirae;Uroviricota;Caudoviricetes
SPIRE_spire_mag_02074124.phages_lytic_sequence#6	k141_4471782	1	1	2561	Viruses;Duplodnaviria;Heunggongvirae;Uroviricota;Caudoviricetes
SPIRE_spire_mag_00528856.phages_lytic_sequence#56	k141_2802981	4	1	2561	Viruses;Duplodnaviria;Heunggongvirae;Uroviricota;Caudoviricetes
SPIRE_spire_mag_00031790.phages_lytic	k119_452670	2	1	2561	Viruses;Duplodnaviria;Heunggongvirae;Uroviricota;Caudoviricetes
SPIRE_spire_mag_02183811.phages_lytic	k141_131716	2	1	2561	Viruses;Duplodnaviria;Heunggongvirae;Uroviricota;Caudoviricetes
SPIRE_specI_v4_03428.phages_lytic_sequence#2	2562705.SAMN16655404.JAEMSF010000161_MAG:_Akkermansiaceae_bacterium_isolate_SupBloom_Metag_090_NODE_4875_length_6662_cov_10.568942,_whole_genome_shotgun_sequence	3	1	2561	Viruses;Duplodnaviria;Heunggongvirae;Uroviricota;Caudoviricetes
SPIRE_specI_v4_05536.phages_lysogenic_sequence#2	428991.SAMN06174115.MSQB01000018_Novosphingobium_panipatense_strain_P5:ABC_scaffold18,_whole_genome_shotgun_sequence_fragment_2	1	1	2561	Viruses;Duplodnaviria;Heunggongvirae;Uroviricota;Caudoviricetes
SPIRE_spire_mag_02419501.phages_lysogenic	k141_600442_fragment_1	40	1	2561	Viruses;Duplodnaviria;Heunggongvirae;Uroviricota;Caudoviricetes
GTDB_GCF_001424065.1_genomic.phages_lysogenic_sequence#2	NZ_LMQE01000012.1_Rhizobium_sp._Leaf384_contig_9,_whole_genome_shotgun_sequence_fragment_1	13	1	2561	Viruses;Duplodnaviria;Heunggongvirae;Uroviricota;Caudoviricetes
GTDB_GCF_001936625.1_genomic.phages_lysogenic_sequence#7	NZ_MSDU01000028.1_Domibacillus_antri_strain_XD80_WGS_contig_28,_whole_genome_shotgun_sequence	29	1	2561	Viruses;Duplodnaviria;Heunggongvirae;Uroviricota;Caudoviricetes
GTDB_GCA_012517375.1_genomic.phages_lytic_sequence#2	JAAYVC010000019.1_Bacterium_isolate_AS27yjCOA_219_22409_AS27,_whole_genome_shotgun_sequence	1	1	2561	Viruses;Duplodnaviria;Heunggongvirae;Uroviricota;Caudoviricetes
SPIRE_spire_mag_00005170.phages_lytic_sequence#2	k103_256	5	1	2561	Viruses;Duplodnaviria;Heunggongvirae;Uroviricota;Caudoviricetes
SPIRE_spire_mag_01124896.phages_lytic_sequence#39	k141_158180	1	1	2561	Viruses;Duplodnaviria;Heunggongvirae;Uroviricota;Caudoviricetes
SPIRE_spire_mag_02528168.phages_lytic_sequence#7	k141_259013	5	1	2561	Viruses;Duplodnaviria;Heunggongvirae;Uroviricota;Caudoviricetes
SPIRE_spire_mag_00078925.phages_lytic_sequence#2	k141_1083048	1	1	2561	Viruses;Duplodnaviria;Heunggongvirae;Uroviricota;Caudoviricetes
SPIRE_spire_mag_01681072.phages_lytic_sequence#5	k141_344571	2	0.679	11844	Viruses;Varidnaviria;Bamfordvirae;Nucleocytoviricota;Megaviricetes;Algavirales;Phycodnaviridae
SPIRE_spire_mag_02015612.phages_lytic_sequence#13	k141_738639	2	1	2561	Viruses;Duplodnaviria;Heunggongvirae;Uroviricota;Caudoviricetes
SPIRE_spire_mag_02374108.phages_lysogenic	k141_155929	5	1	2561	Viruses;Duplodnaviria;Heunggongvirae;Uroviricota;Caudoviricetes
SPIRE_specI_v4_08014.phages_lysogenic	2485925.SAMEA5278869.CAADVD010000016_TPA_asm:_Ruminococcaceae_bacterium,_isolate_HGM13330,_WGS_project_CAADVD010000000_data,_contig:_ERS235610_28_k99_43465,_whole_genome_shotgun_sequence_fragment_6	2	1	2561	Viruses;Duplodnaviria;Heunggongvirae;Uroviricota;Caudoviricetes
SPIRE_specI_v4_41455.phages_lytic_sequence#2	86027.SAMEA6947297.CAIOUR010000144_uncultured_beta_proteobacterium_isolate_A1_bin-262_genome_assembly,_contig:_bin-262:144/293,_whole_genome_shotgun_sequence	1	1	2561	Viruses;Duplodnaviria;Heunggongvirae;Uroviricota;Caudoviricetes
GTDB_GCA_000403255.2_genomic.phages_lysogenic_sequence#2	KE159593.1_Lachnospiraceae_bacterium_3-1_genomic_scaffold_acPFp-supercont1.5,_whole_genome_shotgun_sequence_fragment_5	18	1	2561	Viruses;Duplodnaviria;Heunggongvirae;Uroviricota;Caudoviricetes
SPIRE_spire_mag_01190587.phages_lytic	k141_27102	10	1	2561	Viruses;Duplodnaviria;Heunggongvirae;Uroviricota;Caudoviricetes
SPIRE_specI_v4_23129.phages_lysogenic_sequence#2	1909294.SAMN16426148.JADJVV010000029_MAG:_Hyphomicrobiales_bacterium_isolate_Hjor_18-Q3-R7-51_MAXAC.078_tig00031201-10-368170,_whole_genome_shotgun_sequence	21	1	2561	Viruses;Duplodnaviria;Heunggongvirae;Uroviricota;Caudoviricetes
SPIRE_spire_mag_02420660.phages_lytic	k141_750493	4	1	2561	Viruses;Duplodnaviria;Heunggongvirae;Uroviricota;Caudoviricetes
SPIRE_spire_mag_02803772.phages_lysogenic	k141_161051_fragment_1	41	1	2561	Viruses;Duplodnaviria;Heunggongvirae;Uroviricota;Caudoviricetes
NCBI_GCF_022549675.1_ASM2254967v1_genomic.phages_lysogenic_sequence#2	NZ_JAKZGR010000019.1_Belliella_kenyensis_strain_DSM_46651_NODE_19_length_74993_cov_38.988566,_whole_genome_shotgun_sequence_fragment_1	1	1	2561	Viruses;Duplodnaviria;Heunggongvirae;Uroviricota;Caudoviricetes
SPIRE_spire_mag_00933398.phages_lytic	k141_206258	6	1	2561	Viruses;Duplodnaviria;Heunggongvirae;Uroviricota;Caudoviricetes
SPIRE_spire_mag_00910149.phages_lytic	k141_512466	3	1	2561	Viruses;Duplodnaviria;Heunggongvirae;Uroviricota;Caudoviricetes
GTDB_GCA_902783555.1_genomic.phages_lytic_sequence#2	CACZRB010000066.1_uncultured_Erysipelotrichaceae_bacterium_isolate_RUG12877_genome_assembly,_contig:_RUG12877_asm_66,_whole_genome_shotgun_sequence	1	1	2561	Viruses;Duplodnaviria;Heunggongvirae;Uroviricota;Caudoviricetes
SPIRE_spire_mag_01080858.phages_lysogenic	k141_132431_fragment_1	4	1	2561	Viruses;Duplodnaviria;Heunggongvirae;Uroviricota;Caudoviricetes
SPIRE_spire_mag_01781285.phages_lytic	k141_465078	2	1	2561	Viruses;Duplodnaviria;Heunggongvirae;Uroviricota;Caudoviricetes
SPIRE_spire_mag_01973231.phages_lytic_sequence#10	k141_417651	2	1	2561	Viruses;Duplodnaviria;Heunggongvirae;Uroviricota;Caudoviricetes
GTDB_GCA_003480725.1_genomic.phages_lysogenic	QUJQ01000001.1_Clostridiaceae_bacterium_AM27-36LB_AM27-36LB.Scaf1,_whole_genome_shotgun_sequence_fragment_5	79	1	2561	Viruses;Duplodnaviria;Heunggongvirae;Uroviricota;Caudoviricetes
SPIRE_spire_mag_01114379.phages_lytic	k141_7671	1	1	2561	Viruses;Duplodnaviria;Heunggongvirae;Uroviricota;Caudoviricetes
SPIRE_spire_mag_01484154.phages_lytic	k141_438950	10	1	2561	Viruses;Duplodnaviria;Heunggongvirae;Uroviricota;Caudoviricetes
SPIRE_spire_mag_02731271.phages_lytic	k141_138778	19	1	2561	Viruses;Duplodnaviria;Heunggongvirae;Uroviricota;Caudoviricetes
GTDB_GCF_001310775.1_genomic.phages_lysogenic	NZ_BAZI01000257.1_Stenotrophomonas_pictorum_JCM_9942,_whole_genome_shotgun_sequence	2	1	2561	Viruses;Duplodnaviria;Heunggongvirae;Uroviricota;Caudoviricetes
GTDB_GCA_016714645.1_genomic.phages_lytic	JADKCI010000011.1_Chromatiaceae_bacterium_isolate_OdNE_18-Q3-R46-58_MAXAC.011_tig00160835-10-72130,_whole_genome_shotgun_sequence	6	1	2561	Viruses;Duplodnaviria;Heunggongvirae;Uroviricota;Caudoviricetes
SPIRE_spire_mag_01678159.phages_lytic_sequence#2	k141_189684	1	1	2561	Viruses;Duplodnaviria;Heunggongvirae;Uroviricota;Caudoviricetes
SPIRE_spire_mag_01214146.phages_lysogenic	k141_44556_fragment_1	4	1	2561	Viruses;Duplodnaviria;Heunggongvirae;Uroviricota;Caudoviricetes
NCBI_GCF_900113145.1_IMG-taxon_2675903058_annotated_assembly_genomic.phages_lytic	NZ_FOOI01000029.1_Actinopolymorpha_cephalotaxi_strain_CPCC_202808,_whole_genome_shotgun_sequence	7	1	2561	Viruses;Duplodnaviria;Heunggongvirae;Uroviricota;Caudoviricetes
GTDB_GCA_017432445.1_genomic.phages_lytic_sequence#7	JAFRJC010000132.1_Eggerthellaceae_bacterium_isolate_RGIG2516_Goat_Jejunum-4__c185138,_whole_genome_shotgun_sequence	12	1	2561	Viruses;Duplodnaviria;Heunggongvirae;Uroviricota;Caudoviricetes
SPIRE_spire_mag_01825083.phages_lytic_sequence#7	k141_3154423	6	1	2561	Viruses;Duplodnaviria;Heunggongvirae;Uroviricota;Caudoviricetes
GTDB_GCF_004358325.1_genomic.phages_lysogenic_sequence#3	NZ_CP037940.1_Weissella_cryptocerci_strain_26KH-42_chromosome,_complete_genome_fragment_11	30	1	2561	Viruses;Duplodnaviria;Heunggongvirae;Uroviricota;Caudoviricetes
GTDB_GCF_900200035.1_genomic.phages_lysogenic_sequence#5	NZ_FZTC01000029.1_Klebsiella_grimontii_strain_06D021,_whole_genome_shotgun_sequence	28	1	2561	Viruses;Duplodnaviria;Heunggongvirae;Uroviricota;Caudoviricetes
GTDB_GCF_000740795.1_genomic.phages_lysogenic_sequence#2	NZ_JGYG01000010.1_Haematobacter_massiliensis_strain_CCUG_47968_contig10_scaffold9,_whole_genome_shotgun_sequence_fragment_2	20	1	2561	Viruses;Duplodnaviria;Heunggongvirae;Uroviricota;Caudoviricetes
SPIRE_spire_mag_00688253.phages_lytic_sequence#2	k141_23823	2	1	2561	Viruses;Duplodnaviria;Heunggongvirae;Uroviricota;Caudoviricetes
GTDB_GCA_017477855.1_genomic.phages_lytic_sequence#3	JAFUUN010000053.1_Rickettsiales_bacterium_isolate_RGIG4838_Roe_deer_Rumen-1__c260837,_whole_genome_shotgun_sequence	9	1	2561	Viruses;Duplodnaviria;Heunggongvirae;Uroviricota;Caudoviricetes
SPIRE_spire_mag_02976508.phages_lytic	k141_42401	5	1	2561	Viruses;Duplodnaviria;Heunggongvirae;Uroviricota;Caudoviricetes
SPIRE_spire_mag_01201777.phages_lytic_sequence#7	k141_117692	10	1	2561	Viruses;Duplodnaviria;Heunggongvirae;Uroviricota;Caudoviricetes
GTDB_GCA_011620265.1_genomic.phages_lytic_sequence#16	WOZM01000179.1_Rhodobacteraceae_bacterium_isolate_WOFB24_NODE_4680_length_6862_cov_6.314676,_whole_genome_shotgun_sequence	1	1	2561	Viruses;Duplodnaviria;Heunggongvirae;Uroviricota;Caudoviricetes
GTDB_GCA_017416885.1_genomic.phages_lytic_sequence#3	JAFQAM010000264.1_Clostridia_bacterium_isolate_RGIG1642_Goat_Cecum-1__c543900,_whole_genome_shotgun_sequence	2	1	2561	Viruses;Duplodnaviria;Heunggongvirae;Uroviricota;Caudoviricetes
NCBI_GCF_002736065.1_ASM273606v1_genomic.phages_lysogenic_sequence#2	NZ_CP024159.1_Pseudomonas_mosselii_strain_PtA1_chromosome,_complete_genome_fragment_19	32	1	2561	Viruses;Duplodnaviria;Heunggongvirae;Uroviricota;Caudoviricetes
SPIRE_spire_mag_01247490.phages_lytic	k141_945831	37	1	2561	Viruses;Duplodnaviria;Heunggongvirae;Uroviricota;Caudoviricetes
SPIRE_spire_mag_01765481.phages_lytic_sequence#17	k141_483475	1	1	9067	Viruses;Duplodnaviria;Heunggongvirae;Uroviricota;Caudoviricetes;Straboviridae
SPIRE_spire_mag_00866723.phages_lytic_sequence#6	k141_681817	1	1	2561	Viruses;Duplodnaviria;Heunggongvirae;Uroviricota;Caudoviricetes
GTDB_GCA_900755865.1_genomic.phages_lytic	CAAEHZ010000232.1_TPA_asm:_Lachnospiraceae_bacterium,_isolate_HGM12140,_WGS_project_CAAEHZ010000000_data,_contig:_ERS473263_3_k99_67584,_whole_genome_shotgun_sequence	9	1	2561	Viruses;Duplodnaviria;Heunggongvirae;Uroviricota;Caudoviricetes
GTDB_GCA_003612405.1_genomic.phages_lysogenic_sequence#6	RAYR01000034.1_Bacterium_0.1xD8-71_strain_0.1xD8-71_Scaffold30_1,_whole_genome_shotgun_sequence_fragment_1	14	1	2561	Viruses;Duplodnaviria;Heunggongvirae;Uroviricota;Caudoviricetes
SPIRE_specI_v4_14608.phages_lysogenic	165186.SAMEA6148985.CACWRT010000012_uncultured_Ruminococcus_sp._isolate_RUG10851_genome_assembly,_contig:_RUG10851_asm_12,_whole_genome_shotgun_sequence_fragment_1	1	1	2561	Viruses;Duplodnaviria;Heunggongvirae;Uroviricota;Caudoviricetes
SPIRE_spire_mag_02701871.phages_lytic_sequence#2	k141_169175	7	1	2561	Viruses;Duplodnaviria;Heunggongvirae;Uroviricota;Caudoviricetes
SPIRE_spire_mag_00909707.phages_lysogenic_sequence#3	k141_1749702_fragment_1	2	1	2561	Viruses;Duplodnaviria;Heunggongvirae;Uroviricota;Caudoviricetes
GTDB_GCF_900182665.1_genomic.phages_lysogenic	NZ_FXTL01000008.1_Propioniciclava_tarda_strain_DSM_22130,_whole_genome_shotgun_sequence_fragment_1	2	1	2561	Viruses;Duplodnaviria;Heunggongvirae;Uroviricota;Caudoviricetes
GTDB_GCA_903868035.1_genomic.phages_lytic_sequence#2	CAIPTQ010000172.1_uncultured_Phycisphaerales_bacterium_isolate_MJ-time_bin-3953_genome_assembly,_contig:_bin-3953:172/398,_whole_genome_shotgun_sequence	2	1	2561	Viruses;Duplodnaviria;Heunggongvirae;Uroviricota;Caudoviricetes
SPIRE_spire_mag_00495766.phages_lytic_sequence#3	k141_1201133	2	1	2561	Viruses;Duplodnaviria;Heunggongvirae;Uroviricota;Caudoviricetes
GTDB_GCF_002261425.1_genomic.phages_lysogenic	NZ_NEVJ01000003.1_Bordetella_genomosp._9_strain_AU21707_NODE_13_length_320687_cov_12.3016_ID_25,_whole_genome_shotgun_sequence_fragment_6	19	1	2561	Viruses;Duplodnaviria;Heunggongvirae;Uroviricota;Caudoviricetes
SPIRE_spire_mag_01950412.phages_lytic_sequence#5	k119_41173	8	1	2561	Viruses;Duplodnaviria;Heunggongvirae;Uroviricota;Caudoviricetes
SPIRE_spire_mag_02039149.phages_lytic_sequence#3	k141_307068	4	1	2561	Viruses;Duplodnaviria;Heunggongvirae;Uroviricota;Caudoviricetes
SPIRE_spire_mag_00527733.phages_lytic_sequence#34	k141_1189593	4	1	2561	Viruses;Duplodnaviria;Heunggongvirae;Uroviricota;Caudoviricetes
SPIRE_spire_mag_01585754.phages_lytic	k141_129563	3	1	2561	Viruses;Duplodnaviria;Heunggongvirae;Uroviricota;Caudoviricetes
SPIRE_spire_mag_01583089.phages_lytic_sequence#21	k141_2134627	1	1	2561	Viruses;Duplodnaviria;Heunggongvirae;Uroviricota;Caudoviricetes
SPIRE_spire_mag_02526016.phages_lytic	k141_1236843	4	1	2561	Viruses;Duplodnaviria;Heunggongvirae;Uroviricota;Caudoviricetes
GTDB_GCA_009911195.1_genomic.phages_lytic_sequence#6	QXWV01000208.1_Lachnospiraceae_bacterium_strain_526-35_Scaffold36_8,_whole_genome_shotgun_sequence	5	1	2561	Viruses;Duplodnaviria;Heunggongvirae;Uroviricota;Caudoviricetes
SPIRE_spire_mag_01351318.phages_lysogenic_sequence#2	k119_10719	18	1	2561	Viruses;Duplodnaviria;Heunggongvirae;Uroviricota;Caudoviricetes
SPIRE_spire_mag_00730773.phages_lytic_sequence#2	k141_134328	12	1	2561	Viruses;Duplodnaviria;Heunggongvirae;Uroviricota;Caudoviricetes
SPIRE_spire_mag_01272765.phages_lytic_sequence#4	k119_165485	6	1	2561	Viruses;Duplodnaviria;Heunggongvirae;Uroviricota;Caudoviricetes
SPIRE_spire_mag_01116364.phages_lytic_sequence#9	k141_670182	2	1	2561	Viruses;Duplodnaviria;Heunggongvirae;Uroviricota;Caudoviricetes
NCBI_GCF_021739485.1_ASM2173948v1_genomic.phages_lytic_sequence#2	NZ_JAJFNK010000097.1_Alicyclobacillus_tolerans_strain_BL-1_NODE_97_length_8056_cov_72.367715,_whole_genome_shotgun_sequence	1	1	2561	Viruses;Duplodnaviria;Heunggongvirae;Uroviricota;Caudoviricetes
GTDB_GCA_902799015.1_genomic.phages_lytic_sequence#19	CADBZI010000167.1_uncultured_Lachnospiraceae_bacterium_isolate_RUG14439_genome_assembly,_contig:_RUG14439_asm_167,_whole_genome_shotgun_sequence	4	1	2561	Viruses;Duplodnaviria;Heunggongvirae;Uroviricota;Caudoviricetes
SPIRE_specI_v4_01693.phages_lysogenic	1347341.SAMEA3293443.FR904233_Serratia_symbiotica_SCt-VLC_genomic_scaffold_04_fragment_2	13	1	2561	Viruses;Duplodnaviria;Heunggongvirae;Uroviricota;Caudoviricetes
GTDB_GCF_003609605.1_genomic.phages_lytic	NZ_MCHY01000012.1_Ammoniphilus_oxalaticus_strain_RAOx-1_contig_8,_whole_genome_shotgun_sequence	3	1	2561	Viruses;Duplodnaviria;Heunggongvirae;Uroviricota;Caudoviricetes
SPIRE_spire_mag_02017486.phages_lytic	k141_844471	2	1	2561	Viruses;Duplodnaviria;Heunggongvirae;Uroviricota;Caudoviricetes
SPIRE_spire_mag_01829844.phages_lytic	k141_280999	6	1	2561	Viruses;Duplodnaviria;Heunggongvirae;Uroviricota;Caudoviricetes
GTDB_GCF_001637205.1_genomic.phages_lytic	NZ_LVJH01000066.1_Paenibacillus_glacialis_strain_DSM_22343_PGLA66,_whole_genome_shotgun_sequence	2	1	2561	Viruses;Duplodnaviria;Heunggongvirae;Uroviricota;Caudoviricetes
GTDB_GCF_001722135.1_genomic.phages_lysogenic	NZ_MECU01000013.1_Shigella_sp._FC130_NODE_21_length_63115_cov_36.394_ID_41,_whole_genome_shotgun_sequence_fragment_1	7	1	2561	Viruses;Duplodnaviria;Heunggongvirae;Uroviricota;Caudoviricetes
GTDB_GCF_001647025.1_genomic.phages_lysogenic_sequence#3	NZ_LUKQ02000027.1_Endozoicomonas_atrinae_strain_WP70_NODE_27,_whole_genome_shotgun_sequence_fragment_1	6	1	2561	Viruses;Duplodnaviria;Heunggongvirae;Uroviricota;Caudoviricetes
GTDB_GCF_013131805.1_genomic.phages_lysogenic_sequence#3	NZ_JABJRC010000002.1_Kribbella_sandramycini_strain_ATCC_39419_NODE_2_length_1315469_cov_101.909064,_whole_genome_shotgun_sequence_fragment_9	1	1	2561	Viruses;Duplodnaviria;Heunggongvirae;Uroviricota;Caudoviricetes
SPIRE_spire_mag_01870232.phages_lytic_sequence#12	k141_176859	3	1	2561	Viruses;Duplodnaviria;Heunggongvirae;Uroviricota;Caudoviricetes
SPIRE_spire_mag_02036968.phages_lytic_sequence#2	k141_549964	1	1	2561	Viruses;Duplodnaviria;Heunggongvirae;Uroviricota;Caudoviricetes
SPIRE_spire_mag_02222328.phages_lytic_sequence#46	k141_322719	3	1	2561	Viruses;Duplodnaviria;Heunggongvirae;Uroviricota;Caudoviricetes
SPIRE_spire_mag_01484055.phages_lytic_sequence#5	k141_236448	2	1	2561	Viruses;Duplodnaviria;Heunggongvirae;Uroviricota;Caudoviricetes
SPIRE_spire_mag_00191612.phages_lytic_sequence#3	k119_12845	14	1	2561	Viruses;Duplodnaviria;Heunggongvirae;Uroviricota;Caudoviricetes
SPIRE_spire_mag_02528647.phages_lysogenic	k141_126013	7	1	2561	Viruses;Duplodnaviria;Heunggongvirae;Uroviricota;Caudoviricetes
GTDB_GCF_001279775.1_genomic.phages_lysogenic_sequence#2	NZ_LGDG01000240.1_Streptomyces_sp._MMG1533_P407contig52.1,_whole_genome_shotgun_sequence_fragment_2	7	1	2561	Viruses;Duplodnaviria;Heunggongvirae;Uroviricota;Caudoviricetes
GTDB_GCF_014199915.1_genomic.phages_lytic	NZ_JACHOO010000019.1_Prosthecomicrobium_pneumaticum_strain_DSM_16268_Ga0373197_19,_whole_genome_shotgun_sequence	6	1	2561	Viruses;Duplodnaviria;Heunggongvirae;Uroviricota;Caudoviricetes
GTDB_GCA_002726615.1_genomic.phages_lytic_sequence#3	PBRG01000174.1_Marinobacter_sp._isolate_NP96_MHASMcontig_1050153,_whole_genome_shotgun_sequence	10	1	2561	Viruses;Duplodnaviria;Heunggongvirae;Uroviricota;Caudoviricetes
SPIRE_specI_v4_05304.phages_lysogenic_sequence#2	512296.SAMEA7847468.CAJLLL010000011_TPA_asm:_uncultured_Phascolarctobacterium_sp._isolate_ERR321613-bin.62_genome_assembly,_contig:_NODE_718_length_39680_cov_4.785590,_whole_genome_shotgun_sequence_fragment_1	5	1	2561	Viruses;Duplodnaviria;Heunggongvirae;Uroviricota;Caudoviricetes
SPIRE_spire_mag_01110321.phages_lytic_sequence#3	k141_5105360	4	1	2561	Viruses;Duplodnaviria;Heunggongvirae;Uroviricota;Caudoviricetes
GTDB_GCA_016937295.1_genomic.phages_lytic_sequence#2	JAFGWF010000265.1_Bacteroidales_bacterium_isolate_ZodW_Metabat.232_k87_14726305,_whole_genome_shotgun_sequence	12	1	2561	Viruses;Duplodnaviria;Heunggongvirae;Uroviricota;Caudoviricetes
SPIRE_spire_mag_01041099.phages_lytic_sequence#3	k141_588817	5	1	2561	Viruses;Duplodnaviria;Heunggongvirae;Uroviricota;Caudoviricetes
GTDB_GCA_009783465.1_genomic.phages_lytic	WRDM01000069.1_Phycisphaerae_bacterium_isolate_Lab288P3bin214_Ga0123353_10268506,_whole_genome_shotgun_sequence	2	1	2561	Viruses;Duplodnaviria;Heunggongvirae;Uroviricota;Caudoviricetes
NCBI_GCF_009731575.1_ASM973157v1_genomic.phages_lysogenic_sequence#4	NZ_AP021898.1_Akkermansia_muciniphila_strain_JCM_30893_chromosome,_complete_genome_fragment_42	3	1	2561	Viruses;Duplodnaviria;Heunggongvirae;Uroviricota;Caudoviricetes
GTDB_GCA_905236445.1_genomic.phages_lytic	CAJOPQ010000008.1_uncultured_Clostridia_bacterium_isolate_Rumen_Coassembly_mag_626_genome_assembly,_contig:_k87_854929,_whole_genome_shotgun_sequence	4	1	2561	Viruses;Duplodnaviria;Heunggongvirae;Uroviricota;Caudoviricetes
GTDB_GCA_900548505.1_genomic.phages_lysogenic	URKI01000003.1_uncultured_Oscillibacter_sp._isolate_UMGS1091_genome_assembly,_contig:_NODE_51_length_64754_cov_8.045457,_whole_genome_shotgun_sequence_fragment_2	6	1	2561	Viruses;Duplodnaviria;Heunggongvirae;Uroviricota;Caudoviricetes
SPIRE_spire_mag_03005809.phages_lytic	k141_325374	14	1	2561	Viruses;Duplodnaviria;Heunggongvirae;Uroviricota;Caudoviricetes
SPIRE_spire_mag_01841715.phages_lytic	k141_2593540	1	1	2561	Viruses;Duplodnaviria;Heunggongvirae;Uroviricota;Caudoviricetes
SPIRE_spire_mag_01667103.phages_lytic	k141_2323390	1	1	2561	Viruses;Duplodnaviria;Heunggongvirae;Uroviricota;Caudoviricetes
SPIRE_spire_mag_00709642.phages_lytic_sequence#51	k141_216038	40	1	2561	Viruses;Duplodnaviria;Heunggongvirae;Uroviricota;Caudoviricetes
SPIRE_spire_mag_02553830.phages_lytic_sequence#6	k141_56240	1	1	3032	Viruses;Duplodnaviria;Heunggongvirae;Uroviricota;Caudoviricetes;Kyanoviridae
SPIRE_spire_mag_02020213.phages_lytic_sequence#3	k141_314190	1	1	2561	Viruses;Duplodnaviria;Heunggongvirae;Uroviricota;Caudoviricetes
GTDB_GCA_007131725.1_genomic.phages_lysogenic	SLPZ01000023.1_Balneolaceae_bacterium_isolate_CSSed165cm_514_CSSed16-5cm-27251,_whole_genome_shotgun_sequence	1	1	2561	Viruses;Duplodnaviria;Heunggongvirae;Uroviricota;Caudoviricetes
SPIRE_specI_v4_40698.phages_lysogenic_sequence#3	77133.SAMEA7852797.CAJMPR010000006_TPA_asm:_uncultured_bacterium_isolate_ERR1600605-bin.30_genome_assembly,_contig:_NODE_54_length_220579_cov_62.575389,_whole_genome_shotgun_sequence_fragment_2	51	1	2561	Viruses;Duplodnaviria;Heunggongvirae;Uroviricota;Caudoviricetes
NCBI_GCF_025567315.1_ASM2556731v1_genomic.phages_lysogenic	NZ_JAOQJE010000004.1_Agathobaculum_ammoniilyticum_strain_Sanger_34_.14207_7_50.4,_whole_genome_shotgun_sequence_fragment_2	38	1	2561	Viruses;Duplodnaviria;Heunggongvirae;Uroviricota;Caudoviricetes
GTDB_GCF_900115625.1_genomic.phages_lysogenic	NZ_FOXD01000002.1_Salibacterium_halotolerans_strain_S7,_whole_genome_shotgun_sequence_fragment_1	35	1	2561	Viruses;Duplodnaviria;Heunggongvirae;Uroviricota;Caudoviricetes
SPIRE_spire_mag_01827781.phages_lytic_sequence#2	k141_1399667	2	1	2561	Viruses;Duplodnaviria;Heunggongvirae;Uroviricota;Caudoviricetes
GTDB_GCF_000813725.1_genomic.phages_lytic	NZ_JWLD01000082.1_Leisingera_sp._ANG-Vp_contig_82,_whole_genome_shotgun_sequence	16	1	2561	Viruses;Duplodnaviria;Heunggongvirae;Uroviricota;Caudoviricetes
GTDB_GCA_002311835.1_genomic.phages_lytic	DBZY01000109.1_TPA_asm:_Pseudomonadota_bacterium_UBA1148_UBA1148_contig_80055,_whole_genome_shotgun_sequence	3	1	2561	Viruses;Duplodnaviria;Heunggongvirae;Uroviricota;Caudoviricetes
GTDB_GCA_004193205.1_genomic.phages_lytic	RZUM01000023.1_Gordonia_sedimidis_strain_AMA120_NODE_23_length_13155_cov_1.07759,_whole_genome_shotgun_sequence	9	1	2561	Viruses;Duplodnaviria;Heunggongvirae;Uroviricota;Caudoviricetes
GTDB_GCF_001422445.1_genomic.phages_lytic	NZ_LMNA01000024.1_Pseudorhodoferax_sp._Leaf274_contig_30,_whole_genome_shotgun_sequence	1	1	2561	Viruses;Duplodnaviria;Heunggongvirae;Uroviricota;Caudoviricetes
GTDB_GCF_000422445.1_genomic.phages_lysogenic	NZ_KE383838.1_Paenibacillus_assamensis_DSM_18201_H580DRAFT_scaffold00003.3,_whole_genome_shotgun_sequence_fragment_4	1	1	2561	Viruses;Duplodnaviria;Heunggongvirae;Uroviricota;Caudoviricetes
GTDB_GCF_002015075.1_genomic.phages_lytic_sequence#4	NZ_MUXZ01000044.1_Haemophilus_haemoglobinophilus_strain_CCUG_3714_3714T_ctg_0000044,_whole_genome_shotgun_sequence	7	1	2561	Viruses;Duplodnaviria;Heunggongvirae;Uroviricota;Caudoviricetes
GTDB_GCF_002844575.1_genomic.phages_lysogenic_sequence#5	NZ_PIQO01000017.1_Bacillus_camelliae_strain_7578-1_scaffold17,_whole_genome_shotgun_sequence_fragment_1	23	1	2561	Viruses;Duplodnaviria;Heunggongvirae;Uroviricota;Caudoviricetes
SPIRE_spire_mag_01572693.phages_lytic_sequence#33	k141_1820516	6	1	2561	Viruses;Duplodnaviria;Heunggongvirae;Uroviricota;Caudoviricetes
SPIRE_spire_mag_02351275.phages_lysogenic	k141_11904_fragment_1	4	0.8761	8016	Viruses;Monodnaviria;Loebvirae;Hofneiviricota;Faserviricetes;Tubulavirales;Inoviridae
SPIRE_spire_mag_02932440.phages_lytic_sequence#2	k141_33170	6	1	2561	Viruses;Duplodnaviria;Heunggongvirae;Uroviricota;Caudoviricetes
GTDB_GCA_017521565.1_genomic.phages_lytic	JAFXCE010000086.1_Clostridia_bacterium_isolate_RGIG6282_Sheep_Rectum-3__c590124,_whole_genome_shotgun_sequence	5	1	2561	Viruses;Duplodnaviria;Heunggongvirae;Uroviricota;Caudoviricetes
GTDB_GCA_018241645.1_genomic.phages_lytic_sequence#3	JAFEDL010000145.1_Pseudomonadota_bacterium_isolate_SZAS-79_PROT-TMP-5__145__length-14397,_whole_genome_shotgun_sequence	3	1	2561	Viruses;Duplodnaviria;Heunggongvirae;Uroviricota;Caudoviricetes
SPIRE_spire_mag_00099317.phages_lytic	k141_1175121	9	1	2561	Viruses;Duplodnaviria;Heunggongvirae;Uroviricota;Caudoviricetes
SPIRE_specI_v4_36336.phages_lysogenic	2315859.SAMN09983116.QXTJ01000015_Pseudomonas_sp._LS-2_scaffold2,_whole_genome_shotgun_sequence_fragment_3	35	1	2561	Viruses;Duplodnaviria;Heunggongvirae;Uroviricota;Caudoviricetes
SPIRE_specI_v4_03846.phages_lytic_sequence#5	2569093.SAMEA6954955.CAILKY010000026_uncultured_Acidobacteriia_bacterium_isolate_Umea3_bin-3953_genome_assembly,_contig:_bin-3953:026/117,_whole_genome_shotgun_sequence	2	1	2561	Viruses;Duplodnaviria;Heunggongvirae;Uroviricota;Caudoviricetes
GTDB_GCA_002278925.1_genomic.phages_lysogenic	NCJH01000016.1_Polaromonas_sp._39-63-25_lw04302015_39_scaffold_76,_whole_genome_shotgun_sequence_fragment_1	3	1	2561	Viruses;Duplodnaviria;Heunggongvirae;Uroviricota;Caudoviricetes
SPIRE_spire_mag_01830036.phages_lytic	k141_1594850	4	1	2561	Viruses;Duplodnaviria;Heunggongvirae;Uroviricota;Caudoviricetes
GTDB_GCF_000971975.1_genomic.phages_lysogenic_sequence#4	NZ_LAQO01000008.1_Paenibacillus_algorifonticola_strain_XJ259_Scaffold7_1,_whole_genome_shotgun_sequence_fragment_3	8	1	2561	Viruses;Duplodnaviria;Heunggongvirae;Uroviricota;Caudoviricetes
SPIRE_spire_mag_02696267.phages_lytic	k141_6082	19	1	2561	Viruses;Duplodnaviria;Heunggongvirae;Uroviricota;Caudoviricetes
SPIRE_spire_mag_00729189.phages_lytic_sequence#4	k141_155205	3	1	2561	Viruses;Duplodnaviria;Heunggongvirae;Uroviricota;Caudoviricetes
SPIRE_spire_mag_02551375.phages_lysogenic	k141_256385_fragment_1	6	1	2561	Viruses;Duplodnaviria;Heunggongvirae;Uroviricota;Caudoviricetes
GTDB_GCA_016188865.1_genomic.phages_lysogenic	JACPGX010000001.1_Candidatus_Nealsonbacteria_bacterium_isolate_NC_groundwater_399_Ag_B-0.1um_41_48_GD18-4_B1_scaffold_17494,_whole_genome_shotgun_sequence_fragment_3	1	1	2561	Viruses;Duplodnaviria;Heunggongvirae;Uroviricota;Caudoviricetes
SPIRE_specI_v4_02139.phages_lysogenic_sequence#2	2292890.SAMN09734775.QTUU01000002_Bacillota_bacterium_AM10-47_AM10-47.Scaf2,_whole_genome_shotgun_sequence_fragment_7	25	1	2561	Viruses;Duplodnaviria;Heunggongvirae;Uroviricota;Caudoviricetes
GTDB_GCA_002724585.1_genomic.phages_lytic_sequence#2	PBPE01000104.1_Dehalococcoidia_bacterium_isolate_RS371_TaraRedSea_contig_156491,_whole_genome_shotgun_sequence	8	1	2561	Viruses;Duplodnaviria;Heunggongvirae;Uroviricota;Caudoviricetes
SPIRE_spire_mag_01784071.phages_lytic	k119_10840	1	1	2561	Viruses;Duplodnaviria;Heunggongvirae;Uroviricota;Caudoviricetes
SPIRE_spire_mag_02087487.phages_lysogenic_sequence#3	k141_2791715_fragment_1	32	1	2561	Viruses;Duplodnaviria;Heunggongvirae;Uroviricota;Caudoviricetes
GTDB_GCA_910586105.1_genomic.phages_lytic	CAJUGU010000205.1_TPA_asm:_uncultured_Eubacteriales_bacterium_isolate_MGBC135451_genome_assembly,_contig:_MGBC135451.205,_whole_genome_shotgun_sequence	2	1	2561	Viruses;Duplodnaviria;Heunggongvirae;Uroviricota;Caudoviricetes
SPIRE_spire_mag_01544420.phages_lytic	k141_744386	4	1	2561	Viruses;Duplodnaviria;Heunggongvirae;Uroviricota;Caudoviricetes
NCBI_GCF_000736675.1_XBFFL_3524_PRJEB4320_genomic.phages_lysogenic_sequence#10	NZ_HG426838.1_Xenorhabdus_bovienii_str._feltiae_Florida,_whole_genome_shotgun_sequence_fragment_1	5	1	2561	Viruses;Duplodnaviria;Heunggongvirae;Uroviricota;Caudoviricetes
SPIRE_spire_mag_02527315.phages_lytic_sequence#4	k141_285621	4	1	2561	Viruses;Duplodnaviria;Heunggongvirae;Uroviricota;Caudoviricetes
SPIRE_spire_mag_00241502.phages_lytic_sequence#97	k141_1245672	5	1	2561	Viruses;Duplodnaviria;Heunggongvirae;Uroviricota;Caudoviricetes
SPIRE_spire_mag_00298679.phages_lysogenic_sequence#11	k141_2074296	1	1	2561	Viruses;Duplodnaviria;Heunggongvirae;Uroviricota;Caudoviricetes
SPIRE_specI_v4_09402.phages_lytic	1798574.SAMN04313866.MHBI01000028_MAG:_Lentisphaerae_bacterium_GWF2_50_93_gwf2_scaffold_16388,_whole_genome_shotgun_sequence	3	1	2561	Viruses;Duplodnaviria;Heunggongvirae;Uroviricota;Caudoviricetes
SPIRE_spire_mag_01671372.phages_lysogenic	k141_1407194_fragment_1	21	1	2561	Viruses;Duplodnaviria;Heunggongvirae;Uroviricota;Caudoviricetes
SPIRE_spire_mag_01120901.phages_lytic_sequence#4	k141_376449	4	1	2561	Viruses;Duplodnaviria;Heunggongvirae;Uroviricota;Caudoviricetes
SPIRE_spire_mag_00523920.phages_lytic_sequence#5	k141_90051	5	1	2561	Viruses;Duplodnaviria;Heunggongvirae;Uroviricota;Caudoviricetes
GTDB_GCA_002304425.1_genomic.phages_lytic	NEUY01000069.1_Opitutae_bacterium_Tous-C10FEB_Opitutae-Tous-C10FEB-C69,_whole_genome_shotgun_sequence	7	1	2561	Viruses;Duplodnaviria;Heunggongvirae;Uroviricota;Caudoviricetes
GTDB_GCF_003664645.1_genomic.phages_lytic	NZ_RCHC01000040.1_Acinetobacter_chengduensis_strain_WCHAc060005_40,_whole_genome_shotgun_sequence	5	1	2561	Viruses;Duplodnaviria;Heunggongvirae;Uroviricota;Caudoviricetes
SPIRE_spire_mag_02629638.phages_lytic_sequence#2	k141_245709	6	1	2561	Viruses;Duplodnaviria;Heunggongvirae;Uroviricota;Caudoviricetes
SPIRE_specI_v4_10735.phages_lysogenic	70125.SAMN18899378.JAHBWN010000022_MAG:_Nitrospira_sp._isolate_ACE_NIT1_NIT1_22,_whole_genome_shotgun_sequence_fragment_1	1	1	8016	Viruses;Monodnaviria;Loebvirae;Hofneiviricota;Faserviricetes;Tubulavirales;Inoviridae
SPIRE_spire_mag_01107353.phages_lytic	k141_1927767	2	1	2561	Viruses;Duplodnaviria;Heunggongvirae;Uroviricota;Caudoviricetes
NCBI_GCF_016865555.1_ASM1686555v1_genomic.phages_lysogenic_sequence#2	NZ_JADBHI010000004.1_Pseudomonas_arcuscaelestis_strain_V1_NODE_4_length_389525_cov_356.428906,_whole_genome_shotgun_sequence_fragment_1	1	1	2561	Viruses;Duplodnaviria;Heunggongvirae;Uroviricota;Caudoviricetes
SPIRE_spire_mag_00838263.phages_lytic_sequence#4	k141_622391	2	1	2561	Viruses;Duplodnaviria;Heunggongvirae;Uroviricota;Caudoviricetes
GTDB_GCA_002685655.1_genomic.phages_lytic_sequence#4	NYXM01000127.1_Planctomycetaceae_bacterium_isolate_ARS98_MHASMcontig_431447,_whole_genome_shotgun_sequence	3	1	2561	Viruses;Duplodnaviria;Heunggongvirae;Uroviricota;Caudoviricetes
SPIRE_specI_v4_15479.phages_lytic_sequence#3	1909294.SAMEA4707567.UBJZ01000073_Rhizobiales_bacterium_isolate_AFS001363_genome_assembly,_contig:_contig_73,_whole_genome_shotgun_sequence	2	1	2561	Viruses;Duplodnaviria;Heunggongvirae;Uroviricota;Caudoviricetes
SPIRE_spire_mag_02518086.phages_lytic_sequence#5	k141_45025	4	1	2561	Viruses;Duplodnaviria;Heunggongvirae;Uroviricota;Caudoviricetes
SPIRE_spire_mag_01099363.phages_lytic_sequence#3	k141_146635	4	1	2561	Viruses;Duplodnaviria;Heunggongvirae;Uroviricota;Caudoviricetes
GTDB_GCA_003551305.1_genomic.phages_lytic_sequence#10	PUMJ01000131.1_Candidatus_Brocadiaceae_bacterium_isolate_B1Sed10_231_B1-Sed10-C28221,_whole_genome_shotgun_sequence	3	1	2561	Viruses;Duplodnaviria;Heunggongvirae;Uroviricota;Caudoviricetes
GTDB_GCF_001693335.1_genomic.phages_lysogenic	NZ_CP016503.1_Helicobacter_sp._MIT_01-6242_chromosome,_complete_genome_fragment_11	16	1	2561	Viruses;Duplodnaviria;Heunggongvirae;Uroviricota;Caudoviricetes
SPIRE_spire_mag_01619332.phages_lytic	k141_408859	5	1	2561	Viruses;Duplodnaviria;Heunggongvirae;Uroviricota;Caudoviricetes
GTDB_GCA_016872875.1_genomic.phages_lytic_sequence#2	VGYW01000396.1_Planctomycetes_bacterium_isolate_M_DeepCast_400m_m2_341_M_DeepCast_400m_m2_341_Ga0194112_10019722,_whole_genome_shotgun_sequence	1	1	2561	Viruses;Duplodnaviria;Heunggongvirae;Uroviricota;Caudoviricetes
SPIRE_specI_v4_41399.phages_lytic_sequence#6	293339.SAMEA6948647.CAIQZD010000187_uncultured_Thiotrichales_bacterium_isolate_KR4_bin-0193_genome_assembly,_contig:_bin-0193:187/295,_whole_genome_shotgun_sequence	8	1	2561	Viruses;Duplodnaviria;Heunggongvirae;Uroviricota;Caudoviricetes
SPIRE_spire_mag_01748767.phages_lytic_sequence#6	k141_93285	4	1	2561	Viruses;Duplodnaviria;Heunggongvirae;Uroviricota;Caudoviricetes
SPIRE_spire_mag_02089293.phages_lytic_sequence#7	k141_1023698	3	1	2561	Viruses;Duplodnaviria;Heunggongvirae;Uroviricota;Caudoviricetes
GTDB_GCA_003210825.1_genomic.phages_lytic_sequence#4	QCUF01000067.1_Prochlorococcus_sp._AG-676-P15-1_Ga0172060_167,_whole_genome_shotgun_sequence	2	1	2561	Viruses;Duplodnaviria;Heunggongvirae;Uroviricota;Caudoviricetes
GTDB_GCA_900316025.1_genomic.phages_lytic_sequence#6	ONBJ01000087.1_uncultured_Clostridiales_bacterium_isolate_RUG158_genome_assembly,_contig:_scaffold_24295,_whole_genome_shotgun_sequence	1	1	2561	Viruses;Duplodnaviria;Heunggongvirae;Uroviricota;Caudoviricetes
SPIRE_specI_v4_17870.phages_lytic_sequence#4	1852809.SAMN05004145.MWCJ01000087_MAG:_Bacteroidetes_bacterium_ADurb.Bin217_BWY22_contig000087,_whole_genome_shotgun_sequence	2	1	2561	Viruses;Duplodnaviria;Heunggongvirae;Uroviricota;Caudoviricetes
GTDB_GCA_003567615.1_genomic.phages_lytic	PWZC01000402.1_Gemmatimonadetes_bacterium_isolate_T3Sed10_16_T3-Sed10-C70756,_whole_genome_shotgun_sequence	4	1	2561	Viruses;Duplodnaviria;Heunggongvirae;Uroviricota;Caudoviricetes
GTDB_GCF_001574435.1_genomic.phages_lysogenic	NZ_LOCN01000007.1_Moritella_sp._JT01_contig7,_whole_genome_shotgun_sequence_fragment_1	14	1	2561	Viruses;Duplodnaviria;Heunggongvirae;Uroviricota;Caudoviricetes
SPIRE_spire_mag_00137169.phages_lytic_sequence#3	k141_304091	4	1	2561	Viruses;Duplodnaviria;Heunggongvirae;Uroviricota;Caudoviricetes
SPIRE_spire_mag_00496683.phages_lysogenic_sequence#2	k141_1555319	5	1	2561	Viruses;Duplodnaviria;Heunggongvirae;Uroviricota;Caudoviricetes
GTDB_GCA_016217965.1_genomic.phages_lytic	JACRFI010000012.1_Candidatus_Kaiserbacteria_bacterium_isolate_NC_groundwater_1721_Pr3_B-0.1um_51_76_SR-2_scaffold_141_1729942,_whole_genome_shotgun_sequence	1	1	2561	Viruses;Duplodnaviria;Heunggongvirae;Uroviricota;Caudoviricetes
SPIRE_specI_v4_00810.phages_lytic_sequence#3	352960.SAMEA6950490.CAIXHY010000137_uncultured_Campylobacterales_bacterium_isolate_MJ120730A_bin-607_genome_assembly,_contig:_bin-607:137/376,_whole_genome_shotgun_sequence	1	1	2561	Viruses;Duplodnaviria;Heunggongvirae;Uroviricota;Caudoviricetes
SPIRE_specI_v4_09264.phages_lysogenic_sequence#2	41978.SAMN16346613.JAFWWU010000116_Ruminococcus_sp._isolate_RGIG6142_Sheep_Rectum-1__c715285,_whole_genome_shotgun_sequence	2	1	2561	Viruses;Duplodnaviria;Heunggongvirae;Uroviricota;Caudoviricetes
GTDB_GCA_018715395.1_genomic.phages_lytic_sequence#7	DVLQ01000204.1_MAG_TPA_asm:_Candidatus_Coprocola_pullicola_isolate_CHK193-15662_CHK193__C284634_L12311_ERR3414588,_whole_genome_shotgun_sequence	2	1	2561	Viruses;Duplodnaviria;Heunggongvirae;Uroviricota;Caudoviricetes
SPIRE_spire_mag_00520349.phages_lytic_sequence#7	k141_1376469	2	1	2561	Viruses;Duplodnaviria;Heunggongvirae;Uroviricota;Caudoviricetes
SPIRE_spire_mag_02180444.phages_lytic_sequence#25	k141_1170415	4	1	2561	Viruses;Duplodnaviria;Heunggongvirae;Uroviricota;Caudoviricetes
SPIRE_spire_mag_00676099.phages_lytic	k141_1058532	3	1	2561	Viruses;Duplodnaviria;Heunggongvirae;Uroviricota;Caudoviricetes
GTDB_GCF_000876015.1_genomic.phages_lytic_sequence#7	NZ_BBQM01000059.1_Cupriavidus_basilensis_strain_KF708,_whole_genome_shotgun_sequence	1	1	2561	Viruses;Duplodnaviria;Heunggongvirae;Uroviricota;Caudoviricetes
SPIRE_spire_mag_02024722.phages_lytic	k141_128927	5	1	2561	Viruses;Duplodnaviria;Heunggongvirae;Uroviricota;Caudoviricetes
SPIRE_spire_mag_02561679.phages_lysogenic	k141_22918_fragment_5	8	1	2561	Viruses;Duplodnaviria;Heunggongvirae;Uroviricota;Caudoviricetes
GTDB_GCA_003962895.1_genomic.phages_lytic_sequence#15	RXKI01000071.1_Neisseriaceae_bacterium_isolate_AWTP1-37_sample_33_scaffold_586,_whole_genome_shotgun_sequence	2	1	2561	Viruses;Duplodnaviria;Heunggongvirae;Uroviricota;Caudoviricetes
GTDB_GCF_000426625.1_genomic.phages_lysogenic_sequence#3	NZ_KE384547.1_Psychrilyobacter_atlanticus_DSM_19335_K337DRAFT_scaffold00001.1,_whole_genome_shotgun_sequence_fragment_14	23	1	2561	Viruses;Duplodnaviria;Heunggongvirae;Uroviricota;Caudoviricetes
SPIRE_spire_mag_01781046.phages_lytic_sequence#15	k141_941758	3	1	2561	Viruses;Duplodnaviria;Heunggongvirae;Uroviricota;Caudoviricetes
GTDB_GCF_001832885.1_genomic.phages_lysogenic	NZ_MKIQ01000027.1_Floricoccus_penangensis_strain_HibF3_Hib3_Contig5,_whole_genome_shotgun_sequence_fragment_2	29	1	2561	Viruses;Duplodnaviria;Heunggongvirae;Uroviricota;Caudoviricetes
SPIRE_spire_mag_02527914.phages_lysogenic	k141_422017_fragment_1	1	1	2561	Viruses;Duplodnaviria;Heunggongvirae;Uroviricota;Caudoviricetes
SPIRE_spire_mag_00728584.phages_lytic_sequence#34	k141_121265	3	1	2561	Viruses;Duplodnaviria;Heunggongvirae;Uroviricota;Caudoviricetes
GTDB_GCA_015231665.1_genomic.phages_lysogenic	JADGBD010000279.1_GammaPseudomonadota_bacterium_isolate_nS315bin38_nS315_bin38_NODE_18917_length_3355_cov_3.403333,_whole_genome_shotgun_sequence	3	1	2561	Viruses;Duplodnaviria;Heunggongvirae;Uroviricota;Caudoviricetes
NCBI_GCF_002208825.2_ASM220882v2_genomic.phages_lysogenic_sequence#2	NZ_CP022048.2_Brevundimonas_vesicularis_strain_FDAARGOS_289_chromosome,_complete_genome_fragment_20	31	1	2561	Viruses;Duplodnaviria;Heunggongvirae;Uroviricota;Caudoviricetes
SPIRE_spire_mag_01303007.phages_lytic	k137_127322	2	1	2561	Viruses;Duplodnaviria;Heunggongvirae;Uroviricota;Caudoviricetes
SPIRE_spire_mag_02513840.phages_lytic_sequence#20	k141_874817	3	1	2561	Viruses;Duplodnaviria;Heunggongvirae;Uroviricota;Caudoviricetes
SPIRE_spire_mag_00910374.phages_lytic_sequence#49	k141_171681	1	1	2561	Viruses;Duplodnaviria;Heunggongvirae;Uroviricota;Caudoviricetes
SPIRE_spire_mag_00522364.phages_lytic_sequence#5	k119_22733	1	1	2561	Viruses;Duplodnaviria;Heunggongvirae;Uroviricota;Caudoviricetes
GTDB_GCF_002879535.1_genomic.phages_lytic_sequence#3	NZ_PNOT02000292.1_Mesorhizobium_intechi_strain_BD68_c_371_len_T:4854,_whole_genome_shotgun_sequence	3	1	2561	Viruses;Duplodnaviria;Heunggongvirae;Uroviricota;Caudoviricetes
SPIRE_spire_mag_01618742.phages_lytic_sequence#3	k141_365900	3	1	2561	Viruses;Duplodnaviria;Heunggongvirae;Uroviricota;Caudoviricetes
SPIRE_spire_mag_01919686.phages_lytic_sequence#7	k141_618990	60	1	2561	Viruses;Duplodnaviria;Heunggongvirae;Uroviricota;Caudoviricetes
GTDB_GCF_013386825.1_genomic.phages_lysogenic_sequence#4	NZ_JACARC010000076.1_Pseudomonas_sp._IPO3778_IPO_3778_S47_L003_contig_76,_whole_genome_shotgun_sequence	30	1	2561	Viruses;Duplodnaviria;Heunggongvirae;Uroviricota;Caudoviricetes
SPIRE_spire_mag_01199887.phages_lytic_sequence#7	k141_26654	4	1	2561	Viruses;Duplodnaviria;Heunggongvirae;Uroviricota;Caudoviricetes
SPIRE_spire_mag_00525623.phages_lytic_sequence#21	k141_2552486	3	1	2561	Viruses;Duplodnaviria;Heunggongvirae;Uroviricota;Caudoviricetes
SPIRE_spire_mag_00185004.phages_lytic	k141_4577581	1	1	2561	Viruses;Duplodnaviria;Heunggongvirae;Uroviricota;Caudoviricetes
SPIRE_spire_mag_00765115.phages_lytic_sequence#3	k141_2551	5	1	2561	Viruses;Duplodnaviria;Heunggongvirae;Uroviricota;Caudoviricetes
SPIRE_spire_mag_02528647.phages_lytic_sequence#8	k141_312761	8	1	2561	Viruses;Duplodnaviria;Heunggongvirae;Uroviricota;Caudoviricetes
SPIRE_spire_mag_02205009.phages_lytic_sequence#5	k141_31357	3	1	2561	Viruses;Duplodnaviria;Heunggongvirae;Uroviricota;Caudoviricetes
GTDB_GCF_003635025.1_genomic.phages_lysogenic_sequence#3	NZ_RBXX01000002.1_Saccharopolyspora_antimicrobica_strain_DSM_45119_Ga0074777_12,_whole_genome_shotgun_sequence_fragment_74	26	1	2561	Viruses;Duplodnaviria;Heunggongvirae;Uroviricota;Caudoviricetes
SPIRE_spire_mag_02186006.phages_lysogenic_sequence#2	k141_644674	4	1	2561	Viruses;Duplodnaviria;Heunggongvirae;Uroviricota;Caudoviricetes
SPIRE_spire_mag_00423401.phages_lytic	k141_809515	2	1	2561	Viruses;Duplodnaviria;Heunggongvirae;Uroviricota;Caudoviricetes
SPIRE_spire_mag_02758073.phages_lysogenic	k141_652959	1	1	2561	Viruses;Duplodnaviria;Heunggongvirae;Uroviricota;Caudoviricetes
GTDB_GCA_012270485.1_genomic.phages_lytic_sequence#36	JAAXIF010000074.1_Sphingobacteriales_bacterium_isolate_SW22112_bin_1_NODE_14805_length_3834_cov_154.363588,_whole_genome_shotgun_sequence	4	1	2561	Viruses;Duplodnaviria;Heunggongvirae;Uroviricota;Caudoviricetes
SPIRE_spire_mag_02762287.phages_lytic_sequence#87	k141_974680	1	1	2561	Viruses;Duplodnaviria;Heunggongvirae;Uroviricota;Caudoviricetes
SPIRE_spire_mag_01958075.phages_lysogenic_sequence#2	k141_490861_fragment_2	21	1	2561	Viruses;Duplodnaviria;Heunggongvirae;Uroviricota;Caudoviricetes
SPIRE_spire_mag_01972980.phages_lytic_sequence#4	k141_559142	1	1	2561	Viruses;Duplodnaviria;Heunggongvirae;Uroviricota;Caudoviricetes
SPIRE_spire_mag_00841164.phages_lytic_sequence#20	k141_721244	1	1	2561	Viruses;Duplodnaviria;Heunggongvirae;Uroviricota;Caudoviricetes
GTDB_GCA_900317795.1_genomic.phages_lytic_sequence#3	ONIF01000328.1_uncultured_Clostridiales_bacterium_isolate_RUG327_genome_assembly,_contig:_scaffold_22866,_whole_genome_shotgun_sequence	2	1	2561	Viruses;Duplodnaviria;Heunggongvirae;Uroviricota;Caudoviricetes
NCBI_GCF_003254335.1_ASM325433v1_genomic.phages_lytic_sequence#3	NZ_QKZS01000029.1_Cereibacter_changlensis_strain_DSM_18774_LX76DRAFT_scaffold00029.29,_whole_genome_shotgun_sequence	15	1	2561	Viruses;Duplodnaviria;Heunggongvirae;Uroviricota;Caudoviricetes
GTDB_GCA_003695205.1_genomic.phages_lytic_sequence#2	RFIO01000159.1_DeltaPseudomonadota_bacterium_isolate_J078_k99_377169,_whole_genome_shotgun_sequence	1	1	2561	Viruses;Duplodnaviria;Heunggongvirae;Uroviricota;Caudoviricetes
SPIRE_spire_mag_02496209.phages_lytic_sequence#6	k141_38899	4	1	2561	Viruses;Duplodnaviria;Heunggongvirae;Uroviricota;Caudoviricetes
SPIRE_spire_mag_00866911.phages_lytic_sequence#2	k141_228961	7	1	2561	Viruses;Duplodnaviria;Heunggongvirae;Uroviricota;Caudoviricetes
GTDB_GCA_017397315.1_genomic.phages_lysogenic_sequence#2	JAFQJA010000023.1_Clostridia_bacterium_isolate_RGIG1864_Goat_Cecum-6__c584054,_whole_genome_shotgun_sequence_fragment_1	4	1	2561	Viruses;Duplodnaviria;Heunggongvirae;Uroviricota;Caudoviricetes
GTDB_GCF_014655595.1_genomic.phages_lysogenic_sequence#3	NZ_BNBL01000017.1_Streptomyces_griseocarneus_strain_JCM_4580_sequence17,_whole_genome_shotgun_sequence	28	1	2561	Viruses;Duplodnaviria;Heunggongvirae;Uroviricota;Caudoviricetes
GTDB_GCF_018449475.1_genomic.phages_lysogenic	NZ_JAHCQH010000015.1_Ancylobacter_sp._VKM_B-3255_GCM70008190_15,_whole_genome_shotgun_sequence_fragment_7	6	1	2561	Viruses;Duplodnaviria;Heunggongvirae;Uroviricota;Caudoviricetes
SPIRE_spire_mag_01830012.phages_lytic_sequence#34	k141_3978299	2	1	2561	Viruses;Duplodnaviria;Heunggongvirae;Uroviricota;Caudoviricetes
SPIRE_spire_mag_01121028.phages_lytic_sequence#9	k141_1859130	5	1	2561	Viruses;Duplodnaviria;Heunggongvirae;Uroviricota;Caudoviricetes
SPIRE_spire_mag_01764984.phages_lysogenic_sequence#2	k141_536285	9	1	2561	Viruses;Duplodnaviria;Heunggongvirae;Uroviricota;Caudoviricetes
SPIRE_spire_mag_00497195.phages_lytic_sequence#6	k141_577982	1	1	2561	Viruses;Duplodnaviria;Heunggongvirae;Uroviricota;Caudoviricetes
SPIRE_spire_mag_02366402.phages_lysogenic_sequence#2	k141_444844	24	1	2561	Viruses;Duplodnaviria;Heunggongvirae;Uroviricota;Caudoviricetes
SPIRE_spire_mag_01202597.phages_lytic_sequence#6	k141_51499	28	1	2561	Viruses;Duplodnaviria;Heunggongvirae;Uroviricota;Caudoviricetes
GTDB_GCF_002127535.1_genomic.phages_lysogenic_sequence#7	NZ_MUBJ01000024.1_Xenorhabdus_vietnamensis_strain_DSM_22392_Xvie_24,_whole_genome_shotgun_sequence_fragment_1	30	1	2561	Viruses;Duplodnaviria;Heunggongvirae;Uroviricota;Caudoviricetes
SPIRE_spire_mag_01101424.phages_lytic	k141_1346243	1	1	2561	Viruses;Duplodnaviria;Heunggongvirae;Uroviricota;Caudoviricetes
SPIRE_spire_mag_02402495.phages_lysogenic	k141_236219_fragment_2	1	1	2561	Viruses;Duplodnaviria;Heunggongvirae;Uroviricota;Caudoviricetes
SPIRE_specI_v4_32957.phages_lytic	2053516.SAMN10605995.SKKO01000232_MAG:_Balneolaceae_bacterium_isolate_CSSed162cmA_161_CSSed16-2cmA-44238,_whole_genome_shotgun_sequence	1	1	2561	Viruses;Duplodnaviria;Heunggongvirae;Uroviricota;Caudoviricetes
SPIRE_spire_mag_01818734.phages_lytic	k119_51067	1	1	2561	Viruses;Duplodnaviria;Heunggongvirae;Uroviricota;Caudoviricetes
SPIRE_spire_mag_02604242.phages_lytic_sequence#3	k141_25757	4	1	2561	Viruses;Duplodnaviria;Heunggongvirae;Uroviricota;Caudoviricetes
GTDB_GCA_002729595.1_genomic.phages_lytic_sequence#4	PBYL01000176.1_MAG:_Thalassobius_sp._isolate_NP30_MHASMcontig_936702,_whole_genome_shotgun_sequence	2	1	2561	Viruses;Duplodnaviria;Heunggongvirae;Uroviricota;Caudoviricetes
SPIRE_spire_mag_00371860.phages_lysogenic	k119_19089_fragment_2	6	1	2561	Viruses;Duplodnaviria;Heunggongvirae;Uroviricota;Caudoviricetes
GTDB_GCF_008033445.1_genomic.phages_lysogenic	NZ_VNKO01000021.1_Vulcaniibacterium_sp._R-5-52-3_Scaffold21,_whole_genome_shotgun_sequence_fragment_1	21	1	2561	Viruses;Duplodnaviria;Heunggongvirae;Uroviricota;Caudoviricetes
SPIRE_spire_mag_02506529.phages_lytic	k141_434193	5	1	2561	Viruses;Duplodnaviria;Heunggongvirae;Uroviricota;Caudoviricetes
SPIRE_spire_mag_02476126.phages_lytic_sequence#7	k141_290774	3	1	2561	Viruses;Duplodnaviria;Heunggongvirae;Uroviricota;Caudoviricetes
GTDB_GCF_000719555.1_genomic.phages_lysogenic	NZ_JOGX01000025.1_Streptomyces_sp._NRRL_F-5727_contig25.1,_whole_genome_shotgun_sequence_fragment_2	15	1	2561	Viruses;Duplodnaviria;Heunggongvirae;Uroviricota;Caudoviricetes
SPIRE_spire_mag_02441447.phages_lytic	k141_122553	3	1	2561	Viruses;Duplodnaviria;Heunggongvirae;Uroviricota;Caudoviricetes
SPIRE_spire_mag_01763295.phages_lytic_sequence#3	k141_872043	15	1	2561	Viruses;Duplodnaviria;Heunggongvirae;Uroviricota;Caudoviricetes
SPIRE_spire_mag_01572512.phages_lytic_sequence#2	k141_1247087	5	1	2561	Viruses;Duplodnaviria;Heunggongvirae;Uroviricota;Caudoviricetes
SPIRE_specI_v4_14356.phages_lytic_sequence#7	165186.SAMEA6151201.CACZYP010000088_uncultured_Ruminococcus_sp._isolate_RUG13064_genome_assembly,_contig:_RUG13064_asm_88,_whole_genome_shotgun_sequence	4	1	2561	Viruses;Duplodnaviria;Heunggongvirae;Uroviricota;Caudoviricetes
SPIRE_spire_mag_00919463.phages_lytic_sequence#3	k119_135999	4	1	2561	Viruses;Duplodnaviria;Heunggongvirae;Uroviricota;Caudoviricetes
SPIRE_spire_mag_02174000.phages_lytic_sequence#4	k141_610940	8	1	2561	Viruses;Duplodnaviria;Heunggongvirae;Uroviricota;Caudoviricetes
NCBI_GCF_020531845.1_ASM2053184v1_genomic.phages_lysogenic	NZ_JAJAVF010000003.1_Methylobacillus_methanolivorans_strain_VKM_B-3037_platanus_K_25_97_3,_whole_genome_shotgun_sequence_fragment_1	2	1	2561	Viruses;Duplodnaviria;Heunggongvirae;Uroviricota;Caudoviricetes
SPIRE_spire_mag_01585787.phages_lysogenic_sequence#3	k141_181512_fragment_1	31	1	2561	Viruses;Duplodnaviria;Heunggongvirae;Uroviricota;Caudoviricetes
SPIRE_spire_mag_01487377.phages_lytic	k141_2873833	1	1	2561	Viruses;Duplodnaviria;Heunggongvirae;Uroviricota;Caudoviricetes
GTDB_GCA_013139755.1_genomic.phages_lytic_sequence#11	WTAG01000220.1_Methylomarinum_sp._isolate_GLR15_c_000000857350,_whole_genome_shotgun_sequence	3	1	8016	Viruses;Monodnaviria;Loebvirae;Hofneiviricota;Faserviricetes;Tubulavirales;Inoviridae
SPIRE_spire_mag_02016699.phages_lytic_sequence#2	k141_823243	1	1	2561	Viruses;Duplodnaviria;Heunggongvirae;Uroviricota;Caudoviricetes
GTDB_GCF_014203965.1_genomic.phages_lysogenic_sequence#2	NZ_JACHKE010000001.1_Sphingobium_sp._B9G5A_Ga0417181_01,_whole_genome_shotgun_sequence_fragment_21	18	1	2561	Viruses;Duplodnaviria;Heunggongvirae;Uroviricota;Caudoviricetes
SPIRE_spire_mag_02516665.phages_lytic_sequence#5	k141_60175	1	1	11308	Viruses;Duplodnaviria;Heunggongvirae;Uroviricota;Caudoviricetes;Vilmaviridae
SPIRE_spire_mag_01380813.phages_lytic_sequence#3	k141_341841	2	1	2561	Viruses;Duplodnaviria;Heunggongvirae;Uroviricota;Caudoviricetes
SPIRE_spire_mag_01416939.phages_lytic_sequence#19	k141_774058	1	1	2561	Viruses;Duplodnaviria;Heunggongvirae;Uroviricota;Caudoviricetes
GTDB_GCF_900187455.1_genomic.phages_lysogenic_sequence#6	NZ_FYDX01000018.1_Pseudomonas_sp._Irchel_3E13_isolate_Pseudomonas_sp._Irchel_3E13,_whole_genome_shotgun_sequence_fragment_1	34	1	2561	Viruses;Duplodnaviria;Heunggongvirae;Uroviricota;Caudoviricetes
SPIRE_spire_mag_00278791.phages_lytic_sequence#2	k141_696827	6	1	2561	Viruses;Duplodnaviria;Heunggongvirae;Uroviricota;Caudoviricetes
SPIRE_specI_v4_00194.phages_lysogenic_sequence#2	1003200.SAMN02471472.GL982453_Achromobacter_insuavis_AXX-A_genomic_scaffold_scaffold00003,_whole_genome_shotgun_sequence_fragment_35	28	1	2561	Viruses;Duplodnaviria;Heunggongvirae;Uroviricota;Caudoviricetes
SPIRE_spire_mag_00033260.phages_lytic_sequence#77	k133_106233	2	1	2561	Viruses;Duplodnaviria;Heunggongvirae;Uroviricota;Caudoviricetes
SPIRE_spire_mag_01800155.phages_lytic	k141_287163	3	1	2561	Viruses;Duplodnaviria;Heunggongvirae;Uroviricota;Caudoviricetes
SPIRE_spire_mag_00848674.phages_lytic_sequence#8	k109_14129	2	1	2561	Viruses;Duplodnaviria;Heunggongvirae;Uroviricota;Caudoviricetes
GTDB_GCA_017428625.1_genomic.phages_lysogenic	JAFRQM010000025.1_Clostridia_bacterium_isolate_RGIG2708_Goat_Omasum-4__c270474,_whole_genome_shotgun_sequence_fragment_2	31	1	2561	Viruses;Duplodnaviria;Heunggongvirae;Uroviricota;Caudoviricetes
SPIRE_spire_mag_00520945.phages_lytic_sequence#2	k141_942428	2	1	2561	Viruses;Duplodnaviria;Heunggongvirae;Uroviricota;Caudoviricetes
SPIRE_spire_mag_01719079.phages_lytic	k141_2256614	1	1	2561	Viruses;Duplodnaviria;Heunggongvirae;Uroviricota;Caudoviricetes
GTDB_GCA_002439665.1_genomic.phages_lytic_sequence#2	DJPC01000106.1_TPA_asm:_Dialister_sp._UBA6422_UBA6422_contig_52911,_whole_genome_shotgun_sequence	6	1	2561	Viruses;Duplodnaviria;Heunggongvirae;Uroviricota;Caudoviricetes
SPIRE_specI_v4_11195.phages_lysogenic	1895752.SAMN05660596.MKVB01000002_MAG:_Devosia_sp._66-14_SCNpilot_cont_300_bf_scaffold_147,_whole_genome_shotgun_sequence_fragment_4	10	1	2561	Viruses;Duplodnaviria;Heunggongvirae;Uroviricota;Caudoviricetes
SPIRE_spire_mag_02515982.phages_lytic_sequence#3	k141_483923	1	1	2561	Viruses;Duplodnaviria;Heunggongvirae;Uroviricota;Caudoviricetes
GTDB_GCF_006874585.1_genomic.phages_lysogenic_sequence#5	NZ_CP029761.1_Sphingomonas_sp._IC081_chromosome_C1,_complete_sequence_fragment_41	23	1	2561	Viruses;Duplodnaviria;Heunggongvirae;Uroviricota;Caudoviricetes
SPIRE_spire_mag_01122298.phages_lytic	k141_162345	4	1	2561	Viruses;Duplodnaviria;Heunggongvirae;Uroviricota;Caudoviricetes
GTDB_GCF_001865245.1_genomic.phages_lysogenic	NZ_MKXB01000084.1_Streptomyces_sp._CC53_NODE_186_length_64103_cov_144.844696,_whole_genome_shotgun_sequence_fragment_1	26	1	2561	Viruses;Duplodnaviria;Heunggongvirae;Uroviricota;Caudoviricetes
SPIRE_spire_mag_02762287.phages_lytic_sequence#17	k141_168306	2	1	2561	Viruses;Duplodnaviria;Heunggongvirae;Uroviricota;Caudoviricetes
SPIRE_specI_v4_04139.phages_lysogenic_sequence#2	2721099.SAMEA7202150.CAJFEE010000036_Candidatus_Harrysmithimonas_galli_isolate_Chicken_11_mag_32_genome_assembly,_contig:_MAGpy_11413_11_idba_bin_32_fascaffold_6532,_whole_genome_shotgun_sequence	11	1	2561	Viruses;Duplodnaviria;Heunggongvirae;Uroviricota;Caudoviricetes
SPIRE_spire_mag_01689146.phages_lytic_sequence#2	k141_1348771	5	1	2561	Viruses;Duplodnaviria;Heunggongvirae;Uroviricota;Caudoviricetes
SPIRE_spire_mag_00052996.phages_lytic_sequence#30	k133_3722663	5	1	2561	Viruses;Duplodnaviria;Heunggongvirae;Uroviricota;Caudoviricetes
SPIRE_spire_mag_00880698.phages_lytic	k141_90807	14	1	2561	Viruses;Duplodnaviria;Heunggongvirae;Uroviricota;Caudoviricetes
SPIRE_spire_mag_00867145.phages_lysogenic	k141_1421705	2	1	2561	Viruses;Duplodnaviria;Heunggongvirae;Uroviricota;Caudoviricetes
SPIRE_spire_mag_01581837.phages_lytic_sequence#80	k141_47458	3	1	2561	Viruses;Duplodnaviria;Heunggongvirae;Uroviricota;Caudoviricetes
GTDB_GCF_000701705.1_genomic.phages_lysogenic_sequence#6	NZ_JNJP01000003.1_Bilophila_wadsworthia_ATCC_49260_T370DRAFT_scaffold00003.3_C,_whole_genome_shotgun_sequence_fragment_4	19	0.9841	2561	Viruses;Duplodnaviria;Heunggongvirae;Uroviricota;Caudoviricetes
GTDB_GCA_902798705.1_genomic.phages_lysogenic	CADBXS010000001.1_uncultured_Bacteroidales_bacterium_isolate_RUG14395_genome_assembly,_contig:_RUG14395_asm_1,_whole_genome_shotgun_sequence_fragment_1	31	1	2561	Viruses;Duplodnaviria;Heunggongvirae;Uroviricota;Caudoviricetes
SPIRE_spire_mag_02442337.phages_lytic_sequence#10	k141_636720	4	1	2561	Viruses;Duplodnaviria;Heunggongvirae;Uroviricota;Caudoviricetes
GTDB_GCA_010027605.1_genomic.phages_lytic_sequence#2	RGUW01000095.1_Synechococcaceae_bacterium_WB9_2_112_contig_100_94,_whole_genome_shotgun_sequence	2	1	2561	Viruses;Duplodnaviria;Heunggongvirae;Uroviricota;Caudoviricetes
SPIRE_specI_v4_15412.phages_lysogenic_sequence#2	2749088.SAMN15407416.JACBWY010000092_Streptomyces_sp._W18L9_92,_whole_genome_shotgun_sequence	1	1	2561	Viruses;Duplodnaviria;Heunggongvirae;Uroviricota;Caudoviricetes
GTDB_GCA_017847875.1_genomic.phages_lysogenic	JAGASN010000001.1_Oscillospiraceae_bacterium_isolate_RGIG8734_Water_deer_Colon-4__c15432,_whole_genome_shotgun_sequence_fragment_2	12	1	2561	Viruses;Duplodnaviria;Heunggongvirae;Uroviricota;Caudoviricetes
GTDB_GCA_002928495.1_genomic.phages_lytic	PERF01000173.1_Methylobacter_sp._isolate_WM.3.3_WM_1011656_3073,_whole_genome_shotgun_sequence	3	1	2561	Viruses;Duplodnaviria;Heunggongvirae;Uroviricota;Caudoviricetes
SPIRE_spire_mag_01600079.phages_lysogenic_sequence#3	k141_1191151_fragment_3	5	1	2561	Viruses;Duplodnaviria;Heunggongvirae;Uroviricota;Caudoviricetes
SPIRE_spire_mag_02398416.phages_lytic	k141_747369	9	1	2561	Viruses;Duplodnaviria;Heunggongvirae;Uroviricota;Caudoviricetes
SPIRE_spire_mag_01191270.phages_lysogenic	k141_74640_fragment_2	31	0.9849	2561	Viruses;Duplodnaviria;Heunggongvirae;Uroviricota;Caudoviricetes
GTDB_GCA_012839235.1_genomic.phages_lytic	DUNS01000093.1_MAG_TPA_asm:_Clostridiales_bacterium_isolate_AS08sgBPME_106_106944_AS08,_whole_genome_shotgun_sequence	2	1	2561	Viruses;Duplodnaviria;Heunggongvirae;Uroviricota;Caudoviricetes
SPIRE_spire_mag_02522323.phages_lytic_sequence#3	k141_68055	4	1	2561	Viruses;Duplodnaviria;Heunggongvirae;Uroviricota;Caudoviricetes
SPIRE_spire_mag_01813361.phages_lytic_sequence#6	k141_148312	1	1	2561	Viruses;Duplodnaviria;Heunggongvirae;Uroviricota;Caudoviricetes
SPIRE_spire_mag_02407569.phages_lysogenic	k141_393767	3	1	2561	Viruses;Duplodnaviria;Heunggongvirae;Uroviricota;Caudoviricetes
SPIRE_spire_mag_02757744.phages_lytic_sequence#4	k141_886285	2	1	2561	Viruses;Duplodnaviria;Heunggongvirae;Uroviricota;Caudoviricetes
SPIRE_specI_v4_04571.phages_lysogenic	82633.SAMN20858517.JAIMCF010000004_Cupriavidus_pauculus_strain_HI2903_NODE_4_length_384222_cov_6.310642,_whole_genome_shotgun_sequence_fragment_1	30	1	2561	Viruses;Duplodnaviria;Heunggongvirae;Uroviricota;Caudoviricetes
SPIRE_spire_mag_02177647.phages_lytic	k141_595988	23	1	2561	Viruses;Duplodnaviria;Heunggongvirae;Uroviricota;Caudoviricetes
NCBI_GCF_003115815.1_ASM311581v1_genomic.phages_lysogenic_sequence#5	NZ_QDKJ01000019.1_Brenneria_roseae_subsp._americana_strain_LMG_27715_scaffold19,_whole_genome_shotgun_sequence_fragment_1	7	1	2561	Viruses;Duplodnaviria;Heunggongvirae;Uroviricota;Caudoviricetes
SPIRE_spire_mag_01824650.phages_lytic_sequence#2	k141_2947688	1	1	2561	Viruses;Duplodnaviria;Heunggongvirae;Uroviricota;Caudoviricetes
GTDB_GCA_017447325.1_genomic.phages_lysogenic	JAFSNU010000044.1_Synergistaceae_bacterium_isolate_RGIG3311_Goat_Reticulum-5__c55794,_whole_genome_shotgun_sequence	3	1	2561	Viruses;Duplodnaviria;Heunggongvirae;Uroviricota;Caudoviricetes
GTDB_GCA_011330835.1_genomic.phages_lytic	DRPO01000469.1_TPA_asm:_GammaPseudomonadota_bacterium_isolate_HyVt-560_HyVt-560_k145_601942,_whole_genome_shotgun_sequence	4	1	2561	Viruses;Duplodnaviria;Heunggongvirae;Uroviricota;Caudoviricetes
GTDB_GCA_902812425.1_genomic.phages_lytic_sequence#12	CADDZK010000265.1_Actinobacteria_bacterium_isolate_28_genome_assembly,_contig:_NODE_11285_length_5716_cov_2.673108,_whole_genome_shotgun_sequence	4	1	2561	Viruses;Duplodnaviria;Heunggongvirae;Uroviricota;Caudoviricetes
GTDB_GCF_001984825.2_genomic.phages_lysogenic	NZ_CP043318.1_Enterobacter_chengduensis_strain_WCHECl-C4_=_WCHECh050004_chromosome,_complete_genome_fragment_11	56	1	2561	Viruses;Duplodnaviria;Heunggongvirae;Uroviricota;Caudoviricetes
SPIRE_spire_mag_02552095.phages_lytic	k141_328556	26	1	2561	Viruses;Duplodnaviria;Heunggongvirae;Uroviricota;Caudoviricetes
SPIRE_specI_v4_30755.phages_lytic_sequence#2	2268199.SAMN12581812.WQYX01000153_MAG:_Polyangiaceae_bacterium_isolate_Emb289P4bin34_Ga0123357_10043248,_whole_genome_shotgun_sequence	3	1	2561	Viruses;Duplodnaviria;Heunggongvirae;Uroviricota;Caudoviricetes
SPIRE_spire_mag_02178376.phages_lytic_sequence#2	k141_921003	1	1	2561	Viruses;Duplodnaviria;Heunggongvirae;Uroviricota;Caudoviricetes
SPIRE_spire_mag_02976694.phages_lysogenic	k141_146264	7	1	2561	Viruses;Duplodnaviria;Heunggongvirae;Uroviricota;Caudoviricetes
GTDB_GCF_001546115.1_genomic.phages_lysogenic_sequence#2	NZ_KQ955208.1_Paracoccus_aminovorans_strain_HPD-2_Scaffold1,_whole_genome_shotgun_sequence_fragment_15	21	1	2561	Viruses;Duplodnaviria;Heunggongvirae;Uroviricota;Caudoviricetes
NCBI_GCF_016599835.1_ASM1659983v1_genomic.phages_lysogenic_sequence#2	NZ_CP067018.1_Elizabethkingia_bruuniana_strain_FDAARGOS_1031_chromosome,_complete_genome_fragment_50	37	1	2561	Viruses;Duplodnaviria;Heunggongvirae;Uroviricota;Caudoviricetes
SPIRE_spire_mag_00861158.phages_lytic_sequence#5	k141_220490	2	1	2561	Viruses;Duplodnaviria;Heunggongvirae;Uroviricota;Caudoviricetes
SPIRE_spire_mag_00053196.phages_lysogenic	k133_2075144	1	1	2561	Viruses;Duplodnaviria;Heunggongvirae;Uroviricota;Caudoviricetes
SPIRE_spire_mag_02520145.phages_lytic	k141_179429	1	1	2561	Viruses;Duplodnaviria;Heunggongvirae;Uroviricota;Caudoviricetes
SPIRE_spire_mag_00786171.phages_lytic_sequence#23	k141_572721	2	0.5714	5797	Viruses;Duplodnaviria;Heunggongvirae;Uroviricota;Caudoviricetes;Crassvirales
GTDB_GCA_017861365.1_genomic.phages_lysogenic_sequence#3	JAGFXR010000011.1_Oscillospiraceae_bacterium_isolate_CTSoil_067_scaffold_238,_whole_genome_shotgun_sequence_fragment_1	13	1	2561	Viruses;Duplodnaviria;Heunggongvirae;Uroviricota;Caudoviricetes
SPIRE_specI_v4_41089.phages_lysogenic	1221379.SAMEA7202417.CAJFTA010000005_uncultured_Pseudoflavonifractor_sp._isolate_Chicken_4_mag_10_genome_assembly,_contig:_MAGpy_11413_4_idba_bin_10_fascaffold_539,_whole_genome_shotgun_sequence_fragment_1	14	1	2561	Viruses;Duplodnaviria;Heunggongvirae;Uroviricota;Caudoviricetes
SPIRE_spire_mag_02567855.phages_lysogenic_sequence#2	k141_770199_fragment_1	3	0.8107	2561	Viruses;Duplodnaviria;Heunggongvirae;Uroviricota;Caudoviricetes
GTDB_GCA_910584255.1_genomic.phages_lytic	CAJTXV010000029.1_TPA_asm:_uncultured_Bacilli_bacterium_isolate_MGBC119928_genome_assembly,_contig:_MGBC119928.29,_whole_genome_shotgun_sequence	9	1	2561	Viruses;Duplodnaviria;Heunggongvirae;Uroviricota;Caudoviricetes
SPIRE_spire_mag_02437512.phages_lytic_sequence#7	k141_232505	1	1	2561	Viruses;Duplodnaviria;Heunggongvirae;Uroviricota;Caudoviricetes
GTDB_GCF_000715505.1_genomic.phages_lytic	NZ_JHEH01000065.1_Thioclava_dalianensis_strain_DLFJ1-1_contig65,_whole_genome_shotgun_sequence	2	1	2561	Viruses;Duplodnaviria;Heunggongvirae;Uroviricota;Caudoviricetes
NCBI_GCF_902164725.1_25426_7_251_genomic.phages_lysogenic	NZ_LR607338.1_Pseudescherichia_vulneris_strain_4928STDY7071515_chromosome_1_fragment_4	23	1	2561	Viruses;Duplodnaviria;Heunggongvirae;Uroviricota;Caudoviricetes
SPIRE_spire_mag_02035945.phages_lytic	k141_83528	1	1	2561	Viruses;Duplodnaviria;Heunggongvirae;Uroviricota;Caudoviricetes
SPIRE_specI_v4_40772.phages_lytic	344338.SAMEA7846963.CAJLIW010000001_TPA_asm:_uncultured_Bacillota_bacterium_isolate_ERR1600675-bin.10_genome_assembly,_contig:_NODE_1099_length_43277_cov_15.476956,_whole_genome_shotgun_sequence	16	0.9487	2561	Viruses;Duplodnaviria;Heunggongvirae;Uroviricota;Caudoviricetes
SPIRE_spire_mag_02590916.phages_lytic_sequence#70	k141_186672	9	1	2561	Viruses;Duplodnaviria;Heunggongvirae;Uroviricota;Caudoviricetes
SPIRE_spire_mag_01673306.phages_lytic_sequence#10	k141_47319	1	1	2561	Viruses;Duplodnaviria;Heunggongvirae;Uroviricota;Caudoviricetes
NCBI_GCF_900100775.1_IMG-taxon_2675903695_annotated_assembly_genomic.phages_lytic	NZ_FNCK01000017.1_Facklamia_miroungae_strain_ATCC_BAA-466,_whole_genome_shotgun_sequence	1	1	2561	Viruses;Duplodnaviria;Heunggongvirae;Uroviricota;Caudoviricetes
GTDB_GCA_017514975.1_genomic.phages_lysogenic_sequence#2	JAFWIF010000025.1_Candidatus_Saccharibacteria_bacterium_isolate_RGIG5763_Sheep_Ileum-4__c192840,_whole_genome_shotgun_sequence	5	1	2561	Viruses;Duplodnaviria;Heunggongvirae;Uroviricota;Caudoviricetes
SPIRE_spire_mag_00726715.phages_lytic_sequence#16	k141_1497990	1	1	2561	Viruses;Duplodnaviria;Heunggongvirae;Uroviricota;Caudoviricetes
GTDB_GCF_002927045.1_genomic.phages_lysogenic	NZ_PRDW01000007.1_Mycetohabitans_endofungorum_strain_HKI456_Ga0139053_107,_whole_genome_shotgun_sequence_fragment_2	35	1	2561	Viruses;Duplodnaviria;Heunggongvirae;Uroviricota;Caudoviricetes
SPIRE_spire_mag_02429843.phages_lytic_sequence#3	k141_534998	1	1	2561	Viruses;Duplodnaviria;Heunggongvirae;Uroviricota;Caudoviricetes
SPIRE_spire_mag_01882208.phages_lytic_sequence#3	k115_65901	5	1	2561	Viruses;Duplodnaviria;Heunggongvirae;Uroviricota;Caudoviricetes
GTDB_GCA_002733865.1_genomic.phages_lysogenic	NVXM01000024.1_Sphingopyxis_sp._isolate_NORP11_Contig_source1382A_13918,_whole_genome_shotgun_sequence	5	1	2561	Viruses;Duplodnaviria;Heunggongvirae;Uroviricota;Caudoviricetes
GTDB_GCA_001709035.1_genomic.phages_lysogenic	LVKA01000008.1_Candidatus_Thiodiazotropha_endoloripes_isolate_G_E_NODE_1_length_1221007_cov_62.6862_ID_1,_whole_genome_shotgun_sequence_fragment_3	25	1	2561	Viruses;Duplodnaviria;Heunggongvirae;Uroviricota;Caudoviricetes
SPIRE_spire_mag_02597441.phages_lytic_sequence#144	k141_293224	9	1	2561	Viruses;Duplodnaviria;Heunggongvirae;Uroviricota;Caudoviricetes
NCBI_GCF_947251575.1_ilYpoPlub1.Wolbachia_sp_1.1_genomic.phages_lysogenic_sequence#3	NZ_OX366353.1_Wolbachia_endosymbiont_(group_A)_of_Yponomeuta_plumbellus_isolate_26583_chromosome_1_fragment_22	19	1	2561	Viruses;Duplodnaviria;Heunggongvirae;Uroviricota;Caudoviricetes
SPIRE_spire_mag_00722391.phages_lysogenic	k141_273705	26	1	2561	Viruses;Duplodnaviria;Heunggongvirae;Uroviricota;Caudoviricetes
GTDB_GCF_902825225.1_genomic.phages_lytic_sequence#2	NZ_CADEAK010000042.1_Bartonella_vinsonii_subsp._berkhoffii_ATCC_51672_strain_CIP_104960,_whole_genome_shotgun_sequence	1	1	2561	Viruses;Duplodnaviria;Heunggongvirae;Uroviricota;Caudoviricetes
SPIRE_spire_mag_01615326.phages_lytic_sequence#8	k141_139918	2	1	2561	Viruses;Duplodnaviria;Heunggongvirae;Uroviricota;Caudoviricetes
SPIRE_spire_mag_02597441.phages_lytic_sequence#299	k141_289979	3	1	2561	Viruses;Duplodnaviria;Heunggongvirae;Uroviricota;Caudoviricetes
SPIRE_specI_v4_08892.phages_lytic_sequence#6	2030927.SAMN18352256.JAGXLC010000210_Bacteroidales_bacterium_isolate_GSL_GSL3510_6_NODE_1751_length_7433_cov_5.26376,_whole_genome_shotgun_sequence	7	1	2561	Viruses;Duplodnaviria;Heunggongvirae;Uroviricota;Caudoviricetes
SPIRE_spire_mag_01795213.phages_lysogenic	k141_1335	35	1	2561	Viruses;Duplodnaviria;Heunggongvirae;Uroviricota;Caudoviricetes
SPIRE_spire_mag_01920433.phages_lytic	k141_35322	7	1	2561	Viruses;Duplodnaviria;Heunggongvirae;Uroviricota;Caudoviricetes
GTDB_GCA_017302775.1_genomic.phages_lytic_sequence#7	JAFLDC010000508.1_Sphingomonadales_bacterium_isolate_UWPOB_SPHING1_gnl_X_HNAODOKD_508,_whole_genome_shotgun_sequence	6	1	2561	Viruses;Duplodnaviria;Heunggongvirae;Uroviricota;Caudoviricetes
GTDB_GCF_902459745.1_genomic.phages_lysogenic	NZ_CABPSJ010000002.1_Pandoraea_communis_strain_LMG_31110,_whole_genome_shotgun_sequence_fragment_2	43	1	2561	Viruses;Duplodnaviria;Heunggongvirae;Uroviricota;Caudoviricetes
GTDB_GCF_000484695.1_genomic.phages_lytic_sequence#4	NZ_AXVR01000142.1_Salinispora_cortesiana_strain_CNY-202_K228DRAFT_scaffold00142.142_C,_whole_genome_shotgun_sequence	1	1	2561	Viruses;Duplodnaviria;Heunggongvirae;Uroviricota;Caudoviricetes
SPIRE_spire_mag_00496703.phages_lytic_sequence#2	k141_2266382	4	1	2561	Viruses;Duplodnaviria;Heunggongvirae;Uroviricota;Caudoviricetes
SPIRE_spire_mag_00142689.phages_lytic_sequence#3	k141_505839	1	1	2561	Viruses;Duplodnaviria;Heunggongvirae;Uroviricota;Caudoviricetes
SPIRE_spire_mag_02986931.phages_lytic_sequence#2	k141_7214	6	1	5797	Viruses;Duplodnaviria;Heunggongvirae;Uroviricota;Caudoviricetes;Crassvirales
SPIRE_spire_mag_02195144.phages_lytic_sequence#14	k141_12489	1	1	2561	Viruses;Duplodnaviria;Heunggongvirae;Uroviricota;Caudoviricetes
GTDB_GCA_017538465.1_genomic.phages_lytic	JAFYIW010000155.1_Victivallales_bacterium_isolate_RGIG7131_Water_buffalos_Abomasum-4__c466955,_whole_genome_shotgun_sequence	3	1	2561	Viruses;Duplodnaviria;Heunggongvirae;Uroviricota;Caudoviricetes
GTDB_GCF_002735695.1_genomic.phages_lytic_sequence#8	NZ_PDZH01000181.1_Chitinimonas_sp._BJB300_NODE_181_length_5760_cov_44.159063,_whole_genome_shotgun_sequence	6	1	2561	Viruses;Duplodnaviria;Heunggongvirae;Uroviricota;Caudoviricetes
GTDB_GCA_003554915.1_genomic.phages_lytic_sequence#6	PWHM01000118.1_Candidatus_Nealsonbacteria_bacterium_isolate_T1Sed10_127_T1-Sed10-C48141,_whole_genome_shotgun_sequence	3	1	2561	Viruses;Duplodnaviria;Heunggongvirae;Uroviricota;Caudoviricetes
SPIRE_specI_v4_01380.phages_lytic	1262781.PRJEB769.HF985839_Clostridium_sp._CAG:226_genomic_scaffold,_scf89,_whole_genome_shotgun_sequence	11	1	2561	Viruses;Duplodnaviria;Heunggongvirae;Uroviricota;Caudoviricetes
GTDB_GCA_003553305.1_genomic.phages_lytic_sequence#4	PWEB01000207.1_MAG:_Syntrophomonadaceae_bacterium_isolate_T1Sed10_93_T1-Sed10-C29329,_whole_genome_shotgun_sequence	2	1	2561	Viruses;Duplodnaviria;Heunggongvirae;Uroviricota;Caudoviricetes
SPIRE_spire_mag_02088401.phages_lytic	k141_2030084	4	1	2561	Viruses;Duplodnaviria;Heunggongvirae;Uroviricota;Caudoviricetes
GTDB_GCA_016795345.1_genomic.phages_lysogenic_sequence#2	JAEUHO010000154.1_Planctomycetia_bacterium_isolate_new_MAG-19_k141_4315370,_whole_genome_shotgun_sequence	2	1	2561	Viruses;Duplodnaviria;Heunggongvirae;Uroviricota;Caudoviricetes
SPIRE_spire_mag_02204736.phages_lytic_sequence#2	k141_783920	1	1	2561	Viruses;Duplodnaviria;Heunggongvirae;Uroviricota;Caudoviricetes
GTDB_GCF_000730665.1_genomic.phages_lysogenic	NZ_BBIV01000036.1_Pseudomonas_plecoglossicida_NBRC_103162_=_DSM_15088_strain_NBRC_103162,_whole_genome_shotgun_sequence_fragment_1	33	1	2561	Viruses;Duplodnaviria;Heunggongvirae;Uroviricota;Caudoviricetes
SPIRE_spire_mag_01762198.phages_lytic	k141_3018017	14	1	2561	Viruses;Duplodnaviria;Heunggongvirae;Uroviricota;Caudoviricetes
GTDB_GCF_001486585.1_genomic.phages_lysogenic_sequence#4	NZ_LN909039.1_Paenibacillus_senegalimassiliensis_strain_SIT18,_whole_genome_shotgun_sequence	4	1	2561	Viruses;Duplodnaviria;Heunggongvirae;Uroviricota;Caudoviricetes
GTDB_GCF_007035645.1_genomic.phages_lysogenic_sequence#2	NZ_AP019632.1_Enterobacter_asburiae_strain_1808-013_chromosome,_complete_genome_fragment_7	45	1	2561	Viruses;Duplodnaviria;Heunggongvirae;Uroviricota;Caudoviricetes
SPIRE_spire_mag_00493484.phages_lytic_sequence#2	k141_476252	3	1	2561	Viruses;Duplodnaviria;Heunggongvirae;Uroviricota;Caudoviricetes
SPIRE_spire_mag_01129425.phages_lytic_sequence#2	k119_356673	9	1	2561	Viruses;Duplodnaviria;Heunggongvirae;Uroviricota;Caudoviricetes
GTDB_GCF_900167065.1_genomic.phages_lysogenic_sequence#3	NZ_FUYA01000001.1_Desulfovibrio_bizertensis_DSM_18034,_whole_genome_shotgun_sequence_fragment_1	10	1	2561	Viruses;Duplodnaviria;Heunggongvirae;Uroviricota;Caudoviricetes
SPIRE_spire_mag_00405144.phages_lytic_sequence#6	k119_233470	35	1	2561	Viruses;Duplodnaviria;Heunggongvirae;Uroviricota;Caudoviricetes
SPIRE_spire_mag_00487643.phages_lysogenic	k141_1165983_fragment_1	5	1	2561	Viruses;Duplodnaviria;Heunggongvirae;Uroviricota;Caudoviricetes
SPIRE_spire_mag_02374238.phages_lysogenic	k141_15856_fragment_3	3	1	2561	Viruses;Duplodnaviria;Heunggongvirae;Uroviricota;Caudoviricetes
GTDB_GCA_002686465.1_genomic.phages_lytic_sequence#6	NZCP01000059.1_Candidatus_Woesebacteria_bacterium_isolate_ARS1183_MHASMcontig_224231,_whole_genome_shotgun_sequence	7	1	2561	Viruses;Duplodnaviria;Heunggongvirae;Uroviricota;Caudoviricetes
SPIRE_spire_mag_01582797.phages_lytic_sequence#49	k141_218323	1	1	2561	Viruses;Duplodnaviria;Heunggongvirae;Uroviricota;Caudoviricetes
SPIRE_spire_mag_02740520.phages_lytic_sequence#5	k141_11696	8	1	2561	Viruses;Duplodnaviria;Heunggongvirae;Uroviricota;Caudoviricetes
SPIRE_spire_mag_02088354.phages_lytic_sequence#4	k141_1153797	9	1	2561	Viruses;Duplodnaviria;Heunggongvirae;Uroviricota;Caudoviricetes
SPIRE_spire_mag_01948187.phages_lysogenic	k141_160674_fragment_1	2	1	1	Viruses
SPIRE_spire_mag_01921666.phages_lytic	k141_37601	2	1	2561	Viruses;Duplodnaviria;Heunggongvirae;Uroviricota;Caudoviricetes
GTDB_GCF_003627795.1_genomic.phages_lysogenic	NZ_CP032684.1_Rhizobium_sp._CCGE531_chromosome,_complete_genome_fragment_26	21	1	2561	Viruses;Duplodnaviria;Heunggongvirae;Uroviricota;Caudoviricetes
SPIRE_spire_mag_01292597.phages_lysogenic	k119_47036	29	1	2561	Viruses;Duplodnaviria;Heunggongvirae;Uroviricota;Caudoviricetes
SPIRE_spire_mag_01882785.phages_lytic	k119_137468	1	1	2561	Viruses;Duplodnaviria;Heunggongvirae;Uroviricota;Caudoviricetes
SPIRE_specI_v4_08359.phages_lysogenic_sequence#3	1745713.SAMEA3959520.LT574837_Ruminococcus_sp._AT12_genome_assembly,_scaffold:_scaffold00010,_whole_genome_shotgun_sequence_fragment_2	8	1	2561	Viruses;Duplodnaviria;Heunggongvirae;Uroviricota;Caudoviricetes
SPIRE_spire_mag_00835871.phages_lytic	k141_1090552	14	1	2561	Viruses;Duplodnaviria;Heunggongvirae;Uroviricota;Caudoviricetes
SPIRE_spire_mag_02382748.phages_lytic	k141_568656	4	1	2561	Viruses;Duplodnaviria;Heunggongvirae;Uroviricota;Caudoviricetes
SPIRE_specI_v4_15118.phages_lytic	2044939.SAMEA5278821.CAAGCU010000055_TPA_asm:_Clostridia_bacterium,_isolate_HGM12791,_WGS_project_CAAGCU010000000_data,_contig:_SRS476120_140_k119_203835,_whole_genome_shotgun_sequence	11	1	2561	Viruses;Duplodnaviria;Heunggongvirae;Uroviricota;Caudoviricetes
GTDB_GCF_018141665.1_genomic.phages_lysogenic_sequence#2	NZ_CP067976.1_Wolbachia_endosymbiont_of_Spodoptera_picta_strain_Spic_B_chromosome,_complete_genome_fragment_4	5	1	2561	Viruses;Duplodnaviria;Heunggongvirae;Uroviricota;Caudoviricetes
SPIRE_spire_mag_02551297.phages_lysogenic	k141_526337_fragment_1	7	1	2561	Viruses;Duplodnaviria;Heunggongvirae;Uroviricota;Caudoviricetes
GTDB_GCF_003970925.1_genomic.phages_lysogenic	NZ_RWJF01000001.1_Sphingomonas_sp._HMF7854_contig00001,_whole_genome_shotgun_sequence_fragment_12	20	1	2561	Viruses;Duplodnaviria;Heunggongvirae;Uroviricota;Caudoviricetes
SPIRE_spire_mag_02511172.phages_lytic_sequence#13	k141_740526	3	1	2561	Viruses;Duplodnaviria;Heunggongvirae;Uroviricota;Caudoviricetes
SPIRE_spire_mag_02841940.phages_lytic	k141_485599	9	1	2561	Viruses;Duplodnaviria;Heunggongvirae;Uroviricota;Caudoviricetes
SPIRE_specI_v4_39398.phages_lysogenic_sequence#2	348578.SAMEA4891951.URTA01000021_uncultured_Porphyromonadaceae_bacterium_isolate_UMGS1318_genome_assembly,_contig:_NODE_208_length_37628_cov_4.890400,_whole_genome_shotgun_sequence	27	1	2561	Viruses;Duplodnaviria;Heunggongvirae;Uroviricota;Caudoviricetes
SPIRE_spire_mag_00523920.phages_lytic_sequence#4	k141_131902	5	1	2561	Viruses;Duplodnaviria;Heunggongvirae;Uroviricota;Caudoviricetes
SPIRE_spire_mag_02300173.phages_lysogenic	k119_1078245_fragment_1	6	1	2561	Viruses;Duplodnaviria;Heunggongvirae;Uroviricota;Caudoviricetes
GTDB_GCA_018725535.1_genomic.phages_lytic_sequence#9	QLUS01000064.1_MAG:_Bacillota_bacterium_isolate_HKB212_DDT20_64,_whole_genome_shotgun_sequence	8	1	2561	Viruses;Duplodnaviria;Heunggongvirae;Uroviricota;Caudoviricetes
SPIRE_spire_mag_00825961.phages_lytic	k141_3129423	4	0.7063	2561	Viruses;Duplodnaviria;Heunggongvirae;Uroviricota;Caudoviricetes
SPIRE_spire_mag_00137627.phages_lytic_sequence#8	k141_669551	10	1	2561	Viruses;Duplodnaviria;Heunggongvirae;Uroviricota;Caudoviricetes
GTDB_GCA_017415145.1_genomic.phages_lysogenic	JAFQJE010000001.1_Clostridia_bacterium_isolate_RGIG1868_Goat_Cecum-6__c30015,_whole_genome_shotgun_sequence_fragment_1	9	1	2561	Viruses;Duplodnaviria;Heunggongvirae;Uroviricota;Caudoviricetes
SPIRE_spire_mag_01277004.phages_lytic_sequence#2	k141_104695	1	1	2561	Viruses;Duplodnaviria;Heunggongvirae;Uroviricota;Caudoviricetes
SPIRE_specI_v4_29110.phages_lytic_sequence#3	2049428.SAMN13894310.JAAYVN010000128_MAG:_Ignavibacteriales_bacterium_isolate_AS27yjCOA_6_154625_AS27,_whole_genome_shotgun_sequence	3	1	2561	Viruses;Duplodnaviria;Heunggongvirae;Uroviricota;Caudoviricetes
SPIRE_spire_mag_00706336.phages_lytic_sequence#2	k119_14771	4	1	2561	Viruses;Duplodnaviria;Heunggongvirae;Uroviricota;Caudoviricetes
SPIRE_spire_mag_02179455.phages_lytic	k141_900799	9	1	2561	Viruses;Duplodnaviria;Heunggongvirae;Uroviricota;Caudoviricetes
SPIRE_spire_mag_02426393.phages_lytic_sequence#6	k141_347811	2	1	2561	Viruses;Duplodnaviria;Heunggongvirae;Uroviricota;Caudoviricetes
SPIRE_spire_mag_01726362.phages_lytic_sequence#5	k141_956762	2	1	2561	Viruses;Duplodnaviria;Heunggongvirae;Uroviricota;Caudoviricetes
GTDB_GCA_900757695.1_genomic.phages_lytic_sequence#4	CAAEOU010000190.1_TPA_asm:_uncultured_Oscillospiraceae_bacterium,_isolate_HGM13006,_WGS_project_CAAEOU010000000_data,_contig:_ERS537351_54_k99_59632,_whole_genome_shotgun_sequence	2	1	2561	Viruses;Duplodnaviria;Heunggongvirae;Uroviricota;Caudoviricetes
SPIRE_spire_mag_01787595.phages_lytic_sequence#2	k141_89504	4	1	2561	Viruses;Duplodnaviria;Heunggongvirae;Uroviricota;Caudoviricetes
GTDB_GCA_012963075.1_genomic.phages_lytic	DTWI01000086.1_TPA_asm:_Candidatus_Marinimicrobia_bacterium_isolate_UWMA-0159_k99_1608375,_whole_genome_shotgun_sequence	3	1	2561	Viruses;Duplodnaviria;Heunggongvirae;Uroviricota;Caudoviricetes
GTDB_GCA_018064905.1_genomic.phages_lytic	JAGHUJ010000181.1_MAG:_Treponema_sp._isolate_E4_MB2_2_c_000000687177,_whole_genome_shotgun_sequence	2	1	2561	Viruses;Duplodnaviria;Heunggongvirae;Uroviricota;Caudoviricetes
SPIRE_specI_v4_10930.phages_lysogenic	1898203.SAMN09901047.QXWY01000014_Lachnospiraceae_bacterium_strain_X54_Scaffold12_1,_whole_genome_shotgun_sequence_fragment_1	54	1	2561	Viruses;Duplodnaviria;Heunggongvirae;Uroviricota;Caudoviricetes
SPIRE_spire_mag_01122310.phages_lytic	k141_86601	3	1	2561	Viruses;Duplodnaviria;Heunggongvirae;Uroviricota;Caudoviricetes
SPIRE_spire_mag_01764909.phages_lytic_sequence#2	k141_1750149	6	1	2561	Viruses;Duplodnaviria;Heunggongvirae;Uroviricota;Caudoviricetes
SPIRE_spire_mag_02514404.phages_lytic	k141_1208388	1	1	2561	Viruses;Duplodnaviria;Heunggongvirae;Uroviricota;Caudoviricetes
SPIRE_spire_mag_02164043.phages_lysogenic	k141_2359203	2	1	2561	Viruses;Duplodnaviria;Heunggongvirae;Uroviricota;Caudoviricetes
SPIRE_spire_mag_01131666.phages_lytic_sequence#2	k119_40781	18	1	2561	Viruses;Duplodnaviria;Heunggongvirae;Uroviricota;Caudoviricetes
SPIRE_spire_mag_02890009.phages_lysogenic	k141_323439_fragment_1	2	1	2561	Viruses;Duplodnaviria;Heunggongvirae;Uroviricota;Caudoviricetes
SPIRE_spire_mag_00717133.phages_lytic	k119_43202	1	1	2561	Viruses;Duplodnaviria;Heunggongvirae;Uroviricota;Caudoviricetes
GTDB_GCF_018156225.1_genomic.phages_lysogenic	NZ_JAGTAR010000002.1_Carboxylicivirga_sediminis_strain_JR1_scaffold_2_length=282881,_whole_genome_shotgun_sequence_fragment_5	4	1	2561	Viruses;Duplodnaviria;Heunggongvirae;Uroviricota;Caudoviricetes
GTDB_GCF_900207585.1_genomic.phages_lytic_sequence#3	NZ_OAOP01000023.1_Bacillus_oleivorans_strain_JC228,_whole_genome_shotgun_sequence	5	1	2561	Viruses;Duplodnaviria;Heunggongvirae;Uroviricota;Caudoviricetes
SPIRE_spire_mag_01830027.phages_lytic_sequence#3	k141_405722	1	1	2561	Viruses;Duplodnaviria;Heunggongvirae;Uroviricota;Caudoviricetes
GTDB_GCA_003478355.1_genomic.phages_lytic	QUFC01000079.1_Lachnospiraceae_bacterium_AM48-27BH_AM48-27BH.Scaf79,_whole_genome_shotgun_sequence	2	1	2561	Viruses;Duplodnaviria;Heunggongvirae;Uroviricota;Caudoviricetes
SPIRE_specI_v4_17856.phages_lytic_sequence#4	1852867.SAMN05004115.MWDN01000280_MAG:_DeltaPseudomonadota_bacterium_ADurb.Bin135_BWX92_contig000281,_whole_genome_shotgun_sequence	1	1	2561	Viruses;Duplodnaviria;Heunggongvirae;Uroviricota;Caudoviricetes
SPIRE_spire_mag_01759771.phages_lytic_sequence#3	k141_1240935	4	1	2561	Viruses;Duplodnaviria;Heunggongvirae;Uroviricota;Caudoviricetes
SPIRE_spire_mag_00842555.phages_lytic_sequence#2	k141_842762	3	1	2561	Viruses;Duplodnaviria;Heunggongvirae;Uroviricota;Caudoviricetes
SPIRE_spire_mag_02073655.phages_lytic_sequence#9	k141_6456584	2	1	2561	Viruses;Duplodnaviria;Heunggongvirae;Uroviricota;Caudoviricetes
SPIRE_spire_mag_00721065.phages_lytic	k141_875044	1	1	2561	Viruses;Duplodnaviria;Heunggongvirae;Uroviricota;Caudoviricetes
SPIRE_specI_v4_12647.phages_lytic	2026734.SAMN08574833.PWYC01000106_MAG:_Dehalococcoidia_bacterium_isolate_T3Sed10_12_T3-Sed10-C8591,_whole_genome_shotgun_sequence	4	1	2561	Viruses;Duplodnaviria;Heunggongvirae;Uroviricota;Caudoviricetes
SPIRE_spire_mag_01575086.phages_lysogenic_sequence#2	k141_239318_fragment_1	10	1	2561	Viruses;Duplodnaviria;Heunggongvirae;Uroviricota;Caudoviricetes
GTDB_GCF_018390515.1_genomic.phages_lysogenic	NZ_JAHBBK010000002.1_Mucilaginibacter_sp._Bleaf8_Scaffold2,_whole_genome_shotgun_sequence_fragment_9	31	1	2561	Viruses;Duplodnaviria;Heunggongvirae;Uroviricota;Caudoviricetes
GTDB_GCF_900129865.1_genomic.phages_lytic_sequence#6	NZ_FQXD01000033.1_Virgibacillus_chiguensis_strain_CGMCC_1.6496,_whole_genome_shotgun_sequence	8	1	2561	Viruses;Duplodnaviria;Heunggongvirae;Uroviricota;Caudoviricetes
SPIRE_spire_mag_02371534.phages_lytic_sequence#3	k141_108422	1	1	2561	Viruses;Duplodnaviria;Heunggongvirae;Uroviricota;Caudoviricetes
GTDB_GCA_004560275.1_genomic.phages_lysogenic	SFVJ01000014.1_Bacterium_isolate_W2P28.025_Contig386,_whole_genome_shotgun_sequence_fragment_1	7	1	2561	Viruses;Duplodnaviria;Heunggongvirae;Uroviricota;Caudoviricetes
SPIRE_spire_mag_01584218.phages_lysogenic	k141_1191866_fragment_1	6	1	2561	Viruses;Duplodnaviria;Heunggongvirae;Uroviricota;Caudoviricetes
SPIRE_spire_mag_00518318.phages_lytic_sequence#33	k141_930480	3	1	2561	Viruses;Duplodnaviria;Heunggongvirae;Uroviricota;Caudoviricetes
SPIRE_spire_mag_00920041.phages_lytic_sequence#4	k115_168389	1	1	2561	Viruses;Duplodnaviria;Heunggongvirae;Uroviricota;Caudoviricetes
SPIRE_spire_mag_01845055.phages_lysogenic_sequence#2	k141_7406_fragment_1	26	1	2561	Viruses;Duplodnaviria;Heunggongvirae;Uroviricota;Caudoviricetes
SPIRE_spire_mag_02579842.phages_lytic_sequence#11	k141_45051	8	1	2561	Viruses;Duplodnaviria;Heunggongvirae;Uroviricota;Caudoviricetes
SPIRE_specI_v4_01142.phages_lysogenic_sequence#2	1354264.SAMN04875430.LXEU01000051_Kluyvera_georgiana_ATCC_51603_Sequence00051,_whole_genome_shotgun_sequence_fragment_1	49	1	2561	Viruses;Duplodnaviria;Heunggongvirae;Uroviricota;Caudoviricetes
GTDB_GCA_014879735.1_genomic.phages_lytic	JACSRN010000077.1_Rhodobacteraceae_bacterium_isolate_PR2_contig-70_1961,_whole_genome_shotgun_sequence	23	1	2561	Viruses;Duplodnaviria;Heunggongvirae;Uroviricota;Caudoviricetes
SPIRE_spire_mag_00351123.phages_lytic	k141_99270	14	1	2561	Viruses;Duplodnaviria;Heunggongvirae;Uroviricota;Caudoviricetes
SPIRE_spire_mag_00143033.phages_lytic_sequence#8	k141_59855	1	1	2561	Viruses;Duplodnaviria;Heunggongvirae;Uroviricota;Caudoviricetes
SPIRE_spire_mag_02182385.phages_lytic	k141_139611	15	1	2561	Viruses;Duplodnaviria;Heunggongvirae;Uroviricota;Caudoviricetes
GTDB_GCA_017544185.1_genomic.phages_lytic_sequence#2	JAFYEQ010000153.1_Oscillospiraceae_bacterium_isolate_RGIG7021_Sheep_Rumen.Co__c1848072,_whole_genome_shotgun_sequence	4	1	2561	Viruses;Duplodnaviria;Heunggongvirae;Uroviricota;Caudoviricetes
SPIRE_specI_v4_01476.phages_lysogenic_sequence#2	1643443.SAMN03487394.LBCR01000033_Microbacterium_sp._Ag1_JX02_contig_7,_whole_genome_shotgun_sequence_fragment_5	8	1	2561	Viruses;Duplodnaviria;Heunggongvirae;Uroviricota;Caudoviricetes
SPIRE_spire_mag_01825013.phages_lytic_sequence#13	k141_380966	4	1	2561	Viruses;Duplodnaviria;Heunggongvirae;Uroviricota;Caudoviricetes
SPIRE_spire_mag_01749267.phages_lytic_sequence#52	k141_1014857	3	1	2561	Viruses;Duplodnaviria;Heunggongvirae;Uroviricota;Caudoviricetes
SPIRE_spire_mag_01542992.phages_lytic	k141_377829	4	1	2561	Viruses;Duplodnaviria;Heunggongvirae;Uroviricota;Caudoviricetes
SPIRE_spire_mag_02406854.phages_lysogenic	k141_12980	2	1	2561	Viruses;Duplodnaviria;Heunggongvirae;Uroviricota;Caudoviricetes
GTDB_GCF_009728995.1_genomic.phages_lysogenic	NZ_VTZW01000003.1_Streptomonospora_sp._PA3_scaffold2.1,_whole_genome_shotgun_sequence_fragment_2	3	1	2561	Viruses;Duplodnaviria;Heunggongvirae;Uroviricota;Caudoviricetes
SPIRE_spire_mag_01668384.phages_lytic	k141_2039200	1	1	2561	Viruses;Duplodnaviria;Heunggongvirae;Uroviricota;Caudoviricetes
SPIRE_spire_mag_00720365.phages_lysogenic	k141_175900	1	1	2561	Viruses;Duplodnaviria;Heunggongvirae;Uroviricota;Caudoviricetes
SPIRE_spire_mag_00872152.phages_lytic_sequence#368	k141_1976245	2	1	2561	Viruses;Duplodnaviria;Heunggongvirae;Uroviricota;Caudoviricetes
GTDB_GCF_002843605.1_genomic.phages_lysogenic_sequence#2	NZ_CP025263.1_Pseudomonas_sp._S09G_359_chromosome_fragment_11	18	1	2561	Viruses;Duplodnaviria;Heunggongvirae;Uroviricota;Caudoviricetes
SPIRE_spire_mag_02382963.phages_lytic	k141_1612750	5	1	2561	Viruses;Duplodnaviria;Heunggongvirae;Uroviricota;Caudoviricetes
SPIRE_spire_mag_01688918.phages_lytic_sequence#3	k141_1667886	1	1	2561	Viruses;Duplodnaviria;Heunggongvirae;Uroviricota;Caudoviricetes
SPIRE_specI_v4_25017.phages_lytic_sequence#3	1872471.SAMN14570577.JABZGM010000235_MAG:_Alloprevotella_sp._isolate_JCVI_44_bin.23_NODE_235_length_3181_cov_2.957474,_whole_genome_shotgun_sequence	1	1	2561	Viruses;Duplodnaviria;Heunggongvirae;Uroviricota;Caudoviricetes
GTDB_GCF_014644315.1_genomic.phages_lysogenic	NZ_BMKL01000001.1_Altererythrobacter_deserti_strain_CGMCC_1.15959_sequence01,_whole_genome_shotgun_sequence_fragment_34	2	1	2561	Viruses;Duplodnaviria;Heunggongvirae;Uroviricota;Caudoviricetes
SPIRE_spire_mag_01830024.phages_lytic_sequence#5	k141_531000	1	1	2561	Viruses;Duplodnaviria;Heunggongvirae;Uroviricota;Caudoviricetes
SPIRE_spire_mag_00999922.phages_lytic_sequence#9	k141_742579	2	1	2561	Viruses;Duplodnaviria;Heunggongvirae;Uroviricota;Caudoviricetes
SPIRE_spire_mag_02407343.phages_lytic_sequence#3	k141_392042	1	1	2561	Viruses;Duplodnaviria;Heunggongvirae;Uroviricota;Caudoviricetes
SPIRE_spire_mag_00527273.phages_lysogenic	k141_7069432	25	1	2561	Viruses;Duplodnaviria;Heunggongvirae;Uroviricota;Caudoviricetes
GTDB_GCA_900766925.1_genomic.phages_lytic_sequence#15	CAAFXG010000123.1_TPA_asm:_Lachnospiraceae_bacterium,_isolate_HGM12091,_WGS_project_CAAFXG010000000_data,_contig:_SRS475647_33_k119_78512,_whole_genome_shotgun_sequence	2	1	2561	Viruses;Duplodnaviria;Heunggongvirae;Uroviricota;Caudoviricetes
SPIRE_spire_mag_00910436.phages_lytic_sequence#4	k141_302429	1	1	2561	Viruses;Duplodnaviria;Heunggongvirae;Uroviricota;Caudoviricetes
NCBI_GCF_025792415.1_ASM2579241v1_genomic.phages_lysogenic	NZ_JAOXME010000015.1_Pseudomonas_capsici_strain_NCPPB2479_NCPPB2479_NODE_15_length_146098_cov_97.803617,_whole_genome_shotgun_sequence_fragment_1	16	1	2561	Viruses;Duplodnaviria;Heunggongvirae;Uroviricota;Caudoviricetes
GTDB_GCA_900762005.1_genomic.phages_lytic_sequence#6	CAAFEV010000190.1_TPA_asm:_uncultured_Oscillospiraceae_bacterium,_isolate_HGM13030,_WGS_project_CAAFEV010000000_data,_contig:_SRS1170720_18_k141_52138,_whole_genome_shotgun_sequence	4	1	2561	Viruses;Duplodnaviria;Heunggongvirae;Uroviricota;Caudoviricetes
SPIRE_spire_mag_00488204.phages_lytic	k141_4758332	2	1	2561	Viruses;Duplodnaviria;Heunggongvirae;Uroviricota;Caudoviricetes
SPIRE_spire_mag_02800899.phages_lytic	k141_358830	11	1	2561	Viruses;Duplodnaviria;Heunggongvirae;Uroviricota;Caudoviricetes
SPIRE_spire_mag_00529626.phages_lytic_sequence#3	k141_5819755	6	1	2561	Viruses;Duplodnaviria;Heunggongvirae;Uroviricota;Caudoviricetes
NCBI_GCF_000155515.2_ASM15551v2_genomic.phages_lysogenic_sequence#2	NC_022112.1_Lacticaseibacillus_paracasei_subsp._paracasei_8700:2,_complete_sequence_fragment_14	30	1	2561	Viruses;Duplodnaviria;Heunggongvirae;Uroviricota;Caudoviricetes
GTDB_GCF_002752655.1_genomic.phages_lysogenic	NZ_CP023739.1_Methylosinus_trichosporium_OB3b_plasmid_pOB3b2,_complete_sequence_fragment_2	4	1	2561	Viruses;Duplodnaviria;Heunggongvirae;Uroviricota;Caudoviricetes
SPIRE_spire_mag_01041276.phages_lytic_sequence#2	k141_57892	2	1	2561	Viruses;Duplodnaviria;Heunggongvirae;Uroviricota;Caudoviricetes
GTDB_GCF_002441655.1_genomic.phages_lytic_sequence#3	NZ_JXJU01000045.1_Lactococcus_fujiensis_JCM_16395_Scaffold45,_whole_genome_shotgun_sequence	3	1	2561	Viruses;Duplodnaviria;Heunggongvirae;Uroviricota;Caudoviricetes
SPIRE_specI_v4_01895.phages_lysogenic_sequence#2	1513468.SAMN10477343.RQVU01000028_Rouxiella_chamberiensis_strain_Arv20#4.1_Seq29,_whole_genome_shotgun_sequence_fragment_3	45	1	2561	Viruses;Duplodnaviria;Heunggongvirae;Uroviricota;Caudoviricetes
GTDB_GCA_008015835.1_genomic.phages_lysogenic	SSGH01000015.1_Lysobacter_sp._isolate_Bin_5_1_c_000000017720,_whole_genome_shotgun_sequence_fragment_1	8	1	2561	Viruses;Duplodnaviria;Heunggongvirae;Uroviricota;Caudoviricetes
SPIRE_spire_mag_00909673.phages_lytic_sequence#3	k141_2100837	1	1	2561	Viruses;Duplodnaviria;Heunggongvirae;Uroviricota;Caudoviricetes
SPIRE_specI_v4_39829.phages_lytic_sequence#5	1229255.SAMEA8805782.CAJUSA010000029_TPA_asm:_uncultured_Christensenellaceae_bacterium_isolate_MGBC162833_genome_assembly,_contig:_MGBC162833.29,_whole_genome_shotgun_sequence	6	1	2561	Viruses;Duplodnaviria;Heunggongvirae;Uroviricota;Caudoviricetes
SPIRE_specI_v4_09152.phages_lysogenic	172733.SAMEA6150029.CACYFF010000010_uncultured_Clostridiales_bacterium_isolate_RUG11894_genome_assembly,_contig:_RUG11894_asm_10,_whole_genome_shotgun_sequence_fragment_1	28	1	2561	Viruses;Duplodnaviria;Heunggongvirae;Uroviricota;Caudoviricetes
SPIRE_spire_mag_01291585.phages_lysogenic_sequence#2	k119_3460_fragment_1	32	1	2561	Viruses;Duplodnaviria;Heunggongvirae;Uroviricota;Caudoviricetes
SPIRE_spire_mag_00832796.phages_lytic	k141_1133775	1	1	2561	Viruses;Duplodnaviria;Heunggongvirae;Uroviricota;Caudoviricetes
SPIRE_spire_mag_01984994.phages_lytic_sequence#6	k119_258595	8	1	2561	Viruses;Duplodnaviria;Heunggongvirae;Uroviricota;Caudoviricetes
SPIRE_spire_mag_01823787.phages_lytic_sequence#4	k141_2365493	14	1	2561	Viruses;Duplodnaviria;Heunggongvirae;Uroviricota;Caudoviricetes
SPIRE_spire_mag_02093863.phages_lytic	k119_7231	9	1	2561	Viruses;Duplodnaviria;Heunggongvirae;Uroviricota;Caudoviricetes
SPIRE_spire_mag_02524551.phages_lytic	k141_541134	13	1	2561	Viruses;Duplodnaviria;Heunggongvirae;Uroviricota;Caudoviricetes
GTDB_GCA_910575625.1_genomic.phages_lytic_sequence#10	CAJTFD010000040.1_Clostridia_bacterium_isolate_B62_62_CS_H_genome_assembly,_contig:_MGBC000121.40,_whole_genome_shotgun_sequence	15	1	2561	Viruses;Duplodnaviria;Heunggongvirae;Uroviricota;Caudoviricetes
SPIRE_spire_mag_00079891.phages_lysogenic_sequence#2	k141_270489_fragment_1	2	0.7173	11477	Viruses;Duplodnaviria;Heunggongvirae;Uroviricota;Caudoviricetes;Zierdtviridae
SPIRE_spire_mag_01083581.phages_lytic	k141_91359	5	1	2561	Viruses;Duplodnaviria;Heunggongvirae;Uroviricota;Caudoviricetes
NCBI_GCF_020387775.1_ASM2038777v1_genomic.phages_lytic	NZ_JAHZMK010000054.1_Photorhabdus_antumapuensis_strain_UCH-936_S2_R1_(paired)_trimmed_(paired)_contig_54,_whole_genome_shotgun_sequence	2	1	2561	Viruses;Duplodnaviria;Heunggongvirae;Uroviricota;Caudoviricetes
SPIRE_spire_mag_00000381.phages_lytic_sequence#8	k141_1450863	2	1	2561	Viruses;Duplodnaviria;Heunggongvirae;Uroviricota;Caudoviricetes
GTDB_GCA_000155695.1_genomic.phages_lysogenic	DS990592.1_Verrucomicrobiae_bacterium_DG1235_scf_1104243000192_genomic_scaffold,_whole_genome_shotgun_sequence_fragment_28	1	1	2561	Viruses;Duplodnaviria;Heunggongvirae;Uroviricota;Caudoviricetes
SPIRE_spire_mag_01245092.phages_lytic_sequence#4	k119_1234172	4	1	2561	Viruses;Duplodnaviria;Heunggongvirae;Uroviricota;Caudoviricetes
SPIRE_spire_mag_01827244.phages_lytic_sequence#13	k141_333520	4	1	2561	Viruses;Duplodnaviria;Heunggongvirae;Uroviricota;Caudoviricetes
SPIRE_spire_mag_01762332.phages_lytic	k141_2112596	10	1	2561	Viruses;Duplodnaviria;Heunggongvirae;Uroviricota;Caudoviricetes
SPIRE_specI_v4_13670.phages_lytic_sequence#2	153809.SAMEA6945195.CAJBSW010000011_uncultured_proteobacterium_isolate_I-3_bin-018_genome_assembly,_contig:_bin-018:011/174,_whole_genome_shotgun_sequence	1	1	2561	Viruses;Duplodnaviria;Heunggongvirae;Uroviricota;Caudoviricetes
NCBI_GCF_001876955.1_ASM187695v1_genomic.phages_lysogenic_sequence#2	NZ_MOEC01000042.1_Brucella_cytisi_strain_IPA7.2_NODE_42_length_42763_cov_18.3231,_whole_genome_shotgun_sequence_fragment_2	5	1	2561	Viruses;Duplodnaviria;Heunggongvirae;Uroviricota;Caudoviricetes
GTDB_GCF_002918705.1_genomic.phages_lysogenic	NZ_PQKR01000008.1_Escherichia_sp._ESNIH1_NODE_8,_whole_genome_shotgun_sequence_fragment_1	41	1	2561	Viruses;Duplodnaviria;Heunggongvirae;Uroviricota;Caudoviricetes
GTDB_GCA_016795035.1_genomic.phages_lytic_sequence#2	JAEUIT010000089.1_Phycisphaerae_bacterium_isolate_new_MAG-50_k141_2891313,_whole_genome_shotgun_sequence	4	1	2561	Viruses;Duplodnaviria;Heunggongvirae;Uroviricota;Caudoviricetes
SPIRE_specI_v4_34663.phages_lytic_sequence#5	1898207.SAMN10183737.SFEX01000083_MAG:_Clostridiales_bacterium_isolate_W0P37.007_Contig25788,_whole_genome_shotgun_sequence	4	1	2561	Viruses;Duplodnaviria;Heunggongvirae;Uroviricota;Caudoviricetes
SPIRE_spire_mag_02586309.phages_lytic	k141_149889	1	1	2561	Viruses;Duplodnaviria;Heunggongvirae;Uroviricota;Caudoviricetes
GTDB_GCA_002707145.1_genomic.phages_lytic	PAMD01000009.1_Flavobacteriales_bacterium_isolate_SAT3034_18994,_whole_genome_shotgun_sequence	12	1	2561	Viruses;Duplodnaviria;Heunggongvirae;Uroviricota;Caudoviricetes
SPIRE_spire_mag_02560890.phages_lytic	k141_369280	4	1	2561	Viruses;Duplodnaviria;Heunggongvirae;Uroviricota;Caudoviricetes
GTDB_GCA_002067965.1_genomic.phages_lytic	MVRN01000014.1_MAG:_Pelotomaculum_sp._PtaU1.Bin035_A4E55_contig000014,_whole_genome_shotgun_sequence	1	1	2561	Viruses;Duplodnaviria;Heunggongvirae;Uroviricota;Caudoviricetes
SPIRE_spire_mag_01691461.phages_lysogenic	k141_838932	31	1	2561	Viruses;Duplodnaviria;Heunggongvirae;Uroviricota;Caudoviricetes
GTDB_GCF_002864045.1_genomic.phages_lytic_sequence#6	NZ_PJPV01000174.1_Endozoicomonas_acroporae_strain_Acr-14_Endozoicomoas_acroporae_sp._Acr-14_contig_174,_whole_genome_shotgun_sequence	1	1	2561	Viruses;Duplodnaviria;Heunggongvirae;Uroviricota;Caudoviricetes
SPIRE_spire_mag_02442214.phages_lytic_sequence#3	k141_437956	3	1	2561	Viruses;Duplodnaviria;Heunggongvirae;Uroviricota;Caudoviricetes
SPIRE_specI_v4_09873.phages_lysogenic_sequence#2	1354262.SAMN04875425.LXES01000049_Enterobacter_soli_ATCC_BAA-2102_Sequence00049,_whole_genome_shotgun_sequence_fragment_1	36	1	2561	Viruses;Duplodnaviria;Heunggongvirae;Uroviricota;Caudoviricetes
GTDB_GCA_900197625.1_genomic.phages_lytic_sequence#64	FZLS01000063.1_Rhodobacteraceae_bacterium_Water_Bin34_genome_assembly,_contig:_NODE_954_length_14615_cov_5.6785,_whole_genome_shotgun_sequence	14	1	2561	Viruses;Duplodnaviria;Heunggongvirae;Uroviricota;Caudoviricetes
SPIRE_specI_v4_12860.phages_lytic	1149865.SAMN02470139.AJLG01000225_Pedobacter_agri_PB92_contig00225,_whole_genome_shotgun_sequence	1	1	2561	Viruses;Duplodnaviria;Heunggongvirae;Uroviricota;Caudoviricetes
SPIRE_spire_mag_01906116.phages_lysogenic	k119_153976	3	0.8681	2561	Viruses;Duplodnaviria;Heunggongvirae;Uroviricota;Caudoviricetes
GTDB_GCF_008065375.1_genomic.phages_lysogenic_sequence#3	NZ_VJYI01000038.1_Nonomuraea_sp._SYSU_D8015_Scaffold36_1,_whole_genome_shotgun_sequence	27	1	2561	Viruses;Duplodnaviria;Heunggongvirae;Uroviricota;Caudoviricetes
SPIRE_spire_mag_00909534.phages_lytic_sequence#20	k141_1282158	1	1	2561	Viruses;Duplodnaviria;Heunggongvirae;Uroviricota;Caudoviricetes
SPIRE_spire_mag_02197219.phages_lytic_sequence#12	k141_522301	6	1	2561	Viruses;Duplodnaviria;Heunggongvirae;Uroviricota;Caudoviricetes
SPIRE_specI_v4_31078.phages_lysogenic_sequence#3	908627.SAMN03768919.AEJF01000194_Caballeronia_mineralivorans_PML1(12)_contig00196,_whole_genome_shotgun_sequence_fragment_1	7	1	2561	Viruses;Duplodnaviria;Heunggongvirae;Uroviricota;Caudoviricetes
SPIRE_spire_mag_01081308.phages_lytic_sequence#2	k141_1416	10	1	2561	Viruses;Duplodnaviria;Heunggongvirae;Uroviricota;Caudoviricetes
SPIRE_spire_mag_01455632.phages_lytic	k141_449712	2	1	2561	Viruses;Duplodnaviria;Heunggongvirae;Uroviricota;Caudoviricetes
SPIRE_spire_mag_02502672.phages_lytic_sequence#3	k119_2073380	2	1	2561	Viruses;Duplodnaviria;Heunggongvirae;Uroviricota;Caudoviricetes
SPIRE_spire_mag_02526202.phages_lytic_sequence#2	k141_1127121	1	1	2561	Viruses;Duplodnaviria;Heunggongvirae;Uroviricota;Caudoviricetes
SPIRE_spire_mag_02438240.phages_lytic_sequence#7	k141_374	2	1	2561	Viruses;Duplodnaviria;Heunggongvirae;Uroviricota;Caudoviricetes
SPIRE_spire_mag_00910342.phages_lytic_sequence#2	k141_832381	2	1	2561	Viruses;Duplodnaviria;Heunggongvirae;Uroviricota;Caudoviricetes
GTDB_GCA_002501285.1_genomic.phages_lytic_sequence#3	DLSG01000034.1_TPA_asm:_Catabacter_sp._UBA7868_UBA7868_contig_1662,_whole_genome_shotgun_sequence	1	1	2561	Viruses;Duplodnaviria;Heunggongvirae;Uroviricota;Caudoviricetes
GTDB_GCA_910575055.1_genomic.phages_lytic_sequence#17	CAJTDC010000056.1_Clostridia_bacterium_isolate_A99_91_CP_DSS_genome_assembly,_contig:_MGBC000103.56,_whole_genome_shotgun_sequence	1	1	2561	Viruses;Duplodnaviria;Heunggongvirae;Uroviricota;Caudoviricetes
SPIRE_spire_mag_01050446.phages_lytic	k141_216334	1	1	2561	Viruses;Duplodnaviria;Heunggongvirae;Uroviricota;Caudoviricetes
SPIRE_spire_mag_01506492.phages_lytic_sequence#5	k141_51090	18	1	2561	Viruses;Duplodnaviria;Heunggongvirae;Uroviricota;Caudoviricetes
GTDB_GCF_014642405.1_genomic.phages_lysogenic_sequence#2	NZ_BMIN01000001.1_Pontibacillus_salipaludis_strain_CGMCC_1.15353_sequence01,_whole_genome_shotgun_sequence_fragment_1	7	1	2561	Viruses;Duplodnaviria;Heunggongvirae;Uroviricota;Caudoviricetes
SPIRE_spire_mag_02517643.phages_lytic_sequence#3	k141_160405	1	1	2561	Viruses;Duplodnaviria;Heunggongvirae;Uroviricota;Caudoviricetes
SPIRE_spire_mag_00586879.phages_lysogenic_sequence#2	k141_1696663	29	1	2561	Viruses;Duplodnaviria;Heunggongvirae;Uroviricota;Caudoviricetes
SPIRE_spire_mag_02205462.phages_lytic_sequence#5	k141_70581	3	1	2561	Viruses;Duplodnaviria;Heunggongvirae;Uroviricota;Caudoviricetes
GTDB_GCA_910578795.1_genomic.phages_lysogenic_sequence#3	CAJTSD010000027.1_TPA_asm:_uncultured_Lachnospiraceae_bacterium_isolate_MGBC110218_genome_assembly,_contig:_MGBC110218.27,_whole_genome_shotgun_sequence_fragment_2	10	0.9649	2561	Viruses;Duplodnaviria;Heunggongvirae;Uroviricota;Caudoviricetes
SPIRE_spire_mag_03018038.phages_lytic	k141_229896	1	1	2561	Viruses;Duplodnaviria;Heunggongvirae;Uroviricota;Caudoviricetes
GTDB_GCF_018613995.1_genomic.phages_lytic_sequence#2	NZ_JAGGPD010000421.1_Microbacterium_sp._ISL-103_Halomonas_sp_ALS10-contig531,_whole_genome_shotgun_sequence	2	1	2561	Viruses;Duplodnaviria;Heunggongvirae;Uroviricota;Caudoviricetes
GTDB_GCF_014595895.1_genomic.phages_lysogenic	NZ_JABUKB010000001.1_Lysinibacillus_odysseyi_strain_MF12_MF12_ctg001,_whole_genome_shotgun_sequence_fragment_26	3	1	2561	Viruses;Duplodnaviria;Heunggongvirae;Uroviricota;Caudoviricetes
SPIRE_spire_mag_01776491.phages_lytic_sequence#4	k141_420139	1	1	2561	Viruses;Duplodnaviria;Heunggongvirae;Uroviricota;Caudoviricetes
SPIRE_specI_v4_13821.phages_lytic_sequence#15	100233.SAMEA6956128.CAIXVO010000006_uncultured_Planctomycetaceae_bacterium_isolate_LaPlata-a_bin-2390_genome_assembly,_contig:_bin-2390:006/816,_whole_genome_shotgun_sequence	2	1	2561	Viruses;Duplodnaviria;Heunggongvirae;Uroviricota;Caudoviricetes
GTDB_GCA_900112785.1_genomic.phages_lysogenic_sequence#4	FONB01000025.1_Kosakonia_sp._S29_genome_assembly,_contig:_Ga0075254_125,_whole_genome_shotgun_sequence	24	1	2561	Viruses;Duplodnaviria;Heunggongvirae;Uroviricota;Caudoviricetes
GTDB_GCA_012837565.1_genomic.phages_lytic_sequence#7	DUQY01000138.1_TPA_asm:_Bacteroidales_bacterium_isolate_AS08sgBPME_458_167513_AS08,_whole_genome_shotgun_sequence	3	1	2561	Viruses;Duplodnaviria;Heunggongvirae;Uroviricota;Caudoviricetes
GTDB_GCA_009928265.1_genomic.phages_lytic_sequence#9	RFPR01000180.1_Pseudomonadota_bacterium_isolate_WB4_3_0938_contig_100_179,_whole_genome_shotgun_sequence	1	1	7662	Viruses;Varidnaviria;Bamfordvirae;Preplasmiviricota;Tectiliviricetes;Kalamavirales;Tectiviridae
GTDB_GCA_900543695.1_genomic.phages_lysogenic	UQSG01000008.1_uncultured_Clostridium_sp._isolate_UMGS593_genome_assembly,_contig:_NODE_319_length_84500_cov_9.751921,_whole_genome_shotgun_sequence_fragment_3	34	1	2561	Viruses;Duplodnaviria;Heunggongvirae;Uroviricota;Caudoviricetes
GTDB_GCF_900116285.1_genomic.phages_lysogenic	NZ_FPAJ01000002.1_Sulfitobacter_marinus_strain_DSM_23422,_whole_genome_shotgun_sequence_fragment_2	4	1	2561	Viruses;Duplodnaviria;Heunggongvirae;Uroviricota;Caudoviricetes
SPIRE_spire_mag_00869322.phages_lysogenic_sequence#3	k141_262410_fragment_1	22	1	2561	Viruses;Duplodnaviria;Heunggongvirae;Uroviricota;Caudoviricetes
SPIRE_spire_mag_02401229.phages_lytic_sequence#6	k141_13340	4	1	2561	Viruses;Duplodnaviria;Heunggongvirae;Uroviricota;Caudoviricetes
SPIRE_spire_mag_00533046.phages_lytic	k141_1522793	5	1	2561	Viruses;Duplodnaviria;Heunggongvirae;Uroviricota;Caudoviricetes
SPIRE_spire_mag_00297264.phages_lytic_sequence#2	k141_3809348	3	1	2561	Viruses;Duplodnaviria;Heunggongvirae;Uroviricota;Caudoviricetes
SPIRE_spire_mag_01581837.phages_lytic_sequence#54	k141_419125	1	1	2561	Viruses;Duplodnaviria;Heunggongvirae;Uroviricota;Caudoviricetes
SPIRE_spire_mag_01776144.phages_lytic	k141_814580	23	1	2561	Viruses;Duplodnaviria;Heunggongvirae;Uroviricota;Caudoviricetes
SPIRE_spire_mag_01679775.phages_lysogenic_sequence#2	k141_228740	1	1	2561	Viruses;Duplodnaviria;Heunggongvirae;Uroviricota;Caudoviricetes
SPIRE_spire_mag_02450880.phages_lysogenic	k141_6550_fragment_1	13	1	2561	Viruses;Duplodnaviria;Heunggongvirae;Uroviricota;Caudoviricetes
SPIRE_spire_mag_02986541.phages_lytic_sequence#11	k119_362406	6	1	2561	Viruses;Duplodnaviria;Heunggongvirae;Uroviricota;Caudoviricetes
GTDB_GCA_017466205.1_genomic.phages_lytic_sequence#8	JAFTUP010000335.1_Clostridia_bacterium_isolate_RGIG4164_Roe_deer_Colon-2__c675696,_whole_genome_shotgun_sequence	4	1	2561	Viruses;Duplodnaviria;Heunggongvirae;Uroviricota;Caudoviricetes
GTDB_GCA_012517025.1_genomic.phages_lytic_sequence#2	JAAYVT010000441.1_MAG:_Phyllobacteriaceae_bacterium_isolate_AS27yjCOA_92_122478_AS27,_whole_genome_shotgun_sequence	6	1	2561	Viruses;Duplodnaviria;Heunggongvirae;Uroviricota;Caudoviricetes
SPIRE_spire_mag_01784839.phages_lysogenic	k119_47248_fragment_2	34	1	2561	Viruses;Duplodnaviria;Heunggongvirae;Uroviricota;Caudoviricetes
SPIRE_specI_v4_31137.phages_lytic_sequence#2	1494462.SAMN13118404.WITJ01000023_Lactococcus_hircilactis_strain_DSM_28960_Scaffold23,_whole_genome_shotgun_sequence	27	1	2561	Viruses;Duplodnaviria;Heunggongvirae;Uroviricota;Caudoviricetes
SPIRE_spire_mag_01744415.phages_lytic_sequence#2	k141_154301	11	1	2561	Viruses;Duplodnaviria;Heunggongvirae;Uroviricota;Caudoviricetes
SPIRE_spire_mag_01764848.phages_lytic_sequence#2	k141_2751594	9	1	2561	Viruses;Duplodnaviria;Heunggongvirae;Uroviricota;Caudoviricetes
SPIRE_spire_mag_01053866.phages_lytic_sequence#3	k141_293377	7	1	2561	Viruses;Duplodnaviria;Heunggongvirae;Uroviricota;Caudoviricetes
SPIRE_specI_v4_17900.phages_lytic	1869212.SAMN17140673.JAFBAN010000233_MAG:_Chitinophagaceae_bacterium_isolate_CP_BM_RX_R9_32_BM_RX_R9_k147_1502157,_whole_genome_shotgun_sequence	10	1	2561	Viruses;Duplodnaviria;Heunggongvirae;Uroviricota;Caudoviricetes
GTDB_GCF_001098625.1_genomic.phages_lysogenic_sequence#3	NZ_CPWN01000001.1_Yersinia_frederiksenii_strain_FE80258,_whole_genome_shotgun_sequence_fragment_1	19	1	2561	Viruses;Duplodnaviria;Heunggongvirae;Uroviricota;Caudoviricetes
SPIRE_spire_mag_02087707.phages_lytic_sequence#2	k141_64118	1	1	2561	Viruses;Duplodnaviria;Heunggongvirae;Uroviricota;Caudoviricetes
GTDB_GCF_017744015.1_genomic.phages_lytic_sequence#2	NZ_JAGHRA010000025.1_Paracoccus_sp._R12_2_NODE_25_length_27321_cov_55.366220,_whole_genome_shotgun_sequence	19	1	2561	Viruses;Duplodnaviria;Heunggongvirae;Uroviricota;Caudoviricetes
GTDB_GCF_001552655.1_genomic.phages_lysogenic_sequence#2	NZ_BCRP01000031.1_Alicyclobacillus_kakegawensis_NBRC_103104,_whole_genome_shotgun_sequence_fragment_1	10	1	2561	Viruses;Duplodnaviria;Heunggongvirae;Uroviricota;Caudoviricetes
GTDB_GCA_001941025.1_genomic.phages_lytic_sequence#2	MSHE01000019.1_MAG:_Lachnospiraceae_bacterium_Zagget3_zag_T1_merged_singles_contig_3579,_whole_genome_shotgun_sequence	5	1	2561	Viruses;Duplodnaviria;Heunggongvirae;Uroviricota;Caudoviricetes
SPIRE_spire_mag_00079681.phages_lytic	k141_1608979	1	1	2561	Viruses;Duplodnaviria;Heunggongvirae;Uroviricota;Caudoviricetes
GTDB_GCF_016908355.1_genomic.phages_lysogenic	NZ_JAFBDT010000020.1_Fusibacter_tunisiensis_strain_DSM_24436_Ga0454032_20,_whole_genome_shotgun_sequence	2	0.5588	8278	Viruses;Duplodnaviria;Heunggongvirae;Uroviricota;Caudoviricetes;Ackermannviridae
SPIRE_spire_mag_01819282.phages_lytic	k141_2011921	2	1	2561	Viruses;Duplodnaviria;Heunggongvirae;Uroviricota;Caudoviricetes
NCBI_GCF_900129955.1_IMG-taxon_2585428069_annotated_assembly_genomic.phages_lysogenic_sequence#2	NZ_FQXL01000084.1_Clostridium_magnum_DSM_2767,_whole_genome_shotgun_sequence	5	1	2561	Viruses;Duplodnaviria;Heunggongvirae;Uroviricota;Caudoviricetes
GTDB_GCF_015644585.1_genomic.phages_lysogenic	NZ_JADOBI010000005.1_Rahnella_sp._SAP-17_contig5,_whole_genome_shotgun_sequence_fragment_3	29	1	2561	Viruses;Duplodnaviria;Heunggongvirae;Uroviricota;Caudoviricetes
SPIRE_specI_v4_19996.phages_lytic	2026888.SAMN17496192.JAFMJQ010000174_Thermoleophilia_bacterium_isolate_DEBay_Sum019D_L_G_39_NODE_35337_length_3634_cov_35.397318,_whole_genome_shotgun_sequence	1	1	2561	Viruses;Duplodnaviria;Heunggongvirae;Uroviricota;Caudoviricetes
GTDB_GCA_016765035.1_genomic.phages_lytic_sequence#15	JAESQS010000274.1_Kordiimonadaceae_bacterium_isolate_NORP235_CoAssembly_3433319,_whole_genome_shotgun_sequence	7	1	2561	Viruses;Duplodnaviria;Heunggongvirae;Uroviricota;Caudoviricetes
SPIRE_spire_mag_02413682.phages_lytic_sequence#2	k141_28549	3	1	2561	Viruses;Duplodnaviria;Heunggongvirae;Uroviricota;Caudoviricetes
GTDB_GCA_910574935.1_genomic.phages_lytic_sequence#6	CAJTCU010000053.1_Oscillospiraceae_bacterium_isolate_B59_59_AM_H_genome_assembly,_contig:_MGBC000120.53,_whole_genome_shotgun_sequence	5	1	2561	Viruses;Duplodnaviria;Heunggongvirae;Uroviricota;Caudoviricetes
SPIRE_specI_v4_32180.phages_lysogenic	1530186.SAMN02997978.JQEY01000004_Palleronia_rufa_strain_MOLA_401_Contig_14,_whole_genome_shotgun_sequence_fragment_1	11	1	2561	Viruses;Duplodnaviria;Heunggongvirae;Uroviricota;Caudoviricetes
SPIRE_specI_v4_40232.phages_lytic_sequence#2	1751881.SAMEA8805145.CAJTUV010000045_TPA_asm:_uncultured_Hungatella_sp._isolate_MGBC108684_genome_assembly,_contig:_MGBC108684.45,_whole_genome_shotgun_sequence	24	1	2561	Viruses;Duplodnaviria;Heunggongvirae;Uroviricota;Caudoviricetes
GTDB_GCF_003013475.1_genomic.phages_lytic	NZ_PXZO01000080.1_Brevibacillus_porteri_strain_NRRL_B-41110_contig_80,_whole_genome_shotgun_sequence	3	1	2561	Viruses;Duplodnaviria;Heunggongvirae;Uroviricota;Caudoviricetes
SPIRE_spire_mag_00257230.phages_lytic_sequence#3	k141_349223	8	1	2561	Viruses;Duplodnaviria;Heunggongvirae;Uroviricota;Caudoviricetes
SPIRE_specI_v4_24331.phages_lysogenic	1913988.SAMN12792727.WGMH01000003_MAG:_AlphaPseudomonadota_bacterium_isolate_RI_492_c_000000091407,_whole_genome_shotgun_sequence_fragment_9	1	1	2561	Viruses;Duplodnaviria;Heunggongvirae;Uroviricota;Caudoviricetes
SPIRE_spire_mag_00379569.phages_lytic_sequence#41	k141_196055	3	0.6075	2561	Viruses;Duplodnaviria;Heunggongvirae;Uroviricota;Caudoviricetes
SPIRE_spire_mag_01763142.phages_lytic_sequence#5	k141_3111479	3	1	2561	Viruses;Duplodnaviria;Heunggongvirae;Uroviricota;Caudoviricetes
SPIRE_spire_mag_01782419.phages_lysogenic_sequence#4	k141_259776	2	1	2561	Viruses;Duplodnaviria;Heunggongvirae;Uroviricota;Caudoviricetes
NCBI_GCF_902498735.1_strain_DBB_genome_genomic.phages_lysogenic_sequence#4	NZ_LR701292.1_Desulfoluna_spongiiphila_isolate_Desulfoluna_spongiiphila_strain_DBB,_whole_genome_shotgun_sequence_fragment_58	23	1	2561	Viruses;Duplodnaviria;Heunggongvirae;Uroviricota;Caudoviricetes
SPIRE_spire_mag_02101104.phages_lytic_sequence#18	k141_20939	2	1	2561	Viruses;Duplodnaviria;Heunggongvirae;Uroviricota;Caudoviricetes
SPIRE_spire_mag_01951962.phages_lytic_sequence#6	k141_1823285	12	1	2561	Viruses;Duplodnaviria;Heunggongvirae;Uroviricota;Caudoviricetes
SPIRE_spire_mag_00527554.phages_lytic_sequence#18	k141_5510787	7	1	2561	Viruses;Duplodnaviria;Heunggongvirae;Uroviricota;Caudoviricetes
SPIRE_spire_mag_02413230.phages_lytic_sequence#2	k141_283579	7	1	2561	Viruses;Duplodnaviria;Heunggongvirae;Uroviricota;Caudoviricetes
SPIRE_spire_mag_00840640.phages_lytic_sequence#34	k141_304664	30	1	2561	Viruses;Duplodnaviria;Heunggongvirae;Uroviricota;Caudoviricetes
SPIRE_spire_mag_02089588.phages_lytic_sequence#3	k141_3129837	1	1	2561	Viruses;Duplodnaviria;Heunggongvirae;Uroviricota;Caudoviricetes
SPIRE_spire_mag_02542414.phages_lytic_sequence#3	k141_678534	4	1	2561	Viruses;Duplodnaviria;Heunggongvirae;Uroviricota;Caudoviricetes
SPIRE_spire_mag_01946056.phages_lytic_sequence#4	k141_1329709	4	1	2561	Viruses;Duplodnaviria;Heunggongvirae;Uroviricota;Caudoviricetes
SPIRE_spire_mag_00723880.phages_lytic_sequence#46	k141_530419	7	1	2561	Viruses;Duplodnaviria;Heunggongvirae;Uroviricota;Caudoviricetes
SPIRE_spire_mag_01803319.phages_lytic	k141_372879	3	1	2561	Viruses;Duplodnaviria;Heunggongvirae;Uroviricota;Caudoviricetes
SPIRE_spire_mag_00808406.phages_lytic_sequence#9	k141_5076081	2	1	2561	Viruses;Duplodnaviria;Heunggongvirae;Uroviricota;Caudoviricetes
SPIRE_specI_v4_11029.phages_lytic_sequence#3	297314.SAMEA8805615.CAJUIN010000071_TPA_asm:_uncultured_Lachnospiraceae_bacterium_isolate_MGBC141840_genome_assembly,_contig:_MGBC141840.71,_whole_genome_shotgun_sequence	2	1	2561	Viruses;Duplodnaviria;Heunggongvirae;Uroviricota;Caudoviricetes
SPIRE_specI_v4_17646.phages_lysogenic_sequence#2	1898207.SAMN19225191.DYCF01000011_MAG_TPA_asm:_Clostridiales_bacterium_isolate_HRGM_Genome_3456_HRGM_Genome_3456_11,_whole_genome_shotgun_sequence_fragment_1	3	1	2561	Viruses;Duplodnaviria;Heunggongvirae;Uroviricota;Caudoviricetes
SPIRE_spire_mag_00982662.phages_lytic_sequence#39	k141_1609524	5	1	2561	Viruses;Duplodnaviria;Heunggongvirae;Uroviricota;Caudoviricetes
SPIRE_spire_mag_02213635.phages_lytic_sequence#13	k141_694414	1	1	2561	Viruses;Duplodnaviria;Heunggongvirae;Uroviricota;Caudoviricetes
GTDB_GCF_009882935.1_genomic.phages_lysogenic	NZ_WTVA01000015.1_Sneathiella_chungangensis_strain_KCTC_32476_C67,_whole_genome_shotgun_sequence_fragment_6	4	1	2561	Viruses;Duplodnaviria;Heunggongvirae;Uroviricota;Caudoviricetes
SPIRE_specI_v4_10430.phages_lysogenic_sequence#4	2740298.SAMN15042369.CP054861_Martelella_sp._NC20_chromosome,_complete_genome_fragment_26	25	1	2561	Viruses;Duplodnaviria;Heunggongvirae;Uroviricota;Caudoviricetes
SPIRE_spire_mag_02526270.phages_lytic_sequence#26	k141_384509	4	1	2561	Viruses;Duplodnaviria;Heunggongvirae;Uroviricota;Caudoviricetes
SPIRE_spire_mag_02418982.phages_lytic_sequence#3	k119_118085	8	1	2561	Viruses;Duplodnaviria;Heunggongvirae;Uroviricota;Caudoviricetes
SPIRE_specI_v4_05111.phages_lysogenic	253830.SAMEA6946299.CAJCBA010000049_uncultured_Myxococcales_bacterium_isolate_Loc080925-8m_bin-097_genome_assembly,_contig:_bin-097:49/73,_whole_genome_shotgun_sequence_fragment_2	17	1	2561	Viruses;Duplodnaviria;Heunggongvirae;Uroviricota;Caudoviricetes
SPIRE_spire_mag_00078354.phages_lytic	k141_2541894	4	1	2561	Viruses;Duplodnaviria;Heunggongvirae;Uroviricota;Caudoviricetes
GTDB_GCA_903842445.1_genomic.phages_lytic_sequence#3	CAIMLT010000085.1_uncultured_bacterium_isolate_Loclat_bin-06345_genome_assembly,_contig:_bin-06345:085/102,_whole_genome_shotgun_sequence	1	1	11844	Viruses;Varidnaviria;Bamfordvirae;Nucleocytoviricota;Megaviricetes;Algavirales;Phycodnaviridae
SPIRE_spire_mag_01162795.phages_lytic_sequence#8	k141_4158071	4	1	11844	Viruses;Varidnaviria;Bamfordvirae;Nucleocytoviricota;Megaviricetes;Algavirales;Phycodnaviridae
SPIRE_specI_v4_16501.phages_lytic_sequence#11	1909294.SAMN16436122.JADHON010000020_MAG:_Hyphomicrobiales_bacterium_isolate_BS307-5m-G8_BS307-5m-C5422,_whole_genome_shotgun_sequence	9	1	2561	Viruses;Duplodnaviria;Heunggongvirae;Uroviricota;Caudoviricetes
GTDB_GCF_900215285.1_genomic.phages_lysogenic	NZ_OCMG01000004.1_Ensifer_adhaerens_strain_RP12G,_whole_genome_shotgun_sequence_fragment_1	30	1	2561	Viruses;Duplodnaviria;Heunggongvirae;Uroviricota;Caudoviricetes
SPIRE_spire_mag_01808830.phages_lytic_sequence#3	k141_594161	1	1	2561	Viruses;Duplodnaviria;Heunggongvirae;Uroviricota;Caudoviricetes
GTDB_GCA_900553045.1_genomic.phages_lytic_sequence#2	USBW01000116.1_uncultured_Tenericutes_bacterium_isolate_UMGS1572_genome_assembly,_contig:_NODE_12081_length_3425_cov_2.160831,_whole_genome_shotgun_sequence	1	1	2561	Viruses;Duplodnaviria;Heunggongvirae;Uroviricota;Caudoviricetes
NCBI_GCF_000754995.1_PVA_genomic.phages_lysogenic_sequence#2	NZ_KN150745.1_Proteus_vulgaris_strain_ATCC_49132_scaffold1,_whole_genome_shotgun_sequence_fragment_10	44	1	2561	Viruses;Duplodnaviria;Heunggongvirae;Uroviricota;Caudoviricetes
SPIRE_specI_v4_27808.phages_lytic_sequence#2	2741673.SAMN15091545.JABUHN010000033_Tabrizicola_sp._SY72_KCTC62105_scaffold33,_whole_genome_shotgun_sequence	11	1	2561	Viruses;Duplodnaviria;Heunggongvirae;Uroviricota;Caudoviricetes
GTDB_GCA_016699535.1_genomic.phages_lysogenic	CP064980.1_Myxococcales_bacterium_isolate_Fred_18-Q3-R57-64_BAT3C.417_chromosome_fragment_1	11	1	2561	Viruses;Duplodnaviria;Heunggongvirae;Uroviricota;Caudoviricetes
SPIRE_spire_mag_00269028.phages_lytic_sequence#8	k141_69478	10	1	2561	Viruses;Duplodnaviria;Heunggongvirae;Uroviricota;Caudoviricetes
GTDB_GCF_000425425.1_genomic.phages_lysogenic	NZ_AUDK01000007.1_Flavobacterium_daejeonense_DSM_17708_H599DRAFT_scaffold00007.7_C,_whole_genome_shotgun_sequence_fragment_3	3	0.9198	2790	Viruses;Monodnaviria;Sangervirae;Phixviricota;Malgrandaviricetes;Petitvirales;Microviridae
SPIRE_spire_mag_00141580.phages_lytic_sequence#5	k141_281862	5	1	2561	Viruses;Duplodnaviria;Heunggongvirae;Uroviricota;Caudoviricetes
SPIRE_specI_v4_24517.phages_lysogenic	1844972.SAMN04954875.LYPA01000031_Paenibacillus_oryzae_strain_1DrF-4_C1315,_whole_genome_shotgun_sequence_fragment_1	10	1	2561	Viruses;Duplodnaviria;Heunggongvirae;Uroviricota;Caudoviricetes
GTDB_GCF_013449735.1_genomic.phages_lytic_sequence#2	NZ_JACBNY010000030.1_Lactococcus_laudensis_strain_DSM_28961_contig30,_whole_genome_shotgun_sequence	2	0.5278	8016	Viruses;Monodnaviria;Loebvirae;Hofneiviricota;Faserviricetes;Tubulavirales;Inoviridae
GTDB_GCF_014705945.2_genomic.phages_lysogenic	NZ_CP061538.1_Rothia_amarae_strain_KJZ-9_chromosome,_complete_genome_fragment_14	31	1	2561	Viruses;Duplodnaviria;Heunggongvirae;Uroviricota;Caudoviricetes
GTDB_GCA_900544025.1_genomic.phages_lysogenic	UQTM01000057.1_uncultured_Odoribacter_sp._isolate_UMGS628_genome_assembly,_contig:_NODE_1187_length_20849_cov_4.381600,_whole_genome_shotgun_sequence_fragment_1	8	1	2561	Viruses;Duplodnaviria;Heunggongvirae;Uroviricota;Caudoviricetes
SPIRE_spire_mag_01829264.phages_lytic	k141_2564089	2	1	2561	Viruses;Duplodnaviria;Heunggongvirae;Uroviricota;Caudoviricetes
SPIRE_spire_mag_01776082.phages_lytic_sequence#3	k141_129539	2	1	2561	Viruses;Duplodnaviria;Heunggongvirae;Uroviricota;Caudoviricetes
GTDB_GCF_011761185.1_genomic.phages_lysogenic_sequence#3	NZ_JAAOYM010000001.1_Saccharomonospora_amisosensis_strain_DSM_45685_Ga0310452_01,_whole_genome_shotgun_sequence_fragment_28	2	1	2561	Viruses;Duplodnaviria;Heunggongvirae;Uroviricota;Caudoviricetes
SPIRE_spire_mag_00495758.phages_lytic_sequence#2	k141_1302532	4	1	2561	Viruses;Duplodnaviria;Heunggongvirae;Uroviricota;Caudoviricetes
SPIRE_specI_v4_40369.phages_lytic_sequence#5	165186.SAMEA8805031.CAJTOG010000054_TPA_asm:_uncultured_Ruminococcus_sp._isolate_MGBC103721_genome_assembly,_contig:_MGBC103721.54,_whole_genome_shotgun_sequence	7	1	2561	Viruses;Duplodnaviria;Heunggongvirae;Uroviricota;Caudoviricetes
GTDB_GCA_015660615.1_genomic.phages_lytic_sequence#7	DQKQ01000003.1_TPA_asm:_Flavobacteriales_bacterium_isolate_SZUA-1004_k95_379447,_whole_genome_shotgun_sequence	1	1	2561	Viruses;Duplodnaviria;Heunggongvirae;Uroviricota;Caudoviricetes
SPIRE_spire_mag_01870815.phages_lysogenic_sequence#2	k141_39218	1	1	2561	Viruses;Duplodnaviria;Heunggongvirae;Uroviricota;Caudoviricetes
SPIRE_specI_v4_05523.phages_lysogenic_sequence#6	1965587.SAMN06473663.NFJU01000028_Anaeromassilibacillus_sp._An200_An200_contig_28,_whole_genome_shotgun_sequence_fragment_2	3	1	2561	Viruses;Duplodnaviria;Heunggongvirae;Uroviricota;Caudoviricetes
SPIRE_spire_mag_02391707.phages_lytic_sequence#5	k141_70158	1	1	2561	Viruses;Duplodnaviria;Heunggongvirae;Uroviricota;Caudoviricetes
GTDB_GCF_002746455.1_genomic.phages_lytic_sequence#3	NZ_NWUW01000046.1_Bacillus_fungorum_strain_17-SMS-01_ZB100045,_whole_genome_shotgun_sequence	14	1	2561	Viruses;Duplodnaviria;Heunggongvirae;Uroviricota;Caudoviricetes
GTDB_GCF_000242255.2_genomic.phages_lysogenic	NC_017033.1_Frateuria_aurantia_DSM_6220,_complete_sequence_fragment_10	38	1	2561	Viruses;Duplodnaviria;Heunggongvirae;Uroviricota;Caudoviricetes
SPIRE_spire_mag_02436119.phages_lytic	k141_831343	3	1	2561	Viruses;Duplodnaviria;Heunggongvirae;Uroviricota;Caudoviricetes
SPIRE_spire_mag_01335850.phages_lytic_sequence#5	k119_157547	6	1	2561	Viruses;Duplodnaviria;Heunggongvirae;Uroviricota;Caudoviricetes
SPIRE_spire_mag_01280467.phages_lysogenic	k119_98271	2	0.7149	9067	Viruses;Duplodnaviria;Heunggongvirae;Uroviricota;Caudoviricetes;Straboviridae
SPIRE_spire_mag_00100933.phages_lysogenic	k141_277665_fragment_1	25	1	2561	Viruses;Duplodnaviria;Heunggongvirae;Uroviricota;Caudoviricetes
GTDB_GCF_002632725.1_genomic.phages_lysogenic_sequence#5	NZ_NJAI01000007.1_Xenorhabdus_hominickii_strain_DSM_17903_Xhom_7,_whole_genome_shotgun_sequence_fragment_3	20	1	2561	Viruses;Duplodnaviria;Heunggongvirae;Uroviricota;Caudoviricetes
SPIRE_spire_mag_02516444.phages_lytic_sequence#22	k141_73084	13	1	2561	Viruses;Duplodnaviria;Heunggongvirae;Uroviricota;Caudoviricetes
SPIRE_spire_mag_02182734.phages_lytic	k141_180675	2	1	2561	Viruses;Duplodnaviria;Heunggongvirae;Uroviricota;Caudoviricetes
SPIRE_spire_mag_02409805.phages_lytic_sequence#11	k141_62852	4	1	2561	Viruses;Duplodnaviria;Heunggongvirae;Uroviricota;Caudoviricetes
GTDB_GCF_000773685.1_genomic.phages_lytic_sequence#2	NZ_JPQO01000067.1_Acinetobacter_sp._HR7_contig00067,_whole_genome_shotgun_sequence	2	1	8016	Viruses;Monodnaviria;Loebvirae;Hofneiviricota;Faserviricetes;Tubulavirales;Inoviridae
SPIRE_spire_mag_02503811.phages_lytic_sequence#3	k141_33487	4	1	2561	Viruses;Duplodnaviria;Heunggongvirae;Uroviricota;Caudoviricetes
SPIRE_spire_mag_02491144.phages_lytic	k141_99430	1	1	2561	Viruses;Duplodnaviria;Heunggongvirae;Uroviricota;Caudoviricetes
GTDB_GCF_902153245.2_genomic.phages_lysogenic	NZ_CABFWF030000001.1_Pseudohizobium_endolithicum_strain_JC140,_whole_genome_shotgun_sequence_fragment_1	43	1	2561	Viruses;Duplodnaviria;Heunggongvirae;Uroviricota;Caudoviricetes
SPIRE_spire_mag_02206130.phages_lytic	k141_955244	2	1	2561	Viruses;Duplodnaviria;Heunggongvirae;Uroviricota;Caudoviricetes
GTDB_GCA_003501665.1_genomic.phages_lytic	DNOQ01000597.1_TPA_asm:_Bacteroidales_bacterium_isolate_UBA8908_contig_94847,_whole_genome_shotgun_sequence	8	1	2561	Viruses;Duplodnaviria;Heunggongvirae;Uroviricota;Caudoviricetes
SPIRE_spire_mag_00729190.phages_lytic_sequence#2	k141_157398	5	1	2561	Viruses;Duplodnaviria;Heunggongvirae;Uroviricota;Caudoviricetes
GTDB_GCF_900095725.1_genomic.phages_lysogenic_sequence#3	NZ_FMMP01000022.1_Cellulosilyticum_sp._I15G10I2,_whole_genome_shotgun_sequence_fragment_1	4	1	2561	Viruses;Duplodnaviria;Heunggongvirae;Uroviricota;Caudoviricetes
SPIRE_spire_mag_01119090.phages_lytic_sequence#3	k141_775840	1	1	2561	Viruses;Duplodnaviria;Heunggongvirae;Uroviricota;Caudoviricetes
GTDB_GCA_003244185.1_genomic.phages_lysogenic	QHBT01000001.1_Candidatus_Dormibacteraeota_bacterium_isolate_RRmetagenome_bin13_antarctic_metabat_sens_bin_3_contig_8364,_whole_genome_shotgun_sequence	3	1	2561	Viruses;Duplodnaviria;Heunggongvirae;Uroviricota;Caudoviricetes
SPIRE_specI_v4_02954.phages_lysogenic	502049.SAMN02927978.JPWC01000014_Thalassospira_profundimaris_strain_R4-5_contig14,_whole_genome_shotgun_sequence_fragment_2	24	1	2561	Viruses;Duplodnaviria;Heunggongvirae;Uroviricota;Caudoviricetes
SPIRE_spire_mag_01921474.phages_lytic_sequence#2	k141_259966	2	1	2561	Viruses;Duplodnaviria;Heunggongvirae;Uroviricota;Caudoviricetes
SPIRE_spire_mag_02755865.phages_lytic_sequence#4	k141_929582	1	1	2561	Viruses;Duplodnaviria;Heunggongvirae;Uroviricota;Caudoviricetes
SPIRE_spire_mag_02763910.phages_lytic_sequence#40	k141_389410	6	1	2561	Viruses;Duplodnaviria;Heunggongvirae;Uroviricota;Caudoviricetes
GTDB_GCF_018130955.1_genomic.phages_lysogenic	NZ_JAFCJM010000003.1_Bradyrhizobium_liaoningense_strain_SZCCT0420_NODE_3,_whole_genome_shotgun_sequence_fragment_3	7	0.8842	2561	Viruses;Duplodnaviria;Heunggongvirae;Uroviricota;Caudoviricetes
SPIRE_spire_mag_00034059.phages_lytic_sequence#4	k141_549706	1	1	2561	Viruses;Duplodnaviria;Heunggongvirae;Uroviricota;Caudoviricetes
SPIRE_spire_mag_01544746.phages_lytic_sequence#3	k141_2912846	4	1	2561	Viruses;Duplodnaviria;Heunggongvirae;Uroviricota;Caudoviricetes
SPIRE_spire_mag_00919463.phages_lytic	k119_451144	1	1	8016	Viruses;Monodnaviria;Loebvirae;Hofneiviricota;Faserviricetes;Tubulavirales;Inoviridae
SPIRE_spire_mag_01362811.phages_lytic_sequence#6	k119_16490	3	1	2561	Viruses;Duplodnaviria;Heunggongvirae;Uroviricota;Caudoviricetes
GTDB_GCF_014651115.1_genomic.phages_lysogenic_sequence#2	NZ_BMWG01000004.1_Streptomyces_inusitatus_strain_JCM_4988_sequence004,_whole_genome_shotgun_sequence_fragment_7	17	1	2561	Viruses;Duplodnaviria;Heunggongvirae;Uroviricota;Caudoviricetes
SPIRE_spire_mag_00093158.phages_lytic	k119_16125	4	1	2561	Viruses;Duplodnaviria;Heunggongvirae;Uroviricota;Caudoviricetes
SPIRE_spire_mag_01193251.phages_lysogenic	k141_43485_fragment_4	3	1	2561	Viruses;Duplodnaviria;Heunggongvirae;Uroviricota;Caudoviricetes
SPIRE_spire_mag_01112230.phages_lytic_sequence#9	k141_4184439	6	1	2561	Viruses;Duplodnaviria;Heunggongvirae;Uroviricota;Caudoviricetes
GTDB_GCF_902825225.1_genomic.phages_lysogenic	NZ_CADEAK010000007.1_Bartonella_vinsonii_subsp._berkhoffii_ATCC_51672_strain_CIP_104960,_whole_genome_shotgun_sequence_fragment_1	2	1	2561	Viruses;Duplodnaviria;Heunggongvirae;Uroviricota;Caudoviricetes
SPIRE_spire_mag_02504809.phages_lysogenic_sequence#6	k141_241658	15	1	2561	Viruses;Duplodnaviria;Heunggongvirae;Uroviricota;Caudoviricetes
GTDB_GCA_007133195.1_genomic.phages_lytic	SLNH01000391.1_Nannocystineae_bacterium_isolate_CSSed165cm_40_CSSed16-5cm-47942,_whole_genome_shotgun_sequence	1	1	2561	Viruses;Duplodnaviria;Heunggongvirae;Uroviricota;Caudoviricetes
GTDB_GCA_013214445.1_genomic.phages_lytic	JABSPG010000616.1_Ekhidna_sp._isolate_DT_28_DT-Ekhidna-1_scaffold_617,_whole_genome_shotgun_sequence	1	1	2561	Viruses;Duplodnaviria;Heunggongvirae;Uroviricota;Caudoviricetes
SPIRE_spire_mag_02402010.phages_lytic	k141_20127	1	1	2561	Viruses;Duplodnaviria;Heunggongvirae;Uroviricota;Caudoviricetes
SPIRE_spire_mag_02088470.phages_lytic	k141_1668753	10	1	2561	Viruses;Duplodnaviria;Heunggongvirae;Uroviricota;Caudoviricetes
SPIRE_spire_mag_02506140.phages_lytic	k141_167112	1	1	2561	Viruses;Duplodnaviria;Heunggongvirae;Uroviricota;Caudoviricetes
GTDB_GCA_003554225.1_genomic.phages_lytic_sequence#8	PWFW01000073.1_Halanaerobiaceae_bacterium_isolate_T1Sed10_23_T1-Sed10-C33146,_whole_genome_shotgun_sequence	4	1	2561	Viruses;Duplodnaviria;Heunggongvirae;Uroviricota;Caudoviricetes
GTDB_GCA_016937855.1_genomic.phages_lytic_sequence#5	JAFGVU010000059.1_Bacteroidales_bacterium_isolate_ZodW_Metabat.182_k87_3072382,_whole_genome_shotgun_sequence	11	1	2561	Viruses;Duplodnaviria;Heunggongvirae;Uroviricota;Caudoviricetes
GTDB_GCF_900101825.1_genomic.phages_lysogenic_sequence#2	NZ_FNAG01000001.1_Aquimonas_voraii_strain_DSM_16957,_whole_genome_shotgun_sequence_fragment_9	33	1	2561	Viruses;Duplodnaviria;Heunggongvirae;Uroviricota;Caudoviricetes
SPIRE_spire_mag_02559973.phages_lysogenic	k141_329593	3	1	2561	Viruses;Duplodnaviria;Heunggongvirae;Uroviricota;Caudoviricetes
SPIRE_spire_mag_00529931.phages_lytic	k141_4901047	5	1	2561	Viruses;Duplodnaviria;Heunggongvirae;Uroviricota;Caudoviricetes
SPIRE_spire_mag_00861957.phages_lytic	k141_510	1	1	2561	Viruses;Duplodnaviria;Heunggongvirae;Uroviricota;Caudoviricetes
GTDB_GCA_903825265.1_genomic.phages_lytic	CAIJZW010000037.1_uncultured_bacterium_isolate_AlinenLipids_bin-4189_genome_assembly,_contig:_bin-4189:37/84,_whole_genome_shotgun_sequence	1	1	5262	Viruses;Duplodnaviria;Heunggongvirae;Uroviricota;Caudoviricetes;Schitoviridae
GTDB_GCF_001653715.1_genomic.phages_lysogenic_sequence#2	NZ_LWHQ01000037.1_Methylobacterium_platani_strain_PMB02_contig037,_whole_genome_shotgun_sequence_fragment_2	14	1	2561	Viruses;Duplodnaviria;Heunggongvirae;Uroviricota;Caudoviricetes
SPIRE_spire_mag_01826340.phages_lytic	k141_4494886	20	1	2561	Viruses;Duplodnaviria;Heunggongvirae;Uroviricota;Caudoviricetes
GTDB_GCA_903869345.1_genomic.phages_lytic	CAIPYM010000045.1_uncultured_proteobacterium_isolate_I2_bin-123_genome_assembly,_contig:_bin-123:45/76,_whole_genome_shotgun_sequence	3	1	2561	Viruses;Duplodnaviria;Heunggongvirae;Uroviricota;Caudoviricetes
SPIRE_spire_mag_02977316.phages_lytic_sequence#10	k141_10503	1	1	2561	Viruses;Duplodnaviria;Heunggongvirae;Uroviricota;Caudoviricetes
SPIRE_spire_mag_02525622.phages_lytic_sequence#3	k141_310317	21	1	2561	Viruses;Duplodnaviria;Heunggongvirae;Uroviricota;Caudoviricetes
GTDB_GCF_002006755.1_genomic.phages_lysogenic_sequence#2	NZ_MVDO01000122.1_Wohlfahrtiimonas_larvae_strain_kbl006_contig122,_whole_genome_shotgun_sequence	1	1	2561	Viruses;Duplodnaviria;Heunggongvirae;Uroviricota;Caudoviricetes
SPIRE_spire_mag_00036766.phages_lysogenic	k141_575402	9	0.8276	6064	Viruses;Duplodnaviria;Heunggongvirae;Uroviricota;Caudoviricetes;Autographiviridae
SPIRE_spire_mag_02630277.phages_lytic_sequence#2	k141_147345	4	1	2561	Viruses;Duplodnaviria;Heunggongvirae;Uroviricota;Caudoviricetes
SPIRE_spire_mag_01923434.phages_lytic_sequence#2	k141_540401	2	1	2561	Viruses;Duplodnaviria;Heunggongvirae;Uroviricota;Caudoviricetes
SPIRE_spire_mag_02222414.phages_lytic_sequence#2	k141_1751344	2	1	2561	Viruses;Duplodnaviria;Heunggongvirae;Uroviricota;Caudoviricetes
SPIRE_spire_mag_00080754.phages_lytic_sequence#3	k141_2067978	8	1	2561	Viruses;Duplodnaviria;Heunggongvirae;Uroviricota;Caudoviricetes
SPIRE_spire_mag_01117078.phages_lytic_sequence#2	k141_509649	2	1	2561	Viruses;Duplodnaviria;Heunggongvirae;Uroviricota;Caudoviricetes
SPIRE_spire_mag_02178621.phages_lysogenic_sequence#2	k141_234034_fragment_1	21	1	2561	Viruses;Duplodnaviria;Heunggongvirae;Uroviricota;Caudoviricetes
GTDB_GCF_001660815.1_genomic.phages_lysogenic	NZ_LYMI01000006.1_Xanthomonas_nasturtii_strain_WHRI_8853_scf_22201_14,_whole_genome_shotgun_sequence_fragment_2	29	1	2561	Viruses;Duplodnaviria;Heunggongvirae;Uroviricota;Caudoviricetes
GTDB_GCA_002315825.1_genomic.phages_lytic_sequence#4	DCIC01000079.1_TPA_asm:_Bacteroidales_bacterium_UBA1736_UBA1736_contig_98426,_whole_genome_shotgun_sequence	7	1	2561	Viruses;Duplodnaviria;Heunggongvirae;Uroviricota;Caudoviricetes
SPIRE_spire_mag_01126094.phages_lytic_sequence#7	k141_1009838	2	1	2561	Viruses;Duplodnaviria;Heunggongvirae;Uroviricota;Caudoviricetes
SPIRE_spire_mag_00527975.phages_lysogenic_sequence#7	k141_3427404	5	1	2561	Viruses;Duplodnaviria;Heunggongvirae;Uroviricota;Caudoviricetes
SPIRE_spire_mag_00442967.phages_lytic_sequence#4	k141_68324	11	1	2561	Viruses;Duplodnaviria;Heunggongvirae;Uroviricota;Caudoviricetes
GTDB_GCA_016342285.1_genomic.phages_lysogenic_sequence#2	JAEINQ010000040.1_Desulfobacterales_bacterium_isolate_MAG8_NODE_427_length_64959_cov_6.140008,_whole_genome_shotgun_sequence_fragment_2	9	1	2561	Viruses;Duplodnaviria;Heunggongvirae;Uroviricota;Caudoviricetes
SPIRE_spire_mag_00526072.phages_lytic_sequence#4	k141_5781922	1	1	2561	Viruses;Duplodnaviria;Heunggongvirae;Uroviricota;Caudoviricetes
SPIRE_spire_mag_02436558.phages_lytic	k141_388562	1	1	2561	Viruses;Duplodnaviria;Heunggongvirae;Uroviricota;Caudoviricetes
SPIRE_specI_v4_01021.phages_lysogenic	411464.SAMN00008819.DS996355_Desulfovibrio_piger_ATCC_29098_Scfld4_genomic_scaffold,_whole_genome_shotgun_sequence_fragment_1	22	1	2561	Viruses;Duplodnaviria;Heunggongvirae;Uroviricota;Caudoviricetes
SPIRE_spire_mag_01678972.phages_lytic_sequence#2	k141_146048	3	1	2561	Viruses;Duplodnaviria;Heunggongvirae;Uroviricota;Caudoviricetes
SPIRE_specI_v4_10597.phages_lytic_sequence#2	2738452.SAMN14989807.JABMCN010000401_Pseudomonas_sp._CM27_scf_16014_401,_whole_genome_shotgun_sequence	3	1	2561	Viruses;Duplodnaviria;Heunggongvirae;Uroviricota;Caudoviricetes
GTDB_GCF_900066015.1_genomic.phages_lytic	NZ_LN890657.1_Candidatus_Promineofilum_breve_strain_Cfx-K_plasmid_III,_complete_sequence	12	1	2561	Viruses;Duplodnaviria;Heunggongvirae;Uroviricota;Caudoviricetes
SPIRE_spire_mag_02033747.phages_lytic	k141_1808643	2	1	2561	Viruses;Duplodnaviria;Heunggongvirae;Uroviricota;Caudoviricetes
GTDB_GCA_009929525.1_genomic.phages_lytic	SAAH01000019.1_Clostridia_bacterium_isolate_INTA.CYC.029_contig-100_558,_whole_genome_shotgun_sequence	29	1	2561	Viruses;Duplodnaviria;Heunggongvirae;Uroviricota;Caudoviricetes
SPIRE_spire_mag_00225271.phages_lysogenic	k111_100675_fragment_1	2	1	2561	Viruses;Duplodnaviria;Heunggongvirae;Uroviricota;Caudoviricetes
SPIRE_spire_mag_00996170.phages_lytic_sequence#4	k141_991738	12	1	2561	Viruses;Duplodnaviria;Heunggongvirae;Uroviricota;Caudoviricetes
SPIRE_spire_mag_01600059.phages_lytic_sequence#2	k141_99315	6	1	2561	Viruses;Duplodnaviria;Heunggongvirae;Uroviricota;Caudoviricetes
SPIRE_spire_mag_02600963.phages_lysogenic	k141_855649_fragment_2	2	0.5556	6064	Viruses;Duplodnaviria;Heunggongvirae;Uroviricota;Caudoviricetes;Autographiviridae
NCBI_GCF_900457375.1_41556_H01_genomic.phages_lysogenic	NZ_UGZE01000002.1_Staphylococcus_arlettae_strain_NCTC12413,_whole_genome_shotgun_sequence	15	1	2561	Viruses;Duplodnaviria;Heunggongvirae;Uroviricota;Caudoviricetes
SPIRE_spire_mag_00079108.phages_lytic	k141_1555490	1	1	2561	Viruses;Duplodnaviria;Heunggongvirae;Uroviricota;Caudoviricetes
SPIRE_spire_mag_02556509.phages_lytic_sequence#2	k141_185465	3	1	2561	Viruses;Duplodnaviria;Heunggongvirae;Uroviricota;Caudoviricetes
SPIRE_spire_mag_01574123.phages_lysogenic	k141_229516_fragment_2	29	1	2561	Viruses;Duplodnaviria;Heunggongvirae;Uroviricota;Caudoviricetes
GTDB_GCF_000236565.1_genomic.phages_lytic_sequence#5	NZ_AHAM01000098.1_Mesorhizobium_alhagi_CCNWXJ12-2_contig103,_whole_genome_shotgun_sequence	21	1	2561	Viruses;Duplodnaviria;Heunggongvirae;Uroviricota;Caudoviricetes
GTDB_GCA_009668015.1_genomic.phages_lysogenic	WJYB01000008.1_Enterobacteriaceae_bacterium_RIT714,_whole_genome_shotgun_sequence_fragment_1	35	1	2561	Viruses;Duplodnaviria;Heunggongvirae;Uroviricota;Caudoviricetes
GTDB_GCA_017860575.1_genomic.phages_lytic_sequence#3	JAGDMS010000353.1_DeltaPseudomonadota_bacterium_isolate_CTSoil_040_scaffold_32136,_whole_genome_shotgun_sequence	2	1	8016	Viruses;Monodnaviria;Loebvirae;Hofneiviricota;Faserviricetes;Tubulavirales;Inoviridae
SPIRE_spire_mag_02179370.phages_lytic_sequence#2	k141_375429	1	1	2561	Viruses;Duplodnaviria;Heunggongvirae;Uroviricota;Caudoviricetes
SPIRE_spire_mag_01763167.phages_lysogenic	k141_298518_fragment_1	3	1	2561	Viruses;Duplodnaviria;Heunggongvirae;Uroviricota;Caudoviricetes
GTDB_GCF_003399765.1_genomic.phages_lytic_sequence#2	NZ_NFZV01000051.1_Alkalilimnicola_ehrlichii_strain_AK92_NODE_51_length_12570_cov_207.044_ID_101,_whole_genome_shotgun_sequence	11	1	2561	Viruses;Duplodnaviria;Heunggongvirae;Uroviricota;Caudoviricetes
GTDB_GCA_014729665.1_genomic.phages_lytic_sequence#2	WJJO01000205.1_Candidate_division_WOR-3_bacterium_isolate_RBin_337_k141_2211890,_whole_genome_shotgun_sequence	4	1	2561	Viruses;Duplodnaviria;Heunggongvirae;Uroviricota;Caudoviricetes
GTDB_GCF_000430885.1_genomic.phages_lysogenic	NZ_AUMW01000011.1_Desulfallas_alcoholivorax_DSM_16058_H569DRAFT_scaffold00009.9_C,_whole_genome_shotgun_sequence_fragment_1	1	1	2561	Viruses;Duplodnaviria;Heunggongvirae;Uroviricota;Caudoviricetes
SPIRE_spire_mag_02436604.phages_lytic_sequence#3	k141_369068	3	1	2561	Viruses;Duplodnaviria;Heunggongvirae;Uroviricota;Caudoviricetes
SPIRE_specI_v4_12021.phages_lysogenic	1935379.SAMN10713103.CP035037_Leucobacter_muris_strain_DSM_101948_chromosome,_complete_genome_fragment_11	16	1	2561	Viruses;Duplodnaviria;Heunggongvirae;Uroviricota;Caudoviricetes
GTDB_GCA_009377835.1_genomic.phages_lytic	WHTG01000115.1_Nitriliruptorales_bacterium_isolate_Dino_bin30_k141_87446_length_10026_cov_15.0000,_whole_genome_shotgun_sequence	2	1	2561	Viruses;Duplodnaviria;Heunggongvirae;Uroviricota;Caudoviricetes
SPIRE_spire_mag_00730633.phages_lytic_sequence#78	k141_402165	8	1	2561	Viruses;Duplodnaviria;Heunggongvirae;Uroviricota;Caudoviricetes
SPIRE_spire_mag_01112874.phages_lysogenic	k141_3614285_fragment_2	2	1	2561	Viruses;Duplodnaviria;Heunggongvirae;Uroviricota;Caudoviricetes
GTDB_GCA_903929795.1_genomic.phages_lysogenic_sequence#2	CAIYWC010000205.1_uncultured_Myxococcales_bacterium_isolate_AlinenLipids_bin-2060_genome_assembly,_contig:_bin-2060:205/236,_whole_genome_shotgun_sequence	2	1	2561	Viruses;Duplodnaviria;Heunggongvirae;Uroviricota;Caudoviricetes
SPIRE_spire_mag_02074626.phages_lytic	k141_800325	5	1	2561	Viruses;Duplodnaviria;Heunggongvirae;Uroviricota;Caudoviricetes
SPIRE_spire_mag_01751362.phages_lytic	k141_2067197	2	1	2561	Viruses;Duplodnaviria;Heunggongvirae;Uroviricota;Caudoviricetes
GTDB_GCA_018006725.1_genomic.phages_lytic_sequence#3	JAGMXV010000372.1_Rhizorhabdus_sp._isolate_Gw_Bodden_bin_232_Gw_Bodden_54592_length_3699_cov_4.443449,_whole_genome_shotgun_sequence	1	1	2561	Viruses;Duplodnaviria;Heunggongvirae;Uroviricota;Caudoviricetes
GTDB_GCA_003138795.1_genomic.phages_lytic	PLHC01000005.1_Granulicella_sp._isolate_bog_210_73.20110800_S2D.32_contig_45558,_whole_genome_shotgun_sequence	2	1	2561	Viruses;Duplodnaviria;Heunggongvirae;Uroviricota;Caudoviricetes
SPIRE_spire_mag_01663850.phages_lysogenic	k141_517357	1	1	2561	Viruses;Duplodnaviria;Heunggongvirae;Uroviricota;Caudoviricetes
GTDB_GCF_014649395.1_genomic.phages_lysogenic	NZ_BMSY01000004.1_Streptomyces_aureoverticillatus_strain_JCM_4347_sequence004,_whole_genome_shotgun_sequence_fragment_8	7	1	2561	Viruses;Duplodnaviria;Heunggongvirae;Uroviricota;Caudoviricetes
GTDB_GCF_009937975.1_genomic.phages_lysogenic_sequence#3	NZ_AP018441.1_Undibacterium_sp._YM2_chromosome,_complete_genome_fragment_19	38	1	2561	Viruses;Duplodnaviria;Heunggongvirae;Uroviricota;Caudoviricetes
SPIRE_spire_mag_02758985.phages_lytic_sequence#2	k141_201344	18	1	2561	Viruses;Duplodnaviria;Heunggongvirae;Uroviricota;Caudoviricetes
SPIRE_spire_mag_02431380.phages_lytic_sequence#8	k141_214980	1	1	2561	Viruses;Duplodnaviria;Heunggongvirae;Uroviricota;Caudoviricetes
SPIRE_spire_mag_02218366.phages_lytic_sequence#16	k141_30872	5	1	2561	Viruses;Duplodnaviria;Heunggongvirae;Uroviricota;Caudoviricetes
GTDB_GCF_900103835.1_genomic.phages_lysogenic	NZ_FNID01000011.1_Acetanaerobacterium_elongatum_strain_CGMCC_1.5012,_whole_genome_shotgun_sequence_fragment_1	39	0.9944	2561	Viruses;Duplodnaviria;Heunggongvirae;Uroviricota;Caudoviricetes
GTDB_GCF_015207425.1_genomic.phages_lysogenic_sequence#2	NZ_JADEWZ010000054.1_Lusitaniella_coriacea_LEGE_07157_NODE_88_length_28439_cov_60.032318_(reversed),_whole_genome_shotgun_sequence	1	1	2561	Viruses;Duplodnaviria;Heunggongvirae;Uroviricota;Caudoviricetes
GTDB_GCF_000022125.1_genomic.phages_lysogenic	NC_011883.1_Desulfovibrio_desulfuricans_ATCC_27774,_complete_sequence_fragment_6	14	1	2561	Viruses;Duplodnaviria;Heunggongvirae;Uroviricota;Caudoviricetes
GTDB_GCF_001905385.1_genomic.phages_lytic	NZ_LIPF01000017.1_Streptomyces_sp._CB02414_scaffold17,_whole_genome_shotgun_sequence	3	1	2561	Viruses;Duplodnaviria;Heunggongvirae;Uroviricota;Caudoviricetes
SPIRE_specI_v4_02880.phages_lysogenic_sequence#2	172733.SAMEA4890794.UQAV01000008_uncultured_Clostridiales_bacterium_isolate_UMGS95_genome_assembly,_contig:_NODE_78_length_142784_cov_11.993014,_whole_genome_shotgun_sequence_fragment_3	9	1	2561	Viruses;Duplodnaviria;Heunggongvirae;Uroviricota;Caudoviricetes
SPIRE_spire_mag_01584897.phages_lytic_sequence#6	k141_1258284	1	1	2561	Viruses;Duplodnaviria;Heunggongvirae;Uroviricota;Caudoviricetes
SPIRE_spire_mag_01940984.phages_lytic_sequence#2	k105_23182	3	1	2561	Viruses;Duplodnaviria;Heunggongvirae;Uroviricota;Caudoviricetes
SPIRE_spire_mag_01200469.phages_lytic_sequence#4	k141_3393	3	1	2561	Viruses;Duplodnaviria;Heunggongvirae;Uroviricota;Caudoviricetes
SPIRE_spire_mag_01574910.phages_lytic_sequence#4	k141_1158638	5	1	2561	Viruses;Duplodnaviria;Heunggongvirae;Uroviricota;Caudoviricetes
SPIRE_spire_mag_01191356.phages_lytic_sequence#5	k141_217913	4	1	2561	Viruses;Duplodnaviria;Heunggongvirae;Uroviricota;Caudoviricetes
SPIRE_spire_mag_02590916.phages_lytic_sequence#41	k141_23462	6	1	2561	Viruses;Duplodnaviria;Heunggongvirae;Uroviricota;Caudoviricetes
SPIRE_spire_mag_01203377.phages_lytic_sequence#4	k141_273767	3	1	2561	Viruses;Duplodnaviria;Heunggongvirae;Uroviricota;Caudoviricetes
SPIRE_spire_mag_01872435.phages_lytic_sequence#11	k141_203031	5	1	2561	Viruses;Duplodnaviria;Heunggongvirae;Uroviricota;Caudoviricetes
[truncated: 354,779+ more rows]
