# Supplementary material for: Prophage-DB: a comprehensive database to explore diversity, distribution, and ecology of prophages
Source: Environ Microbiome. 2025 Jan 13;20:5. doi: 10.1186/s40793-024-00659-1 (PMC11730488; doi:10.1186/s40793-024-00659-1)
Supplement: Supplementary file 4 — Supplementary Material 4 [file 40793_2024_659_MOESM4_ESM.xlsx]

## Sheet: Table 1 - Part B
Supplementary Table 1: Metadata associated with prophage genomes. Details of each column are provided on the README page.
file_name	latitude	longitude	environment	ncbi_isolation_source	contig_id	checkv_quality	miuvig_quality	completeness	completeness_method	contamination	kmer_freq
SPIRE_spire_mag_02564574.phages_lytic	31.24	90	host-associated, animal host, mammalian host, digestive tract, intestine	NA	k141_1161678	Low-quality	Genome-fragment	7.55	AAI-based (medium-confidence)	0	1
GTDB_GCA_900549015.1_genomic.phages_lysogenic			host-associated	human gut	URMH01000015.1	High-quality	High-quality	97.81	AAI-based (high-confidence)	0	1
GTDB_GCA_018268465.1_genomic.phages_lysogenic_sequence#2	22.4932	113.876	anthropogenic	activated sludge	JAFDWN010000007.1	Low-quality	Genome-fragment	19.66	HMM-based (lower-bound)	0	1
NCBI_GCF_003403135.1_ASM340313v1_genomic.phages_lysogenic			NA	none	NZ_CP031560.1	Medium-quality	Genome-fragment	68.85	AAI-based (high-confidence)	0	1.01
SPIRE_spire_mag_02720653.phages_lytic_sequence#5			host-associated, saliva, animal host, mammalian host, mouth, digestive tract, human host	NA	k141_394870	Low-quality	Genome-fragment	5.8	AAI-based (high-confidence)	0	1
SPIRE_spire_mag_00719773.phages_lytic_sequence#3	71.2999	-156.61	terrestrial, soil, tundra	NA	k141_494868	Low-quality	Genome-fragment	13.84	AAI-based (medium-confidence)	0	1
GTDB_GCA_016919605.1_genomic.phages_lytic_sequence#9	32.2	101.36	aquatic	Flower Lake sediment core labelled replicate 1	JACXTQ010000273.1	Low-quality	Genome-fragment	14.36	AAI-based (medium-confidence)	0	1
SPIRE_spire_mag_02562162.phages_lysogenic	12.96	-47.4706	host-associated, animal host, mammalian host, digestive tract, intestine	NA	k141_139367_fragment_1	Not-determined	Genome-fragment			0	1
GTDB_GCA_017523615.1_genomic.phages_lytic_sequence#2			host-associated	ruminant gastrointestinal tract	JAFWWK010000264.1	Low-quality	Genome-fragment	9.3	AAI-based (high-confidence)	0	1
GTDB_GCA_003254465.1_genomic.phages_lytic_sequence#5			NA	NA	QDFI01000154.1	Low-quality	Genome-fragment	5.15	AAI-based (high-confidence)	0	1.01
GTDB_GCF_016899975.1_genomic.phages_lysogenic			NA	NA	NZ_JACJJN010000007.1	Low-quality	Genome-fragment	24.13	AAI-based (high-confidence)	37.19	1
SPIRE_spire_mag_00869057.phages_lysogenic_sequence#2	39.9879	-1.8737	lentic, low salinity, fresh water, aquatic, salinity, lacustrine	NA	k141_705152	Low-quality	Genome-fragment	9.55	AAI-based (medium-confidence)	0	1
SPIRE_specI_v4_03644.phages_lysogenic_sequence#2			NA	NA	1913988.SAMN19297868.JAHIWB010000011	Low-quality	Genome-fragment	16.29	HMM-based (lower-bound)	0	1
GTDB_GCA_017542725.1_genomic.phages_lytic_sequence#7			host-associated	ruminant gastrointestinal tract	JAFXWR010000036.1	Low-quality	Genome-fragment	3.68	HMM-based (lower-bound)	0	1
SPIRE_spire_mag_01959484.phages_lytic_sequence#3	38.5	-121.7	plant host, host-associated, soil, terrestrial, rhizosphere	NA	k141_5637812	Low-quality	Genome-fragment	13.45	HMM-based (lower-bound)	0	1
GTDB_GCA_015657735.1_genomic.phages_lytic_sequence#7	24.48	118.08	anthropogenic, aquatic	activated sludge from lab-scale wastewater treatment plant	SSSX01000453.1	Not-determined	Genome-fragment			0	1
SPIRE_spire_mag_00176577.phages_lysogenic_sequence#2	36.2294	-33.9028	hydrothermal vent, sea floor, aquatic, very high temperature, benthic, temperature, marine, spring, lotic	NA	k141_204264	Medium-quality	Genome-fragment	58.99	AAI-based (medium-confidence)	0	1
SPIRE_spire_mag_01458916.phages_lytic_sequence#18			rumen, host-associated, animal host, digestive tract	NA	k141_211521	Low-quality	Genome-fragment	13.79	AAI-based (high-confidence)	0	1
SPIRE_spire_mag_02206784.phages_lytic			urogenital tract, host-associated, animal host, mammalian host, human host	NA	k141_10716	Low-quality	Genome-fragment	39.68	AAI-based (medium-confidence)	0	1.02
SPIRE_spire_mag_02505407.phages_lysogenic			host-associated, animal host, mammalian host, digestive tract, intestine	NA	k141_409044_fragment_2	Low-quality	Genome-fragment	20.79	HMM-based (lower-bound)	0	1
SPIRE_spire_mag_00709642.phages_lytic_sequence#88			aquatic, ice, marine	NA	k141_321555	Low-quality	Genome-fragment	4.77	AAI-based (medium-confidence)	0	1
GTDB_GCA_017941635.1_genomic.phages_lytic_sequence#20			host-associated	ruminant gastrointestinal tract	JAGAVZ010000160.1	Low-quality	Genome-fragment	9.84	HMM-based (lower-bound)	0	1
SPIRE_specI_v4_06483.phages_lytic			host-associated, animal host, intestine, digestive tract	NA	297314.SAMEA8805400.CAJUBW010000025	Medium-quality	Genome-fragment	67.79	AAI-based (high-confidence)	49.57	1
SPIRE_spire_mag_00283069.phages_lysogenic_sequence#2			aquatic, marine, pelagic	NA	k141_173062_fragment_1	Medium-quality	Genome-fragment	51.25	HMM-based (lower-bound)	0	1
GTDB_GCF_018614415.1_genomic.phages_lysogenic	-23.2886	-67.9458	terrestrial	soil organic matter[ENVO:04000008]	NZ_JAGGOO010000069.1	Medium-quality	Genome-fragment	86.55	AAI-based (high-confidence)	0	1
GTDB_GCF_900626145.1_genomic.phages_lytic			host-associated	stool	NZ_LR130819.1	Low-quality	Genome-fragment	0.99	HMM-based (lower-bound)	0	1
SPIRE_spire_mag_02869842.phages_lytic			host-associated, animal host, mammalian host, intestine, digestive tract, human host	NA	k141_167511	Low-quality	Genome-fragment	1.87	HMM-based (lower-bound)	18.6	1
SPIRE_spire_mag_01988936.phages_lytic_sequence#11	23.06	113.4	host-associated, animal host, digestive tract, intestine	NA	k119_42030	Low-quality	Genome-fragment	15.8	AAI-based (high-confidence)	0	1
GTDB_GCF_900199515.1_genomic.phages_lysogenic			NA	none	NZ_LT963433.1	Medium-quality	Genome-fragment	75.88	AAI-based (high-confidence)	21.17	1
GTDB_GCA_910576545.1_genomic.phages_lytic_sequence#4			host-associated	Mouse faeces	CAJTKM010000077.1	Low-quality	Genome-fragment	6.25	AAI-based (medium-confidence)	0	1.11
SPIRE_specI_v4_13881.phages_lytic			lentic, salinity, ph, aquatic, fresh water, low salinity, acidic, lacustrine	NA	866510.SAMEA6954079.CAIVPM010000032	Not-determined	Genome-fragment			0	1.03
SPIRE_spire_mag_01283591.phages_lytic_sequence#3	38.8694	-101.225	groundwater, low salinity, fresh water, aquatic, subsurface, terrestrial, salinity	NA	k139_319455	Low-quality	Genome-fragment	2.73	HMM-based (lower-bound)	0	1
NCBI_GCF_016649425.1_ASM1664942v1_genomic.phages_lytic_sequence#4			host-associated	larvae	NZ_JADRCR010000025.1	Low-quality	Genome-fragment	5.49	AAI-based (medium-confidence)	0	1
SPIRE_spire_mag_01822042.phages_lytic			terrestrial, contaminated, soil	NA	k141_1110419	Low-quality	Genome-fragment	6.83	HMM-based (lower-bound)	0	1
SPIRE_spire_mag_00907884.phages_lytic			terrestrial, wetland	NA	k141_2823642	Low-quality	Genome-fragment	12.95	AAI-based (high-confidence)	0	1
GTDB_GCF_014904705.1_genomic.phages_lysogenic_sequence#2			terrestrial	Intertidal soil	NZ_JACZCQ010000015.1	Medium-quality	Genome-fragment	56.94	AAI-based (medium-confidence)	16.41	1
GTDB_GCA_903827375.1_genomic.phages_lytic_sequence#6			aquatic	lake water	CAIKHZ010000064.1	Low-quality	Genome-fragment	9.68	HMM-based (lower-bound)	0	1
SPIRE_spire_mag_01945515.phages_lytic	43.3	-89.38	plant host, host-associated, agriculture, plant litter, anthropogenic, cropland, terrestrial	NA	k141_1170152	Low-quality	Genome-fragment	6.7	AAI-based (high-confidence)	0	1
SPIRE_spire_mag_01821995.phages_lytic			terrestrial, forest, soil	NA	k141_5899277	Complete	High-quality	100	DTR (high-confidence)	0	1
SPIRE_spire_mag_02349782.phages_lytic			host-associated, animal host, mammalian host, digestive tract, intestine	NA	k141_93228	Not-determined	Genome-fragment			0	1
GTDB_GCA_900759575.1_genomic.phages_lytic_sequence#2			host-associated	human stool	CAAEVU010000208.1	Low-quality	Genome-fragment	10.28	AAI-based (high-confidence)	0	1
SPIRE_spire_mag_00791345.phages_lytic_sequence#17	55.546	11.6979	host-associated, animal host, mammalian host, digestive tract, intestine	NA	k141_362015	Low-quality	Genome-fragment	5.82	AAI-based (medium-confidence)	0	1
GTDB_GCF_002269125.1_genomic.phages_lysogenic_sequence#2	-37.8143	144.963	anthropogenic	aerobically stored beef	NZ_NQKI01000021.1	Medium-quality	Genome-fragment	50.06	AAI-based (high-confidence)	0	1
GTDB_GCF_007859195.1_genomic.phages_lysogenic			NA	none	NZ_VOHL01000001.1	High-quality	High-quality	90.53	AAI-based (medium-confidence)	12.55	1
SPIRE_specI_v4_13697.phages_lytic			lentic, salinity, ph, aquatic, fresh water, low salinity, acidic, lacustrine	NA	181674.SAMEA6954020.CAIYOW010000053	Low-quality	Genome-fragment	4.48	AAI-based (medium-confidence)	0	1
GTDB_GCF_000971295.1_genomic.phages_lysogenic			NA	none	NZ_LANJ01000011.1	Medium-quality	Genome-fragment	72.43	HMM-based (lower-bound)	21.78	1
GTDB_GCA_910583885.1_genomic.phages_lytic_sequence#19			host-associated	Faeces	CAJUAC010000213.1	Low-quality	Genome-fragment	3.85	AAI-based (high-confidence)	0	1
SPIRE_spire_mag_00175925.phages_lytic_sequence#6	-21.9879	-176.568	hydrothermal vent, sea floor, aquatic, very high temperature, benthic, temperature, marine, spring, lotic	NA	k141_708409	Not-determined	Genome-fragment			0	1
SPIRE_spire_mag_02866637.phages_lytic_sequence#2			host-associated, animal host, mammalian host, intestine, digestive tract, human host	NA	k141_97843	Not-determined	Genome-fragment			0	1
SPIRE_spire_mag_00834242.phages_lytic_sequence#5	77.0991	-150.225	aquatic, marine	NA	k141_22178	Low-quality	Genome-fragment	0.87	AAI-based (high-confidence)	0	1
SPIRE_specI_v4_04952.phages_lytic_sequence#4			fermented food, anthropogenic, food	NA	1046596.SAMN02369460.AYYH01000039	Low-quality	Genome-fragment	49.99	AAI-based (high-confidence)	0	1
SPIRE_spire_mag_01338466.phages_lysogenic_sequence#2			host-associated, animal host, mammalian host, mouth, digestive tract, human host	NA	k141_24161	Low-quality	Genome-fragment	7.56	AAI-based (medium-confidence)	0	1
GTDB_GCA_017466205.1_genomic.phages_lytic_sequence#3			host-associated	ruminant gastrointestinal tract	JAFTUP010000274.1	Low-quality	Genome-fragment	3.89	HMM-based (lower-bound)	0	1
SPIRE_spire_mag_00221531.phages_lytic_sequence#5	54.8641	12.0301	host-associated, animal host, mammalian host, digestive tract, intestine	NA	k115_87575	Low-quality	Genome-fragment	5.98	AAI-based (high-confidence)	0	1
SPIRE_spire_mag_02439389.phages_lytic_sequence#2			plant host, host-associated, soil, terrestrial, rhizosphere	NA	k141_308315	Not-determined	Genome-fragment			0	1
SPIRE_spire_mag_00919463.phages_lysogenic	49.08	-89.38	soil, very low temperature, forest, temperature, terrestrial	NA	k119_283884	High-quality	High-quality	100	AAI-based (high-confidence)	7.13	1
SPIRE_spire_mag_02982017.phages_lysogenic_sequence#2	25.69	100.19	host-associated, animal host, digestive tract, intestine	NA	k99_162502_fragment_1	Medium-quality	Genome-fragment	69.45	AAI-based (medium-confidence)	0	1
NCBI_GCF_014650395.1_ASM1465039v1_genomic.phages_lytic_sequence#5			NA	none	NZ_BMUW01000030.1	Low-quality	Genome-fragment	14.41	AAI-based (high-confidence)	0	1
SPIRE_specI_v4_00543.phages_lytic_sequence#11			host-associated	NA	1002364.SAMN02299450.JH417522	Low-quality	Genome-fragment	7.73	AAI-based (high-confidence)	0	1
GTDB_GCA_012032525.1_genomic.phages_lysogenic_sequence#2	-34.0412	25.5385	check NCBI isolation source	Stromatolite	JAAUSV010000007.1	Low-quality	Genome-fragment	5.43	HMM-based (lower-bound)	0	1
SPIRE_spire_mag_01754490.phages_lytic_sequence#8	43.0995	-89.4045	lentic, low salinity, fresh water, aquatic, alkaline, ph, salinity, lacustrine	NA	k141_1722801	Low-quality	Genome-fragment	5.76	HMM-based (lower-bound)	0	1
SPIRE_spire_mag_00550303.phages_lytic_sequence#2			terrestrial, soil	NA	k141_316436	Low-quality	Genome-fragment	14.06	AAI-based (medium-confidence)	15.2	1
GTDB_GCA_000621985.1_genomic.phages_lysogenic			NA	none	JHWW01000005.1	Medium-quality	Genome-fragment	86.17	HMM-based (lower-bound)	0	1
SPIRE_spire_mag_00909833.phages_lytic_sequence#16	54.9976	-6.6096	groundwater, contaminated, fresh water, aquatic, subsurface, terrestrial	NA	k141_240969	Low-quality	Genome-fragment	3.19	HMM-based (lower-bound)	0	1
SPIRE_specI_v4_07830.phages_lytic_sequence#15			rumen, host-associated, animal host, digestive tract	NA	172733.SAMEA6151685.CADARD010000132	Low-quality	Genome-fragment	4.13	HMM-based (lower-bound)	0	1
GTDB_GCF_018919145.1_genomic.phages_lysogenic_sequence#4			host-associated	feces	NZ_JAHLQJ010000001.1	High-quality	High-quality	100	AAI-based (high-confidence)	0	1
SPIRE_spire_mag_00195232.phages_lytic_sequence#2	34.0722	-118.444	plant host, host-associated, soil, terrestrial, rhizosphere	NA	k141_105586	Low-quality	Genome-fragment	26.49	AAI-based (medium-confidence)	0	1
SPIRE_spire_mag_02759490.phages_lytic_sequence#3	64.12	18.78	lentic, acidic, low salinity, fresh water, aquatic, ph, salinity, lacustrine	NA	k141_38480	Low-quality	Genome-fragment	27.25	HMM-based (lower-bound)	0	1
SPIRE_spire_mag_00097998.phages_lytic	36.37	-116.27	groundwater, low salinity, fresh water, aquatic, subsurface, terrestrial, salinity	NA	k141_552983	Not-determined	Genome-fragment			0	1.01
SPIRE_spire_mag_01240450.phages_lytic_sequence#4			terrestrial, soil	NA	k141_82756	Low-quality	Genome-fragment	17.02	AAI-based (medium-confidence)	0	1
GTDB_GCA_001897285.1_genomic.phages_lysogenic	-33.9575	18.4606	anthropogenic	Ammonium sulfate bioreactor	MKSM01000040.1	Low-quality	Genome-fragment	19	AAI-based (medium-confidence)	0	1
SPIRE_spire_mag_00080094.phages_lytic_sequence#3	38.28	16.24	plant host, host-associated, soil, agriculture, neutral ph range, ph, anthropogenic, terrestrial, rhizosphere	NA	k141_1625284	Low-quality	Genome-fragment	6.67	HMM-based (lower-bound)	0	1
GTDB_GCF_000960975.1_genomic.phages_lysogenic_sequence#6			NA	none	NZ_CP010803.1	High-quality	High-quality	100	AAI-based (high-confidence)	7.64	1
SPIRE_spire_mag_02219725.phages_lytic_sequence#3	40.26	116.25	host-associated, animal host, mammalian host, digestive tract, intestine	NA	k141_111331	Low-quality	Genome-fragment	17.84	AAI-based (high-confidence)	0	1
SPIRE_spire_mag_01787098.phages_lytic_sequence#6			host-associated, insect host, animal host	NA	k141_62041	Low-quality	Genome-fragment	4.93	HMM-based (lower-bound)	0	1
SPIRE_spire_mag_02170731.phages_lytic			terrestrial, soil	NA	k141_134496	Low-quality	Genome-fragment	5.42	AAI-based (high-confidence)	0	1
NCBI_GCF_004794175.1_ASM479417v1_genomic.phages_lysogenic_sequence#2			host-associated	Rizosphere	NZ_SRZK01000005.1	Low-quality	Genome-fragment	9.68	HMM-based (lower-bound)	0	1
SPIRE_specI_v4_07977.phages_lytic_sequence#9			animal host, host-associated, mammalian host, human host, digestive tract, intestine	NA	172733.SAMEA7848168.CAJJKB010000171	Low-quality	Genome-fragment	5.03	HMM-based (lower-bound)	0	1
GTDB_GCA_003452695.1_genomic.phages_lysogenic			host-associated	gut	DMNP01000287.1	Low-quality	Genome-fragment	15.99	HMM-based (lower-bound)	21.44	1
NCBI_GCF_921294215.1_V_marisflavi_CECT7928_genomic.phages_lysogenic			NA	none	NZ_CAKLDM010000004.1	Medium-quality	Genome-fragment	89.09	AAI-based (medium-confidence)	0	1
SPIRE_specI_v4_17619.phages_lytic_sequence#2			host-associated, animal host, intestine, digestive tract	NA	1898207.SAMN19225116.JAHZGE010000112	Low-quality	Genome-fragment	12.62	AAI-based (high-confidence)	0	1
SPIRE_spire_mag_01684532.phages_lytic_sequence#2	55.86	-3.21	rumen, host-associated, animal host, digestive tract	NA	k141_340070	Low-quality	Genome-fragment	21.73	AAI-based (medium-confidence)	0	1
NCBI_GCF_021365465.1_ASM2136546v1_genomic.phages_lysogenic			check NCBI isolation source	Infected agricultural plant	NZ_CP089932.1	High-quality	High-quality	100	AAI-based (high-confidence)	0	1.13
SPIRE_spire_mag_01919794.phages_lytic_sequence#3	36.05	-102.3	host-associated, animal host, mammalian host, digestive tract, intestine	NA	k141_871159	Low-quality	Genome-fragment	3.7	AAI-based (medium-confidence)	62.1	1
GTDB_GCA_900769845.1_genomic.phages_lysogenic			host-associated	human stool	CAAGIF010000073.1	Medium-quality	Genome-fragment	75.28	AAI-based (medium-confidence)	0	1
SPIRE_spire_mag_00792606.phages_lytic_sequence#24	55.9396	9.31808	host-associated, animal host, mammalian host, digestive tract, intestine	NA	k141_424820	Low-quality	Genome-fragment	1.55	AAI-based (medium-confidence)	0	1
SPIRE_spire_mag_01775861.phages_lytic_sequence#4	57.3222	20.0506	aquatic, medium salinity, very low temperature, brackish water, temperature, marine, salinity	NA	k141_154667	Low-quality	Genome-fragment	2.24	HMM-based (lower-bound)	0	1
GTDB_GCF_003315515.1_genomic.phages_lysogenic_sequence#3			NA	none	NZ_QNRY01000003.1	Low-quality	Genome-fragment	18.23	AAI-based (medium-confidence)	0	1
GTDB_GCF_000515215.1_genomic.phages_lysogenic_sequence#2			NA	not provided; submitted under MIGS 2.1	NZ_KI911557.1	Complete	High-quality	100	Provirus (high-confidence)	13.4	1
SPIRE_spire_mag_01958465.phages_lytic			terrestrial, arid, soil	NA	k141_582291	Low-quality	Genome-fragment	6.15	AAI-based (medium-confidence)	0	1
GTDB_GCA_013216005.1_genomic.phages_lytic_sequence#6	22.75	-158	marine, aquatic	ocean water from marine abyssalpelagic zone	JABSOJ010000043.1	Low-quality	Genome-fragment	39.38	AAI-based (medium-confidence)	0	1.27
GTDB_GCA_017465885.1_genomic.phages_lysogenic			host-associated	ruminant gastrointestinal tract	JAFTVG010000011.1	Low-quality	Genome-fragment	16.23	HMM-based (lower-bound)	0	1
SPIRE_spire_mag_02004251.phages_lytic_sequence#2			anthropogenic, wastewater	NA	k141_52263	Low-quality	Genome-fragment	3.67	AAI-based (high-confidence)	0	1
GTDB_GCA_018884025.1_genomic.phages_lytic_sequence#2	51.2431	-0.5895	host-associated	feces	JAHLFB010000131.1	Low-quality	Genome-fragment	27.83	AAI-based (medium-confidence)	0	1
SPIRE_spire_mag_01691461.phages_lytic_sequence#7	55.86	-3.21	rumen, host-associated, animal host, digestive tract	NA	k141_611854	High-quality	High-quality	100	AAI-based (high-confidence)	0	1
SPIRE_spire_mag_00017413.phages_lytic_sequence#18	31.4271	-81.6053	low salinity, fresh water, aquatic, lotic, salinity, stream	NA	k141_151324	Low-quality	Genome-fragment	1.41	HMM-based (lower-bound)	0	1
SPIRE_spire_mag_01091590.phages_lysogenic_sequence#2	13.699	-89.1914	host-associated, adult, age group, animal host, mammalian host, intestine, digestive tract, human host	NA	k141_58735	Low-quality	Genome-fragment	8.93	AAI-based (high-confidence)	0	1
GTDB_GCA_002733205.1_genomic.phages_lytic_sequence#3			aquatic	marine subsurface aquifer	NVUW01000016.1	Complete	High-quality	100	DTR (high-confidence)	0	1
SPIRE_spire_mag_02517801.phages_lytic_sequence#2			host-associated, animal host, digestive tract, intestine	NA	k141_45575	Not-determined	Genome-fragment			0	1.01
GTDB_GCA_002724185.1_genomic.phages_lytic_sequence#3			marine, aquatic	marine water sample	PBOB01000051.1	Low-quality	Genome-fragment	46.52	AAI-based (medium-confidence)	0	1
SPIRE_spire_mag_02972879.phages_lytic			host-associated, saliva, animal host, mammalian host, mouth, digestive tract, human host	NA	k141_151075	Medium-quality	Genome-fragment	51.7	HMM-based (lower-bound)	0	1
SPIRE_spire_mag_00825288.phages_lytic_sequence#3	43.442	-80.577	aquatic, anthropogenic, waste	NA	k141_404987	Low-quality	Genome-fragment	8.22	HMM-based (lower-bound)	0	1
SPIRE_specI_v4_00353.phages_lysogenic_sequence#4			NA	NA	997874.SAMN02463917.JH724090	High-quality	High-quality	96.95	AAI-based (high-confidence)	0	1
SPIRE_spire_mag_02202029.phages_lytic_sequence#3			host-associated, animal host, mammalian host, digestive tract, intestine	NA	k141_1091989	Low-quality	Genome-fragment	19.33	HMM-based (lower-bound)	0	1.01
SPIRE_specI_v4_40328.phages_lysogenic_sequence#2			host-associated, animal host, intestine, digestive tract	NA	1671927.SAMEA8805116.CAJTPH010000013	Medium-quality	Genome-fragment	61.21	AAI-based (high-confidence)	26.24	1
GTDB_GCF_900114615.1_genomic.phages_lytic_sequence#5			NA	none	NZ_FOTS01000114.1	Low-quality	Genome-fragment	4.49	AAI-based (medium-confidence)	0	1
SPIRE_spire_mag_00873963.phages_lytic_sequence#2	39.9879	-1.8737	lentic, low salinity, fresh water, aquatic, salinity, lacustrine	NA	k141_853992	Low-quality	Genome-fragment	1.51	AAI-based (high-confidence)	0	1
GTDB_GCF_001886855.1_genomic.phages_lysogenic_sequence#4			check NCBI isolation source	Navel	NZ_CP013197.1	High-quality	High-quality	92.36	HMM-based (lower-bound)	6.51	1.2
SPIRE_spire_mag_01755752.phages_lytic_sequence#9	46.0072	-89.6063	lentic, low salinity, fresh water, aquatic, salinity, lacustrine	NA	k141_348754	Not-determined	Genome-fragment			0	1.01
SPIRE_spire_mag_02503332.phages_lytic_sequence#2			wetland, mangrove, plant host, host-associated, aquatic, marine, terrestrial	NA	k119_1376610	Low-quality	Genome-fragment	14.67	AAI-based (medium-confidence)	0	1
GTDB_GCF_000315235.1_genomic.phages_lytic_sequence#4			NA	none	NZ_BALG01000084.1	Low-quality	Genome-fragment	45.49	AAI-based (medium-confidence)	0	1
SPIRE_spire_mag_01764309.phages_lytic_sequence#4			host-associated, animal host, digestive tract, intestine	NA	k141_31058	Low-quality	Genome-fragment	8.4	AAI-based (high-confidence)	0	1
SPIRE_spire_mag_01751910.phages_lytic	43.0995	-89.4045	lentic, low salinity, fresh water, aquatic, alkaline, ph, salinity, lacustrine	NA	k141_707186	Low-quality	Genome-fragment	20.83	AAI-based (medium-confidence)	0	1
GTDB_GCA_003343905.1_genomic.phages_lytic_sequence#7	44.0234	-92.463	host-associated	feces	QAKI01000064.1	Low-quality	Genome-fragment	9.15	AAI-based (medium-confidence)	0	1
GTDB_GCA_009830035.1_genomic.phages_lysogenic_sequence#2			NA	none	SZZY01000019.1	Low-quality	Genome-fragment	1.67	HMM-based (lower-bound)	0	1
SPIRE_spire_mag_00000250.phages_lysogenic_sequence#2			insect host, host-associated, animal host, digestive tract, intestine	NA	k141_2037143	Medium-quality	Genome-fragment	72	AAI-based (medium-confidence)	0	1
GTDB_GCF_009569385.1_genomic.phages_lysogenic_sequence#3			terrestrial	soil	NZ_WBOF01000001.1	Medium-quality	Genome-fragment	58.2	AAI-based (high-confidence)	19.81	1
GTDB_GCF_013280595.1_genomic.phages_lysogenic_sequence#2			terrestrial	soil	NZ_JAAATY010000025.1	Low-quality	Genome-fragment	10.68	HMM-based (lower-bound)	0	1
GTDB_GCA_903831655.1_genomic.phages_lytic_sequence#7			fresh water	pond	CAIKYO010000136.1	Low-quality	Genome-fragment	0.72	AAI-based (medium-confidence)	0	1
GTDB_GCF_009932395.1_genomic.phages_lysogenic			anthropogenic	Methanogenic sludge	NZ_LSRS01000004.1	Low-quality	Genome-fragment	25.12	AAI-based (medium-confidence)	0	1
GTDB_GCF_000173835.1_genomic.phages_lytic_sequence#3			NA	NA	NZ_ACCS01000052.1	Low-quality	Genome-fragment	7.89	HMM-based (lower-bound)	0	1
SPIRE_spire_mag_02088045.phages_lytic_sequence#10			lentic, sediment, very high salinity, aquatic, salinity	NA	k141_1810667	Low-quality	Genome-fragment	11.81	AAI-based (medium-confidence)	0	1
SPIRE_spire_mag_02213635.phages_lytic_sequence#4			aquatic, marine, sea floor	NA	k141_1072254	Not-determined	Genome-fragment			0	1
GTDB_GCF_900094945.1_genomic.phages_lysogenic			NA	none	NZ_FMAQ01000002.1	High-quality	High-quality	91.86	AAI-based (medium-confidence)	7.51	1
SPIRE_spire_mag_01118992.phages_lytic	11.5449	104.892	wastewater, aquatic, sewage, medium temperature, temperature, anthropogenic	NA	k141_556149	Low-quality	Genome-fragment	7.5	AAI-based (high-confidence)	0	1
GTDB_GCF_002095465.1_genomic.phages_lysogenic_sequence#3			NA	none	NZ_MLFP01000034.1	Low-quality	Genome-fragment	35.28	AAI-based (medium-confidence)	0	1
SPIRE_spire_mag_02976966.phages_lytic_sequence#6	9.7489	-83.7534	host-associated, animal host, digestive tract, intestine	NA	k141_94887	Low-quality	Genome-fragment	7.62	HMM-based (lower-bound)	0	1
SPIRE_spire_mag_02370640.phages_lysogenic			wastewater, oxygen level, anaerobic, sludge, anthropogenic	NA	k141_38512_fragment_1	Low-quality	Genome-fragment	9.79	AAI-based (medium-confidence)	0	1
SPIRE_spire_mag_00839387.phages_lytic	1.34	103.921	wastewater, aquatic, built environment, anthropogenic, terrestrial	NA	k141_11209	Low-quality	Genome-fragment	2.28	AAI-based (medium-confidence)	0	1
GTDB_GCF_006980715.1_genomic.phages_lytic_sequence#9			aquatic	water-oil sample from production well	NZ_SBHN01000063.1	Low-quality	Genome-fragment	5.19	HMM-based (lower-bound)	0	1
SPIRE_specI_v4_41315.phages_lytic_sequence#4			fresh water, lentic, low salinity, salinity, aquatic, lacustrine	NA	2569093.SAMEA6955114.CAITIX010000099	Medium-quality	Genome-fragment	65.85	AAI-based (medium-confidence)	0	1
SPIRE_spire_mag_02209894.phages_lytic			host-associated, animal host, mammalian host, digestive tract, intestine	NA	k141_60391	Not-determined	Genome-fragment			0	1
GTDB_GCF_001571005.1_genomic.phages_lysogenic_sequence#2			NA	none	NZ_BCST01000006.1	High-quality	High-quality	94.84	AAI-based (medium-confidence)	12.07	1
GTDB_GCA_002404515.1_genomic.phages_lysogenic_sequence#5			host-associated	feces	DHJV01000151.1	Not-determined	Genome-fragment			0	1
GTDB_GCA_016869335.1_genomic.phages_lytic	-6.2556	29.5108	aquatic	freshwater lake	VGEJ01000238.1	Low-quality	Genome-fragment	6.14	AAI-based (medium-confidence)	0	1
SPIRE_spire_mag_02100951.phages_lytic_sequence#5			estuary, aquatic, brackish water	NA	k141_560634	Low-quality	Genome-fragment	19.67	AAI-based (high-confidence)	0	1
SPIRE_spire_mag_02527032.phages_lytic	22.8152	108.328	host-associated, animal host, mammalian host, digestive tract, intestine	NA	k141_532054	Not-determined	Genome-fragment			0	1
SPIRE_spire_mag_00629072.phages_lysogenic_sequence#2	-34.1273	150.739	host-associated, animal host, mammalian host, digestive tract, intestine	NA	k141_120083	Medium-quality	Genome-fragment	68.59	AAI-based (medium-confidence)	0	1.01
GTDB_GCA_001594145.1_genomic.phages_lysogenic_sequence#2	42.65	-73.76	host-associated	mixed culture 16-3462 from Mycobacteria Growth Indicator Tube inoculated with human sputum sample containing Mycobacterium tuberculosis and Branchiibius sp. NY16-3462-2	LVCF01000032.1	Medium-quality	Genome-fragment	61.9	HMM-based (lower-bound)	0	1
GTDB_GCA_011322625.1_genomic.phages_lytic_sequence#4	-21.9892	-176.568	marine	rock sample from hydrothermal vent	DRMH01000038.1	Low-quality	Genome-fragment	3.38	HMM-based (lower-bound)	0	1
NCBI_GCF_013374815.1_ASM1337481v1_genomic.phages_lysogenic_sequence#3			fresh water	stream sediment	NZ_CP055292.1	Low-quality	Genome-fragment	27.66	HMM-based (lower-bound)	0	1
SPIRE_spire_mag_02552994.phages_lytic_sequence#6	22.8152	108.328	host-associated, animal host, mammalian host, digestive tract, intestine	NA	k141_209349	Medium-quality	Genome-fragment	72.69	AAI-based (medium-confidence)	0	1
SPIRE_spire_mag_01876504.phages_lytic	47.5302	-121.825	low salinity, fresh water, aquatic, soil, littoral, terrestrial, lotic, salinity, stream	NA	k141_174663	Low-quality	Genome-fragment	8.6	HMM-based (lower-bound)	0	1
SPIRE_specI_v4_19313.phages_lysogenic_sequence#3			wetland, terrestrial	NA	1977087.SAMN15718059.JAGSYV010000003	Medium-quality	Genome-fragment	87.79	AAI-based (medium-confidence)	0	1
SPIRE_spire_mag_02350027.phages_lytic_sequence#12			host-associated, animal host, mammalian host, digestive tract, intestine	NA	k141_322463	Low-quality	Genome-fragment	8	AAI-based (medium-confidence)	0	1
SPIRE_spire_mag_02436258.phages_lytic_sequence#3			host-associated, animal host, mammalian host, digestive tract, intestine	NA	k141_324092	Low-quality	Genome-fragment	14.55	AAI-based (high-confidence)	0	1
SPIRE_spire_mag_02408414.phages_lytic_sequence#2			host-associated, animal host, mammalian host, digestive tract, intestine	NA	k141_254183	Low-quality	Genome-fragment	1.57	HMM-based (lower-bound)	0	1
SPIRE_spire_mag_00915443.phages_lysogenic			host-associated, animal host, mammalian host, intestine, digestive tract, human host	NA	k119_6290_fragment_1	Low-quality	Genome-fragment	17.74	AAI-based (medium-confidence)	0	1
SPIRE_spire_mag_01754585.phages_lytic_sequence#5	43.0995	-89.4045	lentic, low salinity, fresh water, aquatic, alkaline, ph, salinity, lacustrine	NA	k141_521034	Low-quality	Genome-fragment	7.49	AAI-based (high-confidence)	0	1
SPIRE_spire_mag_01949580.phages_lytic_sequence#3	49.775	-93.818	lentic, oxygen level, low salinity, fresh water, aquatic, anaerobic, salinity, lacustrine	NA	k141_772093	Not-determined	Genome-fragment			0	1
SPIRE_spire_mag_02514106.phages_lysogenic_sequence#2	25.0453	102.71	host-associated, animal host, mammalian host, digestive tract, intestine	NA	k141_316408_fragment_1	Low-quality	Genome-fragment	39.61	AAI-based (medium-confidence)	0	1
SPIRE_spire_mag_01722171.phages_lysogenic	55.86	-3.21	rumen, host-associated, animal host, digestive tract	NA	k141_11970_fragment_2	Low-quality	Genome-fragment	24.63	AAI-based (medium-confidence)	0	1
GTDB_GCA_019135895.1_genomic.phages_lytic_sequence#21	1.3521	103.82	anthropogenic	anaerobic digester - waste activated sludge	JAGVVH010000484.1	Low-quality	Genome-fragment	3.23	HMM-based (lower-bound)	0	1
SPIRE_spire_mag_02089415.phages_lysogenic			lentic, sediment, very high salinity, aquatic, salinity	NA	k141_1900415_fragment_1	Low-quality	Genome-fragment	9.06	HMM-based (lower-bound)	0	1
GTDB_GCA_017458745.1_genomic.phages_lytic_sequence#2			host-associated	ruminant gastrointestinal tract	JAFTAB010000104.1	Low-quality	Genome-fragment	8.33	AAI-based (medium-confidence)	0	1
GTDB_GCA_013042475.1_genomic.phages_lytic	-37.856	144.964	check NCBI isolation source	Beach sand	JABDQA010000119.1	Low-quality	Genome-fragment	5.69	HMM-based (lower-bound)	0	1
GTDB_GCF_900637055.1_genomic.phages_lysogenic_sequence#7			NA	not available: to be reported later	NZ_LR134338.1	High-quality	High-quality	100	AAI-based (medium-confidence)	0	1
SPIRE_spire_mag_00294776.phages_lytic_sequence#8	42.3613	-83.0512	host-associated, adult, age group, skin, animal host, mammalian host, human host	NA	k119_6059	Low-quality	Genome-fragment	5.36	AAI-based (medium-confidence)	0	1
GTDB_GCA_900768695.1_genomic.phages_lytic_sequence#3			host-associated	human stool	CAAGDY010000078.1	Low-quality	Genome-fragment	8.26	AAI-based (high-confidence)	0	1
SPIRE_specI_v4_13658.phages_lytic_sequence#5			lentic, salinity, ph, aquatic, fresh water, low salinity, neutral ph range, lacustrine	NA	77133.SAMEA6947430.CAJBSZ010000074	Low-quality	Genome-fragment	12.81	AAI-based (medium-confidence)	0	1
SPIRE_spire_mag_02507796.phages_lytic_sequence#3	34.7657	113.753	host-associated, animal host, mammalian host, digestive tract, intestine	NA	k141_449710	High-quality	High-quality	99.52	AAI-based (medium-confidence)	0	1
GTDB_GCA_017409065.1_genomic.phages_lytic_sequence#2			host-associated	ruminant gastrointestinal tract	JAFQTK010000109.1	Low-quality	Genome-fragment	2.66	AAI-based (medium-confidence)	0	1
SPIRE_spire_mag_00946537.phages_lysogenic			host-associated, animal host, mammalian host, intestine, digestive tract, human host	NA	k141_21447	Low-quality	Genome-fragment	38.14	AAI-based (high-confidence)	0	1
SPIRE_spire_mag_01653953.phages_lysogenic	38.627	-90.1994	host-associated, animal host, mammalian host, digestive tract, intestine	NA	k141_112953_fragment_1	Low-quality	Genome-fragment	46.14	AAI-based (high-confidence)	0	1
SPIRE_spire_mag_02975319.phages_lytic_sequence#3			host-associated, saliva, animal host, mammalian host, mouth, digestive tract, human host	NA	k141_76375	Low-quality	Genome-fragment	24.15	AAI-based (medium-confidence)	0	1
SPIRE_spire_mag_02404631.phages_lytic_sequence#7			host-associated, animal host, mammalian host, digestive tract, intestine	NA	k141_1249194	Complete	High-quality	100	DTR (high-confidence)	0	1.02
SPIRE_spire_mag_02373001.phages_lytic_sequence#4			host-associated, animal host, digestive tract, intestine	NA	k141_616844	Low-quality	Genome-fragment	6.07	AAI-based (medium-confidence)	0	1
SPIRE_spire_mag_01653012.phages_lytic_sequence#4	38.627	-90.1994	host-associated, animal host, mammalian host, digestive tract, intestine	NA	k141_105351	Not-determined	Genome-fragment			0	1
SPIRE_specI_v4_08367.phages_lysogenic			animal host, host-associated, mammalian host, human host, digestive tract, intestine	NA	59620.SAMEA3545383.FMGA01000022	Low-quality	Genome-fragment	17.73	HMM-based (lower-bound)	0	1
GTDB_GCA_017479925.1_genomic.phages_lytic_sequence#5			host-associated	ruminant gastrointestinal tract	JAFVBP010000223.1	Low-quality	Genome-fragment	11.76	AAI-based (medium-confidence)	0	1.01
SPIRE_spire_mag_00487663.phages_lysogenic	42.3948	-85.3738	plant host, host-associated, soil, terrestrial, rhizosphere	NA	k141_1805958_fragment_1	Medium-quality	Genome-fragment	83.53	AAI-based (medium-confidence)	0	1
SPIRE_spire_mag_00727491.phages_lytic_sequence#6	-68.5558	78.1913	lentic, saline water, aquatic, high salinity, salinity	NA	k141_164423	Low-quality	Genome-fragment	1.52	HMM-based (lower-bound)	0	1
GTDB_GCF_015751755.1_genomic.phages_lysogenic_sequence#2			NA	none	NZ_JADOUA010000001.1	Low-quality	Genome-fragment	23.31	HMM-based (lower-bound)	0	1
GTDB_GCA_011087605.1_genomic.phages_lysogenic	-41.0835	173.947	host-associated	marine sponge	JAALLE010000015.1	Low-quality	Genome-fragment	28.74	AAI-based (medium-confidence)	0	1
SPIRE_spire_mag_01592163.phages_lytic_sequence#4	22.79	108.34	host-associated, animal host, mammalian host, intestine, digestive tract, human host	NA	k141_17953	Low-quality	Genome-fragment	4.27	AAI-based (high-confidence)	0	1
SPIRE_spire_mag_01458916.phages_lytic_sequence#11			rumen, host-associated, animal host, digestive tract	NA	k141_178952	Low-quality	Genome-fragment	35.52	AAI-based (medium-confidence)	0	1
SPIRE_spire_mag_01778638.phages_lytic_sequence#3	38.9226	-106.951	groundwater, low salinity, fresh water, aquatic, subsurface, terrestrial, salinity	NA	k141_67770	Low-quality	Genome-fragment	1.55	HMM-based (lower-bound)	0	1
GTDB_GCA_903910495.1_genomic.phages_lytic_sequence#6			aquatic	lake water	CAIVZW010000264.1	Low-quality	Genome-fragment	6.99	AAI-based (medium-confidence)	0	1
GTDB_GCF_007859735.1_genomic.phages_lysogenic_sequence#5			marine	mediterranean sea - sea grass bed	NZ_SIHI01000019.1	Medium-quality	Genome-fragment	64.62	HMM-based (lower-bound)	0	1
SPIRE_spire_mag_00720725.phages_lytic	71.2999	-156.61	terrestrial, soil, tundra	NA	k141_243148	Low-quality	Genome-fragment	3.68	HMM-based (lower-bound)	0	1
SPIRE_spire_mag_02012370.phages_lytic			aquatic, marine, pelagic	NA	k141_264059	Low-quality	Genome-fragment	10.54	AAI-based (medium-confidence)	8.39	1
SPIRE_spire_mag_01737937.phages_lytic_sequence#2	27.0151	-111.38	hydrothermal vent, sediment, aquatic, very low temperature, benthic, temperature, marine, spring	NA	k141_2515674	Low-quality	Genome-fragment	3.74	HMM-based (lower-bound)	0	1
SPIRE_spire_mag_00825917.phages_lytic_sequence#7	43.442	-80.577	aquatic, anthropogenic, waste	NA	k141_1989961	Low-quality	Genome-fragment	36.83	AAI-based (medium-confidence)	0	1
SPIRE_spire_mag_02927743.phages_lytic_sequence#4			host-associated, animal host, mammalian host, intestine, digestive tract, human host	NA	k141_131357	Low-quality	Genome-fragment	13.85	AAI-based (high-confidence)	0	1.01
SPIRE_specI_v4_05472.phages_lytic			host-associated, animal host, digestive tract	NA	370804.SAMEA6151803.CADAVO010000079	Not-determined	Genome-fragment			0	1
SPIRE_spire_mag_02395899.phages_lytic			host-associated, animal host, digestive tract, mammalian host	NA	k141_261505	Low-quality	Genome-fragment	6.86	AAI-based (medium-confidence)	0	1
GTDB_GCF_007096355.1_genomic.phages_lysogenic_sequence#2			check NCBI isolation source	red alga	NZ_VKDF01000028.1	Low-quality	Genome-fragment	18.22	HMM-based (lower-bound)	0	1
SPIRE_spire_mag_00186052.phages_lytic_sequence#4	42.481	-72.1783	terrestrial, forest, soil	NA	k141_3334632	Low-quality	Genome-fragment	1.33	HMM-based (lower-bound)	64.87	1
GTDB_GCF_900112955.1_genomic.phages_lysogenic_sequence#2			NA	none	NZ_FONP01000017.1	Medium-quality	Genome-fragment	84.78	AAI-based (medium-confidence)	0	1
NCBI_GCF_002220155.1_ASM222015v1_genomic.phages_lysogenic_sequence#2			terrestrial	soil	NZ_CP011835.1	Low-quality	Genome-fragment	21.64	HMM-based (lower-bound)	0	1
SPIRE_spire_mag_00534941.phages_lytic_sequence#4	32.03	118.83	rumen, host-associated, animal host, digestive tract	NA	k141_760470	Low-quality	Genome-fragment	6.77	HMM-based (lower-bound)	0	1
SPIRE_spire_mag_02737797.phages_lytic			host-associated, saliva, animal host, mammalian host, mouth, digestive tract, human host	NA	k141_245241	Low-quality	Genome-fragment	16.07	HMM-based (lower-bound)	0	1
GTDB_GCF_000429765.1_genomic.phages_lytic_sequence#3			NA	none	NZ_AUCM01000027.1	Low-quality	Genome-fragment	32.85	AAI-based (high-confidence)	29.28	1
GTDB_GCF_007989105.1_genomic.phages_lytic_sequence#2			check NCBI isolation source	Kefir grains	NZ_BJVK01000031.1	Medium-quality	Genome-fragment	56.44	AAI-based (high-confidence)	0	1
NCBI_GCF_009857655.1_ASM985765v1_genomic.phages_lysogenic			fresh water, aquatic	river water	NZ_WWCX01000092.1	Low-quality	Genome-fragment	17.89	HMM-based (lower-bound)	0	1
GTDB_GCA_902783205.1_genomic.phages_lytic_sequence#3			host-associated	cattle rumen	CACZQE010000015.1	Low-quality	Genome-fragment	7.33	HMM-based (lower-bound)	0	1
SPIRE_spire_mag_01830008.phages_lytic_sequence#11			terrestrial, soil	NA	k141_1303875	Not-determined	Genome-fragment			0	1
SPIRE_specI_v4_00896.phages_lysogenic_sequence#2			host-associated, animal host, digestive tract	NA	2485925.SAMEA6151722.CADASM010000009	Low-quality	Genome-fragment	49.48	AAI-based (medium-confidence)	0	1
SPIRE_spire_mag_01573920.phages_lysogenic			aquatic, contaminated, anthropogenic, mine	NA	k141_672517_fragment_1	Low-quality	Genome-fragment	33.05	AAI-based (medium-confidence)	27.63	1
SPIRE_spire_mag_02505878.phages_lytic_sequence#2			host-associated, animal host, mammalian host, digestive tract, intestine	NA	k141_18554	Low-quality	Genome-fragment	9.63	AAI-based (high-confidence)	0	1
SPIRE_spire_mag_01664968.phages_lytic			anthropogenic, sludge	NA	k141_67014	Medium-quality	Genome-fragment	62.14	AAI-based (high-confidence)	0	1
SPIRE_spire_mag_02220999.phages_lytic_sequence#4			host-associated, animal host, digestive tract, mammalian host	NA	k141_1142042	Low-quality	Genome-fragment	9.96	HMM-based (lower-bound)	0	1
SPIRE_spire_mag_00299049.phages_lytic_sequence#2	18	-65	terrestrial, forest, soil	NA	k141_36714	Medium-quality	Genome-fragment	66.43	AAI-based (high-confidence)	0	1
NCBI_GCF_000364225.2_ASM36422v2_genomic.phages_lysogenic_sequence#6			NA	NA	NZ_AQFT02000001.1	Low-quality	Genome-fragment	8.74	HMM-based (lower-bound)	0	1
SPIRE_spire_mag_02101104.phages_lytic_sequence#30			estuary, aquatic, brackish water	NA	k141_272793	Low-quality	Genome-fragment	5.89	AAI-based (medium-confidence)	0	1
GTDB_GCA_003695555.1_genomic.phages_lytic_sequence#2	34.318	139.216	fresh water	iron-rich hot spring	RFIU01000152.1	Low-quality	Genome-fragment	6.61	HMM-based (lower-bound)	0	1
GTDB_GCF_016861765.1_genomic.phages_lytic_sequence#2			anthropogenic	pickle	NZ_BOLR01000042.1	Low-quality	Genome-fragment	7.47	AAI-based (medium-confidence)	0	1
SPIRE_spire_mag_01572318.phages_lytic_sequence#9			aquatic, contaminated, anthropogenic, mine	NA	k141_637665	Low-quality	Genome-fragment	10.19	AAI-based (high-confidence)	0	1
GTDB_GCF_900102905.1_genomic.phages_lytic			NA	none	NZ_FNFV01000009.1	Medium-quality	Genome-fragment	84.45	AAI-based (high-confidence)	19.51	1
SPIRE_specI_v4_00123.phages_lysogenic_sequence#6			NA	NA	1217985.SAMN01828164.KB849562	Low-quality	Genome-fragment	23.84	HMM-based (lower-bound)	24.35	1.07
GTDB_GCF_009208775.1_genomic.phages_lytic	47.9	12.85	fresh water, aquatic	freshwater pond	NZ_WFLM01000009.1	Medium-quality	Genome-fragment	76.62	HMM-based (lower-bound)	0	1
GTDB_GCF_000582785.1_genomic.phages_lysogenic			NA	none	NZ_HG931173.1	Low-quality	Genome-fragment	12.02	HMM-based (lower-bound)	0	1
GTDB_GCF_012933505.1_genomic.phages_lysogenic			terrestrial	Organic Soil	NZ_JABBNB010000020.1	Low-quality	Genome-fragment	10.3	HMM-based (lower-bound)	0	1
GTDB_GCA_900547815.1_genomic.phages_lysogenic_sequence#3			host-associated	human gut	URHY01000033.1	Medium-quality	Genome-fragment	51.08	AAI-based (high-confidence)	0	1
SPIRE_spire_mag_01483227.phages_lytic_sequence#3			host-associated, animal host, mammalian host, intestine, digestive tract, human host	NA	k141_10642	Not-determined	Genome-fragment			0	1
GTDB_GCA_010365055.1_genomic.phages_lytic	-69.4161	76.27	check NCBI isolation source	H2-incubated subglacial sediment	JAAFHA010000108.1	Low-quality	Genome-fragment	22.89	AAI-based (medium-confidence)	0	1
GTDB_GCA_016845245.1_genomic.phages_lytic	27.2875	-83.1614	marine, aquatic	blue hole oxygen minimum zone seawater 60 m	JAERSY010000010.1	Low-quality	Genome-fragment	29.06	AAI-based (medium-confidence)	0	1
SPIRE_spire_mag_01050068.phages_lytic_sequence#2	41.1591	-96.4086	terrestrial, host-associated, rhizosphere, plant host	NA	k141_780115	Low-quality	Genome-fragment	15.89	HMM-based (lower-bound)	0	1
SPIRE_spire_mag_01841923.phages_lytic_sequence#3			wetland, sediment, aquatic, brackish water, littoral, terrestrial	NA	k141_3257218	Low-quality	Genome-fragment	6.24	AAI-based (high-confidence)	0	1
SPIRE_specI_v4_29716.phages_lytic_sequence#14			hot spring, spring, aquatic	NA	1883427.SAMN09639932.DTHY01000223	Low-quality	Genome-fragment	7.16	HMM-based (lower-bound)	0	1
GTDB_GCF_016306625.1_genomic.phages_lytic_sequence#3			NA	none	NZ_JACOII010000076.1	Low-quality	Genome-fragment	33.97	AAI-based (medium-confidence)	0	1
GTDB_GCA_900541245.1_genomic.phages_lysogenic			host-associated	human gut	UQIS01000004.1	Low-quality	Genome-fragment	5.12	AAI-based (medium-confidence)	0	1
SPIRE_specI_v4_13425.phages_lysogenic			NA	NA	679190.SAMN00003363.ADEG01000070	Low-quality	Genome-fragment	9.12	AAI-based (high-confidence)	0	1
SPIRE_spire_mag_00495911.phages_lytic_sequence#12			anthropogenic, sludge	NA	k141_101513	Low-quality	Genome-fragment	3.18	HMM-based (lower-bound)	0	1
SPIRE_spire_mag_02373124.phages_lytic			aquatic, host-associated, animal host, marine, digestive tract, intestine	NA	k141_275400	Low-quality	Genome-fragment	6.02	HMM-based (lower-bound)	0	1.04
NCBI_GCF_900453685.1_51670_B01_genomic.phages_lysogenic			NA	none	NZ_UGQR01000001.1	Complete	High-quality	100	DTR (medium-confidence)	0	1.43
SPIRE_spire_mag_00709642.phages_lytic_sequence#86			aquatic, ice, marine	NA	k141_11102	Low-quality	Genome-fragment	8.6	AAI-based (high-confidence)	0	1
SPIRE_spire_mag_00536202.phages_lytic	32.03	118.83	rumen, host-associated, animal host, digestive tract	NA	k141_191243	Not-determined	Genome-fragment			0	1
GTDB_GCA_902782915.1_genomic.phages_lytic			host-associated	cattle rumen	CACZOV010000011.1	Low-quality	Genome-fragment	2.31	AAI-based (medium-confidence)	0	1
GTDB_GCF_001625595.1_genomic.phages_lytic			NA	none	NZ_AUXT01000083.1	Low-quality	Genome-fragment	26.97	AAI-based (medium-confidence)	0	1
SPIRE_spire_mag_00534230.phages_lysogenic_sequence#3			rumen, host-associated, animal host, digestive tract	NA	k141_1155882_fragment_1	Low-quality	Genome-fragment	0.82	HMM-based (lower-bound)	85.69	1
SPIRE_spire_mag_02541485.phages_lytic_sequence#2	22.8152	108.328	host-associated, animal host, mammalian host, digestive tract, intestine	NA	k141_489346	Low-quality	Genome-fragment	2.54	HMM-based (lower-bound)	21.21	1
GTDB_GCF_001262635.1_genomic.phages_lysogenic			check NCBI isolation source	tidal flat sediment	NZ_JXYH01000015.1	Low-quality	Genome-fragment	24.6	AAI-based (medium-confidence)	0	1
SPIRE_specI_v4_18071.phages_lytic			host-associated, animal host, intestine, digestive tract	NA	2838533.SAMN15816654.DWYJ01000099	Medium-quality	Genome-fragment	60.31	HMM-based (lower-bound)	0	1
SPIRE_spire_mag_01631799.phages_lytic_sequence#17	24.541	102.895	lentic, low salinity, fresh water, aquatic, neutral ph range, ph, temperature, low temperature, salinity, lacustrine	NA	k141_564444	Low-quality	Genome-fragment	23.8	AAI-based (medium-confidence)	0	1.01
SPIRE_specI_v4_41588.phages_lytic_sequence#3			lentic, salinity, aquatic, fresh water, low salinity, lacustrine	NA	152509.SAMEA6951679.CAIKXD010000332	Low-quality	Genome-fragment	1.69	AAI-based (high-confidence)	0	1
SPIRE_spire_mag_02592312.phages_lytic_sequence#32			aquatic, marine	NA	k141_200364	Low-quality	Genome-fragment	3.3	AAI-based (high-confidence)	0	1
NCBI_GCF_020687785.1_ASM2068778v1_genomic.phages_lysogenic_sequence#3	36.36	109.28	anthropogenic	fermentation bed material	NZ_JAJEWI010000009.1	Medium-quality	Genome-fragment	84.69	AAI-based (medium-confidence)	0	1
SPIRE_spire_mag_01679613.phages_lytic_sequence#6	68.3533	19.0475	wetland, lentic, acidic, aquatic, soil, ph, temperature, terrestrial, low temperature, permafrost	NA	k119_364277	Not-determined	Genome-fragment			0	1
SPIRE_spire_mag_00078235.phages_lytic_sequence#46	-25.77	27.61	plant host, host-associated, soil, agriculture, anthropogenic, terrestrial, rhizosphere	NA	k141_1432952	Low-quality	Genome-fragment	6.11	AAI-based (high-confidence)	0	1
GTDB_GCA_012959995.1_genomic.phages_lytic	27.5158	-111.425	marine	Guaymas Basin Hydrothermal plume metagenome	DUCC01000027.1	Not-determined	Genome-fragment			0	1
SPIRE_spire_mag_02579941.phages_lysogenic			aquatic, marine	NA	k141_624186_fragment_1	Low-quality	Genome-fragment	17.13	HMM-based (lower-bound)	0	1
SPIRE_spire_mag_00657022.phages_lytic	39.53	-107.78	groundwater, low salinity, fresh water, aquatic, subsurface, terrestrial, salinity	NA	k141_139164	Low-quality	Genome-fragment	4.69	HMM-based (lower-bound)	0	1
SPIRE_spire_mag_02524595.phages_lytic	34.7657	113.753	host-associated, animal host, mammalian host, digestive tract, intestine	NA	k141_408919	Low-quality	Genome-fragment	11.17	AAI-based (medium-confidence)	0	1
GTDB_GCF_007989625.1_genomic.phages_lysogenic_sequence#2			marine, aquatic	Seawater enrichment with lysine	NZ_BJUK01000056.1	Low-quality	Genome-fragment	8.16	HMM-based (lower-bound)	0	1
SPIRE_spire_mag_01743709.phages_lysogenic	43.0995	-89.4045	lentic, low salinity, fresh water, aquatic, alkaline, ph, salinity, lacustrine	NA	k141_11737_fragment_1	Low-quality	Genome-fragment	26.27	AAI-based (medium-confidence)	0	1
SPIRE_specI_v4_12860.phages_lysogenic			NA	NA	1149865.SAMN02470139.AJLG01000024	Low-quality	Genome-fragment	23.1	HMM-based (lower-bound)	16.88	1
SPIRE_spire_mag_01485655.phages_lytic_sequence#2	26.5052	-80.2345	terrestrial, soil, anthropogenic, wetland	NA	k141_4125516	Not-determined	Genome-fragment			0	1
SPIRE_spire_mag_01109090.phages_lytic_sequence#6	44.5895	-110.359	lentic, low salinity, sediment, fresh water, aquatic, salinity, lacustrine	NA	k141_1955782	Low-quality	Genome-fragment	7.06	AAI-based (medium-confidence)	0	1
SPIRE_spire_mag_00910435.phages_lytic_sequence#13	54.9976	-6.6096	groundwater, contaminated, fresh water, aquatic, neutral ph range, subsurface, ph, temperature, terrestrial, low temperature	NA	k141_490315	Low-quality	Genome-fragment	8.1	AAI-based (high-confidence)	0	1
SPIRE_spire_mag_02771472.phages_lytic_sequence#4			host-associated, animal host, mammalian host, intestine, digestive tract, human host	NA	k141_129142	Not-determined	Genome-fragment			0	1
SPIRE_spire_mag_01115153.phages_lytic	39.8714	-104.27	aquatic, sewage, anthropogenic, wastewater	NA	k141_1097806	Low-quality	Genome-fragment	1.76	HMM-based (lower-bound)	0	1
GTDB_GCA_016303225.1_genomic.phages_lytic_sequence#2			host-associated	fresh feces	JAEDMC010000123.1	Low-quality	Genome-fragment	13.89	HMM-based (lower-bound)	0	1
SPIRE_spire_mag_00719752.phages_lytic_sequence#2	71.2999	-156.61	terrestrial, soil, tundra	NA	k141_286153	Not-determined	Genome-fragment			0	1
GTDB_GCF_009696685.1_genomic.phages_lytic_sequence#2			fresh water	Lotus pond; a sulfur-borax hot spring	NZ_WIAC01000142.1	Low-quality	Genome-fragment	7.83	AAI-based (medium-confidence)	0	1
GTDB_GCA_905332515.2_genomic.phages_lysogenic_sequence#2			NA	NA	CAJOCE010000001.1	Medium-quality	Genome-fragment	81.89	AAI-based (medium-confidence)	0	1
SPIRE_spire_mag_01972842.phages_lytic_sequence#3	47.1149	-88.5476	wetland, low salinity, fresh water, aquatic, soil, terrestrial, salinity	NA	k141_1352510	Not-determined	Genome-fragment			0	1
SPIRE_spire_mag_01987353.phages_lysogenic	23.06	113.4	host-associated, animal host, digestive tract, intestine	NA	k119_278309_fragment_1	High-quality	High-quality	100	AAI-based (medium-confidence)	0	1
SPIRE_spire_mag_02981743.phages_lytic_sequence#2	25.69	100.19	host-associated, animal host, digestive tract, intestine	NA	k99_219489	Low-quality	Genome-fragment	26.69	AAI-based (high-confidence)	0	1
SPIRE_spire_mag_02542453.phages_lytic_sequence#5	22.8152	108.328	host-associated, animal host, mammalian host, digestive tract, intestine	NA	k141_512624	Low-quality	Genome-fragment	23	AAI-based (high-confidence)	0	1
GTDB_GCA_902801425.1_genomic.phages_lytic_sequence#3			host-associated	cattle rumen	CADCIQ010000115.1	Low-quality	Genome-fragment	6.87	HMM-based (lower-bound)	0	1
SPIRE_spire_mag_02218366.phages_lytic_sequence#12			host-associated, animal host, mammalian host, digestive tract, intestine	NA	k141_82722	Not-determined	Genome-fragment			0	1
GTDB_GCA_900314375.1_genomic.phages_lytic_sequence#8			NA	none	OMVC01000103.1	Not-determined	Genome-fragment			0	1
GTDB_GCF_001456155.1_genomic.phages_lysogenic	33.51	74.53	terrestrial	soil	NZ_CP013293.1	High-quality	High-quality	100	AAI-based (medium-confidence)	0	1
SPIRE_spire_mag_01110743.phages_lytic_sequence#2	44.5395	-110.389	lentic, low salinity, sediment, fresh water, aquatic, salinity, lacustrine	NA	k141_2153868	Low-quality	Genome-fragment	6.41	HMM-based (lower-bound)	0	1
SPIRE_specI_v4_00094.phages_lysogenic_sequence#5			NA	NA	226185.SAMN02603978.AE016830	Low-quality	Genome-fragment	35.95	AAI-based (high-confidence)	0	1
SPIRE_specI_v4_00404.phages_lysogenic_sequence#2			animal host, mammalian host, host-associated, human host	NA	546273.SAMN00008863.GG667604	High-quality	High-quality	91.65	AAI-based (high-confidence)	28.52	1
SPIRE_spire_mag_02403480.phages_lytic_sequence#4			host-associated, animal host, digestive tract, mammalian host	NA	k141_376105	Not-determined	Genome-fragment			0	1
SPIRE_spire_mag_01972144.phages_lytic_sequence#2	47.5028	-93.4828	wetland, low salinity, fresh water, aquatic, soil, terrestrial, salinity	NA	k141_499222	Low-quality	Genome-fragment	37.82	AAI-based (medium-confidence)	0	1
SPIRE_spire_mag_00496577.phages_lytic			anthropogenic, sludge	NA	k141_370099	Medium-quality	Genome-fragment	69.94	HMM-based (lower-bound)	0	1
SPIRE_spire_mag_01779887.phages_lytic			groundwater, low salinity, fresh water, aquatic, subsurface, terrestrial, salinity	NA	k141_1076253	Low-quality	Genome-fragment	47.21	AAI-based (medium-confidence)	0	1
GTDB_GCF_002940065.1_genomic.phages_lytic_sequence#2			NA	none	NZ_MDEJ01000169.1	Low-quality	Genome-fragment	4.5	AAI-based (medium-confidence)	0	1
GTDB_GCA_902803695.1_genomic.phages_lytic_sequence#9			host-associated	cattle rumen	CADCQX010000267.1	Low-quality	Genome-fragment	4.56	HMM-based (lower-bound)	0	1
SPIRE_specI_v4_26259.phages_lysogenic			host-associated, animal host, intestine, digestive tract	NA	1776856.SAMD00244873.BMDG01000004	Low-quality	Genome-fragment	15.31	HMM-based (lower-bound)	0	1
SPIRE_spire_mag_01989833.phages_lytic_sequence#2	23.06	113.4	host-associated, animal host, digestive tract, intestine	NA	k119_65742	Not-determined	Genome-fragment			0	1
GTDB_GCA_015493405.1_genomic.phages_lytic	-34.8621	179.057	marine	deep-sea hydrothermal deposit	WGDF01000060.1	Low-quality	Genome-fragment	13.49	AAI-based (medium-confidence)	0	1
SPIRE_spire_mag_00721850.phages_lytic_sequence#5	71.2838	-156.599	terrestrial, soil, tundra	NA	k141_1211628	Low-quality	Genome-fragment	13.71	AAI-based (medium-confidence)	0	1
SPIRE_specI_v4_05732.phages_lysogenic_sequence#4			host-associated, animal host, intestine, digestive tract	NA	1981031.SAMEA7202140.CAJFUZ010000028	Low-quality	Genome-fragment	31.11	AAI-based (medium-confidence)	0	1
SPIRE_spire_mag_02520722.phages_lytic_sequence#2			host-associated, animal host, mammalian host, digestive tract, intestine	NA	k141_1644	Low-quality	Genome-fragment	8.44	AAI-based (medium-confidence)	0	1
SPIRE_spire_mag_02524553.phages_lysogenic	22.8152	108.328	host-associated, animal host, mammalian host, digestive tract, intestine	NA	k141_95568_fragment_1	Low-quality	Genome-fragment	31.98	AAI-based (medium-confidence)	0	1
SPIRE_spire_mag_00141430.phages_lytic_sequence#12			anthropogenic, sludge	NA	k141_527869	Low-quality	Genome-fragment	7.34	AAI-based (medium-confidence)	0	1
GTDB_GCA_013360745.1_genomic.phages_lysogenic	32	118.7	anthropogenic	partial denitrification and anammox bioreactor	JABWBA010000023.1	High-quality	High-quality	98.05	AAI-based (medium-confidence)	0	1
GTDB_GCF_000427095.1_genomic.phages_lysogenic			NA	none	NC_021487.1	Low-quality	Genome-fragment	11.83	AAI-based (medium-confidence)	0	1
GTDB_GCA_016709225.1_genomic.phages_lysogenic	55.6086	12.4505	anthropogenic	activated sludge from Aved_18-Q3-R54-62	JADJEE010000012.1	Low-quality	Genome-fragment	39.77	AAI-based (medium-confidence)	5.29	1
NCBI_GCF_021556475.1_ASM2155647v1_genomic.phages_lysogenic_sequence#2			NA	none	NZ_JAKGBZ010000001.1	Low-quality	Genome-fragment	42.61	AAI-based (medium-confidence)	10.97	1
SPIRE_spire_mag_01365683.phages_lytic			host-associated, adult, age group, animal host, mammalian host, mouth, digestive tract, human host	NA	k119_73434	Low-quality	Genome-fragment	20.57	AAI-based (high-confidence)	0	1
SPIRE_spire_mag_00327793.phages_lytic_sequence#48	31.972	-81.028	wetland, lentic, saline water, aquatic, high salinity, marine, terrestrial, salinity	NA	k141_1285637	Low-quality	Genome-fragment	2.43	AAI-based (medium-confidence)	0	1
GTDB_GCA_016210585.1_genomic.phages_lytic_sequence#2	37.6619	-121.115	fresh water, aquatic	groundwater	JACQTX010000171.1	Low-quality	Genome-fragment	3.66	AAI-based (medium-confidence)	0	1
SPIRE_spire_mag_01950769.phages_lytic	52.2	0.12	hospital, wastewater, aquatic, sewage, built environment, anthropogenic, terrestrial	NA	k119_240435	Not-determined	Genome-fragment			0	1
GTDB_GCF_004343255.1_genomic.phages_lysogenic			NA	none	NZ_SMDD01000001.1	Low-quality	Genome-fragment	21.45	HMM-based (lower-bound)	0	1
GTDB_GCF_000466685.1_genomic.phages_lysogenic_sequence#3			NA	none	NZ_ANNG01000010.1	High-quality	High-quality	100	AAI-based (medium-confidence)	0	1
SPIRE_spire_mag_01820786.phages_lysogenic_sequence#2			terrestrial, forest, soil	NA	k141_410417	High-quality	High-quality	94.88	AAI-based (medium-confidence)	0	1
GTDB_GCF_003182475.1_genomic.phages_lytic_sequence#8			NA	none	NZ_QGTS01000042.1	Low-quality	Genome-fragment	5.05	AAI-based (medium-confidence)	0	1
SPIRE_spire_mag_02017706.phages_lytic_sequence#2			aquatic, marine, pelagic	NA	k141_486953	Low-quality	Genome-fragment	11.13	AAI-based (medium-confidence)	0	1
SPIRE_spire_mag_01632043.phages_lytic_sequence#2	24.541	102.895	lentic, low salinity, fresh water, aquatic, neutral ph range, ph, temperature, low temperature, salinity, lacustrine	NA	k141_676137	Low-quality	Genome-fragment	18.31	AAI-based (high-confidence)	0	1
GTDB_GCA_009778835.1_genomic.phages_lytic_sequence#2	5.3454	-53.2462	host-associated	P4 gut compartment	WRFK01000004.1	Medium-quality	Genome-fragment	63.31	AAI-based (medium-confidence)	0	1
SPIRE_spire_mag_01846105.phages_lysogenic	37.0902	-95.7128	terrestrial, built environment, anthropogenic	NA	k141_7964_fragment_1	High-quality	High-quality	90.75	AAI-based (medium-confidence)	0	1
GTDB_GCA_001464285.1_genomic.phages_lytic_sequence#4	42.2814	-83.7483	anthropogenic, aquatic	dual media filters at the Ann Arbor; Michigan drinking water treatment plant	LNFA01000148.1	Low-quality	Genome-fragment	8.38	HMM-based (lower-bound)	0	1
GTDB_GCA_017555965.1_genomic.phages_lytic_sequence#5			host-associated	ruminant gastrointestinal tract	JAFZFH010000112.1	Low-quality	Genome-fragment	6	AAI-based (high-confidence)	0	1
SPIRE_spire_mag_00175354.phages_lytic	45.9333	-130.014	hydrothermal vent, sea floor, aquatic, host-associated, very high temperature, benthic, animal host, temperature, marine, spring, lotic	NA	k141_585830	Low-quality	Genome-fragment	7.59	HMM-based (lower-bound)	22.06	1
GTDB_GCF_000466745.1_genomic.phages_lysogenic			NA	none	NZ_ANNI01000005.1	Complete	High-quality	100	DTR (high-confidence)	0	1
GTDB_GCF_000425265.1_genomic.phages_lysogenic	56.9734	9.26342	NA	none	NZ_AUDC01000016.1	Low-quality	Genome-fragment	12.05	AAI-based (medium-confidence)	0	1
SPIRE_specI_v4_09887.phages_lysogenic			lentic, salinity, ph, aquatic, fresh water, alkaline, low salinity, lacustrine	NA	1690483.SAMN03894428.CP012155	Not-determined	Genome-fragment			0	1.03
SPIRE_spire_mag_00038166.phages_lytic	38.9383	-110.134	groundwater, fresh water, aquatic, subsurface, terrestrial	NA	k141_333585	High-quality	High-quality	96.45	AAI-based (high-confidence)	0	1
SPIRE_spire_mag_00880633.phages_lytic_sequence#29	50.08	18.57	aquatic, anthropogenic	NA	k141_493607	Low-quality	Genome-fragment	7.36	AAI-based (medium-confidence)	0	1
SPIRE_spire_mag_02432502.phages_lytic			host-associated, animal host, mammalian host, digestive tract, intestine	NA	k141_729598	High-quality	High-quality	100	AAI-based (medium-confidence)	0	1
SPIRE_spire_mag_01970116.phages_lysogenic	47.1149	-88.5476	wetland, low salinity, fresh water, aquatic, soil, terrestrial, salinity	NA	k141_798472_fragment_1	Medium-quality	Genome-fragment	88.96	AAI-based (medium-confidence)	0	1
SPIRE_spire_mag_01125700.phages_lytic_sequence#2	19.95	110.58	wetland, lentic, aquatic, soil, terrestrial	NA	k141_271058	Low-quality	Genome-fragment	22.82	AAI-based (medium-confidence)	0	1
SPIRE_spire_mag_00688006.phages_lytic_sequence#152	58.82	17.63	pelagic, aquatic, medium salinity, brackish water, marine, salinity	NA	k141_309570	Low-quality	Genome-fragment	9	AAI-based (high-confidence)	0	1
SPIRE_spire_mag_01053523.phages_lytic_sequence#4	40.4967	-77.5386	host-associated, animal host, mammalian host, digestive tract, intestine	NA	k141_183016	Low-quality	Genome-fragment	31.47	AAI-based (medium-confidence)	0	1
SPIRE_spire_mag_02370711.phages_lytic_sequence#9			host-associated, animal host, mammalian host, digestive tract, intestine	NA	k141_52676	Low-quality	Genome-fragment	5.83	AAI-based (high-confidence)	0	1
SPIRE_spire_mag_00059546.phages_lytic	42.4774	-85.451	soil, agriculture, anthropogenic, cropland, terrestrial	NA	k141_5598093	Low-quality	Genome-fragment	2.87	HMM-based (lower-bound)	0	1
GTDB_GCA_017461765.1_genomic.phages_lysogenic			host-associated	ruminant gastrointestinal tract	JAFTXO010000028.1	Low-quality	Genome-fragment	11.07	HMM-based (lower-bound)	0	1
GTDB_GCF_900188425.1_genomic.phages_lysogenic_sequence#3			NA	none	NZ_FZON01000036.1	Medium-quality	Genome-fragment	87	AAI-based (medium-confidence)	0	1
SPIRE_spire_mag_01391092.phages_lysogenic_sequence#2			host-associated, airways, animal host, mammalian host, human host	NA	k141_783_fragment_1	Medium-quality	Genome-fragment	70.21	AAI-based (high-confidence)	11.64	1
SPIRE_specI_v4_04105.phages_lysogenic_sequence#2			animal host, mammalian host, host-associated, human host	NA	1123488.SAMN02440916.ATUF01000005	Medium-quality	Genome-fragment	51.06	AAI-based (medium-confidence)	0	1
SPIRE_spire_mag_02295336.phages_lytic_sequence#7			aquatic, marine	NA	k119_332392	Low-quality	Genome-fragment	24.76	AAI-based (medium-confidence)	0	1
SPIRE_spire_mag_01962467.phages_lytic_sequence#2			rumen, host-associated, animal host, digestive tract	NA	k119_31073	Low-quality	Genome-fragment	8.22	AAI-based (high-confidence)	0	1
GTDB_GCA_011373735.1_genomic.phages_lytic_sequence#2			NA	NA	DRWE01000058.1	Low-quality	Genome-fragment	8.07	AAI-based (high-confidence)	0	1
SPIRE_spire_mag_02746841.phages_lysogenic_sequence#5	-29.5499	23.8387	host-associated, animal host, digestive tract, intestine	NA	k141_282357	Low-quality	Genome-fragment	8.19	AAI-based (medium-confidence)	0	1
GTDB_GCA_016649425.1_genomic.phages_lysogenic_sequence#7			NA	NA	JADRCR010000017.1	Medium-quality	Genome-fragment	80.92	AAI-based (high-confidence)	0	1.01
SPIRE_spire_mag_01863305.phages_lysogenic_sequence#4	44.0234	-92.463	host-associated, adult, age group, animal host, mammalian host, intestine, digestive tract, human host	NA	k141_192983_fragment_1	Low-quality	Genome-fragment	21.47	AAI-based (medium-confidence)	0	1
SPIRE_spire_mag_01109090.phages_lytic_sequence#2	44.5895	-110.359	lentic, low salinity, sediment, fresh water, aquatic, salinity, lacustrine	NA	k141_2869278	Low-quality	Genome-fragment	8.21	AAI-based (medium-confidence)	0	1
GTDB_GCA_002719335.1_genomic.phages_lytic_sequence#5			marine, aquatic	marine water sample	PBHE01000046.1	Low-quality	Genome-fragment	17.15	AAI-based (medium-confidence)	0	1
SPIRE_spire_mag_02542313.phages_lytic_sequence#8	22.8152	108.328	host-associated, rumen, animal host, mammalian host, digestive tract	NA	k141_175485	Low-quality	Genome-fragment	1.67	AAI-based (medium-confidence)	0	1
SPIRE_spire_mag_02513489.phages_lytic_sequence#3	22.8152	108.328	host-associated, animal host, mammalian host, digestive tract, intestine	NA	k141_496692	Low-quality	Genome-fragment	2.85	HMM-based (lower-bound)	14.51	1
SPIRE_spire_mag_02374458.phages_lysogenic			plant host, host-associated	NA	k141_148278_fragment_1	Low-quality	Genome-fragment	13.67	HMM-based (lower-bound)	0	1
GTDB_GCA_903948045.1_genomic.phages_lysogenic			aquatic	lake water	CAJAXU010000059.1	Low-quality	Genome-fragment	12.36	AAI-based (high-confidence)	0	1
SPIRE_spire_mag_00033326.phages_lytic_sequence#4			microaerobic, oxygen level, sediment, aquatic, marine	NA	k133_34423	Low-quality	Genome-fragment	11.51	HMM-based (lower-bound)	0	1
GTDB_GCA_017302095.1_genomic.phages_lysogenic_sequence#2	43.071	-89.401	anthropogenic	activated sludge	JAFLEC010000012.1	High-quality	High-quality	100	AAI-based (medium-confidence)	0	1
SPIRE_spire_mag_00525713.phages_lytic_sequence#18			rumen, host-associated, animal host, digestive tract	NA	k141_6701725	High-quality	High-quality	100	AAI-based (medium-confidence)	0	1
SPIRE_spire_mag_00872152.phages_lytic_sequence#341	48.6569	-123.487	aquatic, marine	NA	k141_2717038	Low-quality	Genome-fragment	18.44	AAI-based (high-confidence)	0	1
SPIRE_spire_mag_02727760.phages_lytic_sequence#2			host-associated, animal host, mammalian host, intestine, digestive tract, human host	NA	k119_77078	Low-quality	Genome-fragment	7.97	AAI-based (high-confidence)	0	1
SPIRE_spire_mag_02406491.phages_lytic			host-associated, animal host, mammalian host, digestive tract, intestine	NA	k141_894216	Low-quality	Genome-fragment	13.45	HMM-based (lower-bound)	0	1
GTDB_GCA_910577635.1_genomic.phages_lytic			host-associated	Faeces	CAJTNR010000036.1	Not-determined	Genome-fragment			0	1
SPIRE_spire_mag_02410278.phages_lytic_sequence#4			host-associated, animal host, mammalian host, digestive tract, intestine	NA	k141_143292	Not-determined	Genome-fragment			0	1
SPIRE_spire_mag_02412835.phages_lytic_sequence#2			host-associated, animal host, digestive tract, mammalian host	NA	k141_267104	Low-quality	Genome-fragment	43.65	AAI-based (high-confidence)	0	1
SPIRE_spire_mag_01277319.phages_lytic_sequence#4			aquatic, contaminated, groundwater	NA	k141_11230	Low-quality	Genome-fragment	18.55	AAI-based (medium-confidence)	0	1
SPIRE_spire_mag_01777288.phages_lytic_sequence#3	65.446	23.2973	low salinity, pelagic, fresh water, aquatic, very low temperature, brackish water, temperature, marine, salinity	NA	k141_354718	Low-quality	Genome-fragment	11.23	AAI-based (high-confidence)	0	1
SPIRE_spire_mag_02371961.phages_lysogenic_sequence#3			host-associated, animal host, digestive tract, intestine	NA	k141_228039_fragment_1	Low-quality	Genome-fragment	2.2	AAI-based (high-confidence)	35.55	1
SPIRE_specI_v4_40799.phages_lytic_sequence#5			animal host, host-associated, mammalian host, human host, digestive tract, intestine	NA	172733.SAMEA7847403.CAJKOJ010000122	Low-quality	Genome-fragment	5.79	HMM-based (lower-bound)	0	1
SPIRE_spire_mag_02023609.phages_lysogenic	48.35	-123.3	aquatic, marine, pelagic	NA	k141_736479	Low-quality	Genome-fragment	3.22	HMM-based (lower-bound)	0	1
SPIRE_specI_v4_37502.phages_lytic_sequence#3			wetland, temperature, lentic, terrestrial, ph, permafrost, aquatic, acidic, low temperature, soil	NA	1883427.SAMN08178899.PMSU01000007	Low-quality	Genome-fragment	6.26	AAI-based (high-confidence)	31.54	1
GTDB_GCA_902773265.1_genomic.phages_lytic_sequence#4			host-associated	cattle rumen	CACYDZ010000177.1	Low-quality	Genome-fragment	1.07	AAI-based (medium-confidence)	0	1
SPIRE_spire_mag_02980661.phages_lytic_sequence#2	23.16	113.23	host-associated, animal host, digestive tract, intestine	NA	k141_17402	Not-determined	Genome-fragment			0	1
NCBI_GCF_022179405.1_ASM2217940v1_genomic.phages_lysogenic_sequence#2			NA	none	NZ_BPQT01000038.1	High-quality	High-quality	100	AAI-based (high-confidence)	0	1
SPIRE_spire_mag_00333144.phages_lytic_sequence#3	30.142	102.961	host-associated, animal host, mammalian host, digestive tract, intestine	NA	k141_132488	Low-quality	Genome-fragment	10.61	AAI-based (high-confidence)	0	1
SPIRE_spire_mag_00032184.phages_lytic			aquatic, marine, sediment	NA	k141_425670	Low-quality	Genome-fragment	5.48	AAI-based (high-confidence)	0	1
SPIRE_spire_mag_00688253.phages_lytic_sequence#3	58.82	17.63	pelagic, aquatic, medium salinity, brackish water, marine, salinity	NA	k141_358259	Low-quality	Genome-fragment	9.75	AAI-based (medium-confidence)	0	1
GTDB_GCA_017889125.1_genomic.phages_lytic_sequence#4	48.31	16.09	host-associated	broiler chicken gastrointestinal tract	JAGHER010000164.1	Medium-quality	Genome-fragment	51.71	HMM-based (lower-bound)	0	1
GTDB_GCA_016711105.1_genomic.phages_lysogenic	57.5773	9.99297	anthropogenic	activated sludge from Hirt_18-Q3-R61-65	JADJTO010000029.1	Not-determined	Genome-fragment			0	1
SPIRE_spire_mag_00807503.phages_lytic_sequence#2	46.52	6.63	host-associated, animal host, digestive tract, intestine	NA	k119_11230	Low-quality	Genome-fragment	36.61	AAI-based (medium-confidence)	37.19	1
SPIRE_specI_v4_22574.phages_lysogenic_sequence#4			NA	NA	562.SAMN17373168.CP068992	High-quality	High-quality	92.67	AAI-based (medium-confidence)	0	1
SPIRE_spire_mag_02177630.phages_lytic_sequence#3	22.8152	108.328	host-associated, animal host, mammalian host, digestive tract, intestine	NA	k141_693564	Not-determined	Genome-fragment			0	1
SPIRE_spire_mag_02088045.phages_lytic_sequence#7			lentic, sediment, very high salinity, aquatic, salinity	NA	k141_1635944	Low-quality	Genome-fragment	3.77	HMM-based (lower-bound)	0	1
SPIRE_spire_mag_01762035.phages_lytic_sequence#6			host-associated, animal host, digestive tract, intestine	NA	k141_2971311	Low-quality	Genome-fragment	17.59	HMM-based (lower-bound)	0	1
SPIRE_spire_mag_01845223.phages_lytic_sequence#11	37.0902	-95.7128	terrestrial, built environment, anthropogenic	NA	k141_5479	Low-quality	Genome-fragment	32.96	AAI-based (medium-confidence)	0	1
NCBI_GCF_000007625.1_ASM762v1_genomic.phages_lysogenic_sequence#3			NA	none	NC_004557.1	High-quality	High-quality	97.59	AAI-based (high-confidence)	0	1
GTDB_GCA_017483905.1_genomic.phages_lytic_sequence#21			host-associated	ruminant gastrointestinal tract	JAFUUG010000654.1	Low-quality	Genome-fragment	6.21	AAI-based (high-confidence)	0	1
SPIRE_specI_v4_23848.phages_lytic_sequence#2			host-associated, animal host, digestive tract	NA	59823.SAMN16243794.JAEETC010000152	Low-quality	Genome-fragment	16.06	AAI-based (medium-confidence)	0	1
SPIRE_spire_mag_00844532.phages_lytic			host-associated, animal host, mammalian host, mouth, digestive tract, human host	NA	k141_9963	Low-quality	Genome-fragment	23.2	AAI-based (medium-confidence)	0	1
SPIRE_spire_mag_02991772.phages_lytic_sequence#19	47.02	7	lentic, low salinity, fresh water, aquatic, neutral ph range, ph, salinity, lacustrine	NA	k141_95649	Low-quality	Genome-fragment	8.82	HMM-based (lower-bound)	0	1
SPIRE_spire_mag_00867763.phages_lytic_sequence#4	50.0529	-123.821	aquatic, marine	NA	k141_1965627	Low-quality	Genome-fragment	11.83	AAI-based (medium-confidence)	0	1
GTDB_GCA_003519645.1_genomic.phages_lytic_sequence#12			anthropogenic	fermentation	DOWI01000166.1	Low-quality	Genome-fragment	9.38	AAI-based (medium-confidence)	0	1
SPIRE_spire_mag_02012573.phages_lytic_sequence#5			aquatic, marine, pelagic	NA	k141_51839	Low-quality	Genome-fragment	10.01	AAI-based (medium-confidence)	0	1
SPIRE_spire_mag_02090796.phages_lytic_sequence#2			estuary, aquatic, brackish water, sediment	NA	k141_986487	Low-quality	Genome-fragment	10.16	AAI-based (medium-confidence)	0	1
SPIRE_specI_v4_12628.phages_lysogenic			anthropogenic	NA	297.SAMD00115820.AP018558	Medium-quality	Genome-fragment	68.88	HMM-based (lower-bound)	12.32	1.01
SPIRE_spire_mag_00136303.phages_lytic			anthropogenic, sludge	NA	k141_567337	Low-quality	Genome-fragment	8.64	HMM-based (lower-bound)	0	1
GTDB_GCA_017545665.1_genomic.phages_lysogenic			host-associated	ruminant gastrointestinal tract	JAFWKQ010000130.1	Low-quality	Genome-fragment	37.44	AAI-based (medium-confidence)	0	1
SPIRE_specI_v4_34924.phages_lysogenic_sequence#2			fresh water, sediment, aquatic, stream	NA	1549640.SAMN11115936.SMYL01000009	Medium-quality	Genome-fragment	84.27	AAI-based (medium-confidence)	0	1
SPIRE_spire_mag_00526029.phages_lytic_sequence#4			rumen, host-associated, animal host, digestive tract	NA	k141_347962	Low-quality	Genome-fragment	23.94	AAI-based (medium-confidence)	0	1
GTDB_GCA_002709085.1_genomic.phages_lysogenic			marine, aquatic	marine water sample	PAPR01000007.1	Complete	High-quality	100	DTR (high-confidence)	0	1
SPIRE_spire_mag_01121997.phages_lysogenic			aquatic, contaminated, groundwater	NA	k141_351079_fragment_1	Medium-quality	Genome-fragment	76.8	HMM-based (lower-bound)	0	1
SPIRE_specI_v4_18045.phages_lytic_sequence#7			anthropogenic, sludge	NA	2052147.SAMN18201447.JAGVTX010000094	Low-quality	Genome-fragment	10.98	HMM-based (lower-bound)	0	1
SPIRE_spire_mag_01828237.phages_lytic			terrestrial, contaminated, soil	NA	k141_2387113	Low-quality	Genome-fragment	14.51	AAI-based (high-confidence)	0	1
SPIRE_spire_mag_00527216.phages_lytic			rumen, host-associated, animal host, digestive tract	NA	k141_6643677	Low-quality	Genome-fragment	2.79	HMM-based (lower-bound)	0	1
GTDB_GCA_009928005.1_genomic.phages_lytic_sequence#6			aquatic	water samples from lakes and estuaries along the Chattahoochee River collected between June/2010 and December/2014	RFVO01000088.1	Low-quality	Genome-fragment	11.04	AAI-based (high-confidence)	0	1
SPIRE_spire_mag_01870374.phages_lytic_sequence#8			rumen, host-associated, animal host, digestive tract	NA	k141_274256	Low-quality	Genome-fragment	11.98	HMM-based (lower-bound)	0	1
GTDB_GCA_009919265.1_genomic.phages_lytic_sequence#40			aquatic	water samples from lakes and estuaries along the Chattahoochee River collected between June/2010 and December/2014	RGCF01000095.1	Low-quality	Genome-fragment	2.62	AAI-based (medium-confidence)	0	1
GTDB_GCA_018101195.1_genomic.phages_lysogenic	-33.8462	151.249	check NCBI isolation source	egg	JACDQH010000003.1	Low-quality	Genome-fragment	11.19	HMM-based (lower-bound)	45.9	1
SPIRE_spire_mag_00531396.phages_lytic_sequence#14			rumen, host-associated, animal host, digestive tract	NA	k141_8847916	Low-quality	Genome-fragment	5.21	AAI-based (medium-confidence)	0	1
GTDB_GCA_017476965.1_genomic.phages_lytic_sequence#4			host-associated	ruminant gastrointestinal tract	JAFUXX010000338.1	Low-quality	Genome-fragment	8.99	HMM-based (lower-bound)	0	1
GTDB_GCA_900555635.1_genomic.phages_lysogenic			host-associated	human gut	USLU01000097.1	Low-quality	Genome-fragment	21.66	AAI-based (medium-confidence)	0	1
SPIRE_spire_mag_02522265.phages_lytic_sequence#4	22.8152	108.328	host-associated, animal host, mammalian host, digestive tract, intestine	NA	k141_458019	Low-quality	Genome-fragment	5.48	AAI-based (medium-confidence)	0	1
GTDB_GCA_900768115.1_genomic.phages_lytic_sequence#4			host-associated	human stool	CAAGBR010000065.1	Medium-quality	Genome-fragment	82.78	AAI-based (high-confidence)	0	1
SPIRE_spire_mag_00985327.phages_lytic_sequence#9	40.52	-98.05	host-associated, animal host, digestive tract, intestine	NA	k141_253196	Low-quality	Genome-fragment	1.4	AAI-based (high-confidence)	0	1
SPIRE_spire_mag_00313320.phages_lytic			host-associated, animal host, mammalian host, digestive tract, intestine	NA	k141_33401	Not-determined	Genome-fragment			0	1
SPIRE_spire_mag_00941287.phages_lytic			host-associated, animal host, mammalian host, intestine, digestive tract, human host	NA	k141_57016	Low-quality	Genome-fragment	9.86	HMM-based (lower-bound)	0	1
SPIRE_spire_mag_01605484.phages_lytic_sequence#2	39.7291	-123.642	terrestrial, forest, soil, grassland	NA	k141_404641	Low-quality	Genome-fragment	7.05	HMM-based (lower-bound)	0	1
GTDB_GCA_016234955.1_genomic.phages_lytic_sequence#3	38.7027	-122.519	fresh water, aquatic	groundwater	JACRNN010000295.1	Low-quality	Genome-fragment	9.15	HMM-based (lower-bound)	0	1
SPIRE_spire_mag_01782077.phages_lytic_sequence#2			groundwater, low salinity, fresh water, aquatic, subsurface, terrestrial, salinity	NA	k141_653619	Low-quality	Genome-fragment	1.3	HMM-based (lower-bound)	0	1
SPIRE_spire_mag_01960442.phages_lytic_sequence#3	38.5	-121.7	plant host, host-associated, soil, terrestrial, rhizosphere	NA	k141_5504443	Low-quality	Genome-fragment	9.2	AAI-based (medium-confidence)	0	1
GTDB_GCA_011088265.1_genomic.phages_lytic_sequence#2	-41.0835	173.947	host-associated	marine sponge	JAALKB010000223.1	Low-quality	Genome-fragment	10.64	AAI-based (high-confidence)	0	1
SPIRE_spire_mag_02592312.phages_lytic_sequence#51			aquatic, marine	NA	k141_1456167	Low-quality	Genome-fragment	2.62	HMM-based (lower-bound)	0	1
SPIRE_spire_mag_01764256.phages_lytic_sequence#8			host-associated, animal host, digestive tract, intestine	NA	k141_524909	Low-quality	Genome-fragment	19.62	AAI-based (medium-confidence)	0	1
SPIRE_spire_mag_00326931.phages_lytic_sequence#35	31.972	-81.028	wetland, lentic, saline water, aquatic, high salinity, marine, terrestrial, salinity	NA	k141_475307	Low-quality	Genome-fragment	1.92	AAI-based (high-confidence)	0	1
GTDB_GCA_012841375.1_genomic.phages_lytic_sequence#3			anthropogenic	anaerobic digestion of organic wastes under variable temperature conditions and feedstocks	DUUV01000037.1	Not-determined	Genome-fragment			0	1
GTDB_GCF_014196615.1_genomic.phages_lysogenic			NA	none	NZ_JACIDY010000005.1	Medium-quality	Genome-fragment	60.43	HMM-based (lower-bound)	12.41	1
SPIRE_spire_mag_01174007.phages_lytic_sequence#8	-77.57	161.8	terrestrial, very low temperature, temperature	NA	k141_214721	Low-quality	Genome-fragment	14.78	HMM-based (lower-bound)	0	1
SPIRE_spire_mag_02209082.phages_lytic_sequence#2			host-associated, animal host, mammalian host, digestive tract, intestine	NA	k141_1162617	Low-quality	Genome-fragment	12.72	AAI-based (medium-confidence)	0	1
GTDB_GCF_002973535.1_genomic.phages_lysogenic_sequence#4	31.895	34.808	NA	none	NZ_PVEP01000005.1	High-quality	High-quality	100	AAI-based (medium-confidence)	11.29	1
GTDB_GCA_002448395.1_genomic.phages_lysogenic_sequence#2			host-associated	low methane producing sheep	DJXS01000109.1	Medium-quality	Genome-fragment	77.38	HMM-based (lower-bound)	0	1
GTDB_GCA_017381055.1_genomic.phages_lytic_sequence#5			host-associated	ruminant gastrointestinal tract	JAFOCU010000082.1	Low-quality	Genome-fragment	8.7	AAI-based (high-confidence)	0	1
SPIRE_spire_mag_01667535.phages_lysogenic			terrestrial, host-associated, rhizosphere, plant host	NA	k141_4306666	Complete	High-quality	100	DTR (high-confidence)	0	1
NCBI_GCF_021391395.1_ASM2139139v1_genomic.phages_lysogenic			check NCBI isolation source	Cannabis sativa	NZ_CP090059.1	High-quality	High-quality	100	AAI-based (high-confidence)	12.02	1.01
SPIRE_specI_v4_21582.phages_lysogenic			animal host, host-associated, mammalian host, digestive tract, intestine	NA	41978.SAMN16342194.JAFQHO010000006	Medium-quality	Genome-fragment	76.06	AAI-based (high-confidence)	14.25	1
SPIRE_specI_v4_09654.phages_lysogenic_sequence#5			marine, aquatic, benthic	NA	2053307.SAMN16091041.JADQBJ010000009	Low-quality	Genome-fragment	32.94	HMM-based (lower-bound)	0	1
GTDB_GCA_018710905.1_genomic.phages_lytic_sequence#5			NA	none	DVIZ01000138.1	Low-quality	Genome-fragment	6.84	AAI-based (high-confidence)	0	1
SPIRE_spire_mag_00326931.phages_lytic_sequence#10	31.972	-81.028	wetland, lentic, saline water, aquatic, high salinity, marine, terrestrial, salinity	NA	k141_1289253	Low-quality	Genome-fragment	1.68	AAI-based (medium-confidence)	0	1
GTDB_GCF_000381745.1_genomic.phages_lysogenic			NA	none	NZ_KB906989.1	High-quality	High-quality	100	AAI-based (high-confidence)	0	1.01
SPIRE_spire_mag_00175595.phages_lytic	9.775	-104.28	hydrothermal vent, sea floor, aquatic, very high temperature, benthic, temperature, marine, spring, lotic	NA	k141_547435	Low-quality	Genome-fragment	5.73	HMM-based (lower-bound)	0	1
SPIRE_spire_mag_02160343.phages_lytic			host-associated, animal host, digestive tract, intestine	NA	k141_181040	Low-quality	Genome-fragment	10.19	AAI-based (high-confidence)	0	1
GTDB_GCF_014196505.1_genomic.phages_lysogenic_sequence#5			NA	none	NZ_JACIDW010000003.1	Low-quality	Genome-fragment	34.41	AAI-based (medium-confidence)	0	1
GTDB_GCF_017873965.1_genomic.phages_lytic_sequence#3			NA	none	NZ_JAGGKT010000041.1	Low-quality	Genome-fragment	16.87	AAI-based (medium-confidence)	0	1
GTDB_GCA_017302165.1_genomic.phages_lysogenic	43.071	-89.401	anthropogenic	activated sludge	JAFLCW010000002.1	Low-quality	Genome-fragment	37.69	AAI-based (medium-confidence)	0	1
SPIRE_specI_v4_03603.phages_lytic_sequence#2			NA	NA	1257078.SAMN02469492.ANOY02000965	Low-quality	Genome-fragment	20.59	HMM-based (lower-bound)	0	1
SPIRE_spire_mag_00174220.phages_lytic_sequence#15	36.2297	-33.9011	hydrothermal vent, sea floor, aquatic, very high temperature, benthic, temperature, marine, spring, lotic	NA	k141_352431	Low-quality	Genome-fragment	8.67	AAI-based (high-confidence)	0	1
SPIRE_spire_mag_01496454.phages_lytic	35.66	139.8	elderly, host-associated, age group, animal host, mammalian host, intestine, digestive tract, human host	NA	k141_203197	Not-determined	Genome-fragment			0	1.05
GTDB_GCA_003452695.1_genomic.phages_lytic_sequence#7			host-associated	gut	DMNP01000302.1	Low-quality	Genome-fragment	9.66	HMM-based (lower-bound)	0	1
SPIRE_spire_mag_02180500.phages_lytic	22.8152	108.328	host-associated, animal host, mammalian host, digestive tract, intestine	NA	k141_489931	Low-quality	Genome-fragment	5.62	AAI-based (high-confidence)	0	1
NCBI_GCF_003815615.1_ASM381561v1_genomic.phages_lysogenic			check NCBI isolation source	Cryoprecipitate; transfusion reaction	NZ_CP033914.1	Low-quality	Genome-fragment	4.68	HMM-based (lower-bound)	48.47	1
SPIRE_specI_v4_02499.phages_lysogenic			pelagic, marine, aquatic	NA	2774191.SAMN16250059.JACYLH010000002	Medium-quality	Genome-fragment	73.68	AAI-based (medium-confidence)	0	1
SPIRE_spire_mag_02490322.phages_lytic			host-associated, animal host, mammalian host, digestive tract, intestine	NA	k141_58879	Low-quality	Genome-fragment	0.82	HMM-based (lower-bound)	83.99	1
GTDB_GCA_018884025.1_genomic.phages_lytic_sequence#5	51.2431	-0.5895	host-associated	feces	JAHLFB010000090.1	Low-quality	Genome-fragment	27.98	AAI-based (high-confidence)	0	1
SPIRE_specI_v4_00010.phages_lysogenic_sequence#2			NA	NA	1168061.SAMN02469384.AJKG01000079	High-quality	High-quality	100	AAI-based (high-confidence)	0	1
SPIRE_spire_mag_01018360.phages_lytic	40.075	88.242	soil, agriculture, neutral ph range, ph, temperature, anthropogenic, terrestrial, low temperature	NA	k141_409626	Not-determined	Genome-fragment			0	1
SPIRE_spire_mag_01782426.phages_lytic_sequence#2	38.8898	-106.908	groundwater, low salinity, fresh water, aquatic, subsurface, terrestrial, salinity	NA	k141_63737	Low-quality	Genome-fragment	10.5	AAI-based (medium-confidence)	0	1
GTDB_GCF_009720655.1_genomic.phages_lysogenic_sequence#2			fresh water	forest pond	NZ_WNKS01000007.1	Medium-quality	Genome-fragment	54.33	AAI-based (medium-confidence)	0	1
SPIRE_spire_mag_01827139.phages_lysogenic			terrestrial, soil, agriculture, anthropogenic	NA	k141_2311324	Medium-quality	Genome-fragment	68.77	HMM-based (lower-bound)	0	1
SPIRE_spire_mag_02407450.phages_lytic_sequence#16			host-associated, animal host, mammalian host, digestive tract, intestine	NA	k141_516181	Not-determined	Genome-fragment			0	1
SPIRE_spire_mag_01958146.phages_lytic_sequence#2			terrestrial, arid, soil	NA	k141_535888	Not-determined	Genome-fragment			0	1
SPIRE_spire_mag_01920843.phages_lytic	36.05	-102.3	host-associated, animal host, mammalian host, digestive tract, intestine	NA	k141_579923	Low-quality	Genome-fragment	1.99	HMM-based (lower-bound)	0	1
SPIRE_spire_mag_00496233.phages_lytic_sequence#18			anthropogenic, sludge	NA	k141_99581	Low-quality	Genome-fragment	14.03	AAI-based (high-confidence)	0	1
SPIRE_specI_v4_39966.phages_lytic_sequence#4			host-associated, animal host, intestine, digestive tract	NA	297314.SAMEA8805636.CAJUKA010000232	Low-quality	Genome-fragment	3.79	HMM-based (lower-bound)	0	1
SPIRE_spire_mag_00000278.phages_lytic			insect host, host-associated, animal host, digestive tract, intestine	NA	k141_1483194	Low-quality	Genome-fragment	21.94	HMM-based (lower-bound)	0	1
SPIRE_spire_mag_01945846.phages_lysogenic	43.3	-89.38	plant host, host-associated, agriculture, plant litter, anthropogenic, cropland, terrestrial	NA	k141_1484835_fragment_3	High-quality	High-quality	100	AAI-based (medium-confidence)	0	1
SPIRE_spire_mag_00649515.phages_lytic_sequence#5	-34.1273	150.739	host-associated, animal host, mammalian host, digestive tract, intestine	NA	k141_274142	Low-quality	Genome-fragment	7.34	AAI-based (high-confidence)	0	1
GTDB_GCA_010027105.1_genomic.phages_lytic			aquatic	water samples from lakes and estuaries along the Chattahoochee River collected between June/2010 and December/2014	RGVT01000375.1	Low-quality	Genome-fragment	0.18	HMM-based (lower-bound)	0	1
SPIRE_specI_v4_41241.phages_lytic			anthropogenic	NA	1947953.SAMN06452037.DDMB01000052	Low-quality	Genome-fragment	9.67	AAI-based (medium-confidence)	0	1
SPIRE_specI_v4_14291.phages_lysogenic			rumen, host-associated, animal host, digestive tract	NA	165186.SAMEA6151808.CADAVS010000071	Not-determined	Genome-fragment			0	1
SPIRE_specI_v4_37674.phages_lytic			wetland, lentic, permafrost, aquatic, terrestrial, soil	NA	2052142.SAMN08179452.PKXI01000035	Low-quality	Genome-fragment	5.35	HMM-based (lower-bound)	0	1
SPIRE_spire_mag_02405773.phages_lytic			host-associated, animal host, mammalian host, digestive tract, intestine	NA	k141_881607	Low-quality	Genome-fragment	1.64	AAI-based (medium-confidence)	0	1
SPIRE_spire_mag_00881318.phages_lysogenic	42.4531	-76.3842	terrestrial, soil, agriculture, anthropogenic	NA	k141_2984242_fragment_1	Low-quality	Genome-fragment	27.77	HMM-based (lower-bound)	20.9	1
SPIRE_spire_mag_02168595.phages_lysogenic_sequence#2	22.8152	108.328	host-associated, animal host, mammalian host, digestive tract, intestine	NA	k141_499920	Not-determined	Genome-fragment			0	1
GTDB_GCF_000953855.2_genomic.phages_lysogenic_sequence#4			NA	none	NZ_DF970270.1	Low-quality	Genome-fragment	12.99	AAI-based (medium-confidence)	0	1
GTDB_GCF_004123795.1_genomic.phages_lysogenic			check NCBI isolation source	compost	NZ_MSSM01000002.1	Medium-quality	Genome-fragment	70.87	AAI-based (high-confidence)	0	1
SPIRE_spire_mag_02518495.phages_lytic_sequence#15			host-associated, animal host, mammalian host, digestive tract, intestine	NA	k141_50822	Low-quality	Genome-fragment	4.66	HMM-based (lower-bound)	0	1
SPIRE_spire_mag_02698342.phages_lytic_sequence#3			host-associated, saliva, animal host, mammalian host, mouth, digestive tract, human host	NA	k141_262100	Low-quality	Genome-fragment	10.43	AAI-based (high-confidence)	0	1
GTDB_GCA_012837895.1_genomic.phages_lytic_sequence#8			anthropogenic	anaerobic digestion of organic wastes under variable temperature conditions and feedstocks	DUQH01000098.1	Low-quality	Genome-fragment	9.16	AAI-based (high-confidence)	0	1
SPIRE_spire_mag_02401679.phages_lytic			host-associated, animal host, mammalian host, digestive tract, intestine	NA	k141_634170	Low-quality	Genome-fragment	1.65	HMM-based (lower-bound)	0	1
GTDB_GCF_003425985.1_genomic.phages_lysogenic_sequence#2			host-associated	tomato rhizosphere	NZ_CP022985.1	High-quality	High-quality	100	AAI-based (medium-confidence)	0	1
SPIRE_spire_mag_01537426.phages_lytic	-2.717	37.1	host-associated, animal host, mammalian host, digestive tract, intestine	NA	k119_273635	Low-quality	Genome-fragment	4.85	AAI-based (medium-confidence)	41.4	1.01
GTDB_GCA_016791025.1_genomic.phages_lytic_sequence#3			anthropogenic	bioreactor sludge	JAEUNX010000039.1	Low-quality	Genome-fragment	17.4	HMM-based (lower-bound)	0	1
SPIRE_spire_mag_01586479.phages_lysogenic	37.83	-122.29	terrestrial, soil, anthropogenic	NA	k141_140496	Low-quality	Genome-fragment	38.03	AAI-based (medium-confidence)	0	1
GTDB_GCF_008124785.1_genomic.phages_lysogenic			NA	none	NZ_VNHU01000009.1	High-quality	High-quality	100	AAI-based (medium-confidence)	9.72	1
SPIRE_spire_mag_01883107.phages_lytic_sequence#2	47.25	132.03	fresh water, aquatic, salinity, low salinity	NA	k119_70073	Low-quality	Genome-fragment	12.15	AAI-based (medium-confidence)	0	1
GTDB_GCA_900019985.1_genomic.phages_lytic			host-associated	anaerobic digester metagenome	FIZM01000265.1	Low-quality	Genome-fragment	8.65	AAI-based (medium-confidence)	0	1
GTDB_GCA_017995595.1_genomic.phages_lytic_sequence#3	51.5539	9.91885	anthropogenic, aquatic	wastewater	JAGOIO010000175.1	Low-quality	Genome-fragment	4.11	AAI-based (high-confidence)	0	1
GTDB_GCA_017483425.1_genomic.phages_lysogenic			host-associated	ruminant gastrointestinal tract	JAFUWM010000391.1	Low-quality	Genome-fragment	14.97	AAI-based (high-confidence)	0	1.01
GTDB_GCF_009827095.1_genomic.phages_lysogenic_sequence#3			terrestrial	soil	NZ_WUMU01000016.1	High-quality	High-quality	100	AAI-based (medium-confidence)	0	1
GTDB_GCF_902729425.1_genomic.phages_lytic_sequence#3			NA	none	NZ_CACVCH010000094.1	Low-quality	Genome-fragment	13.21	AAI-based (high-confidence)	0	1
SPIRE_spire_mag_01827244.phages_lytic_sequence#25			terrestrial, forest, soil	NA	k141_689654	Low-quality	Genome-fragment	3.44	AAI-based (medium-confidence)	0	1
SPIRE_spire_mag_00524751.phages_lytic_sequence#2			anthropogenic, wastewater	NA	k141_225501	Low-quality	Genome-fragment	3.88	HMM-based (lower-bound)	0	1
GTDB_GCA_002703045.1_genomic.phages_lysogenic			marine, aquatic	marine water sample	PAEG01000012.1	Medium-quality	Genome-fragment	65.41	AAI-based (medium-confidence)	0	1
SPIRE_spire_mag_00177434.phages_lytic_sequence#2	63.8831	-149.226	soil, very low temperature, temperature, tundra, terrestrial	NA	k141_967163	Low-quality	Genome-fragment	2.07	HMM-based (lower-bound)	0	1
SPIRE_specI_v4_03551.phages_lytic			NA	NA	1879010.SAMN17800882.JAGZJB010000035	Low-quality	Genome-fragment	30.44	AAI-based (medium-confidence)	0	1
SPIRE_spire_mag_02101304.phages_lytic_sequence#4			estuary, aquatic, brackish water	NA	k141_1673987	Low-quality	Genome-fragment	20.78	HMM-based (lower-bound)	0	1
SPIRE_spire_mag_01599655.phages_lytic	40.7999	-76.3402	terrestrial, medium temperature, soil, temperature	NA	k141_168819	Low-quality	Genome-fragment	3.52	HMM-based (lower-bound)	0	1
NCBI_GCF_000612055.1_ASM61205v1_genomic.phages_lysogenic_sequence#2			host-associated	uterus	NZ_CP007519.1	Medium-quality	Genome-fragment	89.04	AAI-based (medium-confidence)	0	1
SPIRE_spire_mag_00141430.phages_lytic_sequence#14			anthropogenic, sludge	NA	k141_618346	Low-quality	Genome-fragment	5.93	AAI-based (medium-confidence)	0	1
SPIRE_spire_mag_00271446.phages_lysogenic_sequence#2	50.5	4.47	host-associated, animal host, digestive tract, intestine	NA	k119_102195_fragment_1	Low-quality	Genome-fragment	40.51	HMM-based (lower-bound)	0	1
GTDB_GCA_017458545.1_genomic.phages_lytic			host-associated	ruminant gastrointestinal tract	JAFTBA010000003.1	Low-quality	Genome-fragment	7.79	AAI-based (medium-confidence)	0	1
GTDB_GCA_016183945.1_genomic.phages_lytic_sequence#3	37.6619	-121.115	fresh water, aquatic	groundwater	JACPDP010000057.1	Low-quality	Genome-fragment	2.64	HMM-based (lower-bound)	0	1
SPIRE_spire_mag_01969846.phages_lytic_sequence#5	47.1149	-88.5476	wetland, low salinity, fresh water, aquatic, soil, terrestrial, salinity	NA	k141_540543	Not-determined	Genome-fragment			0	1
SPIRE_spire_mag_01973870.phages_lytic	47.5028	-93.4828	wetland, low salinity, fresh water, aquatic, soil, terrestrial, salinity	NA	k141_564351	Low-quality	Genome-fragment	29.54	AAI-based (high-confidence)	0	1
SPIRE_spire_mag_02559225.phages_lytic_sequence#2	68.3532	19.0469	terrestrial, aquatic, wetland, lentic	NA	k141_508453	Low-quality	Genome-fragment	12.94	AAI-based (medium-confidence)	0	1
GTDB_GCA_018883485.1_genomic.phages_lytic	-23.6497	-46.6206	aquatic	lake water from Sao Paulo s Zoo	VEQB01000160.1	Low-quality	Genome-fragment	3.73	HMM-based (lower-bound)	0	1
GTDB_GCA_002068935.1_genomic.phages_lytic	40.12	-88.2	anthropogenic	Full-scale anaerobic digester operated by the Champaign-Urbana Sanitary District treating a mixture of municipal and industrial waste activated sludge and municipal sewage	MWBF01000335.1	Low-quality	Genome-fragment	8.17	AAI-based (medium-confidence)	0	1
SPIRE_specI_v4_39955.phages_lytic			host-associated, animal host, intestine, digestive tract	NA	1751881.SAMEA8805622.CAJUJV010000086	Low-quality	Genome-fragment	33.08	AAI-based (high-confidence)	0	1
SPIRE_spire_mag_02987107.phages_lytic	69.68	18.98	host-associated, adult, age group, animal host, mammalian host, intestine, digestive tract, human host	NA	k141_63545	Low-quality	Genome-fragment	41.4	AAI-based (high-confidence)	0	1
SPIRE_spire_mag_01682764.phages_lytic	68.3534	19.0467	wetland, lentic, acidic, aquatic, soil, ph, temperature, terrestrial, low temperature, permafrost	NA	k141_937957	Low-quality	Genome-fragment	2.75	HMM-based (lower-bound)	0	1
SPIRE_specI_v4_13681.phages_lytic_sequence#12			fresh water, lentic, low salinity, salinity, aquatic, lacustrine	NA	186741.SAMEA6955074.CAIZEU010000008	Low-quality	Genome-fragment	3.33	AAI-based (medium-confidence)	0	1
GTDB_GCF_001640365.1_genomic.phages_lysogenic_sequence#11			host-associated	insect hemolymph	NZ_LWMI01000008.1	High-quality	High-quality	100	AAI-based (high-confidence)	0	1
GTDB_GCA_017938505.1_genomic.phages_lytic_sequence#5			host-associated	ruminant gastrointestinal tract	JAGBBH010000078.1	Low-quality	Genome-fragment	8.85	HMM-based (lower-bound)	0	1
GTDB_GCA_017537515.1_genomic.phages_lytic_sequence#10			host-associated	ruminant gastrointestinal tract	JAFYKO010000074.1	Low-quality	Genome-fragment	1.24	AAI-based (high-confidence)	0	1
GTDB_GCF_003688405.1_genomic.phages_lysogenic			NA	none	NZ_REFC01000012.1	Not-determined	Genome-fragment			0	1
SPIRE_spire_mag_01111840.phages_lytic_sequence#2	44.5367	-110.425	lentic, low salinity, sediment, fresh water, aquatic, salinity, lacustrine	NA	k141_3130630	Low-quality	Genome-fragment	18.02	AAI-based (medium-confidence)	0	1
SPIRE_spire_mag_00910194.phages_lytic_sequence#12	54.9976	-6.6096	groundwater, contaminated, fresh water, aquatic, neutral ph range, subsurface, ph, temperature, terrestrial, low temperature	NA	k141_696946	Low-quality	Genome-fragment	5.87	HMM-based (lower-bound)	0	1
GTDB_GCA_900767815.1_genomic.phages_lytic_sequence#3			host-associated	human stool	CAAGAM010000157.1	Low-quality	Genome-fragment	9.07	AAI-based (medium-confidence)	0	1
SPIRE_spire_mag_01951804.phages_lytic	38.8712	-122.428	terrestrial, soil, grassland	NA	k141_123336	Not-determined	Genome-fragment			0	1
GTDB_GCF_014698035.1_genomic.phages_lytic_sequence#3			fresh water, aquatic	freshwater	NZ_JACJSF010000223.1	Low-quality	Genome-fragment	6.07	AAI-based (medium-confidence)	0	1
SPIRE_spire_mag_02372280.phages_lytic_sequence#8			host-associated, animal host, digestive tract, intestine	NA	k141_359548	Low-quality	Genome-fragment	15.84	AAI-based (high-confidence)	0	1
NCBI_GCF_025823185.1_ASM2582318v1_genomic.phages_lysogenic_sequence#2			NA	NA	NZ_JACKVK010000014.1	Medium-quality	Genome-fragment	86.24	AAI-based (medium-confidence)	0	1
GTDB_GCA_900455085.1_genomic.phages_lysogenic			NA	none	UGTZ01000001.1	High-quality	High-quality	97.44	AAI-based (medium-confidence)	12.98	1
GTDB_GCF_001598055.1_genomic.phages_lysogenic_sequence#4			anthropogenic	isolated from sludge collected at the drain outlet of a chlorpyrifos manufacture plant	NZ_CP014844.1	Medium-quality	Genome-fragment	78.76	AAI-based (medium-confidence)	30.87	1.03
SPIRE_spire_mag_01095913.phages_lytic	11.1271	78.6569	host-associated, age group, child, animal host, mammalian host, intestine, digestive tract, human host	NA	k119_159015	Low-quality	Genome-fragment	6.51	HMM-based (lower-bound)	40.06	1
SPIRE_spire_mag_00122841.phages_lysogenic_sequence#6	52.8726	-1.9837	host-associated, age group, infant, animal host, mammalian host, intestine, digestive tract, human host	NA	k141_2802_fragment_1	High-quality	High-quality	100	AAI-based (high-confidence)	0	1
SPIRE_spire_mag_01173636.phages_lytic_sequence#3	-77.9	161.57	terrestrial, very low temperature, temperature	NA	k141_448809	Not-determined	Genome-fragment			0	1
SPIRE_spire_mag_02431545.phages_lytic_sequence#5			host-associated, animal host, mammalian host, digestive tract, intestine	NA	k141_723475	Low-quality	Genome-fragment	7.14	AAI-based (high-confidence)	0	1
GTDB_GCF_009696685.1_genomic.phages_lysogenic_sequence#7			fresh water	Lotus pond; a sulfur-borax hot spring	NZ_WIAC01000018.1	Medium-quality	Genome-fragment	59.44	AAI-based (medium-confidence)	0	1
SPIRE_spire_mag_01119475.phages_lytic_sequence#2	9.9312	76.2673	wastewater, aquatic, sewage, medium temperature, temperature, anthropogenic	NA	k141_1342504	Low-quality	Genome-fragment	21.85	AAI-based (medium-confidence)	0	1
SPIRE_spire_mag_01196636.phages_lytic_sequence#4			built environment, anthropogenic	NA	k141_12699	Low-quality	Genome-fragment	20.22	HMM-based (lower-bound)	0	1
SPIRE_specI_v4_39245.phages_lysogenic			contaminated, anthropogenic, mine, aquatic	NA	1946553.SAMN06453825.DIVJ01000034	Not-determined	Genome-fragment			0	1
SPIRE_spire_mag_01099738.phages_lysogenic_sequence#6	35.8443	-83.9607	plant host, host-associated, soil, forest, terrestrial, rhizosphere	NA	k141_1533880	Low-quality	Genome-fragment	17.39	HMM-based (lower-bound)	0	1
SPIRE_spire_mag_00709642.phages_lytic_sequence#41			aquatic, ice, marine	NA	k141_27858	Low-quality	Genome-fragment	12.34	AAI-based (medium-confidence)	0	1
GTDB_GCA_903858655.1_genomic.phages_lytic_sequence#11			aquatic	lake water	CAIOJS010000502.1	Low-quality	Genome-fragment	3.61	HMM-based (lower-bound)	0	1
SPIRE_spire_mag_01822692.phages_lytic			terrestrial, soil	NA	k141_2012593	Not-determined	Genome-fragment			0	1.01
GTDB_GCF_014197755.1_genomic.phages_lysogenic_sequence#2			NA	none	NZ_JACIGE010000005.1	Medium-quality	Genome-fragment	82.13	HMM-based (lower-bound)	0	1
GTDB_GCA_000435615.1_genomic.phages_lysogenic			host-associated	derived from human gut metagenome	FR882018.1	Medium-quality	Genome-fragment	66.21	AAI-based (medium-confidence)	0	1
SPIRE_specI_v4_13837.phages_lytic_sequence#18			fresh water, lentic, low salinity, salinity, aquatic, lacustrine	NA	296830.SAMEA6948464.CAIOBP010000189	Medium-quality	Genome-fragment	74.1	AAI-based (medium-confidence)	0	1
SPIRE_spire_mag_01974553.phages_lytic_sequence#3	47.1149	-88.5476	wetland, low salinity, fresh water, aquatic, soil, terrestrial, salinity	NA	k141_2090123	Low-quality	Genome-fragment	4.06	HMM-based (lower-bound)	0	1
SPIRE_specI_v4_00434.phages_lysogenic			host-associated, animal host	NA	1212545.SAMN02470290.ALWK01000057	Low-quality	Genome-fragment	7.89	HMM-based (lower-bound)	0	1
GTDB_GCA_014384995.1_genomic.phages_lysogenic_sequence#3			NA	NA	JACRSY010000015.1	Medium-quality	Genome-fragment	51.97	AAI-based (medium-confidence)	29.42	1
GTDB_GCA_900754605.1_genomic.phages_lytic_sequence#8			host-associated	human stool	CAAEDK010000038.1	Not-determined	Genome-fragment			0	1
NCBI_GCF_016405625.1_ASM1640562v1_genomic.phages_lysogenic_sequence#2			check NCBI isolation source	raw chicken	NZ_JAEKDB010000002.1	Medium-quality	Genome-fragment	66.67	HMM-based (lower-bound)	37.38	1
GTDB_GCA_003564155.1_genomic.phages_lytic_sequence#4	52.11	79.17	aquatic	hypersaline soda lake sediment	PWOA01000060.1	Low-quality	Genome-fragment	8.19	AAI-based (medium-confidence)	0	1.01
SPIRE_spire_mag_02697523.phages_lysogenic_sequence#2	51.4474	30.0674	host-associated, animal host, digestive tract, intestine	NA	k119_10740	Low-quality	Genome-fragment	18.06	AAI-based (medium-confidence)	0	1
SPIRE_spire_mag_00175376.phages_lytic_sequence#5	45.9333	-130.014	hydrothermal vent, sea floor, aquatic, host-associated, very high temperature, benthic, animal host, temperature, marine, spring, lotic	NA	k141_602055	Not-determined	Genome-fragment			0	1
SPIRE_spire_mag_02399046.phages_lytic			host-associated, animal host, mammalian host, digestive tract, intestine	NA	k141_294806	Low-quality	Genome-fragment	10.99	HMM-based (lower-bound)	0	1
SPIRE_spire_mag_02877358.phages_lytic			host-associated, saliva, animal host, mammalian host, mouth, digestive tract, human host	NA	k141_105903	Low-quality	Genome-fragment	23.85	AAI-based (high-confidence)	0	1.01
SPIRE_spire_mag_00078194.phages_lysogenic	-25.77	27.61	plant host, host-associated, soil, agriculture, anthropogenic, terrestrial, rhizosphere	NA	k141_2057664_fragment_1	Medium-quality	Genome-fragment	66.99	HMM-based (lower-bound)	0	1
GTDB_GCF_016612545.1_genomic.phages_lytic_sequence#4			terrestrial	alpine soil [ENVO:00005741]	NZ_JAENRY010000393.1	Not-determined	Genome-fragment			0	1
SPIRE_spire_mag_00134271.phages_lytic	55.6083	12.4503	wastewater, aquatic, sewage, built environment, anthropogenic, terrestrial	NA	k141_518248	Low-quality	Genome-fragment	6.66	AAI-based (medium-confidence)	0	1
GTDB_GCA_002389785.1_genomic.phages_lytic_sequence#5			aquatic	water	DGQS01000182.1	Low-quality	Genome-fragment	14.65	HMM-based (lower-bound)	0	1
GTDB_GCF_016863035.1_genomic.phages_lysogenic			terrestrial	Soil	NZ_BOOC01000059.1	Low-quality	Genome-fragment	45.29	HMM-based (lower-bound)	0	1
SPIRE_spire_mag_02542263.phages_lytic_sequence#7	22.8152	108.328	host-associated, animal host, mammalian host, digestive tract, intestine	NA	k141_420893	Low-quality	Genome-fragment	7.44	HMM-based (lower-bound)	0	1
SPIRE_spire_mag_02372726.phages_lytic_sequence#18			host-associated, animal host, aquatic, marine	NA	k141_366397	Low-quality	Genome-fragment	7.11	AAI-based (high-confidence)	0	1
SPIRE_spire_mag_01948448.phages_lysogenic	49.688	-93.689	lentic, oxygen level, low salinity, fresh water, aquatic, anaerobic, salinity, lacustrine	NA	k141_883587_fragment_3	Not-determined	Genome-fragment			0	1
SPIRE_spire_mag_02033131.phages_lytic_sequence#4			fresh water, aquatic, ice	NA	k141_854372	Not-determined	Genome-fragment			0	1
SPIRE_spire_mag_01947771.phages_lytic_sequence#3	49.745	-93.799	lentic, oxygen level, low salinity, fresh water, aquatic, anaerobic, salinity, lacustrine	NA	k141_838203	Not-determined	Genome-fragment			0	1
GTDB_GCA_012518845.1_genomic.phages_lysogenic			anthropogenic	anaerobic digestion of organic wastes under variable temperature conditions and feedstocks	JAAYRJ010000169.1	Not-determined	Genome-fragment			0	1
GTDB_GCA_018725205.1_genomic.phages_lytic_sequence#10	38.62	-123.1	fresh water, aquatic	spring water	QLUB01000105.1	Low-quality	Genome-fragment	11.91	AAI-based (high-confidence)	0	1
SPIRE_spire_mag_01584977.phages_lysogenic	37.83	-122.29	terrestrial, soil, anthropogenic	NA	k141_426094	Low-quality	Genome-fragment	22.82	AAI-based (high-confidence)	0	1
GTDB_GCA_900554095.1_genomic.phages_lytic_sequence#4			host-associated	human gut	USGC01000096.1	Low-quality	Genome-fragment	18.6	AAI-based (high-confidence)	0	1
SPIRE_spire_mag_01200217.phages_lytic			built environment, anthropogenic	NA	k141_7557	Low-quality	Genome-fragment	6.03	AAI-based (medium-confidence)	0	1
GTDB_GCA_012966015.1_genomic.phages_lytic_sequence#11	-20.0538	-176.134	marine	Kilo Moana Hydrothermal plume 60m	DTRI01000356.1	Not-determined	Genome-fragment			0	1.01
SPIRE_spire_mag_01485031.phages_lytic_sequence#2	26.5008	-80.2398	terrestrial, soil, anthropogenic, wetland	NA	k141_2505180	Low-quality	Genome-fragment	5.58	HMM-based (lower-bound)	0	1
SPIRE_spire_mag_01669850.phages_lytic_sequence#6	40.21	-104.8	host-associated, animal host, mammalian host, digestive tract, intestine	NA	k141_1389591	Low-quality	Genome-fragment	4.02	AAI-based (medium-confidence)	0	1
GTDB_GCA_005240095.1_genomic.phages_lytic_sequence#3	46.01	10.52	fresh water, aquatic	alpine spring water	SBAX01000166.1	Not-determined	Genome-fragment			0	1
GTDB_GCF_001402795.1_genomic.phages_lytic_sequence#2			fresh water, aquatic	freshwater	NZ_LIRE01000165.1	Low-quality	Genome-fragment	8.14	HMM-based (lower-bound)	0	1
GTDB_GCA_903863885.1_genomic.phages_lytic_sequence#20			aquatic	lake water	CAIPEB010000397.1	Not-determined	Genome-fragment			0	1
GTDB_GCA_017483805.1_genomic.phages_lytic_sequence#12			host-associated	ruminant gastrointestinal tract	JAFUUL010000004.1	Low-quality	Genome-fragment	4.01	AAI-based (medium-confidence)	50	1
GTDB_GCF_012221945.1_genomic.phages_lysogenic	12.0817	93.9003	host-associated	coral mucus	NZ_CP032549.1	Medium-quality	Genome-fragment	57.57	HMM-based (lower-bound)	0	1
GTDB_GCF_900172355.1_genomic.phages_lytic_sequence#10			aquatic	water	NZ_FWFZ01000088.1	Low-quality	Genome-fragment	7.64	AAI-based (high-confidence)	0	1
SPIRE_spire_mag_01456175.phages_lytic	39.2039	109.002	lentic, low salinity, sediment, fresh water, aquatic, alkaline, ph, high salinity, salinity, lacustrine	NA	k141_237143	Low-quality	Genome-fragment	11.79	AAI-based (high-confidence)	0	1
SPIRE_spire_mag_00733273.phages_lytic	-68.5558	78.1913	lentic, saline water, aquatic, high salinity, salinity	NA	k141_137040	Low-quality	Genome-fragment	4.92	HMM-based (lower-bound)	31.95	1
GTDB_GCF_018279705.1_genomic.phages_lysogenic	36.03	140.21	terrestrial	garden soil	NZ_CP036498.1	Low-quality	Genome-fragment	37.65	HMM-based (lower-bound)	0	1
GTDB_GCA_017452335.1_genomic.phages_lytic_sequence#4			host-associated	ruminant gastrointestinal tract	JAFTMP010000179.1	Low-quality	Genome-fragment	8.53	AAI-based (high-confidence)	0	1
SPIRE_spire_mag_02172934.phages_lytic_sequence#5	31.8616	117.286	host-associated, animal host, mammalian host, digestive tract, intestine	NA	k141_758002	Not-determined	Genome-fragment			0	1
SPIRE_spire_mag_00528623.phages_lytic_sequence#30			rumen, host-associated, animal host, digestive tract	NA	k141_1568720	Low-quality	Genome-fragment	4.13	AAI-based (medium-confidence)	0	1
SPIRE_specI_v4_30425.phages_lytic_sequence#12			host-associated, animal host, intestine, digestive tract	NA	2320883.SAMN10053179.QZDY01000146	Low-quality	Genome-fragment	18.62	AAI-based (medium-confidence)	0	1
SPIRE_spire_mag_02762727.phages_lytic_sequence#58	61.21	25.11	lentic, low salinity, fresh water, aquatic, salinity, lacustrine	NA	k141_1237965	Low-quality	Genome-fragment	0.59	HMM-based (lower-bound)	0	1
GTDB_GCA_017543285.1_genomic.phages_lysogenic_sequence#2			host-associated	ruminant gastrointestinal tract	JAFYGK010000029.1	Not-determined	Genome-fragment			0	1
SPIRE_spire_mag_01787017.phages_lytic_sequence#3			host-associated, insect host, animal host	NA	k141_134830	Low-quality	Genome-fragment	19.19	HMM-based (lower-bound)	0	1.04
SPIRE_spire_mag_02504321.phages_lytic_sequence#5			host-associated, animal host, mammalian host, digestive tract, intestine	NA	k141_116476	Low-quality	Genome-fragment	3.66	AAI-based (high-confidence)	0	1
GTDB_GCF_003344635.1_genomic.phages_lytic	43.75	80.75	terrestrial	soil	NZ_QPKK01000429.1	Not-determined	Genome-fragment			0	1
SPIRE_specI_v4_17871.phages_lytic_sequence#11			anthropogenic, sludge	NA	1866925.SAMN05004151.MWCD01000111	Low-quality	Genome-fragment	3.08	HMM-based (lower-bound)	0	1
SPIRE_spire_mag_01685257.phages_lytic_sequence#5	55.86	-3.21	rumen, host-associated, animal host, digestive tract	NA	k141_581409	Not-determined	Genome-fragment			0	1
SPIRE_spire_mag_02732626.phages_lytic	11.8833	-1.6333	host-associated, adult, age group, animal host, mammalian host, intestine, digestive tract, human host	NA	k141_94243	Medium-quality	Genome-fragment	73.34	AAI-based (high-confidence)	0	1
SPIRE_spire_mag_01052593.phages_lytic	40.4967	-77.5386	host-associated, animal host, mammalian host, digestive tract, intestine	NA	k141_88563	Low-quality	Genome-fragment	5.39	HMM-based (lower-bound)	0	1
SPIRE_specI_v4_02991.phages_lysogenic_sequence#2			NA	NA	634500.SAMEA2272131.FP236843	Low-quality	Genome-fragment	6.12	HMM-based (lower-bound)	21.71	1
SPIRE_spire_mag_01764995.phages_lysogenic			host-associated, animal host, digestive tract, intestine	NA	k141_876900_fragment_1	Not-determined	Genome-fragment			0	1.03
SPIRE_spire_mag_02190436.phages_lysogenic	31.8616	117.286	host-associated, animal host, mammalian host, digestive tract, intestine	NA	k141_440517_fragment_1	Low-quality	Genome-fragment	20.13	AAI-based (medium-confidence)	0	1
SPIRE_specI_v4_39455.phages_lysogenic			rumen, host-associated, animal host, digestive tract	NA	1950568.SAMN06452803.DGTP01000006	Low-quality	Genome-fragment	4.07	AAI-based (medium-confidence)	31.32	1.01
SPIRE_spire_mag_02483596.phages_lytic_sequence#3			terrestrial, aquatic, ice	NA	k141_975219	Low-quality	Genome-fragment	8.87	AAI-based (medium-confidence)	27.03	1
SPIRE_spire_mag_01958175.phages_lytic_sequence#3			terrestrial, arid, soil	NA	k141_234400	Low-quality	Genome-fragment	5.26	AAI-based (medium-confidence)	0	1
SPIRE_specI_v4_02054.phages_lysogenic			host-associated, animal host, insect host	NA	1330531.SAMN02472181.KE166417	Low-quality	Genome-fragment	8.72	HMM-based (lower-bound)	0	1
SPIRE_specI_v4_07705.phages_lytic_sequence#4			lentic, salinity, aquatic, fresh water, low salinity, lacustrine	NA	253830.SAMEA6955721.CAIKAK010000371	Not-determined	Genome-fragment			0	1
GTDB_GCA_004557385.1_genomic.phages_lytic	53.49	-113.54	host-associated	feces day 0 after weanning	SFEA01000094.1	Low-quality	Genome-fragment	4.21	AAI-based (high-confidence)	0	1
SPIRE_spire_mag_00910435.phages_lytic_sequence#19	54.9976	-6.6096	groundwater, contaminated, fresh water, aquatic, neutral ph range, subsurface, ph, temperature, terrestrial, low temperature	NA	k141_354678	Low-quality	Genome-fragment	3.66	HMM-based (lower-bound)	0	1
SPIRE_specI_v4_00303.phages_lysogenic			host-associated, animal host, intestine, digestive tract	NA	1351755.SAMEA102059668.LT799839	High-quality	High-quality	94.79	AAI-based (high-confidence)	10.45	1
SPIRE_spire_mag_02530086.phages_lysogenic	25.0453	102.71	host-associated, animal host, mammalian host, digestive tract, intestine	NA	k141_277956_fragment_2	Low-quality	Genome-fragment	13.59	AAI-based (medium-confidence)	29.27	1
SPIRE_spire_mag_02511268.phages_lytic_sequence#26	31.8616	117.286	host-associated, animal host, mammalian host, digestive tract, intestine	NA	k141_1007572	Low-quality	Genome-fragment	6.01	AAI-based (medium-confidence)	0	1
SPIRE_spire_mag_02175802.phages_lytic_sequence#2	22.8152	108.328	host-associated, rumen, animal host, mammalian host, digestive tract	NA	k141_130991	Medium-quality	Genome-fragment	61.17	AAI-based (medium-confidence)	0	1
SPIRE_specI_v4_01497.phages_lysogenic			plant host, rhizosphere, host-associated, terrestrial, soil	NA	1218115.SAMD00000365.BAYE01000004	Not-determined	Genome-fragment			0	1
SPIRE_specI_v4_08048.phages_lytic			host-associated, animal host, intestine, digestive tract	NA	165190.SAMEA7847881.CAJLAL010000099	Low-quality	Genome-fragment	5.36	AAI-based (high-confidence)	0	1
SPIRE_spire_mag_00878777.phages_lytic_sequence#6	50.08	18.57	aquatic, anthropogenic	NA	k141_386465	Low-quality	Genome-fragment	2.39	HMM-based (lower-bound)	0	1
GTDB_GCA_900553765.1_genomic.phages_lytic			host-associated	human gut	USET01000050.1	Low-quality	Genome-fragment	3.75	AAI-based (medium-confidence)	0	1
SPIRE_spire_mag_01327250.phages_lysogenic_sequence#2	48.9726	-119.478	lentic, low salinity, very high salinity, fresh water, aquatic, briny water, salinity	NA	k141_21984_fragment_4	Low-quality	Genome-fragment	25.83	AAI-based (medium-confidence)	0	1
NCBI_GCF_900095155.1_BR141012304v1_genomic.phages_lysogenic_sequence#4			host-associated	Isolated from the gills of a bluespotted ribbontail ray (Taeniura lymma); captive bred; found dead at 16.09.2014; died in quarantine. Isolation of strain from gills only; other organs negative.	NZ_LT605585.1	Low-quality	Genome-fragment	11.46	HMM-based (lower-bound)	0	1
SPIRE_specI_v4_37510.phages_lytic			wetland, temperature, lentic, permafrost, ph, acidic, aquatic, terrestrial, soil	NA	1898104.SAMN08179015.PMXD01000161	Low-quality	Genome-fragment	1.39	HMM-based (lower-bound)	50.13	1
SPIRE_spire_mag_00036651.phages_lytic_sequence#5			lentic, saline water, aquatic, high salinity, salinity	NA	k141_85928	Low-quality	Genome-fragment	1.61	AAI-based (high-confidence)	68.38	1
SPIRE_spire_mag_00602964.phages_lytic_sequence#2	-34.1273	150.739	host-associated, animal host, mammalian host, digestive tract, intestine	NA	k141_111740	Low-quality	Genome-fragment	21.34	AAI-based (medium-confidence)	0	1
SPIRE_specI_v4_03976.phages_lysogenic			host-associated, animal host, digestive tract	NA	40518.SAMEA6149602.CACXOX010000001	Low-quality	Genome-fragment	13.3	HMM-based (lower-bound)	0	1
SPIRE_spire_mag_00408030.phages_lytic_sequence#24	33.71	-118.254	aquatic, marine	NA	k141_25048	Low-quality	Genome-fragment	1.47	AAI-based (high-confidence)	0	1
SPIRE_spire_mag_00793825.phages_lytic_sequence#63	55.9396	9.31808	host-associated, animal host, mammalian host, digestive tract, intestine	NA	k141_421836	Medium-quality	Genome-fragment	70.96	AAI-based (medium-confidence)	0	1
SPIRE_specI_v4_19966.phages_lytic_sequence#3			brackish water, aquatic, estuary	NA	2081706.SAMN17495989.JAFMBV010000160	Not-determined	Genome-fragment			0	1
GTDB_GCA_902796745.1_genomic.phages_lytic			host-associated	cattle rumen	CADBQC010000159.1	Low-quality	Genome-fragment	3.94	HMM-based (lower-bound)	0	1
SPIRE_spire_mag_02389547.phages_lytic			elderly, host-associated, age group, skin, animal host, mammalian host, human host	NA	k141_4496	Low-quality	Genome-fragment	13.72	HMM-based (lower-bound)	0	1
GTDB_GCF_001642695.1_genomic.phages_lytic	19.71	85.19	aquatic	Brackish lake sediment	NZ_LWCC02000162.1	Not-determined	Genome-fragment			0	1
SPIRE_spire_mag_02723365.phages_lysogenic_sequence#2			host-associated, saliva, animal host, mammalian host, mouth, digestive tract, human host	NA	k141_90888_fragment_1	Low-quality	Genome-fragment	36.88	AAI-based (medium-confidence)	0	1
SPIRE_spire_mag_00186434.phages_lytic_sequence#11	-19.28	-43.5919	terrestrial, soil, grassland	NA	k141_777605	Low-quality	Genome-fragment	2.36	HMM-based (lower-bound)	0	1
GTDB_GCA_003154025.1_genomic.phages_lysogenic	68.3534	19.0468	terrestrial	permafrost active layer soil	PMCE01000018.1	Low-quality	Genome-fragment	11.48	HMM-based (lower-bound)	0	1
GTDB_GCF_000619845.1_genomic.phages_lysogenic			terrestrial	Crude oil-contaminated soil	NZ_JHUX01000003.1	Complete	High-quality	100	Provirus (high-confidence)	35.79	1
GTDB_GCA_016297695.1_genomic.phages_lysogenic			host-associated	fresh feces	JAEDGC010000014.1	Complete	High-quality	100	DTR (high-confidence)	0	1
SPIRE_specI_v4_36693.phages_lysogenic_sequence#5			NA	NA	162156.SAMEA7847312.CAJLKP010000047	Low-quality	Genome-fragment	32.04	AAI-based (high-confidence)	0	1
GTDB_GCA_903930145.1_genomic.phages_lytic			aquatic	lake water	CAIYXP010000362.1	Low-quality	Genome-fragment	4.66	AAI-based (high-confidence)	0	1
GTDB_GCA_017537515.1_genomic.phages_lytic			host-associated	ruminant gastrointestinal tract	JAFYKO010000115.1	Complete	High-quality	100	DTR (high-confidence)	0	1.01
SPIRE_spire_mag_02033038.phages_lytic_sequence#5			fresh water, aquatic, ice	NA	k141_976276	Not-determined	Genome-fragment			0	1
SPIRE_spire_mag_00333611.phages_lytic_sequence#6	30.142	102.961	host-associated, animal host, mammalian host, digestive tract, intestine	NA	k141_277155	Low-quality	Genome-fragment	1.41	AAI-based (medium-confidence)	0	1
GTDB_GCF_004362525.1_genomic.phages_lysogenic	60.18	24.93	NA	none	NZ_SNXS01000005.1	Low-quality	Genome-fragment	18.12	HMM-based (lower-bound)	0	1
SPIRE_spire_mag_00332886.phages_lytic_sequence#2	30.142	102.961	host-associated, animal host, mammalian host, digestive tract, intestine	NA	k141_303510	Low-quality	Genome-fragment	1.13	HMM-based (lower-bound)	56.47	1
GTDB_GCF_000744095.1_genomic.phages_lysogenic			NA	none	NZ_JQLI01000008.1	High-quality	High-quality	93.75	HMM-based (lower-bound)	0	1.01
SPIRE_specI_v4_06333.phages_lysogenic_sequence#2			temperature, wastewater, sewage, anthropogenic, aquatic, medium temperature	NA	2419605.SAMN10031519.RAXX01000006	Low-quality	Genome-fragment	10.31	HMM-based (lower-bound)	0	1
SPIRE_spire_mag_00719978.phages_lytic	71.2999	-156.61	terrestrial, soil, tundra	NA	k141_267096	Not-determined	Genome-fragment			0	1
SPIRE_spire_mag_01100011.phages_lytic_sequence#3	35.8443	-83.9607	plant host, host-associated, soil, forest, terrestrial, rhizosphere	NA	k141_3008084	Not-determined	Genome-fragment			0	1.01
SPIRE_specI_v4_11003.phages_lysogenic			host-associated, animal host, intestine, digestive tract	NA	1898104.SAMN12581677.WQTS01000142	Medium-quality	Genome-fragment	68.73	HMM-based (lower-bound)	0	1
GTDB_GCA_002840685.1_genomic.phages_lytic	45.0453	141.859	fresh water, aquatic	groundwater	PHBU01000030.1	Low-quality	Genome-fragment	10.5	AAI-based (high-confidence)	0	1
SPIRE_spire_mag_01163084.phages_lytic_sequence#4	54.1819	7.9	aquatic, marine	NA	k141_3938872	Not-determined	Genome-fragment			0	1
SPIRE_spire_mag_01919339.phages_lytic_sequence#3	36.05	-102.3	host-associated, animal host, mammalian host, digestive tract, intestine	NA	k141_236954	Low-quality	Genome-fragment	4.12	HMM-based (lower-bound)	0	1
GTDB_GCA_009930175.1_genomic.phages_lytic	-31.2019	-61.8222	host-associated	first pond of the AUR serial dairy industry stabilization pond system	RZYW01000065.1	Not-determined	Genome-fragment			0	1
GTDB_GCA_015660425.1_genomic.phages_lytic	27.5158	-111.425	marine	Guaymas Basin Hydrothermal plume metagenome	DQLC01000112.1	Low-quality	Genome-fragment	1.51	AAI-based (medium-confidence)	0	1
SPIRE_spire_mag_01950404.phages_lytic_sequence#9	52.1743	0.139346	hospital, wastewater, aquatic, sewage, built environment, anthropogenic, terrestrial	NA	k119_114184	Low-quality	Genome-fragment	34.58	AAI-based (medium-confidence)	0	1
SPIRE_spire_mag_02190302.phages_lytic_sequence#2			host-associated, animal host, mammalian host, digestive tract, intestine	NA	k141_423723	Low-quality	Genome-fragment	14.45	HMM-based (lower-bound)	0	1
SPIRE_spire_mag_01573088.phages_lytic			aquatic, contaminated, anthropogenic, mine	NA	k141_668685	Low-quality	Genome-fragment	30.85	AAI-based (medium-confidence)	0	1
SPIRE_spire_mag_02526852.phages_lytic	20.02	110.349	host-associated, animal host, mammalian host, digestive tract, intestine	NA	k141_362722	Low-quality	Genome-fragment	4.19	HMM-based (lower-bound)	0	1
SPIRE_spire_mag_02039301.phages_lytic_sequence#2			fresh water, aquatic, very low temperature, temperature	NA	k141_358855	Not-determined	Genome-fragment			0	1
SPIRE_specI_v4_10812.phages_lysogenic			animal host, host-associated, mammalian host, digestive tract, intestine	NA	797291.SAMN14167852.CP049246	High-quality	High-quality	100	AAI-based (medium-confidence)	0	1
SPIRE_specI_v4_36234.phages_lytic			very low temperature, temperature, spring, aquatic, hydrothermal vent, benthic, sediment, marine	NA	1869227.SAMN09215139.QNDV01000001	Medium-quality	Genome-fragment	70.32	AAI-based (medium-confidence)	0	1
SPIRE_spire_mag_01791715.phages_lytic_sequence#3			aquatic, marine	NA	k141_297531	Low-quality	Genome-fragment	10.26	AAI-based (high-confidence)	0	1
SPIRE_specI_v4_08359.phages_lysogenic_sequence#2			animal host, host-associated, mammalian host, human host, digestive tract, intestine	NA	1745713.SAMEA3959520.LT574837	High-quality	High-quality	100	AAI-based (high-confidence)	0	1.01
GTDB_GCF_003860345.1_genomic.phages_lysogenic			NA	none	NZ_CP034179.1	Low-quality	Genome-fragment	11.56	HMM-based (lower-bound)	0	1
SPIRE_spire_mag_01126083.phages_lytic	31.71	117.33	wetland, lentic, aquatic, soil, terrestrial	NA	k141_469457	Low-quality	Genome-fragment	31.86	HMM-based (lower-bound)	0	1
SPIRE_spire_mag_01621873.phages_lytic_sequence#3	22.4062	114.213	wastewater, aquatic, built environment, sludge, anthropogenic, terrestrial	NA	k141_225782	Low-quality	Genome-fragment	13.41	AAI-based (medium-confidence)	0	1
SPIRE_spire_mag_02226779.phages_lytic_sequence#5			host-associated, animal host, mammalian host, intestine, digestive tract, human host	NA	k141_40652	Not-determined	Genome-fragment			0	1
GTDB_GCF_900100195.1_genomic.phages_lysogenic_sequence#5			NA	none	NZ_FNES01000010.1	Low-quality	Genome-fragment	19.74	AAI-based (medium-confidence)	0	1
SPIRE_spire_mag_02597441.phages_lytic_sequence#143			aquatic, marine	NA	k141_235108	Low-quality	Genome-fragment	1.26	HMM-based (lower-bound)	0	1
GTDB_GCF_013522705.1_genomic.phages_lysogenic_sequence#4	44.041	-123.092	check NCBI isolation source	indoor dust from athletic faciility gym	NZ_JAAMRE010000007.1	High-quality	High-quality	100	AAI-based (high-confidence)	0	1
GTDB_GCF_900602065.1_genomic.phages_lysogenic_sequence#4			NA	none	NZ_UWFN01000116.1	High-quality	High-quality	98.14	AAI-based (high-confidence)	0	1
SPIRE_spire_mag_02389432.phages_lytic_sequence#6			elderly, host-associated, age group, skin, animal host, mammalian host, human host	NA	k141_76224	Low-quality	Genome-fragment	11.61	AAI-based (high-confidence)	0	1
SPIRE_spire_mag_01751510.phages_lytic_sequence#14	46.041	-89.686	lentic, acidic, low salinity, fresh water, aquatic, ph, salinity, lacustrine	NA	k141_121544	Low-quality	Genome-fragment	17.18	AAI-based (medium-confidence)	0	1
SPIRE_spire_mag_02014463.phages_lytic			aquatic, marine, pelagic	NA	k141_656368	Low-quality	Genome-fragment	1.09	HMM-based (lower-bound)	0	1
GTDB_GCA_018970765.1_genomic.phages_lytic_sequence#10	24.47	115	anthropogenic, aquatic	rare earth elements-acid mine drainage (REEs-AMD) contaminated river water	JAGWVT010000014.1	High-quality	High-quality	100	AAI-based (medium-confidence)	0	1
SPIRE_spire_mag_01720469.phages_lytic_sequence#3	55.86	-3.21	rumen, host-associated, animal host, digestive tract	NA	k141_149249	Low-quality	Genome-fragment	3.51	HMM-based (lower-bound)	42.47	1
SPIRE_spire_mag_02203984.phages_lytic_sequence#2			estuary, aquatic, brackish water	NA	k141_139557	Not-determined	Genome-fragment			0	1
SPIRE_specI_v4_19999.phages_lytic_sequence#6			aquatic	NA	1891238.SAMN17496200.JAFMJY010000201	Low-quality	Genome-fragment	5.81	AAI-based (medium-confidence)	0	1
SPIRE_spire_mag_01103574.phages_lytic_sequence#2	2.56497	9.82521	host-associated, adult, age group, animal host, mammalian host, intestine, digestive tract, human host	NA	k119_123876	Low-quality	Genome-fragment	7.01	AAI-based (high-confidence)	0	1
SPIRE_spire_mag_01240795.phages_lytic			terrestrial, soil	NA	k141_184967	Low-quality	Genome-fragment	0.52	HMM-based (lower-bound)	17.17	1
SPIRE_spire_mag_02031384.phages_lytic			fresh water, aquatic, stream, sediment	NA	k141_2466506	Low-quality	Genome-fragment	2.7	AAI-based (medium-confidence)	0	1
SPIRE_spire_mag_01960406.phages_lytic	38.5	-121.7	plant host, host-associated, soil, terrestrial, rhizosphere	NA	k141_3627653	Not-determined	Genome-fragment			0	1
SPIRE_spire_mag_02030358.phages_lysogenic_sequence#2			fresh water, aquatic, lacustrine	NA	k141_885736_fragment_2	Low-quality	Genome-fragment	7.62	HMM-based (lower-bound)	0	1
SPIRE_spire_mag_01991244.phages_lytic_sequence#15	23.06	113.4	host-associated, animal host, digestive tract, intestine	NA	k119_151804	Low-quality	Genome-fragment	10.84	AAI-based (medium-confidence)	0	1
GTDB_GCF_007954505.1_genomic.phages_lysogenic_sequence#2			check NCBI isolation source	kimchi	NZ_CP042412.1	High-quality	High-quality	100	AAI-based (medium-confidence)	0	1
GTDB_GCA_003230085.1_genomic.phages_lytic_sequence#6	-15.16	-13.35	marine	marine hydrothermal chimney wall TVG10	QIGV01000173.1	Low-quality	Genome-fragment	5.18	AAI-based (medium-confidence)	0	1
SPIRE_spire_mag_02505664.phages_lytic_sequence#7			host-associated, animal host, mammalian host, digestive tract, intestine	NA	k141_319654	Low-quality	Genome-fragment	20.45	AAI-based (high-confidence)	0	1
NCBI_GCF_026420865.1_ASM2642086v1_genomic.phages_lytic_sequence#3			NA	NA	NZ_JAPCWC010000066.1	Low-quality	Genome-fragment	1.28	HMM-based (lower-bound)	0	1
GTDB_GCA_017935365.1_genomic.phages_lysogenic			host-associated	ruminant gastrointestinal tract	JAGBHT010000010.1	Low-quality	Genome-fragment	15.56	AAI-based (high-confidence)	49.18	1
SPIRE_spire_mag_02172767.phages_lytic	22.8152	108.328	host-associated, animal host, mammalian host, digestive tract, intestine	NA	k141_245940	Low-quality	Genome-fragment	6.01	HMM-based (lower-bound)	43.27	1.02
GTDB_GCA_905479435.1_genomic.phages_lytic_sequence#2			marine, aquatic	sea water	CAJQMN010000008.1	Low-quality	Genome-fragment	3.04	AAI-based (medium-confidence)	0	1
GTDB_GCA_017524965.1_genomic.phages_lytic			host-associated	ruminant gastrointestinal tract	JAFXUM010000088.1	Low-quality	Genome-fragment	7.38	AAI-based (high-confidence)	0	1
GTDB_GCF_003337565.1_genomic.phages_lytic_sequence#4			NA	none	NZ_QPJL01000028.1	Medium-quality	Genome-fragment	55.58	AAI-based (high-confidence)	22.85	1
SPIRE_spire_mag_01947789.phages_lytic_sequence#6	49.745	-93.799	lentic, oxygen level, low salinity, fresh water, aquatic, anaerobic, salinity, lacustrine	NA	k141_418796	Not-determined	Genome-fragment			0	1
GTDB_GCA_016931535.1_genomic.phages_lysogenic	34.9956	-98.689	fresh water, aquatic	Freshwater Sediment	JAFGEP010000096.1	Low-quality	Genome-fragment	6.43	HMM-based (lower-bound)	25.52	1
SPIRE_spire_mag_00614734.phages_lytic_sequence#3	-34.1273	150.739	host-associated, animal host, mammalian host, digestive tract, intestine	NA	k141_136348	Low-quality	Genome-fragment	9.03	AAI-based (medium-confidence)	0	1
SPIRE_spire_mag_00233221.phages_lytic_sequence#54	55.2174	10.6617	host-associated, animal host, mammalian host, digestive tract, intestine	NA	k115_280292	Low-quality	Genome-fragment	3.57	AAI-based (high-confidence)	0	1
GTDB_GCA_018608735.1_genomic.phages_lytic_sequence#4	54.4	8.2	fresh water, aquatic	10 sea water samples from phytoplankton spring bloom collected during Heincke cruise HE327	JABAYZ010000223.1	Not-determined	Genome-fragment			0	1
SPIRE_spire_mag_01876433.phages_lytic	48.4473	-122.323	low salinity, fresh water, aquatic, soil, littoral, terrestrial, lotic, salinity, stream	NA	k141_429570	Medium-quality	Genome-fragment	62.37	AAI-based (medium-confidence)	0	1
SPIRE_spire_mag_00101315.phages_lysogenic_sequence#2			terrestrial, soil	NA	k141_17164_fragment_2	Low-quality	Genome-fragment	36.69	AAI-based (medium-confidence)	0	1
SPIRE_spire_mag_01631697.phages_lytic	24.541	102.895	lentic, low salinity, fresh water, aquatic, neutral ph range, ph, temperature, low temperature, salinity, lacustrine	NA	k141_1250014	Low-quality	Genome-fragment	7.45	AAI-based (medium-confidence)	0	1
SPIRE_specI_v4_13714.phages_lytic_sequence#5			lentic, salinity, ph, aquatic, fresh water, low salinity, acidic, lacustrine	NA	86027.SAMEA6956045.CAIWPS010000039	Low-quality	Genome-fragment	7.88	AAI-based (medium-confidence)	0	1
NCBI_GCF_002894185.1_ASM289418v1_genomic.phages_lytic			aquatic	water	NZ_MPDH01000039.1	Low-quality	Genome-fragment	1.62	HMM-based (lower-bound)	0	1
SPIRE_spire_mag_02305016.phages_lytic_sequence#5			aquatic, marine	NA	k119_531831	Low-quality	Genome-fragment	26.13	AAI-based (medium-confidence)	0	1
GTDB_GCA_902530635.1_genomic.phages_lysogenic			marine, aquatic	marine water	CACABC010000002.1	Not-determined	Genome-fragment			0	1.01
SPIRE_spire_mag_00286535.phages_lytic			host-associated, adult, age group, animal host, mammalian host, intestine, digestive tract, human host	NA	k141_66879	Low-quality	Genome-fragment	6.1	HMM-based (lower-bound)	0	1
SPIRE_spire_mag_02598772.phages_lytic_sequence#2			terrestrial, soil	NA	k141_877310	Low-quality	Genome-fragment	6.81	AAI-based (medium-confidence)	0	1
SPIRE_specI_v4_25453.phages_lysogenic			host-associated, animal host, mammalian host, digestive tract	NA	2030927.SAMN11294404.SUXH01000038	Low-quality	Genome-fragment	3.47	HMM-based (lower-bound)	0	1
GTDB_GCF_001908375.1_genomic.phages_lysogenic			NA	none	NZ_CP017241.1	Low-quality	Genome-fragment	23.24	AAI-based (high-confidence)	32.9	1
SPIRE_spire_mag_00147012.phages_lysogenic_sequence#2			anthropogenic, sludge	NA	k141_836120_fragment_5	Low-quality	Genome-fragment	13.64	AAI-based (medium-confidence)	0	1
GTDB_GCA_012838945.1_genomic.phages_lytic_sequence#15			anthropogenic	anaerobic digestion of organic wastes under variable temperature conditions and feedstocks	DUOG01000024.1	Low-quality	Genome-fragment	2.77	AAI-based (high-confidence)	0	1
GTDB_GCF_003284935.1_genomic.phages_lysogenic_sequence#3	35.42	136.76	terrestrial	soil from a swine farm	NZ_QMEV01000001.1	High-quality	High-quality	100	AAI-based (high-confidence)	3.02	1
SPIRE_spire_mag_00907839.phages_lytic_sequence#2			terrestrial, wetland	NA	k141_8777261	Not-determined	Genome-fragment			0	1
GTDB_GCF_002632875.1_genomic.phages_lysogenic_sequence#4			NA	none	NZ_NJCX01000009.1	Low-quality	Genome-fragment	13.64	AAI-based (high-confidence)	0	1
SPIRE_spire_mag_01800005.phages_lytic_sequence#7	39.6017	-79.9761	terrestrial, subsurface, aquatic	NA	k141_842243	Complete	High-quality	100	DTR (high-confidence)	0	1
SPIRE_spire_mag_01779125.phages_lytic_sequence#2	38.9228	-106.952	groundwater, low salinity, fresh water, aquatic, subsurface, terrestrial, salinity	NA	k141_1556	Low-quality	Genome-fragment	5.7	AAI-based (medium-confidence)	0	1
SPIRE_spire_mag_01297358.phages_lytic	22.5748	114.041	host-associated, airways, age group, child, animal host, mammalian host, digestive tract, human host	NA	k119_21219	High-quality	High-quality	90.41	AAI-based (medium-confidence)	0	1
GTDB_GCF_006228125.1_genomic.phages_lytic_sequence#2			marine	marine sediment; black sea	NZ_VDFY01000316.1	Not-determined	Genome-fragment			0	1
SPIRE_specI_v4_01878.phages_lysogenic_sequence#4			animal host, host-associated, mammalian host, human host, digestive tract, intestine	NA	1879010.SAMEA7846721.CAJLPQ010000009	Low-quality	Genome-fragment	27.81	AAI-based (medium-confidence)	45.34	1
SPIRE_spire_mag_00518318.phages_lytic_sequence#27	47.6516	-122.305	plant host, host-associated, soil, terrestrial, rhizosphere	NA	k141_489737	Not-determined	Genome-fragment			0	1
SPIRE_spire_mag_02542313.phages_lytic_sequence#12	22.8152	108.328	host-associated, rumen, animal host, mammalian host, digestive tract	NA	k141_572593	Low-quality	Genome-fragment	2.46	AAI-based (high-confidence)	0	1
GTDB_GCA_015232025.1_genomic.phages_lytic_sequence#7	41.5495	109.06	check NCBI isolation source	sediments	JADGAL010000421.1	Low-quality	Genome-fragment	6.32	HMM-based (lower-bound)	0	1
SPIRE_specI_v4_11007.phages_lysogenic_sequence#3			host-associated, animal host, intestine, digestive tract	NA	2660712.SAMN12581843.WRAC01000002	Low-quality	Genome-fragment	26.28	HMM-based (lower-bound)	0	1
SPIRE_spire_mag_00528856.phages_lytic_sequence#8			rumen, host-associated, animal host, digestive tract	NA	k141_2712517	Low-quality	Genome-fragment	4.33	AAI-based (medium-confidence)	0	1
SPIRE_spire_mag_01614346.phages_lytic_sequence#11	4.61255	13.1536	host-associated, animal host, mammalian host, digestive tract, intestine	NA	k119_212550	Low-quality	Genome-fragment	1.82	HMM-based (lower-bound)	0	1
SPIRE_spire_mag_00876600.phages_lytic_sequence#4	-37.7937	144.949	host-associated, age group, child, animal host, mammalian host, mouth, digestive tract, human host	NA	k141_101462	Low-quality	Genome-fragment	22.66	AAI-based (medium-confidence)	0	1
SPIRE_spire_mag_01707472.phages_lytic_sequence#3	55.86	-3.21	rumen, host-associated, animal host, digestive tract	NA	k141_583805	Low-quality	Genome-fragment	37.49	AAI-based (medium-confidence)	0	1
SPIRE_spire_mag_01825975.phages_lytic_sequence#46			terrestrial, forest, soil	NA	k141_199421	Low-quality	Genome-fragment	6.06	AAI-based (high-confidence)	0	1
GTDB_GCA_012517635.1_genomic.phages_lytic			anthropogenic	anaerobic digestion of organic wastes under variable temperature conditions and feedstocks	JAAYUP010000189.1	Low-quality	Genome-fragment	3.25	AAI-based (medium-confidence)	0	1
SPIRE_spire_mag_00381860.phages_lytic_sequence#3	-34.47	-58.59	wastewater, aquatic, built environment, sludge, anthropogenic, terrestrial	NA	k141_145456	Low-quality	Genome-fragment	19.6	AAI-based (medium-confidence)	0	1
SPIRE_spire_mag_00654221.phages_lytic_sequence#2	39.5369	-107.783	groundwater, low salinity, fresh water, aquatic, neutral ph range, subsurface, ph, terrestrial, salinity	NA	k141_224974	Low-quality	Genome-fragment	18.44	HMM-based (lower-bound)	0	1
SPIRE_spire_mag_00519768.phages_lytic_sequence#29	47.6516	-122.305	plant host, host-associated, soil, terrestrial, rhizosphere	NA	k141_3652057	Low-quality	Genome-fragment	12.39	HMM-based (lower-bound)	0	1
SPIRE_spire_mag_01668189.phages_lytic			terrestrial, host-associated, rhizosphere, plant host	NA	k141_2898070	Low-quality	Genome-fragment	17.44	AAI-based (medium-confidence)	0	1
SPIRE_specI_v4_06554.phages_lytic_sequence#3			animal host, host-associated, mammalian host, human host, digestive tract, intestine	NA	270498.SAMN10872747.SMCZ01000038	Low-quality	Genome-fragment	2.75	AAI-based (medium-confidence)	0	1
SPIRE_spire_mag_01138425.phages_lysogenic_sequence#3	-17.7134	178.065	host-associated, animal host, mammalian host, mouth, digestive tract, human host	NA	k119_34727	Low-quality	Genome-fragment	37.44	HMM-based (lower-bound)	0	1
SPIRE_spire_mag_02552994.phages_lytic_sequence#5	22.8152	108.328	host-associated, animal host, mammalian host, digestive tract, intestine	NA	k141_888113	Low-quality	Genome-fragment	16.37	AAI-based (medium-confidence)	0	1
SPIRE_spire_mag_01613824.phages_lytic			host-associated, animal host, mammalian host, intestine, digestive tract, human host	NA	k119_12424	Low-quality	Genome-fragment	4.66	HMM-based (lower-bound)	0	1
SPIRE_spire_mag_01764566.phages_lytic_sequence#2			host-associated, animal host, digestive tract, intestine	NA	k141_2161352	Low-quality	Genome-fragment	9.69	AAI-based (medium-confidence)	0	1
SPIRE_spire_mag_00234142.phages_lytic_sequence#3	48.1135	-1.67571	host-associated, animal host, mammalian host, digestive tract, intestine	NA	k115_250664	Low-quality	Genome-fragment	4.26	AAI-based (medium-confidence)	0	1
GTDB_GCA_013298265.1_genomic.phages_lytic_sequence#9			fresh water, aquatic	freshwater Microcoleus biofilm	JAAFHE010000785.1	Low-quality	Genome-fragment	3.72	AAI-based (medium-confidence)	0	1
SPIRE_spire_mag_01540136.phages_lytic			host-associated, animal host, mammalian host, intestine, digestive tract, human host	NA	k141_42501	Low-quality	Genome-fragment	16.06	AAI-based (medium-confidence)	0	1.01
GTDB_GCA_910589115.1_genomic.phages_lytic_sequence#19			host-associated	Proximal colon	CAJUSB010000204.1	Low-quality	Genome-fragment	6.43	AAI-based (medium-confidence)	0	1.01
SPIRE_spire_mag_01754809.phages_lytic_sequence#7	46.041	-89.686	lentic, acidic, low salinity, fresh water, aquatic, ph, salinity, lacustrine	NA	k141_151345	Low-quality	Genome-fragment	7.66	HMM-based (lower-bound)	0	1
GTDB_GCF_002933955.1_genomic.phages_lytic_sequence#2			NA	none	NZ_BEWW01000276.1	Low-quality	Genome-fragment	8	AAI-based (medium-confidence)	0	1
GTDB_GCA_003864455.1_genomic.phages_lytic_sequence#4			host-associated	termite gut	BGZN01000103.1	Low-quality	Genome-fragment	7.96	AAI-based (medium-confidence)	0	1.01
GTDB_GCA_017621635.1_genomic.phages_lytic_sequence#4			host-associated	ruminant gastrointestinal tract	JAGASU010000035.1	Low-quality	Genome-fragment	49.46	AAI-based (medium-confidence)	0	1
SPIRE_spire_mag_02397998.phages_lysogenic			host-associated, animal host, mammalian host, digestive tract, intestine	NA	k141_769032_fragment_1	Low-quality	Genome-fragment	13.97	AAI-based (high-confidence)	0	1
SPIRE_spire_mag_01616489.phages_lysogenic	44.5341	-110.798	aquatic, spring, lotic, hot spring	NA	k141_4198_fragment_2	Low-quality	Genome-fragment	9.1	HMM-based (lower-bound)	51.34	1
SPIRE_spire_mag_00078473.phages_lytic	-24.36	30.72	plant host, host-associated, soil, agriculture, anthropogenic, terrestrial, rhizosphere	NA	k141_242451	Low-quality	Genome-fragment	4.37	HMM-based (lower-bound)	0	1
GTDB_GCA_002279705.1_genomic.phages_lytic	46.65	-81.32	anthropogenic, aquatic	Mine wastewater	NCCO01000108.1	Low-quality	Genome-fragment	19.89	AAI-based (medium-confidence)	0	1
SPIRE_spire_mag_01802886.phages_lytic			aquatic, marine, pelagic	NA	k141_581766	Low-quality	Genome-fragment	14.82	AAI-based (medium-confidence)	0	1
GTDB_GCA_016928165.1_genomic.phages_lysogenic	34.9956	-98.689	fresh water, aquatic	Freshwater Sediment	JAFGLH010000192.1	Low-quality	Genome-fragment	7.57	HMM-based (lower-bound)	0	1
GTDB_GCA_017996175.1_genomic.phages_lysogenic_sequence#2	51.5541	9.91697	anthropogenic, aquatic	wastewater	JAGOHK010000100.1	Low-quality	Genome-fragment	2.87	AAI-based (high-confidence)	0	1
SPIRE_spire_mag_01325769.phages_lytic	52.11	79.17	lentic, very high salinity, sediment, aquatic, alkaline, ph, high salinity, salinity	NA	k141_2119349	Not-determined	Genome-fragment			0	1
SPIRE_spire_mag_01506492.phages_lytic_sequence#3	35.66	139.8	host-associated, adult, age group, animal host, mammalian host, intestine, digestive tract, human host	NA	k141_132004	Low-quality	Genome-fragment	13.53	AAI-based (high-confidence)	26.96	1
GTDB_GCF_004363775.1_genomic.phages_lytic			NA	none	NZ_SNZE01000022.1	Low-quality	Genome-fragment	38.02	AAI-based (medium-confidence)	0	1
SPIRE_specI_v4_07181.phages_lysogenic_sequence#2			animal host, host-associated, mammalian host, digestive tract, intestine	NA	2769423.SAMD00245656.BNCN01000010	Low-quality	Genome-fragment	41.02	HMM-based (lower-bound)	47.36	1
SPIRE_spire_mag_02511544.phages_lytic_sequence#2	22.8152	108.328	host-associated, animal host, mammalian host, digestive tract, intestine	NA	k141_1010383	Low-quality	Genome-fragment	21.1	AAI-based (high-confidence)	0	1
SPIRE_spire_mag_01573504.phages_lytic			aquatic, contaminated, anthropogenic, mine	NA	k141_1266298	Low-quality	Genome-fragment	5.36	AAI-based (medium-confidence)	0	1
GTDB_GCA_003242955.1_genomic.phages_lytic_sequence#9	61.2	25.1	aquatic	lake water	QJPH01000177.1	Low-quality	Genome-fragment	3.44	AAI-based (high-confidence)	0	1
SPIRE_spire_mag_01279546.phages_lysogenic_sequence#4	79	-90	terrestrial, soil, permafrost, tundra	NA	k119_80470	Medium-quality	Genome-fragment	51.93	AAI-based (medium-confidence)	0	1.01
SPIRE_specI_v4_25552.phages_lytic			animal host, host-associated, mammalian host, digestive tract, intestine	NA	1898207.SAMN11294645.SVGO01000032	Medium-quality	Genome-fragment	55.25	AAI-based (high-confidence)	0	1.01
GTDB_GCF_019127135.1_genomic.phages_lysogenic			host-associated	fecal sample	NZ_JAHOEA010000005.1	Low-quality	Genome-fragment	32.02	AAI-based (high-confidence)	0	1
SPIRE_specI_v4_29716.phages_lytic_sequence#4			hot spring, spring, aquatic	NA	1883427.SAMN09639932.DTHY01000288	Low-quality	Genome-fragment	5.53	AAI-based (high-confidence)	0	1
GTDB_GCA_011053135.1_genomic.phages_lytic_sequence#2	-21.9892	-176.568	marine	rock sample from hydrothermal vent	DRLG01000097.1	Low-quality	Genome-fragment	3.37	HMM-based (lower-bound)	0	1
SPIRE_spire_mag_01358728.phages_lytic_sequence#5			host-associated, adult, age group, animal host, mammalian host, mouth, digestive tract, human host	NA	k119_38557	Low-quality	Genome-fragment	8.42	HMM-based (lower-bound)	0	1
SPIRE_spire_mag_02398065.phages_lytic			host-associated, animal host, mammalian host, digestive tract, intestine	NA	k141_169232	Low-quality	Genome-fragment	8.14	HMM-based (lower-bound)	0	1
SPIRE_spire_mag_00173923.phages_lytic	9.8441	-104.297	hydrothermal vent, sea floor, aquatic, host-associated, very high temperature, benthic, animal host, temperature, marine, spring, lotic	NA	k141_553778	Low-quality	Genome-fragment	23.09	AAI-based (medium-confidence)	0	1
GTDB_GCF_000517405.1_genomic.phages_lysogenic_sequence#6			NA	none	NZ_CP006568.1	Low-quality	Genome-fragment	28.9	AAI-based (medium-confidence)	0	1.21
GTDB_GCF_016595435.1_genomic.phages_lysogenic			NA	none	NZ_JAENIJ010000072.1	Low-quality	Genome-fragment	8.41	AAI-based (medium-confidence)	0	1
GTDB_GCA_014762485.1_genomic.phages_lytic_sequence#3	-0.9222	-43.4028	check NCBI isolation source	Sediment core	JABURU010000106.1	Low-quality	Genome-fragment	7.65	AAI-based (medium-confidence)	0	1
SPIRE_spire_mag_02412764.phages_lytic_sequence#7			host-associated, animal host, digestive tract, mammalian host	NA	k141_326627	Low-quality	Genome-fragment	7.82	AAI-based (high-confidence)	0	1
GTDB_GCF_001613385.1_genomic.phages_lytic			NA	none	NZ_BDCG01000026.1	Not-determined	Genome-fragment			0	1
GTDB_GCA_003697065.1_genomic.phages_lytic_sequence#7	34.318	139.216	fresh water	iron-rich hot spring	RFFY01000777.1	Low-quality	Genome-fragment	7.57	AAI-based (medium-confidence)	0	1
GTDB_GCF_007421815.1_genomic.phages_lysogenic_sequence#3			host-associated	gut	NZ_VLNT01000007.1	Low-quality	Genome-fragment	8.58	HMM-based (lower-bound)	0	1
GTDB_GCA_013214985.1_genomic.phages_lytic_sequence#11	22.75	-158	marine, aquatic	ocean water from marine abyssalpelagic zone	JABSRY010000525.1	Low-quality	Genome-fragment	4.1	HMM-based (lower-bound)	0	1
GTDB_GCA_903904545.1_genomic.phages_lytic			aquatic	lake water	CAIVDB010000119.1	Low-quality	Genome-fragment	0.94	HMM-based (lower-bound)	80.17	1
SPIRE_spire_mag_00723880.phages_lytic_sequence#18	-68.5958	78.1913	lentic, saline water, aquatic, high salinity, salinity	NA	k141_937672	Low-quality	Genome-fragment	1.19	HMM-based (lower-bound)	0	1
SPIRE_spire_mag_01960329.phages_lytic_sequence#6	38.5	-121.7	plant host, host-associated, soil, terrestrial, rhizosphere	NA	k141_3104923	Low-quality	Genome-fragment	6.72	AAI-based (medium-confidence)	0	1
SPIRE_spire_mag_00495911.phages_lytic_sequence#29			anthropogenic, sludge	NA	k141_1013036	Low-quality	Genome-fragment	5.76	HMM-based (lower-bound)	0	1
SPIRE_specI_v4_19098.phages_lytic_sequence#9			animal host, host-associated, mammalian host, digestive tract, intestine	NA	1879010.SAMN17800987.JAGZNC010000104	Low-quality	Genome-fragment	3.28	HMM-based (lower-bound)	0	1
GTDB_GCA_012839395.1_genomic.phages_lytic_sequence#3			anthropogenic	anaerobic digestion of organic wastes under variable temperature conditions and feedstocks	DUNJ01000228.1	Low-quality	Genome-fragment	14.14	AAI-based (medium-confidence)	0	1
SPIRE_spire_mag_02199965.phages_lysogenic_sequence#2			anthropogenic	NA	k141_53977	Low-quality	Genome-fragment	27.25	AAI-based (high-confidence)	0	1
SPIRE_spire_mag_00986089.phages_lysogenic_sequence#2	40.52	-98.05	host-associated, animal host, digestive tract, intestine	NA	k141_692771_fragment_2	Low-quality	Genome-fragment	18.09	AAI-based (medium-confidence)	0	1
GTDB_GCA_019038735.1_genomic.phages_lytic	33.5647	-118.431	marine	marine sediment sample bbl-31	JAHOYW010000122.1	Low-quality	Genome-fragment	16.43	HMM-based (lower-bound)	0	1
SPIRE_spire_mag_01353617.phages_lytic_sequence#4			host-associated, adult, age group, animal host, mammalian host, mouth, digestive tract, human host	NA	k119_161247	Low-quality	Genome-fragment	3.56	HMM-based (lower-bound)	0	1
GTDB_GCA_016931655.1_genomic.phages_lytic_sequence#2	34.9956	-98.689	fresh water, aquatic	Freshwater Sediment	JAFGEJ010000023.1	Low-quality	Genome-fragment	12.65	HMM-based (lower-bound)	0	1
SPIRE_spire_mag_02755216.phages_lysogenic	47.02	7	lentic, low salinity, fresh water, aquatic, neutral ph range, ph, salinity, lacustrine	NA	k141_762958_fragment_3	Low-quality	Genome-fragment	17.23	AAI-based (medium-confidence)	0	1
SPIRE_spire_mag_01748846.phages_lytic_sequence#12	43.0995	-89.4045	lentic, low salinity, fresh water, aquatic, alkaline, ph, salinity, lacustrine	NA	k141_932712	Low-quality	Genome-fragment	14.19	AAI-based (high-confidence)	0	1
SPIRE_spire_mag_00669055.phages_lytic_sequence#7	53.93	-116.58	host-associated, animal host, mammalian host, digestive tract, intestine	NA	k119_48540	Not-determined	Genome-fragment			0	1
GTDB_GCF_900406815.1_genomic.phages_lysogenic	-3.32	37.327	check NCBI isolation source	wound swab sample	NZ_OVCN01000027.1	Low-quality	Genome-fragment	21.61	AAI-based (medium-confidence)	0	1
GTDB_GCF_011516765.1_genomic.phages_lytic_sequence#8			check NCBI isolation source	Mutant from LMG 1530 isolated from cider	NZ_JAAABN010000030.1	Low-quality	Genome-fragment	42.46	AAI-based (medium-confidence)	0	1
SPIRE_specI_v4_10060.phages_lytic_sequence#2			temperature, lentic, salinity, ph, aquatic, fresh water, low salinity, neutral ph range, low temperature, lacustrine	NA	2447898.SAMN17181185.JAEUSL010000284	Low-quality	Genome-fragment	2.18	HMM-based (lower-bound)	0	1
SPIRE_spire_mag_00250274.phages_lysogenic	52.13	5.29	host-associated, animal host, digestive tract, intestine	NA	k141_109934	Not-determined	Genome-fragment			0	1
GTDB_GCF_014197105.1_genomic.phages_lysogenic_sequence#2			NA	none	NZ_JACIEV010000001.1	Low-quality	Genome-fragment	11.77	AAI-based (medium-confidence)	0	1
SPIRE_spire_mag_01194784.phages_lytic_sequence#3			built environment, anthropogenic	NA	k141_23566	Medium-quality	Genome-fragment	84.6	AAI-based (medium-confidence)	10.22	1
GTDB_GCA_002469765.1_genomic.phages_lytic			aquatic	saline water (ENVO:00002010); including plankton (ENVO:xxxxxxxx)	DKNS01000127.1	Low-quality	Genome-fragment	14.57	AAI-based (medium-confidence)	0	1
SPIRE_spire_mag_00586724.phages_lytic_sequence#6			host-associated, animal host, digestive tract, intestine	NA	k141_718650	Low-quality	Genome-fragment	16.85	HMM-based (lower-bound)	0	1
SPIRE_spire_mag_01922674.phages_lysogenic_sequence#2	34.7856	-115.66	terrestrial, arid, soil	NA	k141_144476	Low-quality	Genome-fragment	37.4	HMM-based (lower-bound)	0	1
SPIRE_specI_v4_28651.phages_lytic_sequence#3			sludge, temperature, oxygen level, anaerobic, anthropogenic, terrestrial, medium temperature	NA	2024855.SAMN13893731.JAAYEH010000041	Not-determined	Genome-fragment			0	1
SPIRE_spire_mag_00865863.phages_lysogenic	-2.4667	121.283	lentic, low salinity, fresh water, aquatic, salinity, lacustrine	NA	k141_1159398_fragment_1	Low-quality	Genome-fragment	13.27	HMM-based (lower-bound)	0	1
SPIRE_spire_mag_02399469.phages_lytic			host-associated, rumen, animal host, mammalian host, digestive tract	NA	k141_3609	Not-determined	Genome-fragment			0	1.03
SPIRE_specI_v4_00272.phages_lysogenic			NA	NA	463794.SAMN02304079.CP065593	Low-quality	Genome-fragment	36.98	AAI-based (medium-confidence)	10.49	1
SPIRE_spire_mag_00234438.phages_lytic	48.1135	-1.67571	host-associated, animal host, mammalian host, digestive tract, intestine	NA	k111_157108	Low-quality	Genome-fragment	8.49	AAI-based (high-confidence)	0	1
SPIRE_spire_mag_01985972.phages_lytic_sequence#6	23.06	113.4	host-associated, animal host, digestive tract, intestine	NA	k119_183197	Low-quality	Genome-fragment	4.95	HMM-based (lower-bound)	0	1
GTDB_GCF_902825235.1_genomic.phages_lytic_sequence#2			NA	none	NZ_CADEAJ010000030.1	Not-determined	Genome-fragment			0	1.02
GTDB_GCA_905210385.1_genomic.phages_lytic			host-associated	human gut	CAJLWS010000145.1	Low-quality	Genome-fragment	5.41	HMM-based (lower-bound)	0	1
SPIRE_spire_mag_00618738.phages_lytic	-34.1273	150.739	host-associated, animal host, mammalian host, digestive tract, intestine	NA	k141_146066	Not-determined	Genome-fragment			0	1
GTDB_GCF_004339665.1_genomic.phages_lytic			NA	none	NZ_SMMU01000035.1	Medium-quality	Genome-fragment	71.61	AAI-based (high-confidence)	0	1
SPIRE_spire_mag_00522880.phages_lytic_sequence#8			anthropogenic, fermented food, food	NA	k119_50377	Low-quality	Genome-fragment	16.21	AAI-based (medium-confidence)	0	1
GTDB_GCA_900766315.1_genomic.phages_lysogenic_sequence#2			host-associated	human stool	CAAFUY010000103.1	Medium-quality	Genome-fragment	55.75	AAI-based (high-confidence)	0	1
SPIRE_spire_mag_02485942.phages_lytic_sequence#13			host-associated, adult, age group, animal host, mammalian host, intestine, digestive tract, human host	NA	k141_60539	Low-quality	Genome-fragment	11.6	AAI-based (high-confidence)	0	1
SPIRE_spire_mag_01113656.phages_lytic	44.5111	-110.356	lentic, low salinity, sediment, fresh water, aquatic, salinity, lacustrine	NA	k141_1103103	Low-quality	Genome-fragment	3.09	HMM-based (lower-bound)	0	1
SPIRE_spire_mag_02517276.phages_lytic_sequence#7			host-associated, animal host, mammalian host, digestive tract, intestine	NA	k141_56768	Low-quality	Genome-fragment	12.46	AAI-based (high-confidence)	0	1
SPIRE_spire_mag_02039234.phages_lytic_sequence#14			fresh water, aquatic, stream	NA	k141_880673	Not-determined	Genome-fragment			0	1
SPIRE_spire_mag_00872152.phages_lytic_sequence#596	48.6569	-123.487	aquatic, marine	NA	k141_404194	Not-determined	Genome-fragment			0	1
GTDB_GCA_013298875.1_genomic.phages_lytic_sequence#8			fresh water, aquatic	freshwater Microcoleus biofilm	JAAFJH010000066.1	Low-quality	Genome-fragment	7.05	HMM-based (lower-bound)	0	1
SPIRE_spire_mag_01603787.phages_lytic_sequence#6	31.11	-95.15	terrestrial, forest, soil	NA	k141_950089	Low-quality	Genome-fragment	33.93	AAI-based (medium-confidence)	0	1
SPIRE_spire_mag_00880542.phages_lytic_sequence#38	50.08	18.57	aquatic, anthropogenic	NA	k141_517121	Low-quality	Genome-fragment	5.79	HMM-based (lower-bound)	0	1
SPIRE_spire_mag_01870926.phages_lysogenic			rumen, host-associated, animal host, digestive tract	NA	k141_128145_fragment_3	High-quality	High-quality	100	AAI-based (medium-confidence)	7.54	1
GTDB_GCA_017447805.1_genomic.phages_lytic			host-associated	ruminant gastrointestinal tract	JAFSMR010000051.1	Low-quality	Genome-fragment	10.18	HMM-based (lower-bound)	0	1.02
SPIRE_spire_mag_02401728.phages_lytic_sequence#2			host-associated, animal host, mammalian host, digestive tract, intestine	NA	k141_118947	Low-quality	Genome-fragment	11.58	AAI-based (high-confidence)	0	1
SPIRE_spire_mag_01113656.phages_lytic_sequence#3	44.5111	-110.356	lentic, low salinity, sediment, fresh water, aquatic, salinity, lacustrine	NA	k141_2888360	Low-quality	Genome-fragment	23.42	AAI-based (high-confidence)	0	1
GTDB_GCF_001043895.1_genomic.phages_lytic_sequence#2			check NCBI isolation source	rice	NZ_JTHF01000310.1	Low-quality	Genome-fragment	13.24	AAI-based (high-confidence)	0	1
SPIRE_specI_v4_14283.phages_lytic_sequence#3			wetland, salinity, aquatic, fresh water, low salinity, terrestrial, soil	NA	1961416.SAMN06454634.DBZJ01000205	Low-quality	Genome-fragment	9.44	AAI-based (medium-confidence)	0	1
SPIRE_spire_mag_00350252.phages_lysogenic	52.4586	13.2887	host-associated, animal host, mammalian host, digestive tract, intestine	NA	k141_13758	Not-determined	Genome-fragment			0	1
SPIRE_specI_v4_39603.phages_lytic_sequence#4			pelagic, low temperature, temperature, marine, aquatic	NA	153809.SAMEA9694036.CAJXVA010000159	Low-quality	Genome-fragment	15.23	HMM-based (lower-bound)	0	1
GTDB_GCA_900546685.1_genomic.phages_lytic_sequence#3			host-associated	human gut	UREB01000200.1	Low-quality	Genome-fragment	7.58	AAI-based (high-confidence)	0	1
SPIRE_spire_mag_01965676.phages_lysogenic			rumen, host-associated, animal host, digestive tract	NA	k119_456518_fragment_2	Low-quality	Genome-fragment	20.85	HMM-based (lower-bound)	0	1
SPIRE_spire_mag_01949230.phages_lytic_sequence#4	49.775	-93.818	lentic, oxygen level, low salinity, fresh water, aquatic, anaerobic, salinity, lacustrine	NA	k141_1516538	Low-quality	Genome-fragment	1.53	HMM-based (lower-bound)	0	1
GTDB_GCF_005406225.1_genomic.phages_lytic_sequence#4			host-associated	feces	NZ_NXLY01000033.1	Low-quality	Genome-fragment	5.04	HMM-based (lower-bound)	0	1
SPIRE_spire_mag_02521199.phages_lytic			host-associated, animal host, mammalian host, digestive tract, intestine	NA	k141_427782	Not-determined	Genome-fragment			0	1.01
SPIRE_specI_v4_14192.phages_lysogenic_sequence#2			rumen, host-associated, animal host, digestive tract	NA	2485925.SAMEA6152514.CADBWQ010000010	High-quality	High-quality	100	AAI-based (high-confidence)	14.81	1
GTDB_GCF_014196915.1_genomic.phages_lysogenic_sequence#2			NA	none	NZ_JACIEP010000008.1	Medium-quality	Genome-fragment	77.96	HMM-based (lower-bound)	34.9	1.01
SPIRE_spire_mag_01630343.phages_lytic	52.0385	8.4956	oxygen level, agriculture, anaerobic, neutral ph range, sludge, medium temperature, ph, temperature, anthropogenic, cropland, terrestrial	NA	k141_455982	Not-determined	Genome-fragment			0	1.01
SPIRE_spire_mag_00709101.phages_lysogenic_sequence#4	4.73183	116.885	acidic, plant host, host-associated, ph, terrestrial	NA	k119_163008_fragment_1	Medium-quality	Genome-fragment	69.07	AAI-based (medium-confidence)	0	1
GTDB_GCA_017936125.1_genomic.phages_lysogenic			host-associated	ruminant gastrointestinal tract	JAGBGE010000017.1	Low-quality	Genome-fragment	29.55	AAI-based (medium-confidence)	0	1
SPIRE_spire_mag_01984267.phages_lytic_sequence#4	23.06	113.4	host-associated, animal host, digestive tract, intestine	NA	k119_12481	Low-quality	Genome-fragment	18.51	HMM-based (lower-bound)	32.52	1
GTDB_GCA_015232705.1_genomic.phages_lytic_sequence#3	31.2922	114.922	check NCBI isolation source	sediments	JADFZD010000031.1	Low-quality	Genome-fragment	19.72	AAI-based (medium-confidence)	0	1
GTDB_GCA_002292945.1_genomic.phages_lytic_sequence#2			fresh water, aquatic	0.22 micron fraction from Freshwater Reservoir Amadorio	DBCG01000005.1	Medium-quality	Genome-fragment	59.88	AAI-based (medium-confidence)	0	1
SPIRE_spire_mag_02493552.phages_lytic			terrestrial, aquatic, ice	NA	k141_468664	High-quality	High-quality	100	AAI-based (medium-confidence)	0	1
SPIRE_spire_mag_00492674.phages_lytic_sequence#2	42.3948	-85.3738	plant host, host-associated, soil, terrestrial, rhizosphere	NA	k141_4888007	Low-quality	Genome-fragment	8.82	AAI-based (medium-confidence)	0	1
GTDB_GCA_002841995.1_genomic.phages_lysogenic	45.0453	141.859	fresh water, aquatic	groundwater	PHBS01000077.1	Low-quality	Genome-fragment	35.75	AAI-based (medium-confidence)	0	1
GTDB_GCF_000756375.1_genomic.phages_lytic			check NCBI isolation source	cave surface layer	NZ_JNFD01000010.1	Low-quality	Genome-fragment	21.99	HMM-based (lower-bound)	27.2	1
GTDB_GCA_000237975.1_genomic.phages_lysogenic	52.64	-1.64	check NCBI isolation source	coal spoil heap	CP003179.1	Low-quality	Genome-fragment	38.51	HMM-based (lower-bound)	0	1.03
SPIRE_spire_mag_02103236.phages_lytic_sequence#2			fresh water, aquatic	NA	k141_271544	Low-quality	Genome-fragment	15.69	HMM-based (lower-bound)	0	1
SPIRE_specI_v4_21698.phages_lysogenic			contaminated, groundwater, aquatic	NA	2815309.SAMN18079575.CP071382	Low-quality	Genome-fragment	29.87	HMM-based (lower-bound)	0	1
SPIRE_spire_mag_00907244.phages_lytic_sequence#5	37.8697	-122.314	terrestrial, soil, anthropogenic	NA	k141_377839	Low-quality	Genome-fragment	0.71	HMM-based (lower-bound)	0	1
GTDB_GCF_903968575.1_genomic.phages_lysogenic			NA	none	NZ_CAJCFU010000064.1	Low-quality	Genome-fragment	8.17	AAI-based (high-confidence)	66.55	1
SPIRE_spire_mag_02102955.phages_lytic_sequence#12			fresh water, aquatic, lacustrine	NA	k141_827375	Low-quality	Genome-fragment	10.33	AAI-based (medium-confidence)	0	1
GTDB_GCA_003696075.1_genomic.phages_lytic_sequence#2	34.318	139.216	fresh water	iron-rich hot spring	RFHH01000042.1	Low-quality	Genome-fragment	4.19	HMM-based (lower-bound)	0	1
SPIRE_spire_mag_02018620.phages_lytic_sequence#2			anthropogenic, sludge	NA	k141_309658	Low-quality	Genome-fragment	10.24	AAI-based (high-confidence)	0	1
SPIRE_spire_mag_02423380.phages_lytic_sequence#2			host-associated, animal host, mammalian host, digestive tract, intestine	NA	k141_35014	Not-determined	Genome-fragment			0	1
GTDB_GCF_002786295.1_genomic.phages_lysogenic_sequence#3			marine, aquatic	seawater	NZ_PGTC01000010.1	Medium-quality	Genome-fragment	76.28	AAI-based (high-confidence)	0	1
GTDB_GCF_000334155.1_genomic.phages_lysogenic_sequence#3			marine	sediment sample from 3000m depth benthal South China Sea	NZ_ANNK01000056.1	Low-quality	Genome-fragment	10.34	HMM-based (lower-bound)	0	1
NCBI_GCF_003721215.1_ASM372121v1_genomic.phages_lysogenic			terrestrial	soil	NZ_RIBZ01000297.1	Low-quality	Genome-fragment	13.18	HMM-based (lower-bound)	0	1
SPIRE_spire_mag_01483801.phages_lysogenic			host-associated, animal host, mammalian host, digestive tract, intestine	NA	k141_1259570	High-quality	High-quality	100	AAI-based (medium-confidence)	0	1.01
GTDB_GCF_001042485.2_genomic.phages_lysogenic_sequence#4			anthropogenic	soybean fermentation	NZ_LBMN02000002.1	Low-quality	Genome-fragment	33.99	AAI-based (high-confidence)	0	1
SPIRE_spire_mag_02841883.phages_lysogenic_sequence#2			host-associated, saliva, animal host, mammalian host, mouth, digestive tract, human host	NA	k141_165311	Medium-quality	Genome-fragment	74.98	AAI-based (high-confidence)	0	1
GTDB_GCA_013205335.1_genomic.phages_lytic_sequence#5	82.59	-75.26	aquatic	High-Arctic meromictic Lake A	JABMNB010000474.1	Low-quality	Genome-fragment	13.75	AAI-based (medium-confidence)	0	1
GTDB_GCA_016794785.1_genomic.phages_lysogenic			anthropogenic	bioreactor sludge	JAEUHC010000011.1	Medium-quality	Genome-fragment	76.37	HMM-based (lower-bound)	0	1
SPIRE_spire_mag_01826975.phages_lytic			terrestrial, soil	NA	k141_85600	Low-quality	Genome-fragment	43.18	AAI-based (medium-confidence)	0	1
SPIRE_spire_mag_02208767.phages_lysogenic			host-associated, animal host, mammalian host, digestive tract, intestine	NA	k141_533113_fragment_3	Low-quality	Genome-fragment	4.23	AAI-based (medium-confidence)	0	1
GTDB_GCA_002364335.1_genomic.phages_lytic_sequence#5			aquatic	saline water (ENVO:00002010); including plankton (ENVO:xxxxxxxx)	DEXW01000024.1	Not-determined	Genome-fragment			0	1
GTDB_GCF_016907955.1_genomic.phages_lysogenic_sequence#2			NA	none	NZ_JAFBCX010000008.1	Low-quality	Genome-fragment	13.71	HMM-based (lower-bound)	0	1
GTDB_GCA_903917505.1_genomic.phages_lytic_sequence#10			aquatic	lake water	CAIXAY010000303.1	Low-quality	Genome-fragment	8.22	AAI-based (high-confidence)	0	1
SPIRE_spire_mag_00689591.phages_lytic_sequence#2	51.75	-1.25	host-associated, animal host, mammalian host, mouth, digestive tract, human host	NA	k141_51356	Low-quality	Genome-fragment	8.76	HMM-based (lower-bound)	0	1
GTDB_GCF_001425465.1_genomic.phages_lysogenic_sequence#2			NA	NA	NZ_LMQV01000004.1	Low-quality	Genome-fragment	37.76	HMM-based (lower-bound)	0	1
SPIRE_spire_mag_00137516.phages_lytic_sequence#24			anthropogenic, sludge	NA	k141_926227	Low-quality	Genome-fragment	5.65	HMM-based (lower-bound)	0	1
SPIRE_spire_mag_00407612.phages_lysogenic_sequence#3	42.98	-81.24	plant host, host-associated, agriculture, phyllosphere, anthropogenic, terrestrial	NA	k141_448518_fragment_4	High-quality	High-quality	93.31	AAI-based (high-confidence)	19.03	1
SPIRE_spire_mag_02374526.phages_lytic			insect host, host-associated, soil, forest, animal host, terrestrial	NA	k141_167449	Low-quality	Genome-fragment	8.21	AAI-based (medium-confidence)	0	1
SPIRE_spire_mag_00863134.phages_lysogenic_sequence#3			host-associated, animal host, digestive tract, intestine	NA	k133_102616	Low-quality	Genome-fragment	10.91	HMM-based (lower-bound)	0	1
SPIRE_spire_mag_01916669.phages_lysogenic_sequence#2	36.05	-102.3	host-associated, animal host, mammalian host, digestive tract, intestine	NA	k141_1529502	High-quality	High-quality	100	AAI-based (medium-confidence)	0	1
SPIRE_spire_mag_00378278.phages_lytic_sequence#2	1.34	103.86	wastewater, aquatic, built environment, sludge, medium temperature, temperature, anthropogenic, terrestrial	NA	k141_125114	Low-quality	Genome-fragment	6.38	HMM-based (lower-bound)	0	1
SPIRE_spire_mag_01959087.phages_lytic_sequence#4	41.7655	-111.814	host-associated, soil, agriculture, animal host, anthropogenic, cropland, terrestrial	NA	k141_887827	Low-quality	Genome-fragment	5.3	HMM-based (lower-bound)	0	1
SPIRE_spire_mag_00909541.phages_lytic	54.9976	-6.6096	groundwater, contaminated, fresh water, aquatic, subsurface, terrestrial	NA	k141_1702524	Low-quality	Genome-fragment	8.46	AAI-based (medium-confidence)	0	1
SPIRE_spire_mag_00879901.phages_lytic_sequence#3	50.08	18.57	aquatic, anthropogenic	NA	k141_223919	Low-quality	Genome-fragment	3.47	AAI-based (high-confidence)	0	1
GTDB_GCA_017502025.1_genomic.phages_lytic_sequence#9			host-associated	ruminant gastrointestinal tract	JAFVVS010000030.1	Medium-quality	Genome-fragment	73.3	AAI-based (medium-confidence)	0	1
GTDB_GCA_910585165.1_genomic.phages_lysogenic_sequence#3			host-associated	Caecum	CAJUBX010000024.1	Low-quality	Genome-fragment	24.79	HMM-based (lower-bound)	0	1
SPIRE_spire_mag_01706695.phages_lytic_sequence#5	55.86	-3.21	rumen, host-associated, animal host, digestive tract	NA	k141_960428	Low-quality	Genome-fragment	3	AAI-based (medium-confidence)	0	1
SPIRE_spire_mag_01245788.phages_lytic_sequence#2			aquatic, marine, sediment	NA	k119_1468938	Low-quality	Genome-fragment	5	HMM-based (lower-bound)	0	1
SPIRE_spire_mag_01765237.phages_lytic			host-associated, animal host, digestive tract, intestine	NA	k141_1962708	Low-quality	Genome-fragment	8.15	HMM-based (lower-bound)	0	1
GTDB_GCA_017560225.1_genomic.phages_lytic			host-associated	ruminant gastrointestinal tract	JAFYOJ010000213.1	Low-quality	Genome-fragment	49.97	AAI-based (medium-confidence)	0	1
SPIRE_spire_mag_00873965.phages_lytic_sequence#8	39.9879	-1.8737	lentic, low salinity, fresh water, aquatic, salinity, lacustrine	NA	k141_186437	Low-quality	Genome-fragment	4.78	AAI-based (medium-confidence)	0	1
SPIRE_spire_mag_01099899.phages_lytic	35.8443	-83.9607	plant host, host-associated, soil, forest, terrestrial, rhizosphere	NA	k141_135293	Low-quality	Genome-fragment	32.23	AAI-based (high-confidence)	0	1
GTDB_GCF_001969265.1_genomic.phages_lysogenic			terrestrial	surface soil of a manganese mine	NZ_CP019304.1	Low-quality	Genome-fragment	14.49	HMM-based (lower-bound)	0	1
SPIRE_spire_mag_00825617.phages_lytic_sequence#4	43.442	-80.577	aquatic, anthropogenic, waste	NA	k141_328293	Low-quality	Genome-fragment	5.49	AAI-based (medium-confidence)	0	1
GTDB_GCA_018001225.1_genomic.phages_lytic	51.5548	9.91829	anthropogenic, aquatic	wastewater	JAGNIJ010000077.1	Not-determined	Genome-fragment			0	1
GTDB_GCA_905200435.1_genomic.phages_lytic			host-associated	human gut	CAJKKJ010000154.1	Low-quality	Genome-fragment	2.3	AAI-based (high-confidence)	0	1
SPIRE_spire_mag_00094931.phages_lytic	60.1987	-125.513	low salinity, sediment, fresh water, aquatic, neutral ph range, hot spring, medium temperature, ph, temperature, spring, salinity, lotic	NA	k141_1198523	Not-determined	Genome-fragment			0	1
NCBI_GCF_025567485.1_ASM2556748v1_genomic.phages_lytic_sequence#13			NA	NA	NZ_JAOQKH010000055.1	Low-quality	Genome-fragment	7.79	AAI-based (high-confidence)	0	1
SPIRE_spire_mag_01754314.phages_lysogenic_sequence#2	43.0995	-89.4045	lentic, low salinity, fresh water, aquatic, alkaline, ph, salinity, lacustrine	NA	k141_402436_fragment_1	Not-determined	Genome-fragment			0	1
SPIRE_spire_mag_01960697.phages_lytic_sequence#23	47.0708	8.31633	lentic, low salinity, fresh water, aquatic, salinity, lacustrine	NA	k141_874388	Low-quality	Genome-fragment	5.11	AAI-based (medium-confidence)	0	1
SPIRE_spire_mag_01830486.phages_lytic_sequence#3			terrestrial, soil	NA	k141_38850	Medium-quality	Genome-fragment	50.07	AAI-based (medium-confidence)	0	1
SPIRE_spire_mag_02372424.phages_lytic_sequence#7			host-associated, animal host, mammalian host, digestive tract, intestine	NA	k141_6843	Low-quality	Genome-fragment	1.58	HMM-based (lower-bound)	0	1
SPIRE_spire_mag_00658630.phages_lytic_sequence#4	39.53	-107.78	groundwater, low salinity, fresh water, aquatic, soil, terrestrial, salinity	NA	k141_1556279	Medium-quality	Genome-fragment	57.03	AAI-based (medium-confidence)	7.44	1
GTDB_GCA_004557545.1_genomic.phages_lytic	53.49	-113.54	host-associated	feces day 0 after weanning	SFGV01000113.1	Low-quality	Genome-fragment	5.1	AAI-based (medium-confidence)	0	1
SPIRE_spire_mag_00725855.phages_lysogenic	-68.4725	78.188	lentic, saline water, aquatic, high salinity, salinity	NA	k141_252539	Low-quality	Genome-fragment	16.31	HMM-based (lower-bound)	0	1
SPIRE_spire_mag_01743650.phages_lytic_sequence#5	43.0995	-89.4045	lentic, low salinity, fresh water, aquatic, alkaline, ph, salinity, lacustrine	NA	k141_1248691	Low-quality	Genome-fragment	11.24	AAI-based (high-confidence)	0	1
SPIRE_spire_mag_00332167.phages_lytic	-33.86	151.2	elderly, host-associated, age group, animal host, mammalian host, digestive tract, human host	NA	k141_25283	Low-quality	Genome-fragment	10.77	AAI-based (high-confidence)	0	1
SPIRE_spire_mag_01719850.phages_lytic_sequence#2	55.86	-3.21	rumen, host-associated, animal host, digestive tract	NA	k141_92511	Not-determined	Genome-fragment			0	1
GTDB_GCF_900188455.1_genomic.phages_lysogenic_sequence#2			NA	none	NZ_FZOL01000003.1	High-quality	High-quality	100	AAI-based (high-confidence)	16.87	1
SPIRE_spire_mag_01572693.phages_lytic_sequence#34			aquatic, contaminated, anthropogenic, mine	NA	k141_449328	Low-quality	Genome-fragment	13.97	AAI-based (medium-confidence)	0	1
SPIRE_specI_v4_00787.phages_lysogenic_sequence#3			NA	NA	762376.SAMN02603404.CP002287	Medium-quality	Genome-fragment	88.62	AAI-based (high-confidence)	0	1
SPIRE_spire_mag_02002218.phages_lytic_sequence#2			anthropogenic, wastewater	NA	k141_91832	Low-quality	Genome-fragment	8.26	AAI-based (medium-confidence)	0	1
SPIRE_spire_mag_02178968.phages_lytic_sequence#2	22.8152	108.328	host-associated, animal host, mammalian host, digestive tract, intestine	NA	k141_358560	Low-quality	Genome-fragment	6.67	AAI-based (medium-confidence)	0	1
GTDB_GCF_001814775.1_genomic.phages_lysogenic_sequence#6			check NCBI isolation source	bronchial washing	NZ_KV817792.1	Low-quality	Genome-fragment	23.6	AAI-based (high-confidence)	0	1
NCBI_GCF_003268275.1_ASM326827v1_genomic.phages_lytic_sequence#6			host-associated	feces of healthy child	NZ_QLYR01000031.1	Low-quality	Genome-fragment	3.04	AAI-based (high-confidence)	0	1
GTDB_GCA_003483565.1_genomic.phages_lytic_sequence#4			anthropogenic	fermentation	DMYZ01000221.1	Low-quality	Genome-fragment	2.29	HMM-based (lower-bound)	0	1
GTDB_GCA_012800625.1_genomic.phages_lytic			anthropogenic	anaerobic digestion of organic wastes under variable temperature conditions and feedstocks	JAAZIY010000509.1	Low-quality	Genome-fragment	11.59	AAI-based (high-confidence)	0	1
SPIRE_specI_v4_07306.phages_lytic_sequence#6			animal host, host-associated, mammalian host, human host, digestive tract, intestine	NA	1405803.SAMD00036765.BATO01000175	Low-quality	Genome-fragment	6.81	AAI-based (medium-confidence)	0	1
GTDB_GCA_014695195.1_genomic.phages_lysogenic			terrestrial	Terrestrial	JACJNW010000037.1	Low-quality	Genome-fragment	21.02	HMM-based (lower-bound)	0	1
GTDB_GCA_900314665.1_genomic.phages_lysogenic			NA	none	OMWF01000037.1	Low-quality	Genome-fragment	10.9	AAI-based (medium-confidence)	0	1
SPIRE_specI_v4_12933.phages_lytic_sequence#4			wetland, temperature, lentic, permafrost, ph, aquatic, terrestrial, low temperature, soil	NA	2052184.SAMN08180118.PLMX01000009	Low-quality	Genome-fragment	9.71	AAI-based (medium-confidence)	0	1
SPIRE_spire_mag_01115630.phages_lysogenic	-0.1807	-78.4678	wastewater, aquatic, sewage, temperature, anthropogenic, low temperature	NA	k141_344536_fragment_1	Not-determined	Genome-fragment			0	1
SPIRE_spire_mag_02524421.phages_lytic_sequence#14	22.8152	108.328	host-associated, animal host, mammalian host, digestive tract, intestine	NA	k141_440091	Low-quality	Genome-fragment	12.68	HMM-based (lower-bound)	0	1
GTDB_GCF_900142925.1_genomic.phages_lysogenic			NA	none	NZ_FRCN01000014.1	High-quality	High-quality	100	AAI-based (medium-confidence)	0	1
GTDB_GCF_001677955.1_genomic.phages_lysogenic_sequence#2			NA	none	NZ_LELA01000065.1	Low-quality	Genome-fragment	46.65	HMM-based (lower-bound)	11.48	1
GTDB_GCA_910589675.1_genomic.phages_lytic_sequence#2			host-associated	Faeces	CAJUTO010000050.1	Low-quality	Genome-fragment	7.43	AAI-based (medium-confidence)	0	1
SPIRE_spire_mag_02356775.phages_lytic	52.1326	5.29127	host-associated, animal host, mammalian host, intestine, digestive tract, human host	NA	k141_29704	Low-quality	Genome-fragment	7.66	AAI-based (medium-confidence)	0	1
GTDB_GCF_014851685.1_genomic.phages_lysogenic_sequence#3	40.111	-88.222	terrestrial	soil	NZ_JACVAC010000002.1	Low-quality	Genome-fragment	34.04	AAI-based (high-confidence)	11.27	1
GTDB_GCA_002372465.1_genomic.phages_lytic_sequence#2			host-associated	low methane producing sheep	DFGW01000155.1	Medium-quality	Genome-fragment	54.96	AAI-based (high-confidence)	0	1
SPIRE_spire_mag_01940442.phages_lysogenic			rumen, host-associated, animal host, digestive tract	NA	k115_14422_fragment_2	Medium-quality	Genome-fragment	83.21	AAI-based (medium-confidence)	0	1.01
SPIRE_spire_mag_02088926.phages_lytic			lentic, sediment, very high salinity, aquatic, salinity	NA	k141_111308	Low-quality	Genome-fragment	4.21	AAI-based (high-confidence)	0	1
SPIRE_spire_mag_02442214.phages_lytic			host-associated, animal host, mammalian host, digestive tract, intestine	NA	k141_356054	Not-determined	Genome-fragment			0	1
GTDB_GCF_002735645.1_genomic.phages_lysogenic_sequence#3			fresh water, aquatic	freshwater	NZ_PDZG01000032.1	Low-quality	Genome-fragment	42.16	AAI-based (high-confidence)	56.92	1
GTDB_GCF_012843315.1_genomic.phages_lysogenic_sequence#2			host-associated	feces	NZ_JABAEX010000007.1	Medium-quality	Genome-fragment	86.5	AAI-based (high-confidence)	0	1
GTDB_GCA_017406565.1_genomic.phages_lysogenic			host-associated	ruminant gastrointestinal tract	JAFQYG010000002.1	Low-quality	Genome-fragment	30.34	HMM-based (lower-bound)	0	1.01
SPIRE_specI_v4_20204.phages_lytic_sequence#2			host-associated, animal host, intestine, digestive tract	NA	2840905.SAMN15816989.JADIMZ010000011	Low-quality	Genome-fragment	15.69	HMM-based (lower-bound)	0	1
GTDB_GCA_009699505.1_genomic.phages_lytic_sequence#7	48.8464	14.4876	fresh water, aquatic	freshwater	WLOB01000355.1	Low-quality	Genome-fragment	3.33	HMM-based (lower-bound)	54.73	1
GTDB_GCF_900129865.1_genomic.phages_lytic_sequence#4			NA	none	NZ_FQXD01000041.1	Low-quality	Genome-fragment	2.37	AAI-based (medium-confidence)	0	1
GTDB_GCF_014518315.1_genomic.phages_lytic_sequence#2			terrestrial	soil	NZ_JACVEL010000031.1	Low-quality	Genome-fragment	4.66	AAI-based (high-confidence)	0	1
SPIRE_spire_mag_00333518.phages_lytic	30.142	102.961	host-associated, animal host, mammalian host, digestive tract, intestine	NA	k141_1299	Not-determined	Genome-fragment			0	1
SPIRE_specI_v4_05736.phages_lysogenic			animal host, host-associated, mammalian host, digestive tract, intestine	NA	1903686.SAMN06240847.CP019433	Low-quality	Genome-fragment	21.5	HMM-based (lower-bound)	0	1
SPIRE_spire_mag_00176499.phages_lytic	-22.1802	-176.601	hydrothermal vent, sea floor, aquatic, very high temperature, benthic, temperature, marine, spring, lotic	NA	k141_248064	Low-quality	Genome-fragment	2.95	HMM-based (lower-bound)	0	1
SPIRE_spire_mag_02073701.phages_lysogenic_sequence#2	48.8464	14.4876	lentic, low salinity, fresh water, aquatic, very low temperature, temperature, terrestrial, salinity	NA	k141_7330121_fragment_1	Medium-quality	Genome-fragment	50.4	HMM-based (lower-bound)	10.39	1
SPIRE_spire_mag_00464888.phages_lytic_sequence#2			NA	NA	k109_27740	Low-quality	Genome-fragment	6.32	AAI-based (high-confidence)	0	1
GTDB_GCA_013002225.1_genomic.phages_lytic	-37.85	144.95	check NCBI isolation source	Beach sand	JABDKL010000198.1	Not-determined	Genome-fragment			0	1
SPIRE_specI_v4_17666.phages_lysogenic			animal host, host-associated, mammalian host, age group, human host, digestive tract, intestine	NA	2030927.SAMN19225248.DXXK01000095	Low-quality	Genome-fragment	10.71	HMM-based (lower-bound)	0	1
SPIRE_spire_mag_01371161.phages_lytic_sequence#2	45.41	-73.25	built environment, soil, anthropogenic, grassland, terrestrial	NA	k141_259878	Low-quality	Genome-fragment	35.2	AAI-based (medium-confidence)	0	1
SPIRE_spire_mag_01542992.phages_lytic_sequence#10	48.8464	14.4876	lentic, low salinity, fresh water, aquatic, medium temperature, temperature, terrestrial, salinity	NA	k141_746951	Low-quality	Genome-fragment	6.98	AAI-based (high-confidence)	0	1
SPIRE_specI_v4_40091.phages_lysogenic			animal host, host-associated, mammalian host, digestive tract, intestine	NA	297314.SAMEA8805495.CAJUDH010000007	Low-quality	Genome-fragment	38.39	AAI-based (high-confidence)	0	1
SPIRE_specI_v4_39911.phages_lytic_sequence#4			host-associated, animal host, intestine, digestive tract	NA	707003.SAMEA8805719.CAJUKT010000062	Low-quality	Genome-fragment	36.18	AAI-based (medium-confidence)	0	1
SPIRE_specI_v4_30354.phages_lytic_sequence#7			anthropogenic, waste, aquatic	NA	2026735.SAMN10636147.RZYB01000369	Low-quality	Genome-fragment	3.58	AAI-based (medium-confidence)	0	1
SPIRE_spire_mag_02299875.phages_lysogenic_sequence#3			aquatic, marine	NA	k119_398767_fragment_1	Low-quality	Genome-fragment	23.94	HMM-based (lower-bound)	0	1
SPIRE_spire_mag_02393561.phages_lysogenic			elderly, host-associated, age group, skin, animal host, mammalian host, human host	NA	k141_6093_fragment_1	Medium-quality	Genome-fragment	61.87	AAI-based (high-confidence)	0	1
SPIRE_spire_mag_01679775.phages_lytic_sequence#7	68.3535	19.0473	wetland, lentic, acidic, aquatic, soil, ph, temperature, terrestrial, low temperature, permafrost	NA	k141_96756	Low-quality	Genome-fragment	4.25	HMM-based (lower-bound)	0	1
GTDB_GCF_000523235.1_genomic.phages_lysogenic_sequence#3			NA	none	NZ_CP006850.1	High-quality	High-quality	91.93	HMM-based (lower-bound)	0	1
SPIRE_spire_mag_00866803.phages_lytic_sequence#51	48.6569	-123.487	aquatic, marine	NA	k141_262211	Low-quality	Genome-fragment	35	AAI-based (medium-confidence)	0	1
GTDB_GCF_009677585.1_genomic.phages_lytic_sequence#2	42.36	-71.06	host-associated	fecal material [ENVO:00002003]	NZ_WKYV01000044.1	Low-quality	Genome-fragment	19.27	AAI-based (medium-confidence)	0	1
SPIRE_spire_mag_02528176.phages_lytic	22.8152	108.328	host-associated, animal host, mammalian host, digestive tract, intestine	NA	k141_941133	Low-quality	Genome-fragment	3.04	AAI-based (medium-confidence)	0	1
SPIRE_spire_mag_00524109.phages_lysogenic	38.874	-122.439	groundwater, fresh water, aquatic, alkaline, subsurface, ph, terrestrial	NA	k141_68809_fragment_1	Low-quality	Genome-fragment	31.56	HMM-based (lower-bound)	24.15	1
SPIRE_specI_v4_29948.phages_lysogenic			very high temperature, temperature, salinity, ph, spring, aquatic, lotic, hot spring, fresh water, low salinity, neutral ph range, sediment	NA	2026724.SAMN09639319.DSKJ01000143	Not-determined	Genome-fragment			0	1.01
SPIRE_spire_mag_02528679.phages_lytic	31.8616	117.286	host-associated, animal host, mammalian host, digestive tract, intestine	NA	k141_86991	Low-quality	Genome-fragment	10.2	AAI-based (high-confidence)	0	1
SPIRE_specI_v4_20319.phages_lytic_sequence#2			host-associated, animal host, mammalian host, digestive tract	NA	2030927.SAMN16349928.JAGBTG010000006	Low-quality	Genome-fragment	47.14	HMM-based (lower-bound)	0	1
SPIRE_spire_mag_00586196.phages_lytic			host-associated, animal host, digestive tract, intestine	NA	k141_348517	Low-quality	Genome-fragment	7.22	HMM-based (lower-bound)	0	1
SPIRE_spire_mag_01678675.phages_lysogenic	68.3533	19.0476	wetland, lentic, acidic, aquatic, soil, ph, temperature, terrestrial, low temperature, permafrost	NA	k141_48758_fragment_1	Low-quality	Genome-fragment	5.65	AAI-based (medium-confidence)	0	1.01
SPIRE_spire_mag_02986920.phages_lytic_sequence#2	-29.5499	23.8387	host-associated, animal host, digestive tract, intestine	NA	k141_130562	Low-quality	Genome-fragment	12.04	AAI-based (medium-confidence)	0	1
SPIRE_spire_mag_00523556.phages_lytic_sequence#34			anthropogenic, fermented food, food	NA	k119_77238	Low-quality	Genome-fragment	1.45	HMM-based (lower-bound)	0	1
SPIRE_spire_mag_02426393.phages_lytic_sequence#2			host-associated, saliva, animal host, mammalian host, mouth, digestive tract, human host	NA	k141_521181	Low-quality	Genome-fragment	3.59	HMM-based (lower-bound)	0	1
SPIRE_spire_mag_01906309.phages_lytic			terrestrial, soil	NA	k119_181472	Low-quality	Genome-fragment	4.19	AAI-based (medium-confidence)	0	1
SPIRE_spire_mag_01821055.phages_lysogenic_sequence#2			terrestrial, contaminated, soil	NA	k141_3501006_fragment_1	Low-quality	Genome-fragment	27.35	AAI-based (medium-confidence)	30.51	1
SPIRE_spire_mag_00675835.phages_lytic_sequence#2	56.4906	-4.2026	host-associated, rumen, animal host, mammalian host, digestive tract, intestine	NA	k141_778451	Low-quality	Genome-fragment	10.52	AAI-based (high-confidence)	0	1
SPIRE_spire_mag_01077773.phages_lytic			elderly, host-associated, age group, animal host, mammalian host, mouth, digestive tract, human host	NA	k141_11134	Not-determined	Genome-fragment			0	1
GTDB_GCA_009843675.1_genomic.phages_lytic_sequence#2	-18.49	147.38	NA	none	VYCZ01000203.1	Low-quality	Genome-fragment	21.47	AAI-based (medium-confidence)	0	1
SPIRE_spire_mag_01917148.phages_lytic_sequence#7	36.05	-102.3	host-associated, animal host, mammalian host, digestive tract, intestine	NA	k141_704944	Low-quality	Genome-fragment	10.74	AAI-based (medium-confidence)	0	1
GTDB_GCA_003558625.1_genomic.phages_lytic	52.11	79.17	aquatic	hypersaline soda lake sediment	PWPP01000047.1	Low-quality	Genome-fragment	5.53	HMM-based (lower-bound)	0	1
SPIRE_spire_mag_00496782.phages_lytic_sequence#3			anthropogenic, sludge	NA	k141_336292	Low-quality	Genome-fragment	4.21	HMM-based (lower-bound)	0	1.02
SPIRE_spire_mag_01682488.phages_lytic_sequence#6	68.3535	19.0473	wetland, lentic, acidic, aquatic, soil, very low temperature, ph, temperature, terrestrial, permafrost	NA	k141_98196	Low-quality	Genome-fragment	5.85	HMM-based (lower-bound)	0	1
SPIRE_spire_mag_01786211.phages_lytic_sequence#11	38.9072	-77.0369	host-associated, skin, animal host, mammalian host, human host	NA	k119_32105	Low-quality	Genome-fragment	13.54	AAI-based (high-confidence)	0	1
SPIRE_spire_mag_01144884.phages_lysogenic_sequence#2	39	9	elderly, host-associated, age group, animal host, mammalian host, intestine, digestive tract, human host	NA	k141_51890_fragment_3	Medium-quality	Genome-fragment	86.84	AAI-based (medium-confidence)	0	1
GTDB_GCF_017901175.1_genomic.phages_lysogenic			anthropogenic	Isolated from activated-sludge plants	NZ_CP072793.1	Low-quality	Genome-fragment	7.94	HMM-based (lower-bound)	0	1
GTDB_GCA_011374735.1_genomic.phages_lytic_sequence#3	-21.9892	-176.568	marine	rock sample from hydrothermal vent	DRPD01000176.1	Low-quality	Genome-fragment	5.86	AAI-based (medium-confidence)	0	1
SPIRE_specI_v4_04881.phages_lytic_sequence#5			animal host, host-associated, mammalian host, digestive tract, intestine	NA	2320105.SAMN10024802.RAYY01000057	Low-quality	Genome-fragment	49.78	AAI-based (high-confidence)	0	1.01
GTDB_GCA_014982785.1_genomic.phages_lysogenic_sequence#3			NA	NA	JADCKB010000008.1	High-quality	High-quality	90.62	AAI-based (high-confidence)	0	1.01
GTDB_GCA_015476115.1_genomic.phages_lysogenic			NA	NA	CP064295.1	High-quality	High-quality	96.48	AAI-based (medium-confidence)	19.58	1
GTDB_GCF_004365175.1_genomic.phages_lysogenic			NA	none	NZ_SOCE01000003.1	Low-quality	Genome-fragment	2.71	AAI-based (high-confidence)	48.38	1
SPIRE_spire_mag_01672114.phages_lytic_sequence#2	40.21	-104.8	soil, agriculture, food, anthropogenic, terrestrial, dairy product	NA	k141_421115	Not-determined	Genome-fragment			0	1
NCBI_GCF_022180365.1_ASM2218036v1_genomic.phages_lysogenic			NA	none	NZ_BQKV01000106.1	Low-quality	Genome-fragment	3.1	HMM-based (lower-bound)	0	1
SPIRE_spire_mag_00919716.phages_lytic_sequence#4	46.75	-82.25	soil, very low temperature, forest, temperature, terrestrial	NA	k119_335554	Low-quality	Genome-fragment	4.45	HMM-based (lower-bound)	0	1
GTDB_GCF_900456975.1_genomic.phages_lysogenic_sequence#2			NA	none	NZ_UGYM01000002.1	High-quality	High-quality	98.66	AAI-based (medium-confidence)	0	1
GTDB_GCF_000744285.1_genomic.phages_lysogenic			NA	none	NZ_JQLQ01000002.1	Complete	High-quality	100	Provirus (high-confidence)	32.37	1
SPIRE_spire_mag_00241502.phages_lytic_sequence#68	46.2	-123.94	aquatic, medium salinity, brackish water, estuary, marine, salinity	NA	k141_1503336	Low-quality	Genome-fragment	1.37	AAI-based (medium-confidence)	0	1
GTDB_GCA_002422345.1_genomic.phages_lytic_sequence#3			anthropogenic, aquatic	waste water	DIUL01000179.1	Low-quality	Genome-fragment	2.74	HMM-based (lower-bound)	0	1
SPIRE_spire_mag_01919161.phages_lytic_sequence#2	36.05	-102.3	host-associated, animal host, mammalian host, digestive tract, intestine	NA	k141_791512	Not-determined	Genome-fragment			0	1
GTDB_GCF_001028135.1_genomic.phages_lysogenic_sequence#7	-25.37	27.48	terrestrial	soil from a grassland	NZ_LDNM01000016.1	Medium-quality	Genome-fragment	51.7	AAI-based (medium-confidence)	0	1
SPIRE_spire_mag_01762323.phages_lysogenic_sequence#7			host-associated, animal host, digestive tract, intestine	NA	k141_860331_fragment_2	Low-quality	Genome-fragment	15.56	HMM-based (lower-bound)	0	1
SPIRE_specI_v4_01981.phages_lysogenic			NA	NA	2854780.SAMN19994145.JAHUXA010000002	High-quality	High-quality	99.17	AAI-based (high-confidence)	0	1
SPIRE_spire_mag_01828751.phages_lytic_sequence#3			terrestrial, contaminated, soil	NA	k141_1526917	Low-quality	Genome-fragment	8.63	HMM-based (lower-bound)	0	1
SPIRE_spire_mag_01673311.phages_lytic_sequence#5	40.7	-105	wastewater, aquatic, agriculture, food, anthropogenic, dairy product	NA	k141_214225	Low-quality	Genome-fragment	15.59	HMM-based (lower-bound)	0	1
SPIRE_spire_mag_02397232.phages_lysogenic_sequence#2			host-associated, animal host, digestive tract, mammalian host	NA	k141_1219775	Low-quality	Genome-fragment	34.91	AAI-based (medium-confidence)	0	1
SPIRE_spire_mag_00099304.phages_lytic	43.556	-103.478	terrestrial, subsurface, aquatic, lentic	NA	k141_232	Not-determined	Genome-fragment			0	1
SPIRE_spire_mag_02419437.phages_lytic			host-associated, saliva, animal host, mammalian host, mouth, digestive tract, human host	NA	k141_112204	Low-quality	Genome-fragment	7.77	AAI-based (medium-confidence)	0	1
SPIRE_spire_mag_01185031.phages_lytic	23.8026	90.4451	host-associated, age group, adolescent, animal host, mammalian host, intestine, digestive tract, human host	NA	k141_146742	Low-quality	Genome-fragment	13.9	AAI-based (high-confidence)	0	1
SPIRE_spire_mag_01997404.phages_lytic_sequence#4	23.06	113.4	host-associated, animal host, digestive tract, intestine	NA	k119_66050	Low-quality	Genome-fragment	13.96	AAI-based (medium-confidence)	0	1
SPIRE_spire_mag_00177337.phages_lytic_sequence#5	63.8831	-149.226	soil, very low temperature, temperature, tundra, terrestrial	NA	k141_1099272	Low-quality	Genome-fragment	8.91	AAI-based (medium-confidence)	0	1
GTDB_GCF_002096855.1_genomic.phages_lysogenic_sequence#2			host-associated	blood	NZ_NCVH01000031.1	High-quality	High-quality	90.91	AAI-based (high-confidence)	0	1
SPIRE_spire_mag_01053022.phages_lytic_sequence#2	40.4967	-77.5386	host-associated, animal host, mammalian host, digestive tract, intestine	NA	k141_426069	Low-quality	Genome-fragment	17.22	AAI-based (medium-confidence)	0	1
SPIRE_spire_mag_01942011.phages_lysogenic_sequence#2			rumen, host-associated, animal host, digestive tract	NA	k105_51886	Low-quality	Genome-fragment	15.16	HMM-based (lower-bound)	0	1
SPIRE_spire_mag_02317012.phages_lytic_sequence#2			host-associated, age group, child, animal host, mammalian host, intestine, digestive tract, human host	NA	k141_75075	Low-quality	Genome-fragment	11.98	AAI-based (high-confidence)	0	1
SPIRE_spire_mag_00722161.phages_lytic	71.299	-156.61	terrestrial, soil, tundra	NA	k141_156283	Not-determined	Genome-fragment			0	1
GTDB_GCF_000023885.1_genomic.phages_lysogenic_sequence#3			NA	none	NC_013165.1	High-quality	High-quality	94.04	AAI-based (medium-confidence)	0	1
NCBI_GCF_014107475.1_ASM1410747v1_genomic.phages_lysogenic			check NCBI isolation source	total DNA from 20 embryos	NZ_CP050531.1	Medium-quality	Genome-fragment	57.08	HMM-based (lower-bound)	54.44	1.01
SPIRE_spire_mag_02436282.phages_lytic_sequence#3			host-associated, animal host, mammalian host, digestive tract, intestine	NA	k141_896718	Low-quality	Genome-fragment	13.87	HMM-based (lower-bound)	17.38	1
SPIRE_spire_mag_01583627.phages_lytic	36.5275	25.4914	aquatic, marine	NA	k141_661789	Low-quality	Genome-fragment	14.8	AAI-based (medium-confidence)	0	1
GTDB_GCA_002352185.1_genomic.phages_lytic_sequence#2			anthropogenic	activated sludge	DEHY01000086.1	Low-quality	Genome-fragment	13.89	HMM-based (lower-bound)	0	1
SPIRE_specI_v4_40139.phages_lysogenic_sequence#2			host-associated, animal host, intestine, digestive tract	NA	1545742.SAMEA8805419.CAJTYG010000003	High-quality	High-quality	100	AAI-based (medium-confidence)	0	1
SPIRE_spire_mag_01093486.phages_lytic_sequence#2			host-associated, animal host, aquatic	NA	k119_116939	Low-quality	Genome-fragment	5.4	HMM-based (lower-bound)	0	1
SPIRE_specI_v4_00241.phages_lysogenic_sequence#3			animal host, mouth, host-associated, mammalian host, human host, digestive tract, saliva	NA	668336.SAMN02604243.CP001733	Medium-quality	Genome-fragment	80.81	AAI-based (medium-confidence)	0	1
SPIRE_spire_mag_01822778.phages_lytic_sequence#12			terrestrial, soil	NA	k141_1851809	Low-quality	Genome-fragment	11.73	HMM-based (lower-bound)	0	1
SPIRE_spire_mag_02509824.phages_lytic	22.8152	108.328	host-associated, animal host, mammalian host, digestive tract, intestine	NA	k141_111877	Low-quality	Genome-fragment	3.89	HMM-based (lower-bound)	0	1
SPIRE_spire_mag_00654331.phages_lytic_sequence#2	39.5369	-107.783	groundwater, low salinity, fresh water, aquatic, neutral ph range, subsurface, ph, terrestrial, salinity	NA	k141_234587	Not-determined	Genome-fragment			0	1
SPIRE_spire_mag_02186209.phages_lysogenic			host-associated, animal host, mammalian host, digestive tract, intestine	NA	k141_443864_fragment_1	Low-quality	Genome-fragment	41.88	AAI-based (medium-confidence)	0	1
SPIRE_specI_v4_20905.phages_lysogenic_sequence#3			animal host, host-associated, mammalian host, digestive tract, intestine	NA	2044939.SAMN16345800.JAFVRR010000016	Low-quality	Genome-fragment	3.6	HMM-based (lower-bound)	0	1
SPIRE_spire_mag_01917601.phages_lytic_sequence#8	36.05	-102.3	host-associated, animal host, mammalian host, digestive tract, intestine	NA	k141_765347	Not-determined	Genome-fragment			0	1
SPIRE_spire_mag_01969911.phages_lytic_sequence#2	47.5028	-93.4828	wetland, low salinity, fresh water, aquatic, soil, terrestrial, salinity	NA	k141_1132637	High-quality	High-quality	100	AAI-based (high-confidence)	0	1
SPIRE_spire_mag_01829003.phages_lytic			terrestrial, soil	NA	k141_897079	Not-determined	Genome-fragment			0	1
GTDB_GCA_003577315.1_genomic.phages_lysogenic	39.26	117.25	anthropogenic, aquatic	lab-scale wastewater treatment bioreactor	QEVK01000027.1	Low-quality	Genome-fragment	24.96	AAI-based (medium-confidence)	0	1
GTDB_GCA_905480095.1_genomic.phages_lytic_sequence#5			marine, aquatic	sea water	CAJQPF010000071.1	Low-quality	Genome-fragment	1.37	HMM-based (lower-bound)	0	1
SPIRE_spire_mag_00688006.phages_lytic_sequence#72	58.82	17.63	pelagic, aquatic, medium salinity, brackish water, marine, salinity	NA	k141_133310	Low-quality	Genome-fragment	10.21	AAI-based (medium-confidence)	0	1
SPIRE_spire_mag_01667502.phages_lytic_sequence#4			terrestrial, host-associated, rhizosphere, plant host	NA	k141_1109447	Low-quality	Genome-fragment	18.99	AAI-based (medium-confidence)	0	1
SPIRE_spire_mag_01040790.phages_lytic_sequence#2	0.298867	32.6281	wetland, wastewater, lentic, aquatic, anthropogenic, terrestrial	NA	k141_222593	Low-quality	Genome-fragment	3.78	HMM-based (lower-bound)	0	1.01
SPIRE_spire_mag_00661660.phages_lysogenic	39.53	-107.78	groundwater, low salinity, fresh water, aquatic, subsurface, terrestrial, salinity	NA	k141_1603209_fragment_2	Medium-quality	Genome-fragment	50.66	HMM-based (lower-bound)	31.35	1
GTDB_GCA_000961745.1_genomic.phages_lytic	47.3789	7.16497	aquatic	Opalinus Clay rock porewater BRC-3 borehole	LAEA01000171.1	Low-quality	Genome-fragment	12.22	HMM-based (lower-bound)	0	1
GTDB_GCF_000379785.1_genomic.phages_lysogenic_sequence#2			check NCBI isolation source	Duck intestine; Denmark	NZ_KB903681.1	Low-quality	Genome-fragment	46.04	AAI-based (medium-confidence)	0	1
SPIRE_specI_v4_02264.phages_lysogenic_sequence#3			animal host, mammalian host, host-associated, human host	NA	1150461.SAMN03443793.LBIB01000002	Low-quality	Genome-fragment	8.36	HMM-based (lower-bound)	0	1
SPIRE_spire_mag_02408478.phages_lytic			host-associated, animal host, mammalian host, digestive tract, intestine	NA	k141_270347	Low-quality	Genome-fragment	4.29	HMM-based (lower-bound)	25.31	1
SPIRE_spire_mag_00136520.phages_lytic			anthropogenic, sludge	NA	k141_104511	Not-determined	Genome-fragment			0	1.01
SPIRE_spire_mag_02039757.phages_lytic			fresh water, aquatic, lacustrine	NA	k141_2030369	Low-quality	Genome-fragment	8.57	AAI-based (high-confidence)	0	1
SPIRE_spire_mag_00863213.phages_lytic_sequence#2			host-associated, animal host, digestive tract, intestine	NA	k141_3157	Low-quality	Genome-fragment	47.76	AAI-based (medium-confidence)	33.95	1
SPIRE_specI_v4_00272.phages_lysogenic_sequence#3			NA	NA	463794.SAMN02304079.CP065593	Medium-quality	Genome-fragment	78.66	AAI-based (medium-confidence)	63.87	1
SPIRE_spire_mag_00106154.phages_lysogenic	52.8726	-1.9837	host-associated, age group, infant, animal host, mammalian host, intestine, digestive tract, human host	NA	k141_8504	Low-quality	Genome-fragment	45.52	AAI-based (medium-confidence)	0	1
GTDB_GCA_002402045.2_genomic.phages_lytic_sequence#2			aquatic	marine subsurface aquifer	NVUX02000011.1	Low-quality	Genome-fragment	6.89	AAI-based (medium-confidence)	0	1
SPIRE_spire_mag_02568803.phages_lytic			ph, anthropogenic, acidic, mine	NA	k141_176034	Low-quality	Genome-fragment	34.96	AAI-based (medium-confidence)	0	1
GTDB_GCF_900105075.1_genomic.phages_lysogenic	42.54	-72.18	NA	none	NZ_FNSK01000001.1	Medium-quality	Genome-fragment	78.13	AAI-based (medium-confidence)	0	1
SPIRE_specI_v4_13783.phages_lysogenic			lentic, terrestrial, ph, permafrost, aquatic, fresh water, acidic, lacustrine	NA	257465.SAMEA6945199.CAIZWI010000162	Not-determined	Genome-fragment			0	1
SPIRE_spire_mag_00136546.phages_lytic_sequence#7			anthropogenic, sludge	NA	k141_343070	Not-determined	Genome-fragment			0	1
GTDB_GCA_900770345.1_genomic.phages_lytic_sequence#6			host-associated	human stool	CAAGKF010000136.1	Low-quality	Genome-fragment	33.2	AAI-based (high-confidence)	0	1
SPIRE_spire_mag_01782204.phages_lytic	38.9767	-107.004	groundwater, fresh water, aquatic, soil, subsurface, terrestrial	NA	k141_1453885	Low-quality	Genome-fragment	30.08	HMM-based (lower-bound)	0	1
SPIRE_spire_mag_01574813.phages_lytic			aquatic, contaminated, anthropogenic, mine	NA	k141_1724012	Low-quality	Genome-fragment	20.29	HMM-based (lower-bound)	0	1
SPIRE_spire_mag_02322767.phages_lytic_sequence#3			host-associated, adult, age group, animal host, mammalian host, intestine, digestive tract, human host	NA	k141_178553	Low-quality	Genome-fragment	11.64	AAI-based (high-confidence)	0	1.02
GTDB_GCF_001270575.1_genomic.phages_lytic			terrestrial	garden soil	NZ_LGUU01000074.1	Low-quality	Genome-fragment	3.02	HMM-based (lower-bound)	0	1
SPIRE_spire_mag_00079749.phages_lytic_sequence#2	28.11	-81.79	plant host, host-associated, soil, agriculture, anthropogenic, terrestrial, rhizosphere	NA	k141_465415	Low-quality	Genome-fragment	5.46	HMM-based (lower-bound)	0	1
SPIRE_spire_mag_01829889.phages_lytic_sequence#7			terrestrial, soil	NA	k141_4080764	Low-quality	Genome-fragment	7.51	HMM-based (lower-bound)	0	1
SPIRE_spire_mag_02089109.phages_lytic_sequence#23			lentic, sediment, very high salinity, aquatic, salinity	NA	k141_2336189	Low-quality	Genome-fragment	2.14	HMM-based (lower-bound)	0	1
GTDB_GCA_903854195.1_genomic.phages_lytic			fresh water	pond	CAINVO010000008.1	Low-quality	Genome-fragment	2.68	HMM-based (lower-bound)	0	1
SPIRE_spire_mag_00527975.phages_lytic_sequence#3			rumen, host-associated, animal host, digestive tract	NA	k141_3760427	Low-quality	Genome-fragment	5.08	AAI-based (medium-confidence)	0	1
SPIRE_spire_mag_00227709.phages_lytic_sequence#5	22.5538	114.087	host-associated, animal host, mammalian host, digestive tract, intestine	NA	k119_120442	Low-quality	Genome-fragment	2.64	HMM-based (lower-bound)	19.81	1
SPIRE_spire_mag_02550816.phages_lytic_sequence#3	20.02	110.349	host-associated, animal host, mammalian host, digestive tract, intestine	NA	k141_201267	Low-quality	Genome-fragment	5.78	HMM-based (lower-bound)	0	1
SPIRE_spire_mag_02519233.phages_lytic			host-associated, animal host, mammalian host, digestive tract, intestine	NA	k141_40734	Low-quality	Genome-fragment	7.06	AAI-based (medium-confidence)	0	1
SPIRE_spire_mag_01190977.phages_lytic_sequence#2			built environment, anthropogenic	NA	k141_34829	Low-quality	Genome-fragment	27.68	AAI-based (medium-confidence)	0	1
GTDB_GCA_002715505.1_genomic.phages_lysogenic			marine, aquatic	marine water sample	PAZF01000009.1	Not-determined	Genome-fragment			0	1
SPIRE_spire_mag_01975681.phages_lysogenic_sequence#2			aquatic, littoral, marine	NA	k141_102306_fragment_3	Medium-quality	Genome-fragment	87.36	AAI-based (medium-confidence)	0	1
SPIRE_spire_mag_01779824.phages_lytic_sequence#8	38.883	-106.911	groundwater, fresh water, aquatic, soil, subsurface, terrestrial	NA	k141_457501	Low-quality	Genome-fragment	11.65	HMM-based (lower-bound)	0	1
GTDB_GCF_004770105.1_genomic.phages_lytic			terrestrial	soil	NZ_RQEY01000024.1	Complete	High-quality	100	DTR (high-confidence)	0	1
SPIRE_spire_mag_02005317.phages_lytic_sequence#5			fresh water, aquatic, lacustrine	NA	k141_948776	Low-quality	Genome-fragment	6	HMM-based (lower-bound)	0	1
SPIRE_spire_mag_00178013.phages_lytic	34.9817	-97.5206	soil, temperature, grassland, terrestrial, low temperature	NA	k141_1154404	Not-determined	Genome-fragment			0	1
SPIRE_spire_mag_01174837.phages_lytic	-75.8	159.9	terrestrial, very low temperature, temperature	NA	k141_312029	Not-determined	Genome-fragment			0	1
SPIRE_spire_mag_00840688.phages_lytic_sequence#28	1.41	103.73	wastewater, aquatic, built environment, anthropogenic, terrestrial	NA	k141_1352130	Low-quality	Genome-fragment	1.47	HMM-based (lower-bound)	0	1
GTDB_GCF_000685015.1_genomic.phages_lysogenic_sequence#2			NA	none	NZ_BAYA01000001.1	Medium-quality	Genome-fragment	68.62	AAI-based (medium-confidence)	0	1
GTDB_GCA_002279935.1_genomic.phages_lysogenic_sequence#2	46.65	-81.32	anthropogenic, aquatic	Mine wastewater	NCCZ01000004.1	Low-quality	Genome-fragment	42.13	AAI-based (medium-confidence)	0	1
SPIRE_spire_mag_00496233.phages_lytic_sequence#15			anthropogenic, sludge	NA	k141_215120	Low-quality	Genome-fragment	6.74	AAI-based (high-confidence)	0	1
GTDB_GCA_017530275.1_genomic.phages_lytic_sequence#10			host-associated	ruminant gastrointestinal tract	JAFXMP010000167.1	Low-quality	Genome-fragment	15.13	AAI-based (high-confidence)	0	1
SPIRE_spire_mag_00495697.phages_lytic_sequence#8			anthropogenic, sludge	NA	k141_1624134	Low-quality	Genome-fragment	2.3	HMM-based (lower-bound)	0	1
SPIRE_spire_mag_00825551.phages_lysogenic	43.442	-80.577	aquatic, anthropogenic, waste	NA	k141_394634	Low-quality	Genome-fragment	13.13	HMM-based (lower-bound)	0	1
GTDB_GCA_011525805.1_genomic.phages_lytic_sequence#3	31.5	121.42	anthropogenic	anammox sludge	WYBR01000036.1	Low-quality	Genome-fragment	7.73	HMM-based (lower-bound)	0	1
SPIRE_spire_mag_00221531.phages_lytic_sequence#73	54.8641	12.0301	host-associated, animal host, mammalian host, digestive tract, intestine	NA	k115_109223	Low-quality	Genome-fragment	5.24	HMM-based (lower-bound)	0	1.01
GTDB_GCA_900768185.1_genomic.phages_lytic_sequence#5			host-associated	human stool	CAAGCB010000023.1	Low-quality	Genome-fragment	7.41	AAI-based (high-confidence)	32.65	1
GTDB_GCA_002482545.1_genomic.phages_lysogenic_sequence#6			check NCBI isolation source	Anode biofilm	DLGF01000015.1	Low-quality	Genome-fragment	18.66	AAI-based (medium-confidence)	0	1
SPIRE_spire_mag_02517466.phages_lysogenic_sequence#2			host-associated, animal host, mammalian host, digestive tract, intestine	NA	k141_71206_fragment_2	Low-quality	Genome-fragment	17.61	AAI-based (medium-confidence)	0	1
GTDB_GCA_900552525.1_genomic.phages_lysogenic			NA	none	UNSK01000056.1	Low-quality	Genome-fragment	22.61	AAI-based (high-confidence)	0	1
SPIRE_specI_v4_31331.phages_lysogenic_sequence#3			animal host, host-associated, mammalian host, human host, digestive tract, intestine	NA	562.SAMN12911381.CP045140	Medium-quality	Genome-fragment	56.35	AAI-based (high-confidence)	0	1
SPIRE_spire_mag_02102955.phages_lytic_sequence#4			fresh water, aquatic, lacustrine	NA	k141_1332219	Low-quality	Genome-fragment	2.1	HMM-based (lower-bound)	0	1
GTDB_GCF_900099935.1_genomic.phages_lysogenic_sequence#2			NA	none	NZ_FNEK01000075.1	Low-quality	Genome-fragment	34.76	AAI-based (medium-confidence)	0	1
SPIRE_spire_mag_01669771.phages_lytic_sequence#2	53.5	-112.06	host-associated, animal host, mammalian host, digestive tract, intestine	NA	k141_105865	Low-quality	Genome-fragment	31.26	AAI-based (medium-confidence)	0	1
SPIRE_spire_mag_01827210.phages_lytic			terrestrial, soil	NA	k141_175338	Low-quality	Genome-fragment	9.16	AAI-based (high-confidence)	0	1
SPIRE_specI_v4_19637.phages_lytic			host-associated, animal host, marine, aquatic	NA	1500538.SAMN05956373.MRUH01000113	Not-determined	Genome-fragment			0	1
GTDB_GCA_019248165.1_genomic.phages_lytic_sequence#8	-34.6	-56.25	anthropogenic, aquatic	single cell amplified by MDA; Uruguay winery wastewater	JAEHHB010000005.1	Low-quality	Genome-fragment	18	HMM-based (lower-bound)	0	1
GTDB_GCF_003732265.1_genomic.phages_lysogenic			terrestrial	Wyoming Soil	NZ_MOBK01000001.1	High-quality	High-quality	93.25	AAI-based (high-confidence)	0	1
SPIRE_spire_mag_02170670.phages_lysogenic_sequence#2	34.7657	113.753	host-associated, animal host, mammalian host, digestive tract, intestine	NA	k141_164106_fragment_2	Low-quality	Genome-fragment	21.14	AAI-based (medium-confidence)	0	1
GTDB_GCA_905236725.1_genomic.phages_lytic_sequence#12			check NCBI isolation source	metagenome	CAJOCT010000129.1	Low-quality	Genome-fragment	11.62	AAI-based (high-confidence)	0	1
GTDB_GCA_017470785.1_genomic.phages_lytic_sequence#11			host-associated	ruminant gastrointestinal tract	JAFUXM010000166.1	Not-determined	Genome-fragment			0	1
SPIRE_spire_mag_01761077.phages_lytic_sequence#32	43.0995	-89.4045	lentic, low salinity, fresh water, aquatic, alkaline, ph, salinity, lacustrine	NA	k141_1223842	Low-quality	Genome-fragment	10.54	AAI-based (high-confidence)	0	1
SPIRE_spire_mag_01960697.phages_lytic	47.0708	8.31633	lentic, low salinity, fresh water, aquatic, salinity, lacustrine	NA	k141_17234	Low-quality	Genome-fragment	6.25	AAI-based (high-confidence)	0	1
SPIRE_specI_v4_02186.phages_lytic_sequence#2			lentic, salinity, aquatic, fresh water, low salinity, lacustrine	NA	543045.SAMEA6949291.CAIVFO010000234	Not-determined	Genome-fragment			0	1.01
SPIRE_spire_mag_01174746.phages_lytic_sequence#6	-77.7	160.75	terrestrial, very low temperature, temperature	NA	k141_246580	Low-quality	Genome-fragment	30.47	AAI-based (medium-confidence)	0	1
GTDB_GCA_019115425.1_genomic.phages_lytic			NA	none	DXDO01000102.1	Low-quality	Genome-fragment	11.38	AAI-based (high-confidence)	0	1
GTDB_GCF_005049105.1_genomic.phages_lysogenic_sequence#2			terrestrial	soil	NZ_SUKA01000005.1	High-quality	High-quality	100	AAI-based (medium-confidence)	0	1
SPIRE_spire_mag_01922999.phages_lytic_sequence#3	34.3778	-117.61	terrestrial, arid, soil	NA	k141_746625	Low-quality	Genome-fragment	1.08	AAI-based (medium-confidence)	0	1
SPIRE_spire_mag_00861434.phages_lysogenic			host-associated, animal host, digestive tract, intestine	NA	k141_101367_fragment_2	High-quality	High-quality	97.42	AAI-based (high-confidence)	8.74	1
GTDB_GCA_016290255.1_genomic.phages_lytic	35.84	50.9391	host-associated	rumen	JAEETG010000144.1	Low-quality	Genome-fragment	14.76	AAI-based (medium-confidence)	0	1
SPIRE_specI_v4_13724.phages_lytic_sequence#3			lentic, salinity, aquatic, fresh water, low salinity, lacustrine	NA	77133.SAMEA6955276.CAIXPS010000534	Low-quality	Genome-fragment	6.48	HMM-based (lower-bound)	0	1
SPIRE_spire_mag_02177549.phages_lytic_sequence#2	30.5454	114.342	host-associated, animal host, mammalian host, digestive tract, intestine	NA	k141_306341	Low-quality	Genome-fragment	27.62	AAI-based (high-confidence)	0	1
SPIRE_spire_mag_00531829.phages_lytic_sequence#8			rumen, host-associated, animal host, digestive tract	NA	k141_5177036	Low-quality	Genome-fragment	15.13	AAI-based (high-confidence)	0	1
GTDB_GCA_009929735.1_genomic.phages_lytic_sequence#15	-31.7647	-61.1083	host-associated	first pond of the CYC serial dairy industry stabilization pond system	RZZU01000045.1	Low-quality	Genome-fragment	39.53	AAI-based (high-confidence)	0	1
SPIRE_specI_v4_40804.phages_lysogenic			NA	NA	1387507.SAMEA7847429.CAJKLB010000011	Medium-quality	Genome-fragment	60.49	HMM-based (lower-bound)	0	1
GTDB_GCA_000309945.1_genomic.phages_lysogenic			NA	none	CM001633.1	High-quality	High-quality	97.56	HMM-based (lower-bound)	0	1
SPIRE_spire_mag_01193910.phages_lysogenic			built environment, anthropogenic	NA	k141_10149_fragment_8	Not-determined	Genome-fragment			0	1
SPIRE_spire_mag_01604121.phages_lytic_sequence#3	39.5673	-123.476	terrestrial, forest, soil, grassland	NA	k141_148726	Low-quality	Genome-fragment	19.61	AAI-based (medium-confidence)	0	1
SPIRE_spire_mag_02560300.phages_lytic_sequence#2	68.3532	19.0477	terrestrial, aquatic, wetland, lentic	NA	k141_182655	Not-determined	Genome-fragment			0	1
SPIRE_spire_mag_01827404.phages_lytic	42.5488	-76.2662	wetland, lentic, aquatic, soil, terrestrial	NA	k141_2773616	Medium-quality	Genome-fragment	68.12	AAI-based (medium-confidence)	0	1
GTDB_GCF_003171655.1_genomic.phages_lysogenic_sequence#2	24.27	118.04	marine, aquatic	surface seawater	NZ_QFZL01000004.1	High-quality	High-quality	100	AAI-based (medium-confidence)	11.38	1.01
SPIRE_spire_mag_01813365.phages_lytic_sequence#2			aquatic, marine, pelagic	NA	k141_838030	Not-determined	Genome-fragment			0	1.03
SPIRE_spire_mag_00053713.phages_lytic_sequence#5			terrestrial, wetland	NA	k141_879563	Low-quality	Genome-fragment	4.15	HMM-based (lower-bound)	0	1
NCBI_GCF_000689175.1_wGmm_version4_genomic.phages_lytic			NA	none	NZ_AWUH01000197.1	Low-quality	Genome-fragment	12.45	HMM-based (lower-bound)	0	1.01
SPIRE_spire_mag_01336050.phages_lysogenic_sequence#2	51.17	10.45	host-associated, animal host, mammalian host, digestive tract, intestine	NA	k119_80305_fragment_2	Low-quality	Genome-fragment	9.76	AAI-based (medium-confidence)	0	1
SPIRE_spire_mag_01309061.phages_lysogenic_sequence#2	37.8864	-122.298	plant host, host-associated, agriculture, phyllosphere, anthropogenic, terrestrial	NA	k141_71952_fragment_1	Low-quality	Genome-fragment	12.25	HMM-based (lower-bound)	0	1
SPIRE_spire_mag_00825122.phages_lytic	43.442	-80.577	aquatic, anthropogenic, waste	NA	k141_1757611	Low-quality	Genome-fragment	47.08	AAI-based (medium-confidence)	0	1
NCBI_GCF_014489725.1_ASM1448972v1_genomic.phages_lysogenic			NA	none	NZ_JACTNH010000002.1	Low-quality	Genome-fragment	34.22	AAI-based (medium-confidence)	0	1
GTDB_GCA_900550895.1_genomic.phages_lytic			host-associated	human gut	URUA01000160.1	Low-quality	Genome-fragment	7.92	AAI-based (high-confidence)	0	1
SPIRE_spire_mag_00909944.phages_lytic_sequence#21	54.9976	-6.6096	groundwater, contaminated, fresh water, aquatic, alkaline, subsurface, ph, temperature, terrestrial, low temperature	NA	k141_32734	Low-quality	Genome-fragment	4.44	HMM-based (lower-bound)	0	1
SPIRE_spire_mag_01606018.phages_lytic_sequence#3	39.5673	-123.476	terrestrial, forest, soil, grassland	NA	k141_2386954	Low-quality	Genome-fragment	4.28	HMM-based (lower-bound)	0	1
GTDB_GCA_016342345.1_genomic.phages_lysogenic_sequence#4	42.5378	30.4072	marine, aquatic	Black Sea sulfidic water cellulose enrichment	JAEINO010000001.1	Medium-quality	Genome-fragment	63.49	HMM-based (lower-bound)	0	1
SPIRE_spire_mag_00272682.phages_lytic_sequence#6	41.87	12.57	host-associated, animal host, digestive tract, intestine	NA	k141_3189	High-quality	High-quality	98.46	AAI-based (high-confidence)	0	1
SPIRE_spire_mag_02295426.phages_lysogenic			aquatic, marine	NA	k119_27677_fragment_1	Low-quality	Genome-fragment	45.04	AAI-based (medium-confidence)	0	1
SPIRE_spire_mag_00730520.phages_lytic	-68.4725	78.188	lentic, saline water, aquatic, high salinity, salinity	NA	k141_409460	Not-determined	Genome-fragment			0	1
SPIRE_spire_mag_00842054.phages_lysogenic_sequence#3	1.4	103.811	wastewater, aquatic, built environment, anthropogenic, terrestrial	NA	k141_707451_fragment_1	Medium-quality	Genome-fragment	50.67	AAI-based (medium-confidence)	53.5	1
GTDB_GCA_003576855.1_genomic.phages_lytic	39.26	117.25	anthropogenic, aquatic	lab-scale wastewater treatment bioreactor	QEVI01000359.1	Not-determined	Genome-fragment			0	1.01
SPIRE_spire_mag_01632155.phages_lytic	24.541	102.895	lentic, low salinity, fresh water, aquatic, neutral ph range, ph, temperature, low temperature, salinity, lacustrine	NA	k141_759859	Low-quality	Genome-fragment	6.92	AAI-based (medium-confidence)	0	1
NCBI_GCF_018454475.1_ASM1845447v1_genomic.phages_lytic_sequence#2	47.65	18.6	host-associated	whole DNA extracted from Rhagoletis cerasi pupa	NZ_JADCNC010000008.1	Not-determined	Genome-fragment			0	1
SPIRE_spire_mag_01574817.phages_lytic_sequence#3			aquatic, contaminated, anthropogenic, mine	NA	k141_1274358	Low-quality	Genome-fragment	4.56	HMM-based (lower-bound)	0	1
SPIRE_spire_mag_01743447.phages_lytic_sequence#2	43.0995	-89.4045	lentic, low salinity, fresh water, aquatic, alkaline, ph, salinity, lacustrine	NA	k141_849447	Low-quality	Genome-fragment	8.73	AAI-based (high-confidence)	0	1
GTDB_GCA_002422845.1_genomic.phages_lytic_sequence#2			anthropogenic, aquatic	waste water	DITM01000035.1	Low-quality	Genome-fragment	8.45	HMM-based (lower-bound)	0	1
NCBI_GCF_003006415.1_ASM300641v1_genomic.phages_lysogenic			NA	none	NZ_CP027569.1	High-quality	High-quality	93.97	AAI-based (medium-confidence)	0	1.01
SPIRE_specI_v4_05350.phages_lysogenic			animal host, host-associated, mammalian host, human host, digestive tract, intestine	NA	172733.SAMEA7847234.CAJJPA010000005	High-quality	High-quality	100	AAI-based (high-confidence)	15.28	1
GTDB_GCA_900766795.1_genomic.phages_lytic_sequence#19			host-associated	human stool	CAAFWX010000225.1	Medium-quality	Genome-fragment	55.74	AAI-based (medium-confidence)	0	1
SPIRE_spire_mag_01232224.phages_lytic_sequence#8	37.09	-95.71	host-associated, age group, infant, animal host, mammalian host, intestine, digestive tract, human host	NA	k111_15850	Low-quality	Genome-fragment	19.56	AAI-based (high-confidence)	0	1
SPIRE_spire_mag_01201279.phages_lytic_sequence#8			built environment, anthropogenic	NA	k141_6695	Low-quality	Genome-fragment	28.5	HMM-based (lower-bound)	0	1
SPIRE_spire_mag_03016756.phages_lysogenic			host-associated, saliva, animal host, mammalian host, mouth, digestive tract, human host	NA	k141_230681	Not-determined	Genome-fragment			0	1
SPIRE_spire_mag_02087519.phages_lytic	34.39	-119.84	aquatic, contaminated, benthic, marine	NA	k141_92273	Not-determined	Genome-fragment			0	1
SPIRE_spire_mag_01199043.phages_lytic_sequence#12			built environment, anthropogenic	NA	k141_53292	Low-quality	Genome-fragment	7.53	HMM-based (lower-bound)	0	1
GTDB_GCF_003024805.1_genomic.phages_lysogenic_sequence#3			host-associated	intestines	NZ_PUEC01000001.1	High-quality	High-quality	91.16	AAI-based (high-confidence)	0	1
GTDB_GCA_018436095.1_genomic.phages_lytic_sequence#3	37.9204	-122.378	anthropogenic, aquatic	wastewater sludge anaerobic digester phosphite (DPO) enrichment	JAHDMJ010000022.1	Medium-quality	Genome-fragment	57.75	AAI-based (high-confidence)	0	1
GTDB_GCA_910583765.1_genomic.phages_lysogenic_sequence#2			host-associated	Faeces	CAJTYS010000061.1	Low-quality	Genome-fragment	18.64	AAI-based (medium-confidence)	0	1
SPIRE_spire_mag_01676872.phages_lytic	50.34	-113.77	host-associated, animal host, mammalian host, digestive tract, intestine	NA	k141_934560	Low-quality	Genome-fragment	47.02	AAI-based (high-confidence)	0	1
SPIRE_spire_mag_00732372.phages_lysogenic	-68.5958	78.1913	lentic, saline water, aquatic, high salinity, salinity	NA	k141_92158_fragment_1	Low-quality	Genome-fragment	8.51	AAI-based (medium-confidence)	0	1
SPIRE_spire_mag_01821138.phages_lytic_sequence#2			terrestrial, contaminated, soil	NA	k141_1031693	Low-quality	Genome-fragment	17.63	AAI-based (medium-confidence)	0	1
SPIRE_spire_mag_02205610.phages_lytic_sequence#2			host-associated, animal host, mammalian host, digestive tract, intestine	NA	k141_810221	Not-determined	Genome-fragment			0	1
SPIRE_spire_mag_01906061.phages_lytic_sequence#6			terrestrial, soil	NA	k119_124675	Low-quality	Genome-fragment	4.75	AAI-based (medium-confidence)	0	1
SPIRE_spire_mag_00635402.phages_lytic_sequence#4	-34.1273	150.739	host-associated, animal host, mammalian host, digestive tract, intestine	NA	k141_135718	Low-quality	Genome-fragment	21.86	AAI-based (high-confidence)	0	1
SPIRE_spire_mag_00824110.phages_lytic_sequence#5	43.442	-80.577	aquatic, anthropogenic, waste	NA	k141_744881	Low-quality	Genome-fragment	13.1	AAI-based (high-confidence)	0	1
SPIRE_spire_mag_02764181.phages_lytic_sequence#17	47.02	7	lentic, low salinity, fresh water, aquatic, neutral ph range, ph, salinity, lacustrine	NA	k141_1375334	Low-quality	Genome-fragment	1.07	AAI-based (high-confidence)	0	1
SPIRE_spire_mag_00101809.phages_lytic			host-associated, insect host, animal host	NA	k141_20786	Low-quality	Genome-fragment	2.49	HMM-based (lower-bound)	0	1
GTDB_GCA_009782265.1_genomic.phages_lytic_sequence#3	5.345	-53.246	host-associated	P3 gut compartment	WRJM01000136.1	Low-quality	Genome-fragment	1.05	HMM-based (lower-bound)	81.75	1
SPIRE_spire_mag_00791345.phages_lytic_sequence#6	55.546	11.6979	host-associated, animal host, mammalian host, digestive tract, intestine	NA	k141_1402364	Low-quality	Genome-fragment	1.97	AAI-based (high-confidence)	0	1
SPIRE_spire_mag_00655325.phages_lytic_sequence#2	39.53	-107.78	groundwater, low salinity, fresh water, aquatic, subsurface, terrestrial, salinity	NA	k141_340906	Low-quality	Genome-fragment	1.1	AAI-based (high-confidence)	0	1
SPIRE_spire_mag_02467370.phages_lytic_sequence#5			host-associated, animal host, mammalian host, intestine, digestive tract, human host	NA	k141_57399	Low-quality	Genome-fragment	8.6	AAI-based (high-confidence)	0	1
GTDB_GCF_019134595.1_genomic.phages_lysogenic	23.74	117.46	check NCBI isolation source	plate	NZ_CP077770.1	High-quality	High-quality	100	AAI-based (high-confidence)	14.03	1
GTDB_GCA_017960745.1_genomic.phages_lytic			host-associated	ruminant gastrointestinal tract	JAGCYN010000037.1	Medium-quality	Genome-fragment	50.32	AAI-based (medium-confidence)	0	1
GTDB_GCA_015058525.1_genomic.phages_lytic_sequence#2	34.4149	-119.841	host-associated	feces	SVCE01000019.1	Low-quality	Genome-fragment	4.31	AAI-based (medium-confidence)	0	1
GTDB_GCF_008107635.1_genomic.phages_lytic			host-associated	animal feces	NZ_SDGZ01000029.1	Low-quality	Genome-fragment	4.2	HMM-based (lower-bound)	20.78	1
GTDB_GCF_014652715.1_genomic.phages_lysogenic_sequence#3			NA	none	NZ_BMZI01000008.1	High-quality	High-quality	100	AAI-based (high-confidence)	0	1
SPIRE_specI_v4_01080.phages_lysogenic			groundwater, salinity, aquatic, subsurface, fresh water, low salinity, terrestrial	NA	1955623.SAMN12221363.VMSW01000002	Low-quality	Genome-fragment	36.74	HMM-based (lower-bound)	0	1
SPIRE_spire_mag_00880542.phages_lytic_sequence#91	50.08	18.57	aquatic, anthropogenic	NA	k141_1043393	Not-determined	Genome-fragment			0	1
SPIRE_specI_v4_40455.phages_lytic_sequence#2			animal host, host-associated, mammalian host, digestive tract, intestine	NA	286138.SAMEA8805497.CAJUFA010000041	Medium-quality	Genome-fragment	61.01	AAI-based (high-confidence)	0	1
GTDB_GCA_002294045.1_genomic.phages_lysogenic			check NCBI isolation source	metal	DBEP01000107.1	Medium-quality	Genome-fragment	70.29	AAI-based (high-confidence)	21.74	1
GTDB_GCA_007695225.1_genomic.phages_lysogenic	51.4505	-121.388	aquatic	alkaline salt lake	REED01000111.1	Not-determined	Genome-fragment			0	1
SPIRE_spire_mag_01228642.phages_lytic_sequence#3	37.09	-95.71	host-associated, age group, infant, animal host, mammalian host, intestine, digestive tract, human host	NA	k111_33922	Medium-quality	Genome-fragment	63.31	AAI-based (high-confidence)	0	1
SPIRE_spire_mag_01277004.phages_lytic_sequence#13			aquatic, contaminated, groundwater	NA	k141_100498	Low-quality	Genome-fragment	9.65	AAI-based (medium-confidence)	0	1
GTDB_GCF_002135415.1_genomic.phages_lysogenic_sequence#2	50.1527	13.7923	aquatic	creek water	NZ_NEGJ01000004.1	High-quality	High-quality	99.35	AAI-based (medium-confidence)	0	1
SPIRE_spire_mag_01584765.phages_lytic	36.5263	25.4867	aquatic, marine	NA	k141_9907	Not-determined	Genome-fragment			0	1
SPIRE_specI_v4_38845.phages_lytic_sequence#2			marine, aquatic	NA	2026779.SAMN07619720.PAPJ01000003	Low-quality	Genome-fragment	8.71	AAI-based (medium-confidence)	0	1.01
GTDB_GCF_000472425.1_genomic.phages_lysogenic_sequence#4	9.1663	79.8248	NA	none	NZ_AXAI01000002.1	High-quality	High-quality	100	AAI-based (high-confidence)	0	1.01
GTDB_GCF_014648255.1_genomic.phages_lysogenic			NA	none	NZ_BMQT01000005.1	Not-determined	Genome-fragment			0	1
SPIRE_spire_mag_01825115.phages_lytic_sequence#69			terrestrial, soil	NA	k141_3522317	Low-quality	Genome-fragment	8.08	HMM-based (lower-bound)	0	1
SPIRE_spire_mag_00842974.phages_lytic_sequence#2	1.3	103.89	wastewater, aquatic, built environment, anthropogenic, terrestrial	NA	k141_2643230	Low-quality	Genome-fragment	34.34	AAI-based (medium-confidence)	0	1
GTDB_GCA_015654795.1_genomic.phages_lytic	48.6645	14.7093	check NCBI isolation source	decomposing wood from intermixed hardwood and conifers	JAATGF010000079.1	Not-determined	Genome-fragment			0	1
GTDB_GCF_900104185.1_genomic.phages_lysogenic			NA	none	NZ_FNIZ01000009.1	Low-quality	Genome-fragment	3.22	AAI-based (medium-confidence)	0	1
SPIRE_spire_mag_01776936.phages_lysogenic	57.3057	20.0766	pelagic, aquatic, medium salinity, brackish water, temperature, marine, low temperature, salinity	NA	k141_310463_fragment_2	Low-quality	Genome-fragment	7.42	HMM-based (lower-bound)	0	1
GTDB_GCA_903851535.1_genomic.phages_lytic_sequence#2			aquatic	lake water	CAINOO010000045.1	Low-quality	Genome-fragment	11.19	HMM-based (lower-bound)	0	1
GTDB_GCF_900105675.1_genomic.phages_lysogenic_sequence#5			NA	none	NZ_LT629786.1	Medium-quality	Genome-fragment	81.34	AAI-based (medium-confidence)	0	1
GTDB_GCA_016934645.1_genomic.phages_lysogenic	34.9956	-98.689	fresh water, aquatic	Freshwater Sediment	JAFGSL010000119.1	Medium-quality	Genome-fragment	62.22	AAI-based (medium-confidence)	0	1
SPIRE_specI_v4_14791.phages_lysogenic_sequence#5			NA	NA	562.SAMN04563602.CP017061	High-quality	High-quality	93.17	AAI-based (high-confidence)	13.17	1
SPIRE_spire_mag_02755227.phages_lytic_sequence#4	61.21	25.11	lentic, acidic, low salinity, fresh water, aquatic, ph, salinity, lacustrine	NA	k141_249457	Low-quality	Genome-fragment	9.69	AAI-based (medium-confidence)	0	1
GTDB_GCF_013911085.1_genomic.phages_lysogenic_sequence#2	39.23	-121.1	fresh water, aquatic	fresh water	NZ_JACERN010000033.1	High-quality	High-quality	92.04	AAI-based (medium-confidence)	18.68	1
GTDB_GCF_003952505.1_genomic.phages_lysogenic_sequence#3	11.3953	38.2456	host-associated	root nodule	NZ_CP034450.1	Medium-quality	Genome-fragment	77.44	AAI-based (medium-confidence)	0	1
SPIRE_spire_mag_01825057.phages_lytic_sequence#8			terrestrial, soil	NA	k141_1159813	Low-quality	Genome-fragment	2.43	AAI-based (medium-confidence)	0	1
SPIRE_spire_mag_02189309.phages_lysogenic	22.8152	108.328	host-associated, animal host, mammalian host, digestive tract, intestine	NA	k141_814307	Not-determined	Genome-fragment			0	1
GTDB_GCA_903844415.1_genomic.phages_lytic			aquatic	lake water	CAIMTR010000020.1	Low-quality	Genome-fragment	9.22	HMM-based (lower-bound)	0	1
SPIRE_spire_mag_02217623.phages_lytic_sequence#12			host-associated, animal host, mammalian host, digestive tract, intestine	NA	k141_27545	Low-quality	Genome-fragment	5.9	AAI-based (medium-confidence)	0	1
GTDB_GCA_015654965.1_genomic.phages_lysogenic	48.6645	14.7093	check NCBI isolation source	decomposing wood from intermixed hardwood and conifers	JAATGD010000146.1	Medium-quality	Genome-fragment	61.38	AAI-based (high-confidence)	0	1
GTDB_GCF_017313265.1_genomic.phages_lysogenic			terrestrial	soil	NZ_JAFLQZ010000018.1	Low-quality	Genome-fragment	3.14	AAI-based (high-confidence)	0	1
GTDB_GCF_002632725.1_genomic.phages_lysogenic_sequence#18			NA	none	NZ_NJAI01000006.1	Low-quality	Genome-fragment	9.4	AAI-based (medium-confidence)	0	1
SPIRE_spire_mag_00536112.phages_lytic_sequence#19	32.03	118.83	rumen, host-associated, animal host, digestive tract	NA	k141_144616	Not-determined	Genome-fragment			0	1
GTDB_GCF_003470665.1_genomic.phages_lysogenic			host-associated	feces	NZ_QRJZ01000003.1	Medium-quality	Genome-fragment	89.38	AAI-based (high-confidence)	0	1
SPIRE_spire_mag_02771019.phages_lytic_sequence#3			host-associated, animal host, mammalian host, intestine, digestive tract, human host	NA	k141_30125	Low-quality	Genome-fragment	18.45	AAI-based (medium-confidence)	0	1
SPIRE_spire_mag_00527975.phages_lytic_sequence#30			rumen, host-associated, animal host, digestive tract	NA	k141_1897909	Low-quality	Genome-fragment	20.87	HMM-based (lower-bound)	0	1
NCBI_GCF_900454435.1_55147_F01_genomic.phages_lysogenic_sequence#2			NA	none	NZ_UGRT01000003.1	Low-quality	Genome-fragment	26.05	AAI-based (medium-confidence)	0	1
SPIRE_specI_v4_00975.phages_lysogenic			mine, anthropogenic, ph, acidic	NA	243159.SAMN02603974.CP001219	Medium-quality	Genome-fragment	87.96	HMM-based (lower-bound)	0	1.03
NCBI_GCF_026420865.1_ASM2642086v1_genomic.phages_lysogenic_sequence#3			NA	NA	NZ_JAPCWC010000018.1	Medium-quality	Genome-fragment	68.74	AAI-based (medium-confidence)	0	1
SPIRE_spire_mag_01842582.phages_lytic_sequence#5			wetland, sediment, aquatic, brackish water, littoral, terrestrial	NA	k141_1168094	Low-quality	Genome-fragment	10.05	HMM-based (lower-bound)	0	1
SPIRE_spire_mag_02220691.phages_lysogenic_sequence#2			host-associated, animal host, digestive tract, mammalian host	NA	k141_466362_fragment_5	Low-quality	Genome-fragment	15.8	AAI-based (medium-confidence)	0	1
GTDB_GCA_015487435.1_genomic.phages_lysogenic_sequence#2	-34.8579	179.052	marine	deep-sea hydrothermal deposit	WFPU01000077.1	Not-determined	Genome-fragment			0	1
GTDB_GCA_018817025.1_genomic.phages_lytic	57.264	16.3936	check NCBI isolation source	Aspo HRL	JAHIUU010000019.1	Low-quality	Genome-fragment	9.56	AAI-based (medium-confidence)	0	1
SPIRE_spire_mag_02370522.phages_lytic_sequence#3			host-associated, animal host, mammalian host, digestive tract, intestine	NA	k141_80284	Low-quality	Genome-fragment	13.4	AAI-based (high-confidence)	0	1
SPIRE_spire_mag_00096515.phages_lytic	51.1699	-116.158	acidic, aquatic, soil, hot spring, medium temperature, ph, temperature, terrestrial, spring, lotic	NA	k141_1444707	Not-determined	Genome-fragment			0	1
SPIRE_spire_mag_01168980.phages_lytic_sequence#3	52.32	-121.92	soil, very low temperature, forest, temperature, terrestrial	NA	k119_235843	Low-quality	Genome-fragment	8.14	AAI-based (medium-confidence)	17.18	1
SPIRE_spire_mag_02183572.phages_lytic	21.9162	95.956	host-associated, animal host, mammalian host, digestive tract, intestine	NA	k141_472239	Not-determined	Genome-fragment			0	1.01
SPIRE_spire_mag_01791127.phages_lytic_sequence#10	46.372	-119.272	groundwater, low salinity, sediment, fresh water, aquatic, benthic, stream bed, lotic, salinity, stream	NA	k141_794167	Low-quality	Genome-fragment	8.1	AAI-based (high-confidence)	0	1
SPIRE_spire_mag_02213391.phages_lytic_sequence#2			aquatic, marine, sea floor	NA	k141_140595	Low-quality	Genome-fragment	2.93	HMM-based (lower-bound)	0	1
SPIRE_spire_mag_00784539.phages_lytic_sequence#3	57.4344	16.66	groundwater, low salinity, fresh water, aquatic, subsurface, terrestrial, salinity	NA	k141_309868	Medium-quality	Genome-fragment	82.56	AAI-based (high-confidence)	0	1
NCBI_GCF_013386885.1_ASM1338688v1_genomic.phages_lysogenic_sequence#4			host-associated	Symptomatic mushroom tissue	NZ_JACAQV010000013.1	Low-quality	Genome-fragment	9.39	HMM-based (lower-bound)	0	1
SPIRE_spire_mag_00205987.phages_lytic			NA	NA	k113_1199	Low-quality	Genome-fragment	4.93	AAI-based (medium-confidence)	0	1
SPIRE_spire_mag_02009087.phages_lytic			host-associated, animal host, mammalian host, intestine, digestive tract, human host	NA	k141_48994	Low-quality	Genome-fragment	22.41	AAI-based (high-confidence)	0	1
SPIRE_spire_mag_00534230.phages_lytic			rumen, host-associated, animal host, digestive tract	NA	k141_2048364	Low-quality	Genome-fragment	14.96	AAI-based (high-confidence)	0	1
SPIRE_spire_mag_02924456.phages_lysogenic			host-associated, animal host, mammalian host, intestine, digestive tract, human host	NA	k141_116962	Low-quality	Genome-fragment	4.23	HMM-based (lower-bound)	0	1
SPIRE_spire_mag_01993337.phages_lytic_sequence#9	23.06	113.4	host-associated, animal host, digestive tract, intestine	NA	k119_102474	Low-quality	Genome-fragment	15.56	AAI-based (medium-confidence)	0	1
SPIRE_spire_mag_00864945.phages_lytic	-2.4667	121.283	lentic, low salinity, fresh water, aquatic, salinity, lacustrine	NA	k141_815583	Low-quality	Genome-fragment	2.16	HMM-based (lower-bound)	0	1
SPIRE_specI_v4_40098.phages_lytic_sequence#3			animal host, adult, host-associated, mammalian host, age group, human host, digestive tract, intestine	NA	2301481.SAMEA8805425.CAJUBM010000048	Low-quality	Genome-fragment	32.5	AAI-based (high-confidence)	0	1
GTDB_GCF_900105355.1_genomic.phages_lysogenic_sequence#7			NA	none	NZ_FNSC01000001.1	High-quality	High-quality	96.98	AAI-based (medium-confidence)	20.68	1
GTDB_GCF_002093665.1_genomic.phages_lysogenic_sequence#2	48.72	8.46	terrestrial	peat bog soil	NZ_MRWE01000022.1	Low-quality	Genome-fragment	11.81	HMM-based (lower-bound)	0	1
SPIRE_spire_mag_01762236.phages_lysogenic			host-associated, animal host, digestive tract, intestine	NA	k141_2052913_fragment_1	Medium-quality	Genome-fragment	87.6	AAI-based (medium-confidence)	17.01	1
SPIRE_spire_mag_02484667.phages_lytic_sequence#2			fresh water, aquatic, lacustrine	NA	k141_209965	Low-quality	Genome-fragment	17.78	AAI-based (medium-confidence)	0	1
SPIRE_spire_mag_00081245.phages_lysogenic	38.9206	-106.949	terrestrial, soil	NA	k141_1463965	Low-quality	Genome-fragment	23.65	AAI-based (medium-confidence)	0	1
SPIRE_spire_mag_01842271.phages_lytic_sequence#2			wetland, sediment, aquatic, brackish water, littoral, terrestrial	NA	k141_1782219	Low-quality	Genome-fragment	41.22	AAI-based (medium-confidence)	0	1
SPIRE_spire_mag_00316959.phages_lytic_sequence#3			estuary, aquatic, brackish water, marine	NA	k141_1252692	Low-quality	Genome-fragment	9.65	AAI-based (high-confidence)	0	1
SPIRE_spire_mag_01763183.phages_lytic_sequence#14			host-associated, animal host, digestive tract, intestine	NA	k141_1857373	Low-quality	Genome-fragment	3.08	HMM-based (lower-bound)	0	1
GTDB_GCF_012641465.1_genomic.phages_lysogenic			marine, aquatic	seawater	NZ_JABAIK010000028.1	Complete	High-quality	100	DTR (high-confidence)	0	1
SPIRE_spire_mag_00142937.phages_lytic_sequence#2			anthropogenic, sludge	NA	k141_341749	Low-quality	Genome-fragment	41.34	AAI-based (medium-confidence)	0	1
GTDB_GCA_010027395.1_genomic.phages_lytic_sequence#3			aquatic	water samples from lakes and estuaries along the Chattahoochee River collected between June/2010 and December/2014	RGVD01000334.1	Low-quality	Genome-fragment	1.2	HMM-based (lower-bound)	0	1
SPIRE_spire_mag_00524653.phages_lytic_sequence#6			anthropogenic, wastewater	NA	k141_2301928	Low-quality	Genome-fragment	3.5	HMM-based (lower-bound)	0	1
SPIRE_spire_mag_02373706.phages_lytic_sequence#12			host-associated, animal host, digestive tract, intestine	NA	k141_168367	Low-quality	Genome-fragment	11.14	AAI-based (high-confidence)	0	1
SPIRE_spire_mag_01823210.phages_lytic			terrestrial, contaminated, soil	NA	k141_400073	Low-quality	Genome-fragment	3.66	HMM-based (lower-bound)	0	1
SPIRE_spire_mag_01791187.phages_lysogenic	46.372	-119.272	groundwater, low salinity, sediment, fresh water, aquatic, benthic, stream bed, lotic, salinity, stream	NA	k141_423442_fragment_1	Low-quality	Genome-fragment	20.34	AAI-based (medium-confidence)	0	1
GTDB_GCF_004346195.1_genomic.phages_lysogenic_sequence#2			NA	none	NZ_SMAK01000002.1	Low-quality	Genome-fragment	35.37	AAI-based (medium-confidence)	20.21	1
GTDB_GCA_019237175.1_genomic.phages_lytic_sequence#4	-19.2822	-43.5936	terrestrial	Shallow soil patches nearby Vellozia epidendroides specimens	JAFAHP010000013.1	Low-quality	Genome-fragment	3.42	HMM-based (lower-bound)	0	1
SPIRE_specI_v4_17882.phages_lysogenic			pelagic, marine, aquatic	NA	313596.SAMN02603916.CP001712	Medium-quality	Genome-fragment	65.03	AAI-based (medium-confidence)	0	1
GTDB_GCF_001544835.2_genomic.phages_lytic			terrestrial	soil	NZ_FCNX02000029.1	Complete	High-quality	100	DTR (high-confidence)	0	1
GTDB_GCA_900321335.1_genomic.phages_lytic_sequence#6			NA	none	ONVR01000081.1	Low-quality	Genome-fragment	5.25	AAI-based (high-confidence)	0	1
NCBI_GCF_019456655.1_ASM1945665v1_genomic.phages_lysogenic_sequence#2			NA	none	NZ_CP080332.1	Not-determined	Genome-fragment			0	1.01
NCBI_GCF_019753795.1_ASM1975379v1_genomic.phages_lysogenic			NA	none	NZ_JAIKTU010000011.1	High-quality	High-quality	99.87	AAI-based (high-confidence)	9.09	1
SPIRE_spire_mag_01072612.phages_lytic_sequence#3	-34.51	-56.22	fresh water, aquatic, built environment, littoral, anthropogenic, terrestrial	NA	k141_171626	Low-quality	Genome-fragment	2.21	HMM-based (lower-bound)	0	1
SPIRE_spire_mag_02424671.phages_lysogenic_sequence#2			host-associated, animal host, mammalian host, digestive tract, intestine	NA	k141_272146	Not-determined	Genome-fragment			0	1
GTDB_GCA_013214905.1_genomic.phages_lytic_sequence#4	22.75	-158	marine, aquatic	ocean water from marine abyssalpelagic zone	JABSRV010000276.1	Low-quality	Genome-fragment	7.28	AAI-based (medium-confidence)	0	1
SPIRE_spire_mag_01586782.phages_lysogenic	37.83	-122.29	terrestrial, soil, anthropogenic	NA	k141_95284_fragment_1	Medium-quality	Genome-fragment	53.39	AAI-based (medium-confidence)	0	1
SPIRE_spire_mag_00221531.phages_lytic_sequence#33	54.8641	12.0301	host-associated, animal host, mammalian host, digestive tract, intestine	NA	k115_132979	Low-quality	Genome-fragment	5.97	HMM-based (lower-bound)	0	1
SPIRE_spire_mag_01778674.phages_lytic_sequence#7	38.9225	-106.954	groundwater, fresh water, aquatic, soil, subsurface, terrestrial	NA	k141_532696	Not-determined	Genome-fragment			0	1
SPIRE_spire_mag_01112296.phages_lytic_sequence#19	44.5072	-110.356	lentic, low salinity, sediment, fresh water, aquatic, salinity, lacustrine	NA	k141_4030558	Low-quality	Genome-fragment	2.15	HMM-based (lower-bound)	0	1
SPIRE_spire_mag_00784165.phages_lytic_sequence#2	57.4344	16.66	groundwater, low salinity, fresh water, aquatic, subsurface, terrestrial, salinity	NA	k141_1783366	Low-quality	Genome-fragment	18.97	AAI-based (medium-confidence)	0	1
GTDB_GCA_015494165.1_genomic.phages_lytic	-34.8611	179.058	marine	deep-sea hydrothermal deposit	WGBS01000171.1	Low-quality	Genome-fragment	32.12	AAI-based (medium-confidence)	0	1
SPIRE_specI_v4_32119.phages_lytic			animal host, host-associated, mammalian host, human host, digestive tract, intestine	NA	1403937.SAMN02316559.AZMH01000042	Medium-quality	Genome-fragment	57.7	AAI-based (high-confidence)	0	1
GTDB_GCA_017477695.1_genomic.phages_lytic			host-associated	ruminant gastrointestinal tract	JAFUUR010000202.1	Low-quality	Genome-fragment	19.51	AAI-based (medium-confidence)	0	1
GTDB_GCF_018476885.1_genomic.phages_lysogenic			fresh water, aquatic	freshwater ditch	NZ_JAHCVJ010000010.1	Not-determined	Genome-fragment			0	1
SPIRE_spire_mag_01553715.phages_lytic	42.7632	12.2515	host-associated, adult, age group, animal host, mammalian host, intestine, digestive tract, human host	NA	k141_338499	Low-quality	Genome-fragment	34.3	AAI-based (high-confidence)	0	1
GTDB_GCA_013332965.2_genomic.phages_lytic			host-associated	tongue scraping	JABCPR020000004.1	Low-quality	Genome-fragment	18.01	AAI-based (medium-confidence)	0	1
SPIRE_spire_mag_01126593.phages_lysogenic	-17.7134	178.065	host-associated, animal host, mammalian host, intestine, digestive tract, human host	NA	k119_14955	High-quality	High-quality	98.32	AAI-based (high-confidence)	0	1
SPIRE_spire_mag_02518048.phages_lysogenic_sequence#4			host-associated, animal host, digestive tract, intestine	NA	k141_50851_fragment_2	Medium-quality	Genome-fragment	67.47	AAI-based (high-confidence)	0	1
GTDB_GCF_011305995.1_genomic.phages_lysogenic_sequence#2			NA	none	NZ_CP049910.1	Low-quality	Genome-fragment	21.76	HMM-based (lower-bound)	0	1
GTDB_GCF_008711325.1_genomic.phages_lytic_sequence#2			check NCBI isolation source	sediment	NZ_VXDB01000050.1	Low-quality	Genome-fragment	24.8	AAI-based (medium-confidence)	0	1
SPIRE_spire_mag_02585732.phages_lytic_sequence#7			host-associated, animal host, mammalian host, mouth, digestive tract, human host	NA	k141_1458	Medium-quality	Genome-fragment	54.04	AAI-based (high-confidence)	0	1
GTDB_GCA_013177795.1_genomic.phages_lysogenic	58.0602	82.8268	aquatic	2.8-km deep subsurface aquifer	JABLXY010000001.1	High-quality	High-quality	94.67	AAI-based (medium-confidence)	16.37	1
GTDB_GCF_900094575.1_genomic.phages_lytic_sequence#3			NA	none	NZ_FMAE01000065.1	Not-determined	Genome-fragment			0	1
SPIRE_spire_mag_00038091.phages_lysogenic_sequence#3	38.9383	-110.134	groundwater, fresh water, aquatic, subsurface, terrestrial	NA	k141_198437_fragment_1	Low-quality	Genome-fragment	8.03	HMM-based (lower-bound)	0	1
GTDB_GCA_900766005.1_genomic.phages_lytic			host-associated	human stool	CAAFTU010000079.1	Medium-quality	Genome-fragment	62.87	AAI-based (high-confidence)	0	1
SPIRE_spire_mag_02370012.phages_lytic			host-associated, animal host, aquatic, marine	NA	k141_91225	Low-quality	Genome-fragment	6.34	HMM-based (lower-bound)	0	1
SPIRE_spire_mag_02697311.phages_lytic_sequence#2	51.3827	30.0434	host-associated, animal host, digestive tract, intestine	NA	k119_6276	Low-quality	Genome-fragment	5.96	AAI-based (high-confidence)	0	1
SPIRE_spire_mag_02446076.phages_lytic_sequence#2			host-associated, saliva, animal host, mammalian host, mouth, digestive tract, human host	NA	k141_304847	Low-quality	Genome-fragment	0.94	HMM-based (lower-bound)	43.72	1
SPIRE_spire_mag_00724510.phages_lytic_sequence#25	-68.4725	78.188	lentic, saline water, aquatic, high salinity, salinity	NA	k141_73581	Low-quality	Genome-fragment	1.69	AAI-based (medium-confidence)	0	1
GTDB_GCA_007117135.1_genomic.phages_lytic_sequence#8	52.11	79.17	aquatic	hypersaline soda lake brine	SKHB01000129.1	Low-quality	Genome-fragment	9.08	AAI-based (medium-confidence)	0	1
SPIRE_spire_mag_02350606.phages_lytic			host-associated, animal host, mammalian host, digestive tract, intestine	NA	k141_94570	Low-quality	Genome-fragment	0.99	AAI-based (medium-confidence)	0	1
GTDB_GCA_019136875.1_genomic.phages_lytic_sequence#4	1.3521	103.82	host-associated	anaerobic digester - thermal hydrolysis pre-treatment sludge	JAGVTH010000031.1	Low-quality	Genome-fragment	9.06	AAI-based (high-confidence)	0	1
NCBI_GCF_900458665.1_50305_H01_genomic.phages_lysogenic_sequence#3			NA	none	NZ_UHDU01000001.1	Low-quality	Genome-fragment	45.67	AAI-based (high-confidence)	11.81	1
SPIRE_spire_mag_01193470.phages_lytic			built environment, anthropogenic	NA	k141_50662	Low-quality	Genome-fragment	11.22	HMM-based (lower-bound)	0	1
GTDB_GCA_017409065.1_genomic.phages_lytic_sequence#13			host-associated	ruminant gastrointestinal tract	JAFQTK010000048.1	Low-quality	Genome-fragment	9.55	AAI-based (high-confidence)	0	1
GTDB_GCF_000463015.1_genomic.phages_lysogenic			NA	none	NC_022247.1	Medium-quality	Genome-fragment	71.47	HMM-based (lower-bound)	0	1
GTDB_GCF_003595525.1_genomic.phages_lysogenic_sequence#2			NA	none	NZ_CP022681.1	Medium-quality	Genome-fragment	72.48	AAI-based (high-confidence)	0	1.01
SPIRE_specI_v4_39911.phages_lysogenic_sequence#4			host-associated, animal host, intestine, digestive tract	NA	707003.SAMEA8805719.CAJUKT010000022	Low-quality	Genome-fragment	9.35	AAI-based (high-confidence)	18.46	1
SPIRE_spire_mag_02378512.phages_lytic_sequence#2			terrestrial, soil, permafrost	NA	k141_759409	Low-quality	Genome-fragment	4.39	HMM-based (lower-bound)	0	1
GTDB_GCA_004322395.1_genomic.phages_lytic	35.9411	-84.3363	fresh water, aquatic	groundwater	SCTW01000157.1	Low-quality	Genome-fragment	3.95	AAI-based (medium-confidence)	0	1.01
GTDB_GCA_016929495.1_genomic.phages_lytic_sequence#12	34.9956	-98.689	fresh water, aquatic	Freshwater Sediment	JAFGIS010000663.1	Not-determined	Genome-fragment			0	1
GTDB_GCF_000308715.1_genomic.phages_lysogenic			NA	none	NZ_BAGH01000401.1	Low-quality	Genome-fragment	30.15	AAI-based (high-confidence)	0	1.02
SPIRE_spire_mag_02483950.phages_lysogenic			fresh water, aquatic, lacustrine	NA	k141_217747_fragment_6	Low-quality	Genome-fragment	27.18	AAI-based (medium-confidence)	0	1
SPIRE_spire_mag_00487317.phages_lysogenic_sequence#2	35.6667	-78.5097	plant host, host-associated, soil, terrestrial, rhizosphere	NA	k141_114211_fragment_1	Low-quality	Genome-fragment	7.76	HMM-based (lower-bound)	0	1
SPIRE_spire_mag_01870123.phages_lysogenic			rumen, host-associated, animal host, digestive tract	NA	k141_164937	High-quality	High-quality	100	HMM-based (lower-bound)	0	1
SPIRE_specI_v4_13194.phages_lysogenic			animal host, mouth, host-associated, mammalian host, human host, digestive tract, saliva	NA	2490950.SAMN10465595.RQVD01000001	High-quality	High-quality	92.92	AAI-based (medium-confidence)	36.44	1
SPIRE_spire_mag_01677178.phages_lytic_sequence#10	40.7	-105	wastewater, aquatic, agriculture, food, anthropogenic, dairy product	NA	k141_252733	Low-quality	Genome-fragment	5.17	AAI-based (high-confidence)	0	1
GTDB_GCF_000420085.1_genomic.phages_lysogenic_sequence#2			NA	none	NZ_ATUG01000002.1	Medium-quality	Genome-fragment	88.92	AAI-based (medium-confidence)	0	1
SPIRE_spire_mag_02221224.phages_lytic_sequence#6			host-associated, animal host, digestive tract, mammalian host	NA	k141_980507	Low-quality	Genome-fragment	1.16	HMM-based (lower-bound)	0	1
GTDB_GCF_002743375.1_genomic.phages_lysogenic			check NCBI isolation source	Base of shrub near apt.; Ala Wai St.	NZ_PDZC01000001.1	High-quality	High-quality	97.99	AAI-based (medium-confidence)	7.58	1
GTDB_GCA_902566925.1_genomic.phages_lytic_sequence#2			marine, aquatic	marine water	CACFKO010000035.1	Low-quality	Genome-fragment	1.88	AAI-based (medium-confidence)	13.95	1
GTDB_GCF_000278115.1_genomic.phages_lysogenic_sequence#3			NA	none	NZ_JH725124.1	Low-quality	Genome-fragment	14.54	HMM-based (lower-bound)	41.55	1
SPIRE_spire_mag_02101484.phages_lytic_sequence#10			estuary, aquatic, brackish water	NA	k141_378833	Low-quality	Genome-fragment	12.17	HMM-based (lower-bound)	0	1
GTDB_GCA_900760095.1_genomic.phages_lytic_sequence#2			host-associated	human stool	CAAFAR010000256.1	Low-quality	Genome-fragment	14.92	AAI-based (high-confidence)	0	1
GTDB_GCA_019114305.1_genomic.phages_lysogenic			NA	none	DXFU01000003.1	Low-quality	Genome-fragment	11.43	AAI-based (medium-confidence)	0	1
GTDB_GCF_000222605.1_genomic.phages_lysogenic_sequence#4			NA	none	NZ_AFWF01000166.1	Low-quality	Genome-fragment	12.52	HMM-based (lower-bound)	12.55	1
GTDB_GCA_017549085.1_genomic.phages_lytic_sequence#6			host-associated	ruminant gastrointestinal tract	JAFYVO010000306.1	Low-quality	Genome-fragment	1.69	HMM-based (lower-bound)	0	1
SPIRE_spire_mag_01125700.phages_lytic_sequence#3	19.95	110.58	wetland, lentic, aquatic, soil, terrestrial	NA	k141_739404	Low-quality	Genome-fragment	3.42	AAI-based (high-confidence)	0	1
SPIRE_specI_v4_21484.phages_lysogenic_sequence#3			host-associated, animal host, mammalian host, digestive tract	NA	2485925.SAMN16343658.JAFSJE010000052	Low-quality	Genome-fragment	18.9	AAI-based (medium-confidence)	0	1
SPIRE_spire_mag_01950954.phages_lytic_sequence#4	52.2	0.12	hospital, wastewater, aquatic, sewage, built environment, anthropogenic, terrestrial	NA	k119_150157	Low-quality	Genome-fragment	12.92	HMM-based (lower-bound)	0	1
SPIRE_spire_mag_01823718.phages_lytic_sequence#8			terrestrial, forest, soil	NA	k141_1270019	Low-quality	Genome-fragment	17.61	AAI-based (medium-confidence)	0	1
SPIRE_spire_mag_00592777.phages_lysogenic	-34.1273	150.739	host-associated, animal host, mammalian host, digestive tract, intestine	NA	k141_269	Not-determined	Genome-fragment			0	1
GTDB_GCA_002422125.1_genomic.phages_lytic_sequence#8			anthropogenic, aquatic	waste water	DITF01000196.1	Low-quality	Genome-fragment	21.18	AAI-based (medium-confidence)	0	1
SPIRE_spire_mag_02073655.phages_lytic_sequence#2	48.8464	14.4876	lentic, low salinity, fresh water, aquatic, very low temperature, temperature, terrestrial, salinity	NA	k141_581619	Low-quality	Genome-fragment	12.88	AAI-based (medium-confidence)	0	1
SPIRE_spire_mag_00143230.phages_lytic_sequence#2			anthropogenic, sludge	NA	k141_136273	Low-quality	Genome-fragment	16.27	AAI-based (high-confidence)	0	1
SPIRE_spire_mag_01085862.phages_lysogenic	22	114	wastewater, aquatic, built environment, anthropogenic, terrestrial	NA	k141_41190_fragment_1	Low-quality	Genome-fragment	30.22	AAI-based (medium-confidence)	0	1
SPIRE_spire_mag_01970069.phages_lysogenic_sequence#2	47.1149	-88.5476	wetland, low salinity, fresh water, aquatic, soil, terrestrial, salinity	NA	k141_267377	Low-quality	Genome-fragment	15.96	HMM-based (lower-bound)	0	1
SPIRE_spire_mag_01486794.phages_lysogenic	26.5059	-80.2517	terrestrial, soil, anthropogenic, wetland	NA	k141_1164_fragment_1	Low-quality	Genome-fragment	26.07	AAI-based (medium-confidence)	0	1
SPIRE_spire_mag_02176929.phages_lysogenic	22.8152	108.328	host-associated, rumen, animal host, mammalian host, digestive tract	NA	k141_322417_fragment_2	Low-quality	Genome-fragment	1.17	AAI-based (medium-confidence)	52.78	1
SPIRE_spire_mag_00241282.phages_lytic_sequence#11	46.2024	-123.941	aquatic, medium salinity, brackish water, estuary, marine, salinity	NA	k141_299021	Low-quality	Genome-fragment	5.64	AAI-based (high-confidence)	0	1
SPIRE_spire_mag_02556251.phages_lytic_sequence#23	68.3532	19.0477	terrestrial, aquatic, wetland, lentic	NA	k141_639520	Low-quality	Genome-fragment	11.58	HMM-based (lower-bound)	0	1
SPIRE_spire_mag_00933113.phages_lysogenic			anthropogenic, wastewater	NA	k141_146009_fragment_2	High-quality	High-quality	100	AAI-based (medium-confidence)	0	1
SPIRE_spire_mag_02088808.phages_lytic_sequence#7			lentic, sediment, very high salinity, aquatic, salinity	NA	k141_1799740	Low-quality	Genome-fragment	8.3	HMM-based (lower-bound)	0	1.01
SPIRE_spire_mag_01124973.phages_lytic_sequence#5			aquatic, marine, pelagic	NA	k141_77967	Low-quality	Genome-fragment	18.58	AAI-based (medium-confidence)	0	1
SPIRE_spire_mag_00729387.phages_lytic_sequence#5	-68.4725	78.188	lentic, saline water, aquatic, high salinity, salinity	NA	k141_535987	Low-quality	Genome-fragment	23.85	AAI-based (high-confidence)	0	1
GTDB_GCF_014502795.1_genomic.phages_lytic_sequence#7			terrestrial	garden soil	NZ_JACVHF010000049.1	Low-quality	Genome-fragment	14.19	AAI-based (medium-confidence)	0	1
SPIRE_spire_mag_01099670.phages_lytic_sequence#4	35.8443	-83.9607	plant host, host-associated, soil, forest, terrestrial, rhizosphere	NA	k141_1584206	Low-quality	Genome-fragment	6.91	AAI-based (high-confidence)	0	1
GTDB_GCA_017534425.1_genomic.phages_lytic			host-associated	ruminant gastrointestinal tract	JAFXWB010000002.1	High-quality	High-quality	100	AAI-based (medium-confidence)	0	1
SPIRE_spire_mag_01843929.phages_lytic			aquatic, marine	NA	k141_1036758	Low-quality	Genome-fragment	5.14	AAI-based (high-confidence)	0	1
SPIRE_spire_mag_02074124.phages_lytic_sequence#6	48.8464	14.4876	lentic, low salinity, fresh water, aquatic, very low temperature, temperature, terrestrial, salinity	NA	k141_4471782	Low-quality	Genome-fragment	10.97	AAI-based (medium-confidence)	0	1
SPIRE_spire_mag_00528856.phages_lytic_sequence#56			rumen, host-associated, animal host, digestive tract	NA	k141_2802981	Low-quality	Genome-fragment	1.37	AAI-based (medium-confidence)	0	1
SPIRE_spire_mag_00031790.phages_lytic			aquatic, marine, pelagic	NA	k119_452670	Not-determined	Genome-fragment			0	1
SPIRE_spire_mag_02183811.phages_lytic	-6.37	34.89	host-associated, adult, age group, animal host, mammalian host, intestine, digestive tract, human host	NA	k141_131716	Low-quality	Genome-fragment	2.29	HMM-based (lower-bound)	0	1
SPIRE_specI_v4_03428.phages_lytic_sequence#2			fresh water, aquatic, lacustrine	NA	2562705.SAMN16655404.JAEMSF010000161	Low-quality	Genome-fragment	11.53	AAI-based (high-confidence)	0	1.01
SPIRE_specI_v4_05536.phages_lysogenic_sequence#2			hospital, anthropogenic, built environment	NA	428991.SAMN06174115.MSQB01000018	Low-quality	Genome-fragment	7.12	HMM-based (lower-bound)	0	1
SPIRE_spire_mag_02419501.phages_lysogenic			host-associated, saliva, animal host, mammalian host, mouth, digestive tract, human host	NA	k141_600442_fragment_1	High-quality	High-quality	99.03	AAI-based (high-confidence)	0	1
GTDB_GCF_001424065.1_genomic.phages_lysogenic_sequence#2	47.4817	8.21755	host-associated	leaf	NZ_LMQE01000012.1	Low-quality	Genome-fragment	27.66	HMM-based (lower-bound)	0	1.01
GTDB_GCF_001936625.1_genomic.phages_lysogenic_sequence#7	30.19	108.58	check NCBI isolation source	cave	NZ_MSDU01000028.1	Medium-quality	Genome-fragment	77.11	AAI-based (medium-confidence)	0	1
GTDB_GCA_012517375.1_genomic.phages_lytic_sequence#2			anthropogenic	anaerobic digestion of organic wastes under variable temperature conditions and feedstocks	JAAYVC010000019.1	Low-quality	Genome-fragment	8.01	HMM-based (lower-bound)	0	1
SPIRE_spire_mag_00005170.phages_lytic_sequence#2	40.7061	-73.997	host-associated, animal host, mammalian host, digestive tract, intestine	NA	k103_256	Low-quality	Genome-fragment	15.72	AAI-based (medium-confidence)	0	1
SPIRE_spire_mag_01124896.phages_lytic_sequence#39			aquatic, marine, pelagic	NA	k141_158180	Low-quality	Genome-fragment	4.03	AAI-based (medium-confidence)	0	1
SPIRE_spire_mag_02528168.phages_lytic_sequence#7	22.8152	108.328	host-associated, animal host, mammalian host, digestive tract, intestine	NA	k141_259013	Low-quality	Genome-fragment	9.48	AAI-based (high-confidence)	0	1
SPIRE_spire_mag_00078925.phages_lytic_sequence#2	37.51	-5.81	soil, agriculture, alkaline, ph, anthropogenic, terrestrial	NA	k141_1083048	Low-quality	Genome-fragment	5.18	HMM-based (lower-bound)	0	1
SPIRE_spire_mag_01681072.phages_lytic_sequence#5	68.3534	19.0466	wetland, lentic, acidic, aquatic, soil, very low temperature, ph, temperature, terrestrial, permafrost	NA	k141_344571	Low-quality	Genome-fragment	0.92	HMM-based (lower-bound)	0	1
SPIRE_spire_mag_02015612.phages_lytic_sequence#13			aquatic, marine, pelagic	NA	k141_738639	Low-quality	Genome-fragment	2.84	HMM-based (lower-bound)	0	1
SPIRE_spire_mag_02374108.phages_lysogenic			host-associated, animal host, mammalian host, digestive tract, intestine	NA	k141_155929	Low-quality	Genome-fragment	27.95	AAI-based (medium-confidence)	0	1
SPIRE_specI_v4_08014.phages_lysogenic			animal host, host-associated, mammalian host, digestive tract, intestine	NA	2485925.SAMEA5278869.CAADVD010000016	Low-quality	Genome-fragment	2.84	AAI-based (medium-confidence)	0	1
SPIRE_specI_v4_41455.phages_lytic_sequence#2			lentic, salinity, ph, aquatic, fresh water, low salinity, neutral ph range, lacustrine	NA	86027.SAMEA6947297.CAIOUR010000144	Low-quality	Genome-fragment	1.89	HMM-based (lower-bound)	0	1.02
GTDB_GCA_000403255.2_genomic.phages_lysogenic_sequence#2			NA	none	KE159593.1	High-quality	High-quality	91.39	HMM-based (lower-bound)	0	1
SPIRE_spire_mag_01190587.phages_lytic			built environment, anthropogenic	NA	k141_27102	Low-quality	Genome-fragment	46.98	AAI-based (medium-confidence)	0	1
SPIRE_specI_v4_23129.phages_lysogenic_sequence#2			sludge, anthropogenic, built environment, aquatic, wastewater, terrestrial	NA	1909294.SAMN16426148.JADJVV010000029	Medium-quality	Genome-fragment	51.92	HMM-based (lower-bound)	0	1
SPIRE_spire_mag_02420660.phages_lytic			host-associated, animal host, mammalian host, digestive tract, intestine	NA	k141_750493	Low-quality	Genome-fragment	19.55	AAI-based (medium-confidence)	0	1
SPIRE_spire_mag_02803772.phages_lysogenic			host-associated, saliva, animal host, mammalian host, mouth, digestive tract, human host	NA	k141_161051_fragment_1	High-quality	High-quality	92.34	AAI-based (medium-confidence)	18.28	1
NCBI_GCF_022549675.1_ASM2254967v1_genomic.phages_lysogenic_sequence#2			check NCBI isolation source	sediment	NZ_JAKZGR010000019.1	Not-determined	Genome-fragment			0	1.03
SPIRE_spire_mag_00933398.phages_lytic			anthropogenic, wastewater	NA	k141_206258	Low-quality	Genome-fragment	11.07	HMM-based (lower-bound)	0	1
SPIRE_spire_mag_00910149.phages_lytic	54.9976	-6.6096	groundwater, contaminated, fresh water, aquatic, alkaline, subsurface, ph, temperature, terrestrial, low temperature	NA	k141_512466	Low-quality	Genome-fragment	6.22	AAI-based (medium-confidence)	0	1
GTDB_GCA_902783555.1_genomic.phages_lytic_sequence#2			host-associated	cattle rumen	CACZRB010000066.1	Low-quality	Genome-fragment	2.43	AAI-based (high-confidence)	0	1
SPIRE_spire_mag_01080858.phages_lysogenic			elderly, host-associated, age group, animal host, mammalian host, intestine, digestive tract, human host	NA	k141_132431_fragment_1	Not-determined	Genome-fragment			0	1
SPIRE_spire_mag_01781285.phages_lytic	38.8924	-106.911	groundwater, fresh water, aquatic, soil, subsurface, terrestrial	NA	k141_465078	Low-quality	Genome-fragment	2.24	AAI-based (high-confidence)	0	1
SPIRE_spire_mag_01973231.phages_lytic_sequence#10	47.5028	-93.4828	wetland, low salinity, fresh water, aquatic, soil, terrestrial, salinity	NA	k141_417651	Low-quality	Genome-fragment	4.22	HMM-based (lower-bound)	0	1
GTDB_GCA_003480725.1_genomic.phages_lysogenic			host-associated	feces	QUJQ01000001.1	High-quality	High-quality	98.98	AAI-based (high-confidence)	0	1
SPIRE_spire_mag_01114379.phages_lytic	57.7089	11.9746	wastewater, aquatic, sewage, temperature, anthropogenic, low temperature	NA	k141_7671	Low-quality	Genome-fragment	10.68	AAI-based (medium-confidence)	0	1
SPIRE_spire_mag_01484154.phages_lytic			host-associated, animal host, mammalian host, digestive tract, intestine	NA	k141_438950	Low-quality	Genome-fragment	17.65	AAI-based (medium-confidence)	0	1
SPIRE_spire_mag_02731271.phages_lytic			host-associated, saliva, animal host, mammalian host, mouth, digestive tract, human host	NA	k141_138778	Low-quality	Genome-fragment	49.29	AAI-based (high-confidence)	0	1
GTDB_GCF_001310775.1_genomic.phages_lysogenic			NA	none	NZ_BAZI01000257.1	Low-quality	Genome-fragment	8.74	AAI-based (medium-confidence)	0	1
GTDB_GCA_016714645.1_genomic.phages_lytic	55.4326	10.4589	anthropogenic	activated sludge from OdNE_18-Q3-R46-58	JADKCI010000011.1	Low-quality	Genome-fragment	3.96	HMM-based (lower-bound)	0	1
SPIRE_spire_mag_01678159.phages_lytic_sequence#2	68.3534	19.0467	wetland, lentic, acidic, aquatic, soil, ph, temperature, terrestrial, low temperature, permafrost	NA	k141_189684	Low-quality	Genome-fragment	3.63	HMM-based (lower-bound)	0	1
SPIRE_spire_mag_01214146.phages_lysogenic	39.9	116.41	host-associated, animal host, digestive tract, intestine	NA	k141_44556_fragment_1	Not-determined	Genome-fragment			0	1
NCBI_GCF_900113145.1_IMG-taxon_2675903058_annotated_assembly_genomic.phages_lytic			NA	none	NZ_FOOI01000029.1	Low-quality	Genome-fragment	33.31	HMM-based (lower-bound)	0	1
GTDB_GCA_017432445.1_genomic.phages_lytic_sequence#7			host-associated	ruminant gastrointestinal tract	JAFRJC010000132.1	Low-quality	Genome-fragment	30.75	AAI-based (medium-confidence)	0	1
SPIRE_spire_mag_01825083.phages_lytic_sequence#7			terrestrial, soil	NA	k141_3154423	Low-quality	Genome-fragment	19.55	AAI-based (medium-confidence)	0	1
GTDB_GCF_004358325.1_genomic.phages_lysogenic_sequence#3			NA	none	NZ_CP037940.1	Medium-quality	Genome-fragment	70.69	HMM-based (lower-bound)	30.67	1
GTDB_GCF_900200035.1_genomic.phages_lysogenic_sequence#5			check NCBI isolation source	Lille	NZ_FZTC01000029.1	Medium-quality	Genome-fragment	68.95	HMM-based (lower-bound)	15.8	1
GTDB_GCF_000740795.1_genomic.phages_lysogenic_sequence#2			check NCBI isolation source	an amoebic coculture	NZ_JGYG01000010.1	Medium-quality	Genome-fragment	72.64	AAI-based (high-confidence)	0	1
SPIRE_spire_mag_00688253.phages_lytic_sequence#2	58.82	17.63	pelagic, aquatic, medium salinity, brackish water, marine, salinity	NA	k141_23823	Low-quality	Genome-fragment	8.69	AAI-based (high-confidence)	0	1
GTDB_GCA_017477855.1_genomic.phages_lytic_sequence#3			host-associated	ruminant gastrointestinal tract	JAFUUN010000053.1	Low-quality	Genome-fragment	12.02	HMM-based (lower-bound)	0	1
SPIRE_spire_mag_02976508.phages_lytic	-34.929	138.601	host-associated, animal host, digestive tract, intestine	NA	k141_42401	Low-quality	Genome-fragment	13.06	AAI-based (high-confidence)	0	1
SPIRE_spire_mag_01201777.phages_lytic_sequence#7			built environment, anthropogenic	NA	k141_117692	Low-quality	Genome-fragment	10.97	HMM-based (lower-bound)	0	1
GTDB_GCA_011620265.1_genomic.phages_lytic_sequence#16	52.6594	9.83248	terrestrial	oil-contaminated soil	WOZM01000179.1	Not-determined	Genome-fragment			0	1
GTDB_GCA_017416885.1_genomic.phages_lytic_sequence#3			host-associated	ruminant gastrointestinal tract	JAFQAM010000264.1	Low-quality	Genome-fragment	9.36	AAI-based (medium-confidence)	0	1
NCBI_GCF_002736065.1_ASM273606v1_genomic.phages_lysogenic_sequence#2	32	117	host-associated	plant root rhizosphere	NZ_CP024159.1	Medium-quality	Genome-fragment	63.25	AAI-based (medium-confidence)	0	1
SPIRE_spire_mag_01247490.phages_lytic			terrestrial, soil	NA	k141_945831	Medium-quality	Genome-fragment	67.12	AAI-based (high-confidence)	0	1
SPIRE_spire_mag_01765481.phages_lytic_sequence#17			host-associated, animal host, digestive tract, intestine	NA	k141_483475	Low-quality	Genome-fragment	1.64	HMM-based (lower-bound)	0	1
SPIRE_spire_mag_00866723.phages_lytic_sequence#6	39.9879	-1.8737	lentic, low salinity, fresh water, aquatic, salinity, lacustrine	NA	k141_681817	Low-quality	Genome-fragment	2.59	HMM-based (lower-bound)	0	1
GTDB_GCA_900755865.1_genomic.phages_lytic			host-associated	human stool	CAAEHZ010000232.1	Low-quality	Genome-fragment	26.14	AAI-based (high-confidence)	0	1
GTDB_GCA_003612405.1_genomic.phages_lysogenic_sequence#6	39.59	116.23	host-associated	animal manure	RAYR01000034.1	Low-quality	Genome-fragment	34.26	AAI-based (medium-confidence)	0	1
SPIRE_specI_v4_14608.phages_lysogenic			rumen, host-associated, animal host, digestive tract	NA	165186.SAMEA6148985.CACWRT010000012	Not-determined	Genome-fragment			0	1.01
SPIRE_spire_mag_02701871.phages_lytic_sequence#2			host-associated, saliva, animal host, mammalian host, mouth, digestive tract, human host	NA	k141_169175	Low-quality	Genome-fragment	11.37	HMM-based (lower-bound)	0	1
SPIRE_spire_mag_00909707.phages_lysogenic_sequence#3	54.9976	-6.6096	groundwater, contaminated, fresh water, aquatic, subsurface, terrestrial	NA	k141_1749702_fragment_1	Low-quality	Genome-fragment	10.21	HMM-based (lower-bound)	0	1
GTDB_GCF_900182665.1_genomic.phages_lysogenic			NA	none	NZ_FXTL01000008.1	Not-determined	Genome-fragment			0	1
GTDB_GCA_903868035.1_genomic.phages_lytic_sequence#2			aquatic	lake water	CAIPTQ010000172.1	Low-quality	Genome-fragment	9.75	HMM-based (lower-bound)	0	1
SPIRE_spire_mag_00495766.phages_lytic_sequence#3			anthropogenic, sludge	NA	k141_1201133	Not-determined	Genome-fragment			0	1
GTDB_GCF_002261425.1_genomic.phages_lysogenic			host-associated	CF Lung	NZ_NEVJ01000003.1	Medium-quality	Genome-fragment	83.47	AAI-based (medium-confidence)	8.51	1
SPIRE_spire_mag_01950412.phages_lytic_sequence#5	52.1743	0.139346	hospital, wastewater, aquatic, sewage, built environment, anthropogenic, terrestrial	NA	k119_41173	Low-quality	Genome-fragment	9.37	HMM-based (lower-bound)	0	1
SPIRE_spire_mag_02039149.phages_lytic_sequence#3			fresh water, aquatic, stream	NA	k141_307068	Low-quality	Genome-fragment	7.3	AAI-based (medium-confidence)	0	1
SPIRE_spire_mag_00527733.phages_lytic_sequence#34			rumen, host-associated, animal host, digestive tract	NA	k141_1189593	Low-quality	Genome-fragment	5.92	AAI-based (high-confidence)	0	1
SPIRE_spire_mag_01585754.phages_lytic	37.83	-122.29	terrestrial, soil, anthropogenic	NA	k141_129563	Low-quality	Genome-fragment	4.82	AAI-based (medium-confidence)	0	1
SPIRE_spire_mag_01583089.phages_lytic_sequence#21	1.759	96.774	aquatic, benthic, marine, sediment	NA	k141_2134627	Low-quality	Genome-fragment	6.66	HMM-based (lower-bound)	0	1
SPIRE_spire_mag_02526016.phages_lytic	21.9162	95.956	host-associated, animal host, mammalian host, digestive tract, intestine	NA	k141_1236843	Low-quality	Genome-fragment	10.59	AAI-based (medium-confidence)	0	1
GTDB_GCA_009911195.1_genomic.phages_lytic_sequence#6	39.59	116.23	host-associated	ceacal content	QXWV01000208.1	Low-quality	Genome-fragment	4.87	AAI-based (high-confidence)	0	1
SPIRE_spire_mag_01351318.phages_lysogenic_sequence#2			host-associated, adult, age group, skin, animal host, mammalian host, human host	NA	k119_10719	Low-quality	Genome-fragment	33.62	AAI-based (high-confidence)	0	1
SPIRE_spire_mag_00730773.phages_lytic_sequence#2	-68.4725	78.188	lentic, saline water, aquatic, high salinity, salinity	NA	k141_134328	Low-quality	Genome-fragment	12.86	AAI-based (high-confidence)	0	1
SPIRE_spire_mag_01272765.phages_lytic_sequence#4	35.8617	104.195	host-associated, adult, age group, animal host, mammalian host, mouth, digestive tract, human host	NA	k119_165485	Low-quality	Genome-fragment	14.27	HMM-based (lower-bound)	0	1
SPIRE_spire_mag_01116364.phages_lytic_sequence#9	6.1725	1.2314	aquatic, sewage, anthropogenic, wastewater	NA	k141_670182	Low-quality	Genome-fragment	6.11	AAI-based (medium-confidence)	0	1
NCBI_GCF_021739485.1_ASM2173948v1_genomic.phages_lytic_sequence#2			anthropogenic	Can coal mine drainage	NZ_JAJFNK010000097.1	Low-quality	Genome-fragment	8.31	AAI-based (medium-confidence)	0	1
GTDB_GCA_902799015.1_genomic.phages_lytic_sequence#19			host-associated	cattle rumen	CADBZI010000167.1	Low-quality	Genome-fragment	4.85	AAI-based (high-confidence)	0	1
SPIRE_specI_v4_01693.phages_lysogenic			phyllosphere, plant host, host-associated, agriculture, anthropogenic, terrestrial	NA	1347341.SAMEA3293443.FR904233	Medium-quality	Genome-fragment	64.73	AAI-based (high-confidence)	0	1.02
GTDB_GCF_003609605.1_genomic.phages_lytic			host-associated	rhizosphere of sorrel (Rumex acetosa) from a kitchen garden	NZ_MCHY01000012.1	Low-quality	Genome-fragment	25.33	HMM-based (lower-bound)	0	1
SPIRE_spire_mag_02017486.phages_lytic			aquatic, marine, pelagic	NA	k141_844471	Low-quality	Genome-fragment	10.02	AAI-based (medium-confidence)	0	1
SPIRE_spire_mag_01829844.phages_lytic			terrestrial, soil	NA	k141_280999	Low-quality	Genome-fragment	15.24	AAI-based (medium-confidence)	0	1
GTDB_GCF_001637205.1_genomic.phages_lytic			terrestrial	soil	NZ_LVJH01000066.1	Not-determined	Genome-fragment			0	1
GTDB_GCF_001722135.1_genomic.phages_lysogenic			NA	NA	NZ_MECU01000013.1	Low-quality	Genome-fragment	13.69	AAI-based (medium-confidence)	0	1
GTDB_GCF_001647025.1_genomic.phages_lysogenic_sequence#3			host-associated	intestinal tract	NZ_LUKQ02000027.1	Low-quality	Genome-fragment	22.78	AAI-based (medium-confidence)	0	1
GTDB_GCF_013131805.1_genomic.phages_lysogenic_sequence#3			terrestrial	soil	NZ_JABJRC010000002.1	Not-determined	Genome-fragment			0	1
SPIRE_spire_mag_01870232.phages_lytic_sequence#12			rumen, host-associated, animal host, digestive tract	NA	k141_176859	Low-quality	Genome-fragment	1.76	HMM-based (lower-bound)	0	1
SPIRE_spire_mag_02036968.phages_lytic_sequence#2			fresh water, aquatic, lacustrine	NA	k141_549964	Not-determined	Genome-fragment			0	1
SPIRE_spire_mag_02222328.phages_lytic_sequence#46			host-associated, animal host, digestive tract, mammalian host	NA	k141_322719	Low-quality	Genome-fragment	1.93	AAI-based (medium-confidence)	0	1.01
SPIRE_spire_mag_01484055.phages_lytic_sequence#5			host-associated, animal host, mammalian host, digestive tract, intestine	NA	k141_236448	Low-quality	Genome-fragment	5.47	AAI-based (medium-confidence)	0	1
SPIRE_spire_mag_00191612.phages_lytic_sequence#3	33.7921	-84.3214	host-associated, animal host, mammalian host, intestine, digestive tract, human host	NA	k119_12845	Low-quality	Genome-fragment	40.31	AAI-based (medium-confidence)	0	1
SPIRE_spire_mag_02528647.phages_lysogenic	22.8152	108.328	host-associated, animal host, mammalian host, digestive tract, intestine	NA	k141_126013	Low-quality	Genome-fragment	24.22	AAI-based (medium-confidence)	0	1
GTDB_GCF_001279775.1_genomic.phages_lysogenic_sequence#2			terrestrial	soil	NZ_LGDG01000240.1	Low-quality	Genome-fragment	32.07	AAI-based (medium-confidence)	0	1
GTDB_GCF_014199915.1_genomic.phages_lytic			NA	none	NZ_JACHOO010000019.1	Low-quality	Genome-fragment	13.75	AAI-based (medium-confidence)	0	1.09
GTDB_GCA_002726615.1_genomic.phages_lytic_sequence#3			marine, aquatic	marine water sample	PBRG01000174.1	Low-quality	Genome-fragment	26.76	AAI-based (high-confidence)	0	1
SPIRE_specI_v4_05304.phages_lysogenic_sequence#2			NA	NA	512296.SAMEA7847468.CAJLLL010000011	Not-determined	Genome-fragment			0	1.07
SPIRE_spire_mag_01110321.phages_lytic_sequence#3	44.5099	-110.358	lentic, low salinity, sediment, fresh water, aquatic, salinity, lacustrine	NA	k141_5105360	Low-quality	Genome-fragment	8.87	HMM-based (lower-bound)	0	1
GTDB_GCA_016937295.1_genomic.phages_lytic_sequence#2	34.9956	-98.689	fresh water, aquatic	freshwater	JAFGWF010000265.1	Low-quality	Genome-fragment	31.12	AAI-based (medium-confidence)	0	1
SPIRE_spire_mag_01041099.phages_lytic_sequence#3	0.287377	32.6393	aquatic, anthropogenic, lentic, wastewater	NA	k141_588817	Low-quality	Genome-fragment	12.83	AAI-based (medium-confidence)	0	1
GTDB_GCA_009783465.1_genomic.phages_lytic	5.3454	-53.2462	host-associated	P3 gut compartment	WRDM01000069.1	Low-quality	Genome-fragment	5.87	AAI-based (medium-confidence)	0	1
NCBI_GCF_009731575.1_ASM973157v1_genomic.phages_lysogenic_sequence#4			host-associated	human feces	NZ_AP021898.1	Low-quality	Genome-fragment	12.06	AAI-based (medium-confidence)	28.95	1
GTDB_GCA_905236445.1_genomic.phages_lytic			check NCBI isolation source	metagenome	CAJOPQ010000008.1	Low-quality	Genome-fragment	9	HMM-based (lower-bound)	0	1
GTDB_GCA_900548505.1_genomic.phages_lysogenic			host-associated	human gut	URKI01000003.1	Low-quality	Genome-fragment	5.91	HMM-based (lower-bound)	0	1
SPIRE_spire_mag_03005809.phages_lytic			host-associated, saliva, animal host, mammalian host, mouth, digestive tract, human host	NA	k141_325374	Low-quality	Genome-fragment	20.27	AAI-based (medium-confidence)	37.9	1
SPIRE_spire_mag_01841715.phages_lytic			wetland, sediment, aquatic, brackish water, littoral, terrestrial	NA	k141_2593540	Low-quality	Genome-fragment	6.36	AAI-based (medium-confidence)	0	1
SPIRE_spire_mag_01667103.phages_lytic			terrestrial, host-associated, rhizosphere, plant host	NA	k141_2323390	Low-quality	Genome-fragment	10.35	AAI-based (medium-confidence)	0	1
SPIRE_spire_mag_00709642.phages_lytic_sequence#51			aquatic, ice, marine	NA	k141_216038	Medium-quality	Genome-fragment	79.79	AAI-based (high-confidence)	0	1
SPIRE_spire_mag_02553830.phages_lytic_sequence#6	22.8152	108.328	host-associated, animal host, mammalian host, digestive tract, intestine	NA	k141_56240	Low-quality	Genome-fragment	4.7	AAI-based (medium-confidence)	0	1
SPIRE_spire_mag_02020213.phages_lytic_sequence#3			anthropogenic, sludge	NA	k141_314190	Not-determined	Genome-fragment			0	1
GTDB_GCA_007131725.1_genomic.phages_lysogenic	52.11	79.17	aquatic	hypersaline soda lake sediment	SLPZ01000023.1	Low-quality	Genome-fragment	11.27	HMM-based (lower-bound)	0	1
SPIRE_specI_v4_40698.phages_lysogenic_sequence#3			host-associated, animal host, intestine, digestive tract	NA	77133.SAMEA7852797.CAJMPR010000006	High-quality	High-quality	99.56	AAI-based (high-confidence)	9.76	1
NCBI_GCF_025567315.1_ASM2556731v1_genomic.phages_lysogenic			NA	NA	NZ_JAOQJE010000004.1	Complete	High-quality	100	Provirus (high-confidence)	32.23	1
GTDB_GCF_900115625.1_genomic.phages_lysogenic			NA	none	NZ_FOXD01000002.1	High-quality	High-quality	90.27	AAI-based (high-confidence)	14.07	1
SPIRE_spire_mag_01827781.phages_lytic_sequence#2			terrestrial, forest, soil	NA	k141_1399667	Low-quality	Genome-fragment	12.18	HMM-based (lower-bound)	0	1
GTDB_GCF_000813725.1_genomic.phages_lytic			check NCBI isolation source	accessory nidamental gland	NZ_JWLD01000082.1	Low-quality	Genome-fragment	43.54	AAI-based (medium-confidence)	0	1
GTDB_GCA_002311835.1_genomic.phages_lytic			host-associated	Beebe hydrothermal vent plume at at depth of 4900m	DBZY01000109.1	Low-quality	Genome-fragment	6.61	AAI-based (medium-confidence)	0	1
GTDB_GCA_004193205.1_genomic.phages_lytic			check NCBI isolation source	mangrove sediment	RZUM01000023.1	Low-quality	Genome-fragment	25.58	AAI-based (medium-confidence)	0	1
GTDB_GCF_001422445.1_genomic.phages_lytic	47.4817	8.21755	host-associated	leaf	NZ_LMNA01000024.1	Low-quality	Genome-fragment	1.84	HMM-based (lower-bound)	0	1
GTDB_GCF_000422445.1_genomic.phages_lysogenic			NA	none	NZ_KE383838.1	Not-determined	Genome-fragment			0	1.04
GTDB_GCF_002015075.1_genomic.phages_lytic_sequence#4			NA	none	NZ_MUXZ01000044.1	Low-quality	Genome-fragment	11.84	AAI-based (high-confidence)	0	1
GTDB_GCF_002844575.1_genomic.phages_lysogenic_sequence#5			check NCBI isolation source	Pu er tea	NZ_PIQO01000017.1	Low-quality	Genome-fragment	31.72	AAI-based (high-confidence)	0	1
SPIRE_spire_mag_01572693.phages_lytic_sequence#33			aquatic, contaminated, anthropogenic, mine	NA	k141_1820516	Low-quality	Genome-fragment	15.68	AAI-based (medium-confidence)	0	1.01
SPIRE_spire_mag_02351275.phages_lysogenic			host-associated, animal host, mammalian host, digestive tract, intestine	NA	k141_11904_fragment_1	Not-determined	Genome-fragment			0	1
SPIRE_spire_mag_02932440.phages_lytic_sequence#2			host-associated, animal host, mammalian host, intestine, digestive tract, human host	NA	k141_33170	Low-quality	Genome-fragment	4.75	AAI-based (high-confidence)	0	1
GTDB_GCA_017521565.1_genomic.phages_lytic			host-associated	ruminant gastrointestinal tract	JAFXCE010000086.1	Low-quality	Genome-fragment	4.15	HMM-based (lower-bound)	0	1
GTDB_GCA_018241645.1_genomic.phages_lytic_sequence#3	22.4932	113.876	anthropogenic	activated sludge	JAFEDL010000145.1	Low-quality	Genome-fragment	22.78	HMM-based (lower-bound)	0	1
SPIRE_spire_mag_00099317.phages_lytic	52.2278	5.919	low salinity, fresh water, aquatic, alkaline, neutral ph range, ph, temperature, low temperature, salinity	NA	k141_1175121	Low-quality	Genome-fragment	37.66	AAI-based (medium-confidence)	0	1
SPIRE_specI_v4_36336.phages_lysogenic			anthropogenic, built environment	NA	2315859.SAMN09983116.QXTJ01000015	High-quality	High-quality	100	AAI-based (high-confidence)	0	1
SPIRE_specI_v4_03846.phages_lytic_sequence#5			lentic, salinity, ph, aquatic, fresh water, low salinity, acidic, lacustrine	NA	2569093.SAMEA6954955.CAILKY010000026	Low-quality	Genome-fragment	4.74	HMM-based (lower-bound)	0	1
GTDB_GCA_002278925.1_genomic.phages_lysogenic	46.65	-81.32	anthropogenic, aquatic	Mine wastewater	NCJH01000016.1	Low-quality	Genome-fragment	10	HMM-based (lower-bound)	0	1
SPIRE_spire_mag_01830036.phages_lytic			terrestrial, soil	NA	k141_1594850	Low-quality	Genome-fragment	10.15	HMM-based (lower-bound)	0	1
GTDB_GCF_000971975.1_genomic.phages_lysogenic_sequence#4			fresh water	cold spring	NZ_LAQO01000008.1	Low-quality	Genome-fragment	34.16	HMM-based (lower-bound)	24.85	1.01
SPIRE_spire_mag_02696267.phages_lytic			anthropogenic, fermented food, food	NA	k141_6082	Low-quality	Genome-fragment	41.43	AAI-based (high-confidence)	0	1
SPIRE_spire_mag_00729189.phages_lytic_sequence#4	-68.4725	78.188	lentic, saline water, aquatic, high salinity, salinity	NA	k141_155205	Low-quality	Genome-fragment	3.37	HMM-based (lower-bound)	0	1
SPIRE_spire_mag_02551375.phages_lysogenic	22.8152	108.328	host-associated, animal host, mammalian host, digestive tract, intestine	NA	k141_256385_fragment_1	Low-quality	Genome-fragment	8.87	HMM-based (lower-bound)	23.13	1
GTDB_GCA_016188865.1_genomic.phages_lysogenic	37.6619	-121.115	fresh water, aquatic	groundwater	JACPGX010000001.1	Low-quality	Genome-fragment	3.24	AAI-based (medium-confidence)	0	1
SPIRE_specI_v4_02139.phages_lysogenic_sequence#2			animal host, host-associated, mammalian host, human host, digestive tract, intestine	NA	2292890.SAMN09734775.QTUU01000002	Medium-quality	Genome-fragment	83.45	AAI-based (medium-confidence)	20.42	1
GTDB_GCA_002724585.1_genomic.phages_lytic_sequence#2			marine, aquatic	marine water sample	PBPE01000104.1	Low-quality	Genome-fragment	3.1	HMM-based (lower-bound)	0	1
SPIRE_spire_mag_01784071.phages_lytic	38.9072	-77.0369	host-associated, skin, animal host, mammalian host, human host	NA	k119_10840	Not-determined	Genome-fragment			0	1
SPIRE_spire_mag_02087487.phages_lysogenic_sequence#3	34.39	-119.84	aquatic, contaminated, benthic, marine	NA	k141_2791715_fragment_1	Medium-quality	Genome-fragment	84.84	AAI-based (medium-confidence)	14.77	1
GTDB_GCA_910586105.1_genomic.phages_lytic			host-associated	Faeces	CAJUGU010000205.1	Low-quality	Genome-fragment	5.92	AAI-based (high-confidence)	0	1.01
SPIRE_spire_mag_01544420.phages_lytic	48.8464	14.4876	lentic, low salinity, fresh water, aquatic, medium temperature, temperature, terrestrial, salinity	NA	k141_744386	Low-quality	Genome-fragment	4.72	HMM-based (lower-bound)	0	1
NCBI_GCF_000736675.1_XBFFL_3524_PRJEB4320_genomic.phages_lysogenic_sequence#10			NA	none	NZ_HG426838.1	Low-quality	Genome-fragment	10.08	HMM-based (lower-bound)	0	1
SPIRE_spire_mag_02527315.phages_lytic_sequence#4	22.8152	108.328	host-associated, animal host, mammalian host, digestive tract, intestine	NA	k141_285621	Low-quality	Genome-fragment	11.8	AAI-based (high-confidence)	0	1
SPIRE_spire_mag_00241502.phages_lytic_sequence#97	46.2	-123.94	aquatic, medium salinity, brackish water, estuary, marine, salinity	NA	k141_1245672	Low-quality	Genome-fragment	0.98	AAI-based (medium-confidence)	0	1
SPIRE_spire_mag_00298679.phages_lysogenic_sequence#11	18.321	-65.8172	terrestrial, forest, soil	NA	k141_2074296	Low-quality	Genome-fragment	5.8	AAI-based (medium-confidence)	0	1
SPIRE_specI_v4_09402.phages_lytic			groundwater, fresh water, low salinity, salinity, terrestrial, aquatic, subsurface	NA	1798574.SAMN04313866.MHBI01000028	Low-quality	Genome-fragment	3.81	HMM-based (lower-bound)	0	1
SPIRE_spire_mag_01671372.phages_lysogenic	50.34	-113.77	host-associated, animal host, mammalian host, digestive tract, intestine	NA	k141_1407194_fragment_1	Medium-quality	Genome-fragment	60.71	AAI-based (medium-confidence)	16.54	1
SPIRE_spire_mag_01120901.phages_lytic_sequence#4	42.587	20.9021	wastewater, aquatic, sewage, temperature, anthropogenic, low temperature	NA	k141_376449	Low-quality	Genome-fragment	9.9	AAI-based (medium-confidence)	0	1
SPIRE_spire_mag_00523920.phages_lytic_sequence#5	38.874	-122.439	groundwater, fresh water, aquatic, alkaline, subsurface, ph, terrestrial	NA	k141_90051	Low-quality	Genome-fragment	20.53	AAI-based (medium-confidence)	0	1
GTDB_GCA_002304425.1_genomic.phages_lytic	39.14	-0.65	fresh water, aquatic	freshwater reservoir from 12m and 25m depth	NEUY01000069.1	Low-quality	Genome-fragment	34.91	AAI-based (medium-confidence)	0	1
GTDB_GCF_003664645.1_genomic.phages_lytic			anthropogenic	Sewage	NZ_RCHC01000040.1	Low-quality	Genome-fragment	15.86	AAI-based (high-confidence)	0	1
SPIRE_spire_mag_02629638.phages_lytic_sequence#2			host-associated, animal host, mammalian host, intestine, digestive tract, human host	NA	k141_245709	Low-quality	Genome-fragment	11.35	AAI-based (medium-confidence)	0	1
SPIRE_specI_v4_10735.phages_lysogenic			anthropogenic	NA	70125.SAMN18899378.JAHBWN010000022	Not-determined	Genome-fragment			0	1
SPIRE_spire_mag_01107353.phages_lytic	44.5107	-110.357	lentic, low salinity, sediment, fresh water, aquatic, salinity, lacustrine	NA	k141_1927767	Low-quality	Genome-fragment	3.24	AAI-based (medium-confidence)	0	1
NCBI_GCF_016865555.1_ASM1686555v1_genomic.phages_lysogenic_sequence#2			marine, aquatic	Intertidal marine water sample	NZ_JADBHI010000004.1	Low-quality	Genome-fragment	12.37	HMM-based (lower-bound)	0	1
SPIRE_spire_mag_00838263.phages_lytic_sequence#4			aquatic, marine	NA	k141_622391	Low-quality	Genome-fragment	3.69	AAI-based (medium-confidence)	0	1
GTDB_GCA_002685655.1_genomic.phages_lytic_sequence#4			marine, aquatic	marine water sample	NYXM01000127.1	Low-quality	Genome-fragment	16.84	AAI-based (high-confidence)	0	1
SPIRE_specI_v4_15479.phages_lytic_sequence#3			plant host, host-associated, plant litter, agriculture, anthropogenic, terrestrial, cropland	NA	1909294.SAMEA4707567.UBJZ01000073	Low-quality	Genome-fragment	11.77	AAI-based (medium-confidence)	0	1
SPIRE_spire_mag_02518086.phages_lytic_sequence#5			host-associated, animal host, mammalian host, digestive tract, intestine	NA	k141_45025	Low-quality	Genome-fragment	10.44	HMM-based (lower-bound)	0	1
SPIRE_spire_mag_01099363.phages_lytic_sequence#3	35.8444	-83.9599	plant host, host-associated, forest, terrestrial, rhizosphere	NA	k141_146635	Low-quality	Genome-fragment	9.77	HMM-based (lower-bound)	0	1
GTDB_GCA_003551305.1_genomic.phages_lytic_sequence#10	51.67	79.9	aquatic	hypersaline soda lake sediment	PUMJ01000131.1	Low-quality	Genome-fragment	6.89	AAI-based (medium-confidence)	0	1
GTDB_GCF_001693335.1_genomic.phages_lysogenic	42.3605	-71.0951	host-associated	Stomach	NZ_CP016503.1	Medium-quality	Genome-fragment	56.52	HMM-based (lower-bound)	0	1
SPIRE_spire_mag_01619332.phages_lytic	22.4062	114.213	wastewater, aquatic, built environment, sludge, anthropogenic, terrestrial	NA	k141_408859	Low-quality	Genome-fragment	13.51	AAI-based (medium-confidence)	0	1
GTDB_GCA_016872875.1_genomic.phages_lytic_sequence#2	-6.2556	29.5108	aquatic	freshwater lake	VGYW01000396.1	Low-quality	Genome-fragment	13.53	AAI-based (medium-confidence)	0	1
SPIRE_specI_v4_41399.phages_lytic_sequence#6			fresh water, lentic, low salinity, salinity, aquatic, lacustrine	NA	293339.SAMEA6948647.CAIQZD010000187	Low-quality	Genome-fragment	11.06	HMM-based (lower-bound)	0	1
SPIRE_spire_mag_01748767.phages_lytic_sequence#6	43.0995	-89.4045	lentic, low salinity, fresh water, aquatic, alkaline, ph, salinity, lacustrine	NA	k141_93285	Low-quality	Genome-fragment	4.11	AAI-based (high-confidence)	0	1
SPIRE_spire_mag_02089293.phages_lytic_sequence#7			lentic, sediment, very high salinity, aquatic, salinity	NA	k141_1023698	Low-quality	Genome-fragment	7.92	HMM-based (lower-bound)	0	1
GTDB_GCA_003210825.1_genomic.phages_lytic_sequence#4	32.7	-158	marine, aquatic	single cell amplified by WGA-X; seawater	QCUF01000067.1	Low-quality	Genome-fragment	2.33	AAI-based (high-confidence)	0	1
GTDB_GCA_900316025.1_genomic.phages_lytic_sequence#6			NA	none	ONBJ01000087.1	Low-quality	Genome-fragment	7.7	HMM-based (lower-bound)	0	1
SPIRE_specI_v4_17870.phages_lytic_sequence#4			anthropogenic, sludge	NA	1852809.SAMN05004145.MWCJ01000087	Low-quality	Genome-fragment	6.09	AAI-based (medium-confidence)	0	1.03
GTDB_GCA_003567615.1_genomic.phages_lytic	51.66	79.79	aquatic	hypersaline soda lake sediment	PWZC01000402.1	Low-quality	Genome-fragment	11.51	AAI-based (medium-confidence)	0	1
GTDB_GCF_001574435.1_genomic.phages_lysogenic	9.0633	143.535	check NCBI isolation source	Sediment from Japan Trench	NZ_LOCN01000007.1	Medium-quality	Genome-fragment	78.13	AAI-based (medium-confidence)	0	1
SPIRE_spire_mag_00137169.phages_lytic_sequence#3			anthropogenic, sludge	NA	k141_304091	Low-quality	Genome-fragment	4.73	HMM-based (lower-bound)	0	1
SPIRE_spire_mag_00496683.phages_lysogenic_sequence#2			anthropogenic, sludge	NA	k141_1555319	Low-quality	Genome-fragment	28.22	HMM-based (lower-bound)	0	1
GTDB_GCA_016217965.1_genomic.phages_lytic	38.7027	-122.519	fresh water, aquatic	groundwater	JACRFI010000012.1	Low-quality	Genome-fragment	3.77	HMM-based (lower-bound)	0	1
SPIRE_specI_v4_00810.phages_lytic_sequence#3			lentic, aquatic, salinity	NA	352960.SAMEA6950490.CAIXHY010000137	Low-quality	Genome-fragment	3.67	HMM-based (lower-bound)	0	1
SPIRE_specI_v4_09264.phages_lysogenic_sequence#2			animal host, host-associated, mammalian host, digestive tract, intestine	NA	41978.SAMN16346613.JAFWWU010000116	Not-determined	Genome-fragment			0	1
GTDB_GCA_018715395.1_genomic.phages_lytic_sequence#7			NA	none	DVLQ01000204.1	Low-quality	Genome-fragment	9.85	HMM-based (lower-bound)	0	1
SPIRE_spire_mag_00520349.phages_lytic_sequence#7	47.6516	-122.305	plant host, host-associated, soil, terrestrial, rhizosphere	NA	k141_1376469	Low-quality	Genome-fragment	6.32	HMM-based (lower-bound)	0	1
SPIRE_spire_mag_02180444.phages_lytic_sequence#25	34.7657	113.753	host-associated, animal host, mammalian host, digestive tract, intestine	NA	k141_1170415	Low-quality	Genome-fragment	2.38	HMM-based (lower-bound)	0	1
SPIRE_spire_mag_00676099.phages_lytic	56.4906	-4.2026	host-associated, rumen, animal host, mammalian host, digestive tract, intestine	NA	k141_1058532	Low-quality	Genome-fragment	7.04	AAI-based (high-confidence)	0	1
GTDB_GCF_000876015.1_genomic.phages_lytic_sequence#7			NA	none	NZ_BBQM01000059.1	Not-determined	Genome-fragment			0	1
SPIRE_spire_mag_02024722.phages_lytic	48.6	-123.5	aquatic, marine, pelagic	NA	k141_128927	Low-quality	Genome-fragment	13.99	HMM-based (lower-bound)	0	1
SPIRE_spire_mag_02561679.phages_lysogenic	45.82	126.61	host-associated, animal host, mammalian host, digestive tract, intestine	NA	k141_22918_fragment_5	Not-determined	Genome-fragment			0	1
GTDB_GCA_003962895.1_genomic.phages_lytic_sequence#15	31.76	-106.48	anthropogenic, aquatic	Secondary wastewater	RXKI01000071.1	Low-quality	Genome-fragment	4.41	AAI-based (medium-confidence)	0	1
GTDB_GCF_000426625.1_genomic.phages_lysogenic_sequence#3			NA	none	NZ_KE384547.1	High-quality	High-quality	96.39	AAI-based (medium-confidence)	8.91	1
SPIRE_spire_mag_01781046.phages_lytic_sequence#15	38.9206	-106.951	groundwater, fresh water, aquatic, soil, subsurface, terrestrial	NA	k141_941758	Low-quality	Genome-fragment	9.65	AAI-based (medium-confidence)	0	1
GTDB_GCF_001832885.1_genomic.phages_lysogenic			check NCBI isolation source	flower	NZ_MKIQ01000027.1	Medium-quality	Genome-fragment	65.84	HMM-based (lower-bound)	43.84	1
SPIRE_spire_mag_02527914.phages_lysogenic	22.8152	108.328	host-associated, rumen, animal host, mammalian host, digestive tract	NA	k141_422017_fragment_1	Not-determined	Genome-fragment			0	1
SPIRE_spire_mag_00728584.phages_lytic_sequence#34	-68.457	78.1911	lentic, saline water, aquatic, high salinity, salinity	NA	k141_121265	Low-quality	Genome-fragment	8.18	AAI-based (high-confidence)	0	1
GTDB_GCA_015231665.1_genomic.phages_lysogenic	38.2298	90.6977	check NCBI isolation source	sediments	JADGBD010000279.1	Low-quality	Genome-fragment	7.48	AAI-based (high-confidence)	0	1
NCBI_GCF_002208825.2_ASM220882v2_genomic.phages_lysogenic_sequence#2			NA	NA	NZ_CP022048.2	Medium-quality	Genome-fragment	76.39	HMM-based (lower-bound)	25.98	1
SPIRE_spire_mag_01303007.phages_lytic			elderly, host-associated, age group, animal host, mammalian host, intestine, digestive tract, human host	NA	k137_127322	Not-determined	Genome-fragment			0	1
SPIRE_spire_mag_02513840.phages_lytic_sequence#20	34.7657	113.753	host-associated, animal host, mammalian host, digestive tract, intestine	NA	k141_874817	Low-quality	Genome-fragment	1.63	AAI-based (high-confidence)	0	1
SPIRE_spire_mag_00910374.phages_lytic_sequence#49	54.9976	-6.6096	groundwater, contaminated, fresh water, aquatic, alkaline, subsurface, ph, temperature, terrestrial, low temperature	NA	k141_171681	Low-quality	Genome-fragment	1.39	AAI-based (medium-confidence)	0	1
SPIRE_spire_mag_00522364.phages_lytic_sequence#5			anthropogenic, fermented food, food	NA	k119_22733	Not-determined	Genome-fragment			0	1
GTDB_GCF_002879535.1_genomic.phages_lytic_sequence#3			host-associated	root nodules	NZ_PNOT02000292.1	Low-quality	Genome-fragment	10.68	AAI-based (high-confidence)	0	1
SPIRE_spire_mag_01618742.phages_lytic_sequence#3	22.4062	114.213	wastewater, aquatic, built environment, sludge, anthropogenic, terrestrial	NA	k141_365900	Low-quality	Genome-fragment	7.38	AAI-based (medium-confidence)	0	1
SPIRE_spire_mag_01919686.phages_lytic_sequence#7	36.05	-102.3	host-associated, animal host, mammalian host, digestive tract, intestine	NA	k141_618990	Medium-quality	Genome-fragment	64.46	AAI-based (medium-confidence)	0	1
GTDB_GCF_013386825.1_genomic.phages_lysogenic_sequence#4			host-associated	Symptomatic mushroom tissue	NZ_JACARC010000076.1	Medium-quality	Genome-fragment	60.04	AAI-based (medium-confidence)	15.39	1
SPIRE_spire_mag_01199887.phages_lytic_sequence#7			built environment, anthropogenic	NA	k141_26654	Low-quality	Genome-fragment	10.97	AAI-based (high-confidence)	0	1
SPIRE_spire_mag_00525623.phages_lytic_sequence#21			rumen, host-associated, animal host, digestive tract	NA	k141_2552486	Low-quality	Genome-fragment	2.9	AAI-based (high-confidence)	0	1
SPIRE_spire_mag_00185004.phages_lytic	42.481	-72.1783	terrestrial, forest, soil	NA	k141_4577581	Not-determined	Genome-fragment			0	1
SPIRE_spire_mag_00765115.phages_lytic_sequence#3			host-associated, animal host, mammalian host, intestine, digestive tract, human host	NA	k141_2551	Low-quality	Genome-fragment	12.88	AAI-based (high-confidence)	0	1
SPIRE_spire_mag_02528647.phages_lytic_sequence#8	22.8152	108.328	host-associated, animal host, mammalian host, digestive tract, intestine	NA	k141_312761	Low-quality	Genome-fragment	19.04	AAI-based (high-confidence)	0	1
SPIRE_spire_mag_02205009.phages_lytic_sequence#5			host-associated, animal host, mammalian host, digestive tract, intestine	NA	k141_31357	Low-quality	Genome-fragment	13.54	AAI-based (medium-confidence)	0	1
GTDB_GCF_003635025.1_genomic.phages_lysogenic_sequence#3			NA	none	NZ_RBXX01000002.1	Medium-quality	Genome-fragment	62.98	HMM-based (lower-bound)	14.01	1
SPIRE_spire_mag_02186006.phages_lysogenic_sequence#2	22.8152	108.328	host-associated, animal host, mammalian host, digestive tract, intestine	NA	k141_644674	Low-quality	Genome-fragment	5.35	HMM-based (lower-bound)	0	1
SPIRE_spire_mag_00423401.phages_lytic			lentic, saline water, aquatic, high salinity, salinity	NA	k141_809515	Low-quality	Genome-fragment	4.1	AAI-based (medium-confidence)	0	1
SPIRE_spire_mag_02758073.phages_lysogenic	47.02	7	lentic, low salinity, fresh water, aquatic, neutral ph range, ph, salinity, lacustrine	NA	k141_652959	Low-quality	Genome-fragment	5.64	AAI-based (medium-confidence)	0	1
GTDB_GCA_012270485.1_genomic.phages_lytic_sequence#36			marine, aquatic	seawater	JAAXIF010000074.1	Low-quality	Genome-fragment	8.38	AAI-based (medium-confidence)	0	1
SPIRE_spire_mag_02762287.phages_lytic_sequence#87	61.21	25.11	lentic, low salinity, fresh water, aquatic, neutral ph range, ph, salinity, lacustrine	NA	k141_974680	Low-quality	Genome-fragment	1.27	HMM-based (lower-bound)	0	1
SPIRE_spire_mag_01958075.phages_lysogenic_sequence#2			terrestrial, arid, soil	NA	k141_490861_fragment_2	Medium-quality	Genome-fragment	81.62	AAI-based (medium-confidence)	0	1
SPIRE_spire_mag_01972980.phages_lytic_sequence#4	47.1149	-88.5476	wetland, low salinity, fresh water, aquatic, soil, terrestrial, salinity	NA	k141_559142	Low-quality	Genome-fragment	1.27	HMM-based (lower-bound)	0	1
SPIRE_spire_mag_00841164.phages_lytic_sequence#20	1.39	103.921	wastewater, aquatic, built environment, anthropogenic, terrestrial	NA	k141_721244	Low-quality	Genome-fragment	1.03	HMM-based (lower-bound)	0	1.02
GTDB_GCA_900317795.1_genomic.phages_lytic_sequence#3			NA	none	ONIF01000328.1	Low-quality	Genome-fragment	7.67	AAI-based (medium-confidence)	0	1
NCBI_GCF_003254335.1_ASM325433v1_genomic.phages_lytic_sequence#3			NA	none	NZ_QKZS01000029.1	Low-quality	Genome-fragment	37.78	AAI-based (medium-confidence)	28.92	1
GTDB_GCA_003695205.1_genomic.phages_lytic_sequence#2	34.318	139.216	fresh water	iron-rich hot spring	RFIO01000159.1	Low-quality	Genome-fragment	2.5	HMM-based (lower-bound)	0	1
SPIRE_spire_mag_02496209.phages_lytic_sequence#6			host-associated, animal host, mammalian host, intestine, digestive tract, human host	NA	k141_38899	Low-quality	Genome-fragment	5.77	AAI-based (medium-confidence)	0	1
SPIRE_spire_mag_00866911.phages_lytic_sequence#2	48.5847	-123.501	aquatic, marine	NA	k141_228961	Low-quality	Genome-fragment	19.46	AAI-based (high-confidence)	0	1
GTDB_GCA_017397315.1_genomic.phages_lysogenic_sequence#2			host-associated	ruminant gastrointestinal tract	JAFQJA010000023.1	Low-quality	Genome-fragment	18.2	AAI-based (medium-confidence)	0	1
GTDB_GCF_014655595.1_genomic.phages_lysogenic_sequence#3			NA	none	NZ_BNBL01000017.1	High-quality	High-quality	99.83	AAI-based (medium-confidence)	0	1
GTDB_GCF_018449475.1_genomic.phages_lysogenic			NA	none	NZ_JAHCQH010000015.1	Low-quality	Genome-fragment	17.2	AAI-based (medium-confidence)	0	1
SPIRE_spire_mag_01830012.phages_lytic_sequence#34			terrestrial, soil	NA	k141_3978299	Low-quality	Genome-fragment	4.53	HMM-based (lower-bound)	0	1
SPIRE_spire_mag_01121028.phages_lytic_sequence#9	41.8755	-87.6244	wastewater, aquatic, sewage, temperature, anthropogenic, low temperature	NA	k141_1859130	Low-quality	Genome-fragment	16.92	AAI-based (medium-confidence)	0	1
SPIRE_spire_mag_01764984.phages_lysogenic_sequence#2			host-associated, animal host, digestive tract, intestine	NA	k141_536285	Low-quality	Genome-fragment	20.75	HMM-based (lower-bound)	0	1
SPIRE_spire_mag_00497195.phages_lytic_sequence#6			anthropogenic, sludge	NA	k141_577982	Low-quality	Genome-fragment	0.81	HMM-based (lower-bound)	0	1
SPIRE_spire_mag_02366402.phages_lysogenic_sequence#2	52.1326	5.29127	host-associated, animal host, mammalian host, intestine, digestive tract, human host	NA	k141_444844	Low-quality	Genome-fragment	37.52	HMM-based (lower-bound)	61.94	1
SPIRE_spire_mag_01202597.phages_lytic_sequence#6			built environment, anthropogenic	NA	k141_51499	Complete	High-quality	100	DTR (high-confidence)	0	1
GTDB_GCF_002127535.1_genomic.phages_lysogenic_sequence#7			NA	none	NZ_MUBJ01000024.1	Medium-quality	Genome-fragment	88.46	AAI-based (high-confidence)	0	1
SPIRE_spire_mag_01101424.phages_lytic	35.8443	-83.9607	terrestrial, forest, soil	NA	k141_1346243	Low-quality	Genome-fragment	2.05	AAI-based (medium-confidence)	72.56	1.01
SPIRE_spire_mag_02402495.phages_lysogenic			host-associated, animal host, digestive tract, mammalian host	NA	k141_236219_fragment_2	Low-quality	Genome-fragment	10.05	HMM-based (lower-bound)	0	1
SPIRE_specI_v4_32957.phages_lytic			lentic, salinity, ph, aquatic, alkaline, high salinity, sediment	NA	2053516.SAMN10605995.SKKO01000232	Not-determined	Genome-fragment			0	1.01
SPIRE_spire_mag_01818734.phages_lytic	65.38	-38.53	aquatic, very low temperature, temperature, ice	NA	k119_51067	Not-determined	Genome-fragment			0	1
SPIRE_spire_mag_02604242.phages_lytic_sequence#3			host-associated, animal host, mammalian host, intestine, digestive tract, human host	NA	k141_25757	Low-quality	Genome-fragment	12.2	AAI-based (medium-confidence)	0	1
GTDB_GCA_002729595.1_genomic.phages_lytic_sequence#4			marine, aquatic	marine water sample	PBYL01000176.1	Low-quality	Genome-fragment	4.65	HMM-based (lower-bound)	0	1
SPIRE_spire_mag_00371860.phages_lysogenic	42.38	-71.08	host-associated, adult, age group, animal host, mammalian host, intestine, digestive tract, human host	NA	k119_19089_fragment_2	Low-quality	Genome-fragment	26.17	AAI-based (medium-confidence)	0	1
GTDB_GCF_008033445.1_genomic.phages_lysogenic			fresh water	hot spring	NZ_VNKO01000021.1	Low-quality	Genome-fragment	44.25	AAI-based (medium-confidence)	20.27	1
SPIRE_spire_mag_02506529.phages_lytic			host-associated, animal host, mammalian host, digestive tract, intestine	NA	k141_434193	Low-quality	Genome-fragment	5.96	HMM-based (lower-bound)	0	1
SPIRE_spire_mag_02476126.phages_lytic_sequence#7			host-associated, animal host, mammalian host, intestine, digestive tract, human host	NA	k141_290774	Low-quality	Genome-fragment	10.67	HMM-based (lower-bound)	0	1
GTDB_GCF_000719555.1_genomic.phages_lysogenic			NA	none	NZ_JOGX01000025.1	Low-quality	Genome-fragment	11.33	AAI-based (medium-confidence)	32.65	1
SPIRE_spire_mag_02441447.phages_lytic			host-associated, animal host, mammalian host, digestive tract, intestine	NA	k141_122553	Low-quality	Genome-fragment	11.62	AAI-based (high-confidence)	0	1
SPIRE_spire_mag_01763295.phages_lytic_sequence#3			host-associated, animal host, digestive tract, intestine	NA	k141_872043	Low-quality	Genome-fragment	40.53	HMM-based (lower-bound)	0	1
SPIRE_spire_mag_01572512.phages_lytic_sequence#2			aquatic, contaminated, anthropogenic, mine	NA	k141_1247087	Low-quality	Genome-fragment	5.49	HMM-based (lower-bound)	0	1
SPIRE_specI_v4_14356.phages_lytic_sequence#7			rumen, host-associated, animal host, digestive tract	NA	165186.SAMEA6151201.CACZYP010000088	Low-quality	Genome-fragment	10.63	AAI-based (medium-confidence)	36.95	1
SPIRE_spire_mag_00919463.phages_lytic_sequence#3	49.08	-89.38	soil, very low temperature, forest, temperature, terrestrial	NA	k119_135999	Low-quality	Genome-fragment	3.37	HMM-based (lower-bound)	0	1
SPIRE_spire_mag_02174000.phages_lytic_sequence#4	34.7657	113.753	host-associated, animal host, mammalian host, digestive tract, intestine	NA	k141_610940	Low-quality	Genome-fragment	9.28	HMM-based (lower-bound)	0	1
NCBI_GCF_020531845.1_ASM2053184v1_genomic.phages_lysogenic			anthropogenic	activated sludge of drainage system	NZ_JAJAVF010000003.1	Not-determined	Genome-fragment			0	1
SPIRE_spire_mag_01585787.phages_lysogenic_sequence#3	37.83	-122.29	terrestrial, soil, anthropogenic	NA	k141_181512_fragment_1	Medium-quality	Genome-fragment	77.37	HMM-based (lower-bound)	0	1
SPIRE_spire_mag_01487377.phages_lytic	26.5059	-80.2517	terrestrial, soil, anthropogenic, wetland	NA	k141_2873833	Not-determined	Genome-fragment			0	1
GTDB_GCA_013139755.1_genomic.phages_lytic_sequence#11	-41.7703	176.083	check NCBI isolation source	Glendhu Ridge methane seep	WTAG01000220.1	Low-quality	Genome-fragment	45.1	AAI-based (medium-confidence)	0	1
SPIRE_spire_mag_02016699.phages_lytic_sequence#2			aquatic, marine, pelagic	NA	k141_823243	Not-determined	Genome-fragment			0	1
GTDB_GCF_014203965.1_genomic.phages_lysogenic_sequence#2			NA	NA	NZ_JACHKE010000001.1	High-quality	High-quality	91.62	AAI-based (high-confidence)	0	1
SPIRE_spire_mag_02516665.phages_lytic_sequence#5			host-associated, animal host, digestive tract, intestine	NA	k141_60175	Low-quality	Genome-fragment	4.03	HMM-based (lower-bound)	0	1
SPIRE_spire_mag_01380813.phages_lytic_sequence#3	39.7392	-123.631	terrestrial, soil, grassland	NA	k141_341841	Low-quality	Genome-fragment	4.19	HMM-based (lower-bound)	0	1
SPIRE_spire_mag_01416939.phages_lytic_sequence#19			fresh water, aquatic, stream	NA	k141_774058	Low-quality	Genome-fragment	1.49	HMM-based (lower-bound)	0	1
GTDB_GCF_900187455.1_genomic.phages_lysogenic_sequence#6			NA	none	NZ_FYDX01000018.1	High-quality	High-quality	91.38	AAI-based (high-confidence)	0	1
SPIRE_spire_mag_00278791.phages_lytic_sequence#2	52.13	5.29	host-associated, animal host, digestive tract, intestine	NA	k141_696827	Low-quality	Genome-fragment	18.79	HMM-based (lower-bound)	0	1
SPIRE_specI_v4_00194.phages_lysogenic_sequence#2			NA	NA	1003200.SAMN02471472.GL982453	High-quality	High-quality	95.36	AAI-based (medium-confidence)	8.71	1
SPIRE_spire_mag_00033260.phages_lytic_sequence#77			microaerobic, oxygen level, sediment, aquatic, marine	NA	k133_106233	Low-quality	Genome-fragment	1.24	HMM-based (lower-bound)	0	1
SPIRE_spire_mag_01800155.phages_lytic	40.178	-81.073	terrestrial, subsurface, contaminated, anthropogenic	NA	k141_287163	Low-quality	Genome-fragment	1.54	AAI-based (medium-confidence)	41.9	1
SPIRE_spire_mag_00848674.phages_lytic_sequence#8	40	116.33	terrestrial, built environment, anthropogenic, air	NA	k109_14129	Low-quality	Genome-fragment	5.57	AAI-based (medium-confidence)	0	1
GTDB_GCA_017428625.1_genomic.phages_lysogenic			host-associated	ruminant gastrointestinal tract	JAFRQM010000025.1	Medium-quality	Genome-fragment	71.26	AAI-based (medium-confidence)	0	1.01
SPIRE_spire_mag_00520945.phages_lytic_sequence#2	37.4958	-122.133	lentic, aquatic, soil, high salinity, terrestrial, salinity	NA	k141_942428	Low-quality	Genome-fragment	4.53	HMM-based (lower-bound)	0	1
SPIRE_spire_mag_01719079.phages_lytic	55.86	-3.21	rumen, host-associated, animal host, digestive tract	NA	k141_2256614	Not-determined	Genome-fragment			0	1.02
GTDB_GCA_002439665.1_genomic.phages_lytic_sequence#2			host-associated	feces	DJPC01000106.1	Low-quality	Genome-fragment	7.2	AAI-based (high-confidence)	0	1
SPIRE_specI_v4_11195.phages_lysogenic			anthropogenic, wastewater	NA	1895752.SAMN05660596.MKVB01000002	Medium-quality	Genome-fragment	57.24	AAI-based (medium-confidence)	0	1
SPIRE_spire_mag_02515982.phages_lytic_sequence#3	30.5454	114.342	host-associated, animal host, mammalian host, digestive tract, intestine	NA	k141_483923	Not-determined	Genome-fragment			0	1
GTDB_GCF_006874585.1_genomic.phages_lysogenic_sequence#5			anthropogenic	activated sludge	NZ_CP029761.1	High-quality	High-quality	100	AAI-based (medium-confidence)	0	1
SPIRE_spire_mag_01122298.phages_lytic			aquatic, contaminated, groundwater	NA	k141_162345	Low-quality	Genome-fragment	23.74	AAI-based (high-confidence)	0	1
GTDB_GCF_001865245.1_genomic.phages_lysogenic			check NCBI isolation source	lagoon sediment	NZ_MKXB01000084.1	Medium-quality	Genome-fragment	79.29	AAI-based (high-confidence)	27.8	1
SPIRE_spire_mag_02762287.phages_lytic_sequence#17	61.21	25.11	lentic, low salinity, fresh water, aquatic, neutral ph range, ph, salinity, lacustrine	NA	k141_168306	Low-quality	Genome-fragment	1.88	HMM-based (lower-bound)	0	1
SPIRE_specI_v4_04139.phages_lysogenic_sequence#2			host-associated, animal host, intestine, digestive tract	NA	2721099.SAMEA7202150.CAJFEE010000036	Low-quality	Genome-fragment	32.42	AAI-based (high-confidence)	0	1
SPIRE_spire_mag_01689146.phages_lytic_sequence#2	55.86	-3.21	rumen, host-associated, animal host, digestive tract	NA	k141_1348771	Low-quality	Genome-fragment	6.78	AAI-based (medium-confidence)	25.15	1
SPIRE_spire_mag_00052996.phages_lytic_sequence#30	41.8272	93.0086	soil, agriculture, neutral ph range, ph, anthropogenic, grassland, terrestrial	NA	k133_3722663	Low-quality	Genome-fragment	11.11	AAI-based (medium-confidence)	0	1
SPIRE_spire_mag_00880698.phages_lytic	50.08	18.57	aquatic, anthropogenic	NA	k141_90807	Low-quality	Genome-fragment	36.87	AAI-based (medium-confidence)	0	1
SPIRE_spire_mag_00867145.phages_lysogenic	50.0529	-123.821	aquatic, marine	NA	k141_1421705	Low-quality	Genome-fragment	14.08	HMM-based (lower-bound)	0	1
SPIRE_spire_mag_01581837.phages_lytic_sequence#80	18.92	-108.8	aquatic, marine	NA	k141_47458	Low-quality	Genome-fragment	5.82	AAI-based (high-confidence)	0	1
GTDB_GCF_000701705.1_genomic.phages_lysogenic_sequence#6			NA	none	NZ_JNJP01000003.1	Low-quality	Genome-fragment	39.95	HMM-based (lower-bound)	0	1
GTDB_GCA_902798705.1_genomic.phages_lysogenic			host-associated	cattle rumen	CADBXS010000001.1	Medium-quality	Genome-fragment	76.27	AAI-based (high-confidence)	0	1
SPIRE_spire_mag_02442337.phages_lytic_sequence#10			host-associated, animal host, digestive tract, mammalian host	NA	k141_636720	Low-quality	Genome-fragment	3.69	AAI-based (medium-confidence)	0	1
GTDB_GCA_010027605.1_genomic.phages_lytic_sequence#2			aquatic	water samples from lakes and estuaries along the Chattahoochee River collected between June/2010 and December/2014	RGUW01000095.1	Low-quality	Genome-fragment	3.56	HMM-based (lower-bound)	0	1.01
SPIRE_specI_v4_15412.phages_lysogenic_sequence#2			lake bed, fresh water, aquatic	NA	2749088.SAMN15407416.JACBWY010000092	Low-quality	Genome-fragment	14.9	AAI-based (high-confidence)	0	1
GTDB_GCA_017847875.1_genomic.phages_lysogenic			host-associated	ruminant gastrointestinal tract	JAGASN010000001.1	Low-quality	Genome-fragment	49.03	AAI-based (medium-confidence)	0	1.01
GTDB_GCA_002928495.1_genomic.phages_lytic	40.12	-88.22	host-associated, aquatic	drinking water system-WM	PERF01000173.1	Not-determined	Genome-fragment			0	1
SPIRE_spire_mag_01600079.phages_lysogenic_sequence#3	43.2922	-73.6044	groundwater, low salinity, acidic, fresh water, aquatic, subsurface, ph, terrestrial, salinity	NA	k141_1191151_fragment_3	Low-quality	Genome-fragment	39.93	AAI-based (medium-confidence)	0	1
SPIRE_spire_mag_02398416.phages_lytic			host-associated, animal host, digestive tract, mammalian host	NA	k141_747369	Low-quality	Genome-fragment	17.62	AAI-based (high-confidence)	0	1
SPIRE_spire_mag_01191270.phages_lysogenic			built environment, anthropogenic	NA	k141_74640_fragment_2	High-quality	High-quality	91.17	AAI-based (medium-confidence)	0	1
GTDB_GCA_012839235.1_genomic.phages_lytic			anthropogenic	anaerobic digestion of organic wastes under variable temperature conditions and feedstocks	DUNS01000093.1	Not-determined	Genome-fragment			0	1
SPIRE_spire_mag_02522323.phages_lytic_sequence#3	20.02	110.349	host-associated, animal host, mammalian host, digestive tract, intestine	NA	k141_68055	Low-quality	Genome-fragment	14.06	HMM-based (lower-bound)	0	1
SPIRE_spire_mag_01813361.phages_lytic_sequence#6			aquatic, marine, pelagic	NA	k141_148312	Not-determined	Genome-fragment			0	1
SPIRE_spire_mag_02407569.phages_lysogenic			host-associated, animal host, mammalian host, digestive tract, intestine	NA	k141_393767	Low-quality	Genome-fragment	4.61	HMM-based (lower-bound)	0	1
SPIRE_spire_mag_02757744.phages_lytic_sequence#4	55.23	-77.7	lentic, acidic, low salinity, fresh water, aquatic, ph, salinity, lacustrine	NA	k141_886285	Low-quality	Genome-fragment	2.39	AAI-based (medium-confidence)	0	1
SPIRE_specI_v4_04571.phages_lysogenic			aquatic	NA	82633.SAMN20858517.JAIMCF010000004	High-quality	High-quality	96.77	AAI-based (high-confidence)	19.06	1
SPIRE_spire_mag_02177647.phages_lytic	22.8152	108.328	host-associated, animal host, mammalian host, digestive tract, intestine	NA	k141_595988	High-quality	High-quality	99.56	AAI-based (high-confidence)	0	1
NCBI_GCF_003115815.1_ASM311581v1_genomic.phages_lysogenic_sequence#5			NA	none	NZ_QDKJ01000019.1	Low-quality	Genome-fragment	23.63	AAI-based (high-confidence)	0	1
SPIRE_spire_mag_01824650.phages_lytic_sequence#2			terrestrial, soil	NA	k141_2947688	Low-quality	Genome-fragment	10.22	AAI-based (medium-confidence)	0	1
GTDB_GCA_017447325.1_genomic.phages_lysogenic			host-associated	ruminant gastrointestinal tract	JAFSNU010000044.1	Low-quality	Genome-fragment	15.91	HMM-based (lower-bound)	0	1
GTDB_GCA_011330835.1_genomic.phages_lytic	-21.9892	-176.568	marine	rock sample from hydrothermal vent	DRPO01000469.1	Low-quality	Genome-fragment	3.84	AAI-based (medium-confidence)	0	1
GTDB_GCA_902812425.1_genomic.phages_lytic_sequence#12			NA	none	CADDZK010000265.1	Low-quality	Genome-fragment	8.26	HMM-based (lower-bound)	0	1
GTDB_GCF_001984825.2_genomic.phages_lysogenic	30.6416	104.061	host-associated	blood	NZ_CP043318.1	High-quality	High-quality	100	AAI-based (high-confidence)	0	1
SPIRE_spire_mag_02552095.phages_lytic	22.8152	108.328	host-associated, animal host, mammalian host, digestive tract, intestine	NA	k141_328556	Medium-quality	Genome-fragment	63.55	AAI-based (high-confidence)	19.16	1
SPIRE_specI_v4_30755.phages_lytic_sequence#2			host-associated, animal host, intestine, digestive tract	NA	2268199.SAMN12581812.WQYX01000153	Low-quality	Genome-fragment	5.49	AAI-based (medium-confidence)	0	1
SPIRE_spire_mag_02178376.phages_lytic_sequence#2	22.8152	108.328	host-associated, animal host, mammalian host, digestive tract, intestine	NA	k141_921003	Not-determined	Genome-fragment			0	1
SPIRE_spire_mag_02976694.phages_lysogenic	54.5167	8.6369	host-associated, animal host, digestive tract, intestine	NA	k141_146264	Low-quality	Genome-fragment	13.31	AAI-based (medium-confidence)	0	1
GTDB_GCF_001546115.1_genomic.phages_lysogenic_sequence#2	31.6	120.467	terrestrial	PAHs polluted soil	NZ_KQ955208.1	Medium-quality	Genome-fragment	79.32	AAI-based (high-confidence)	44.49	1.01
NCBI_GCF_016599835.1_ASM1659983v1_genomic.phages_lysogenic_sequence#2			NA	none	NZ_CP067018.1	High-quality	High-quality	100	AAI-based (medium-confidence)	0	1
SPIRE_spire_mag_00861158.phages_lytic_sequence#5			plant host, host-associated, aquatic, littoral, marine	NA	k141_220490	Not-determined	Genome-fragment			0	1
SPIRE_spire_mag_00053196.phages_lysogenic	43.3122	89.3708	soil, neutral ph range, ph, grassland, terrestrial	NA	k133_2075144	Not-determined	Genome-fragment			0	1
SPIRE_spire_mag_02520145.phages_lytic			host-associated, animal host, mammalian host, intestine, digestive tract, human host	NA	k141_179429	Low-quality	Genome-fragment	8.39	HMM-based (lower-bound)	0	1
SPIRE_spire_mag_00786171.phages_lytic_sequence#23	55.9396	9.31808	host-associated, animal host, mammalian host, digestive tract, intestine	NA	k141_572721	Low-quality	Genome-fragment	0.74	AAI-based (medium-confidence)	0	1
GTDB_GCA_017861365.1_genomic.phages_lysogenic_sequence#3	41.3777	-82.5117	terrestrial	wetland soil	JAGFXR010000011.1	Low-quality	Genome-fragment	34.98	AAI-based (high-confidence)	0	1
SPIRE_specI_v4_41089.phages_lysogenic			host-associated, animal host, intestine, digestive tract	NA	1221379.SAMEA7202417.CAJFTA010000005	Low-quality	Genome-fragment	16.63	HMM-based (lower-bound)	0	1
SPIRE_spire_mag_02567855.phages_lysogenic_sequence#2			ph, anthropogenic, acidic, mine	NA	k141_770199_fragment_1	Low-quality	Genome-fragment	4.57	AAI-based (high-confidence)	0	1
GTDB_GCA_910584255.1_genomic.phages_lytic			host-associated	Faeces	CAJTXV010000029.1	Low-quality	Genome-fragment	35.09	AAI-based (medium-confidence)	0	1
SPIRE_spire_mag_02437512.phages_lytic_sequence#7			host-associated, animal host, digestive tract, mammalian host	NA	k141_232505	Not-determined	Genome-fragment			0	1
GTDB_GCF_000715505.1_genomic.phages_lytic			marine, aquatic	surface seawater	NZ_JHEH01000065.1	Low-quality	Genome-fragment	10.63	AAI-based (medium-confidence)	0	1.03
NCBI_GCF_902164725.1_25426_7_251_genomic.phages_lysogenic			check NCBI isolation source	faecal	NZ_LR607338.1	Low-quality	Genome-fragment	39.88	AAI-based (high-confidence)	0	1
SPIRE_spire_mag_02035945.phages_lytic			fresh water, aquatic, lacustrine	NA	k141_83528	Low-quality	Genome-fragment	1.13	HMM-based (lower-bound)	50.63	1
SPIRE_specI_v4_40772.phages_lytic			animal host, host-associated, mammalian host, human host, digestive tract, intestine	NA	344338.SAMEA7846963.CAJLIW010000001	High-quality	High-quality	100	AAI-based (high-confidence)	18.43	1
SPIRE_spire_mag_02590916.phages_lytic_sequence#70			aquatic, marine	NA	k141_186672	Low-quality	Genome-fragment	3.02	HMM-based (lower-bound)	0	1
SPIRE_spire_mag_01673306.phages_lytic_sequence#10	40.7	-105	wastewater, aquatic, agriculture, food, anthropogenic, dairy product	NA	k141_47319	Low-quality	Genome-fragment	4.68	HMM-based (lower-bound)	0	1
NCBI_GCF_900100775.1_IMG-taxon_2675903695_annotated_assembly_genomic.phages_lytic			NA	none	NZ_FNCK01000017.1	Low-quality	Genome-fragment	47.39	AAI-based (medium-confidence)	0	1
GTDB_GCA_017514975.1_genomic.phages_lysogenic_sequence#2			host-associated	ruminant gastrointestinal tract	JAFWIF010000025.1	Low-quality	Genome-fragment	18.26	AAI-based (high-confidence)	0	1
SPIRE_spire_mag_00726715.phages_lytic_sequence#16	-68.4725	78.188	lentic, saline water, aquatic, high salinity, salinity	NA	k141_1497990	Low-quality	Genome-fragment	1.11	AAI-based (high-confidence)	0	1
GTDB_GCF_002927045.1_genomic.phages_lysogenic			NA	none	NZ_PRDW01000007.1	Medium-quality	Genome-fragment	87.1	AAI-based (medium-confidence)	0	1
SPIRE_spire_mag_02429843.phages_lytic_sequence#3			host-associated, animal host, digestive tract, mammalian host	NA	k141_534998	Not-determined	Genome-fragment			0	1.06
SPIRE_spire_mag_01882208.phages_lytic_sequence#3	9.6	118.5	host-associated, adult, age group, animal host, mammalian host, mouth, digestive tract, human host	NA	k115_65901	Low-quality	Genome-fragment	6.12	HMM-based (lower-bound)	0	1
GTDB_GCA_002733865.1_genomic.phages_lysogenic			aquatic	marine subsurface aquifer	NVXM01000024.1	Low-quality	Genome-fragment	13.04	AAI-based (medium-confidence)	0	1
GTDB_GCA_001709035.1_genomic.phages_lysogenic	42.73	10.1569	host-associated	gill tissue of clam	LVKA01000008.1	High-quality	High-quality	100	AAI-based (medium-confidence)	0	1
SPIRE_spire_mag_02597441.phages_lytic_sequence#144			aquatic, marine	NA	k141_293224	Low-quality	Genome-fragment	23.17	AAI-based (high-confidence)	0	1
NCBI_GCF_947251575.1_ilYpoPlub1.Wolbachia_sp_1.1_genomic.phages_lysogenic_sequence#3			NA	NA	NZ_OX366353.1	Medium-quality	Genome-fragment	55.07	AAI-based (medium-confidence)	0	1
SPIRE_spire_mag_00722391.phages_lysogenic	71.2838	-156.599	terrestrial, soil, tundra	NA	k141_273705	High-quality	High-quality	98.66	AAI-based (high-confidence)	0	1
GTDB_GCF_902825225.1_genomic.phages_lytic_sequence#2			NA	none	NZ_CADEAK010000042.1	Low-quality	Genome-fragment	1.5	HMM-based (lower-bound)	0	1
SPIRE_spire_mag_01615326.phages_lytic_sequence#8	44.5387	-110.798	aquatic, spring, lotic, hot spring	NA	k141_139918	Low-quality	Genome-fragment	3.33	HMM-based (lower-bound)	0	1
SPIRE_spire_mag_02597441.phages_lytic_sequence#299			aquatic, marine	NA	k141_289979	Low-quality	Genome-fragment	10.02	AAI-based (high-confidence)	0	1
SPIRE_specI_v4_08892.phages_lytic_sequence#6			sediment, marine, aquatic	NA	2030927.SAMN18352256.JAGXLC010000210	Low-quality	Genome-fragment	15.35	AAI-based (medium-confidence)	0	1
SPIRE_spire_mag_01795213.phages_lysogenic			hospital, built environment, anthropogenic	NA	k141_1335	Complete	High-quality	100	Provirus (high-confidence)	14.82	1
SPIRE_spire_mag_01920433.phages_lytic	36.05	-102.3	host-associated, animal host, mammalian host, digestive tract, intestine	NA	k141_35322	Low-quality	Genome-fragment	20.01	AAI-based (medium-confidence)	0	1
GTDB_GCA_017302775.1_genomic.phages_lytic_sequence#7	43.071	-89.401	anthropogenic	activated sludge	JAFLDC010000508.1	Low-quality	Genome-fragment	4.77	AAI-based (medium-confidence)	0	1
GTDB_GCF_902459745.1_genomic.phages_lysogenic			host-associated	Cystic fibrosis patient	NZ_CABPSJ010000002.1	High-quality	High-quality	94.5	AAI-based (medium-confidence)	0	1
GTDB_GCF_000484695.1_genomic.phages_lytic_sequence#4			NA	none	NZ_AXVR01000142.1	Low-quality	Genome-fragment	4.84	HMM-based (lower-bound)	0	1
SPIRE_spire_mag_00496703.phages_lytic_sequence#2			anthropogenic, sludge	NA	k141_2266382	Low-quality	Genome-fragment	35.32	AAI-based (medium-confidence)	0	1
SPIRE_spire_mag_00142689.phages_lytic_sequence#3			anthropogenic, sludge	NA	k141_505839	Low-quality	Genome-fragment	8.68	AAI-based (medium-confidence)	0	1
SPIRE_spire_mag_02986931.phages_lytic_sequence#2	-29.5499	23.8387	host-associated, animal host, digestive tract, intestine	NA	k141_7214	Low-quality	Genome-fragment	6.28	AAI-based (medium-confidence)	0	1
SPIRE_spire_mag_02195144.phages_lytic_sequence#14			estuary, aquatic, brackish water	NA	k141_12489	Low-quality	Genome-fragment	4.29	AAI-based (medium-confidence)	0	1
GTDB_GCA_017538465.1_genomic.phages_lytic			host-associated	ruminant gastrointestinal tract	JAFYIW010000155.1	Low-quality	Genome-fragment	4.02	HMM-based (lower-bound)	0	1
GTDB_GCF_002735695.1_genomic.phages_lytic_sequence#8			fresh water	stream	NZ_PDZH01000181.1	Low-quality	Genome-fragment	9.52	AAI-based (medium-confidence)	0	1
GTDB_GCA_003554915.1_genomic.phages_lytic_sequence#6	51.67	79.81	aquatic	hypersaline soda lake sediment	PWHM01000118.1	Low-quality	Genome-fragment	2.15	HMM-based (lower-bound)	0	1
SPIRE_specI_v4_01380.phages_lytic			NA	NA	1262781.PRJEB769.HF985839	Low-quality	Genome-fragment	28.75	AAI-based (medium-confidence)	0	1
GTDB_GCA_003553305.1_genomic.phages_lytic_sequence#4	51.67	79.81	aquatic	hypersaline soda lake sediment	PWEB01000207.1	Low-quality	Genome-fragment	9.17	AAI-based (high-confidence)	0	1
SPIRE_spire_mag_02088401.phages_lytic			lentic, sediment, aquatic, high salinity, salinity	NA	k141_2030084	Low-quality	Genome-fragment	4.88	HMM-based (lower-bound)	0	1
GTDB_GCA_016795345.1_genomic.phages_lysogenic_sequence#2			anthropogenic	bioreactor sludge	JAEUHO010000154.1	Low-quality	Genome-fragment	19.6	HMM-based (lower-bound)	0	1
SPIRE_spire_mag_02204736.phages_lytic_sequence#2			estuary, aquatic, brackish water	NA	k141_783920	Not-determined	Genome-fragment			0	1
GTDB_GCF_000730665.1_genomic.phages_lysogenic			NA	none	NZ_BBIV01000036.1	Medium-quality	Genome-fragment	83.89	AAI-based (high-confidence)	0	1
SPIRE_spire_mag_01762198.phages_lytic			host-associated, animal host, digestive tract, intestine	NA	k141_3018017	Low-quality	Genome-fragment	15.63	HMM-based (lower-bound)	0	1
GTDB_GCF_001486585.1_genomic.phages_lysogenic_sequence#4			NA	none	NZ_LN909039.1	Low-quality	Genome-fragment	10.62	AAI-based (medium-confidence)	0	1
GTDB_GCF_007035645.1_genomic.phages_lysogenic_sequence#2			host-associated	urine	NZ_AP019632.1	High-quality	High-quality	94.63	AAI-based (high-confidence)	0	1
SPIRE_spire_mag_00493484.phages_lytic_sequence#2	42.7948	-84.3938	plant host, host-associated, soil, terrestrial, rhizosphere	NA	k141_476252	Low-quality	Genome-fragment	2.77	HMM-based (lower-bound)	0	1
SPIRE_spire_mag_01129425.phages_lytic_sequence#2	-17.7134	178.065	host-associated, animal host, mammalian host, intestine, digestive tract, human host	NA	k119_356673	Low-quality	Genome-fragment	13.9	AAI-based (medium-confidence)	0	1
GTDB_GCF_900167065.1_genomic.phages_lysogenic_sequence#3			NA	none	NZ_FUYA01000001.1	Low-quality	Genome-fragment	39.54	AAI-based (medium-confidence)	0	1
SPIRE_spire_mag_00405144.phages_lytic_sequence#6	43.7188	-87.7084	aquatic, sludge, anthropogenic, wastewater	NA	k119_233470	Low-quality	Genome-fragment	13.42	AAI-based (medium-confidence)	0	1
SPIRE_spire_mag_00487643.phages_lysogenic	42.3948	-85.3738	plant host, host-associated, soil, terrestrial, rhizosphere	NA	k141_1165983_fragment_1	Low-quality	Genome-fragment	17.03	AAI-based (medium-confidence)	0	1.01
SPIRE_spire_mag_02374238.phages_lysogenic			host-associated, animal host, digestive tract, intestine	NA	k141_15856_fragment_3	Low-quality	Genome-fragment	23.05	AAI-based (high-confidence)	0	1
GTDB_GCA_002686465.1_genomic.phages_lytic_sequence#6			marine, aquatic	marine water sample	NZCP01000059.1	Low-quality	Genome-fragment	48.91	AAI-based (high-confidence)	0	1
SPIRE_spire_mag_01582797.phages_lytic_sequence#49	50	-145	aquatic, marine	NA	k141_218323	Not-determined	Genome-fragment			0	1
SPIRE_spire_mag_02740520.phages_lytic_sequence#5			host-associated, saliva, animal host, mammalian host, mouth, digestive tract, human host	NA	k141_11696	Low-quality	Genome-fragment	11.71	HMM-based (lower-bound)	0	1
SPIRE_spire_mag_02088354.phages_lytic_sequence#4			lentic, sediment, very high salinity, aquatic, salinity	NA	k141_1153797	Low-quality	Genome-fragment	30.49	HMM-based (lower-bound)	0	1
SPIRE_spire_mag_01948187.phages_lysogenic	49.69	-93.718	lentic, oxygen level, low salinity, fresh water, aquatic, anaerobic, salinity, lacustrine	NA	k141_160674_fragment_1	Low-quality	Genome-fragment	2.56	AAI-based (medium-confidence)	0	1
SPIRE_spire_mag_01921666.phages_lytic	36.05	-102.3	host-associated, animal host, mammalian host, digestive tract, intestine	NA	k141_37601	Low-quality	Genome-fragment	40.13	AAI-based (medium-confidence)	0	1
GTDB_GCF_003627795.1_genomic.phages_lysogenic	19	-97	terrestrial	agricultural soil	NZ_CP032684.1	Medium-quality	Genome-fragment	52.7	AAI-based (medium-confidence)	0	1
SPIRE_spire_mag_01292597.phages_lysogenic	22.5748	114.041	host-associated, airways, age group, child, animal host, mammalian host, digestive tract, human host	NA	k119_47036	Medium-quality	Genome-fragment	63.23	AAI-based (high-confidence)	0	1
SPIRE_spire_mag_01882785.phages_lytic	32.03	118.46	fresh water, aquatic, salinity, low salinity	NA	k119_137468	Not-determined	Genome-fragment			0	1
SPIRE_specI_v4_08359.phages_lysogenic_sequence#3			animal host, host-associated, mammalian host, human host, digestive tract, intestine	NA	1745713.SAMEA3959520.LT574837	Low-quality	Genome-fragment	22.25	AAI-based (medium-confidence)	0	1
SPIRE_spire_mag_00835871.phages_lytic			aquatic, marine	NA	k141_1090552	Low-quality	Genome-fragment	39.1	HMM-based (lower-bound)	0	1
SPIRE_spire_mag_02382748.phages_lytic			host-associated, animal host, mammalian host, digestive tract, intestine	NA	k141_568656	Low-quality	Genome-fragment	11.65	HMM-based (lower-bound)	0	1
SPIRE_specI_v4_15118.phages_lytic			host-associated, animal host, intestine, digestive tract	NA	2044939.SAMEA5278821.CAAGCU010000055	Low-quality	Genome-fragment	27.49	AAI-based (high-confidence)	0	1
GTDB_GCF_018141665.1_genomic.phages_lysogenic_sequence#2			NA	none	NZ_CP067976.1	Medium-quality	Genome-fragment	55.47	HMM-based (lower-bound)	14.66	1.06
SPIRE_spire_mag_02551297.phages_lysogenic	22.8152	108.328	host-associated, animal host, mammalian host, digestive tract, intestine	NA	k141_526337_fragment_1	High-quality	High-quality	100	AAI-based (medium-confidence)	0	1
GTDB_GCF_003970925.1_genomic.phages_lysogenic			host-associated	tree	NZ_RWJF01000001.1	Medium-quality	Genome-fragment	83.24	HMM-based (lower-bound)	0	1
SPIRE_spire_mag_02511172.phages_lytic_sequence#13	22.8152	108.328	host-associated, animal host, mammalian host, digestive tract, intestine	NA	k141_740526	Low-quality	Genome-fragment	2.35	AAI-based (medium-confidence)	0	1
SPIRE_spire_mag_02841940.phages_lytic			host-associated, saliva, animal host, mammalian host, mouth, digestive tract, human host	NA	k141_485599	Low-quality	Genome-fragment	36.11	AAI-based (high-confidence)	0	1
SPIRE_specI_v4_39398.phages_lysogenic_sequence#2			host-associated, animal host, intestine, digestive tract	NA	348578.SAMEA4891951.URTA01000021	Medium-quality	Genome-fragment	59.94	AAI-based (high-confidence)	27.07	1
SPIRE_spire_mag_00523920.phages_lytic_sequence#4	38.874	-122.439	groundwater, fresh water, aquatic, alkaline, subsurface, ph, terrestrial	NA	k141_131902	Low-quality	Genome-fragment	15.8	AAI-based (high-confidence)	0	1
SPIRE_spire_mag_02300173.phages_lysogenic			aquatic, marine	NA	k119_1078245_fragment_1	Low-quality	Genome-fragment	10.87	HMM-based (lower-bound)	0	1
GTDB_GCA_018725535.1_genomic.phages_lytic_sequence#9	36.7	137.8	fresh water	hot spring	QLUS01000064.1	Low-quality	Genome-fragment	22.18	AAI-based (medium-confidence)	0	1
SPIRE_spire_mag_00825961.phages_lytic	43.442	-80.577	aquatic, anthropogenic, waste	NA	k141_3129423	Low-quality	Genome-fragment	15.3	HMM-based (lower-bound)	0	1.01
SPIRE_spire_mag_00137627.phages_lytic_sequence#8			anthropogenic, sludge	NA	k141_669551	Low-quality	Genome-fragment	11.8	HMM-based (lower-bound)	0	1
GTDB_GCA_017415145.1_genomic.phages_lysogenic			host-associated	ruminant gastrointestinal tract	JAFQJE010000001.1	Low-quality	Genome-fragment	34.44	AAI-based (medium-confidence)	0	1
SPIRE_spire_mag_01277004.phages_lytic_sequence#2			aquatic, contaminated, groundwater	NA	k141_104695	Low-quality	Genome-fragment	5.45	AAI-based (medium-confidence)	0	1
SPIRE_specI_v4_29110.phages_lytic_sequence#3			anthropogenic, sludge	NA	2049428.SAMN13894310.JAAYVN010000128	Low-quality	Genome-fragment	3.64	HMM-based (lower-bound)	0	1
SPIRE_spire_mag_00706336.phages_lytic_sequence#2	59.3556	18.2271	wastewater, aquatic, sewage, sludge, anthropogenic, terrestrial	NA	k119_14771	Low-quality	Genome-fragment	11.83	AAI-based (medium-confidence)	0	1
SPIRE_spire_mag_02179455.phages_lytic	22.8152	108.328	host-associated, animal host, mammalian host, digestive tract, intestine	NA	k141_900799	Low-quality	Genome-fragment	19.15	AAI-based (medium-confidence)	0	1.01
SPIRE_spire_mag_02426393.phages_lytic_sequence#6			host-associated, saliva, animal host, mammalian host, mouth, digestive tract, human host	NA	k141_347811	Low-quality	Genome-fragment	6.57	AAI-based (medium-confidence)	0	1
SPIRE_spire_mag_01726362.phages_lytic_sequence#5	55.86	-3.21	rumen, host-associated, animal host, digestive tract	NA	k141_956762	Low-quality	Genome-fragment	7.55	AAI-based (medium-confidence)	0	1
GTDB_GCA_900757695.1_genomic.phages_lytic_sequence#4			host-associated	human stool	CAAEOU010000190.1	Low-quality	Genome-fragment	2.75	HMM-based (lower-bound)	39.15	1
SPIRE_spire_mag_01787595.phages_lytic_sequence#2			host-associated, insect host, animal host	NA	k141_89504	Low-quality	Genome-fragment	7.82	HMM-based (lower-bound)	0	1.02
GTDB_GCA_012963075.1_genomic.phages_lytic	18.3764	-81.7981	marine	Dilute Hydrothermal Plume	DTWI01000086.1	Low-quality	Genome-fragment	2.86	AAI-based (medium-confidence)	0	1
GTDB_GCA_018064905.1_genomic.phages_lytic	51.23	-0.61	host-associated	equine fecal microbiome	JAGHUJ010000181.1	Not-determined	Genome-fragment			0	1
SPIRE_specI_v4_10930.phages_lysogenic			host-associated, animal host, intestine, digestive tract	NA	1898203.SAMN09901047.QXWY01000014	High-quality	High-quality	100	AAI-based (high-confidence)	0	1
SPIRE_spire_mag_01122310.phages_lytic			aquatic, contaminated, groundwater	NA	k141_86601	Low-quality	Genome-fragment	26.42	HMM-based (lower-bound)	0	1
SPIRE_spire_mag_01764909.phages_lytic_sequence#2			host-associated, animal host, digestive tract, intestine	NA	k141_1750149	Low-quality	Genome-fragment	8.51	AAI-based (high-confidence)	0	1
SPIRE_spire_mag_02514404.phages_lytic	20.02	110.349	host-associated, animal host, mammalian host, digestive tract, intestine	NA	k141_1208388	Not-determined	Genome-fragment			0	1.02
SPIRE_spire_mag_02164043.phages_lysogenic			ph, anthropogenic, acidic, mine	NA	k141_2359203	Low-quality	Genome-fragment	6.06	HMM-based (lower-bound)	0	1
SPIRE_spire_mag_01131666.phages_lytic_sequence#2	-17.7134	178.065	host-associated, animal host, mammalian host, mouth, digestive tract, human host	NA	k119_40781	Low-quality	Genome-fragment	43.66	AAI-based (medium-confidence)	0	1
SPIRE_spire_mag_02890009.phages_lysogenic			host-associated, animal host, mammalian host, intestine, digestive tract, human host	NA	k141_323439_fragment_1	Not-determined	Genome-fragment			0	1
SPIRE_spire_mag_00717133.phages_lytic	-22.2575	-41.6629	plant host, host-associated, aquatic	NA	k119_43202	Low-quality	Genome-fragment	6.17	HMM-based (lower-bound)	0	1
GTDB_GCF_018156225.1_genomic.phages_lysogenic			marine	marine sediment sample	NZ_JAGTAR010000002.1	Medium-quality	Genome-fragment	64.44	AAI-based (medium-confidence)	0	1
GTDB_GCF_900207585.1_genomic.phages_lytic_sequence#3			NA	none	NZ_OAOP01000023.1	Low-quality	Genome-fragment	7.28	HMM-based (lower-bound)	0	1
SPIRE_spire_mag_01830027.phages_lytic_sequence#3			terrestrial, soil	NA	k141_405722	Not-determined	Genome-fragment			0	1
GTDB_GCA_003478355.1_genomic.phages_lytic			host-associated	feces	QUFC01000079.1	Low-quality	Genome-fragment	5.39	HMM-based (lower-bound)	0	1
SPIRE_specI_v4_17856.phages_lytic_sequence#4			anthropogenic	NA	1852867.SAMN05004115.MWDN01000280	Low-quality	Genome-fragment	1.46	HMM-based (lower-bound)	0	1
SPIRE_spire_mag_01759771.phages_lytic_sequence#3	43.0995	-89.4045	lentic, low salinity, fresh water, aquatic, alkaline, ph, salinity, lacustrine	NA	k141_1240935	Low-quality	Genome-fragment	11.81	AAI-based (high-confidence)	0	1
SPIRE_spire_mag_00842555.phages_lytic_sequence#2	1.39	103.91	wastewater, aquatic, built environment, anthropogenic, terrestrial	NA	k141_842762	Low-quality	Genome-fragment	7.76	AAI-based (medium-confidence)	0	1
SPIRE_spire_mag_02073655.phages_lytic_sequence#9	48.8464	14.4876	lentic, low salinity, fresh water, aquatic, very low temperature, temperature, terrestrial, salinity	NA	k141_6456584	Low-quality	Genome-fragment	13.48	AAI-based (medium-confidence)	0	1
SPIRE_spire_mag_00721065.phages_lytic	71.2999	-156.61	terrestrial, soil, tundra	NA	k141_875044	Low-quality	Genome-fragment	8.59	HMM-based (lower-bound)	0	1
SPIRE_specI_v4_12647.phages_lytic			lentic, salinity, ph, aquatic, alkaline, high salinity, sediment, very high salinity	NA	2026734.SAMN08574833.PWYC01000106	Low-quality	Genome-fragment	22.24	HMM-based (lower-bound)	0	1
SPIRE_spire_mag_01575086.phages_lysogenic_sequence#2			anthropogenic, mine	NA	k141_239318_fragment_1	Low-quality	Genome-fragment	23.09	AAI-based (medium-confidence)	0	1
GTDB_GCF_018390515.1_genomic.phages_lysogenic			host-associated	tree leaf	NZ_JAHBBK010000002.1	High-quality	High-quality	95.99	HMM-based (lower-bound)	5.06	1
GTDB_GCF_900129865.1_genomic.phages_lytic_sequence#6			NA	none	NZ_FQXD01000033.1	Low-quality	Genome-fragment	17.16	AAI-based (medium-confidence)	0	1
SPIRE_spire_mag_02371534.phages_lytic_sequence#3			host-associated, animal host, mammalian host, digestive tract, intestine	NA	k141_108422	Not-determined	Genome-fragment			0	1
GTDB_GCA_004560275.1_genomic.phages_lysogenic	53.49	-113.54	host-associated	feces day 14 after weanning	SFVJ01000014.1	Low-quality	Genome-fragment	12.92	HMM-based (lower-bound)	0	1
SPIRE_spire_mag_01584218.phages_lysogenic	58.622	18.254	aquatic, benthic, marine, sediment	NA	k141_1191866_fragment_1	High-quality	High-quality	100	AAI-based (medium-confidence)	0	1.02
SPIRE_spire_mag_00518318.phages_lytic_sequence#33	47.6516	-122.305	plant host, host-associated, soil, terrestrial, rhizosphere	NA	k141_930480	Low-quality	Genome-fragment	1.19	HMM-based (lower-bound)	0	1
SPIRE_spire_mag_00920041.phages_lytic_sequence#4	49.08	-89.38	soil, very low temperature, forest, temperature, terrestrial	NA	k115_168389	Not-determined	Genome-fragment			0	1
SPIRE_spire_mag_01845055.phages_lysogenic_sequence#2	37.0902	-95.7128	terrestrial, built environment, anthropogenic	NA	k141_7406_fragment_1	High-quality	High-quality	94.23	AAI-based (medium-confidence)	0	1
SPIRE_spire_mag_02579842.phages_lytic_sequence#11			aquatic, marine	NA	k141_45051	Low-quality	Genome-fragment	22.09	AAI-based (high-confidence)	0	1
SPIRE_specI_v4_01142.phages_lysogenic_sequence#2			animal host, infant, full term birth, birth term, host-associated, mammalian host, age group, human host, digestive tract, intestine	NA	1354264.SAMN04875430.LXEU01000051	Medium-quality	Genome-fragment	73.53	HMM-based (lower-bound)	0	1
GTDB_GCA_014879735.1_genomic.phages_lytic	42.0578	-87.676	anthropogenic	CANDO+P Bioreactor	JACSRN010000077.1	Low-quality	Genome-fragment	43.68	AAI-based (medium-confidence)	0	1
SPIRE_spire_mag_00351123.phages_lytic	52.4586	13.2887	host-associated, animal host, mammalian host, digestive tract, intestine	NA	k141_99270	Low-quality	Genome-fragment	38.93	AAI-based (high-confidence)	0	1
SPIRE_spire_mag_00143033.phages_lytic_sequence#8			anthropogenic, sludge	NA	k141_59855	Low-quality	Genome-fragment	15.88	AAI-based (medium-confidence)	0	1
SPIRE_spire_mag_02182385.phages_lytic			wetland, fresh water, aquatic, terrestrial, lacustrine	NA	k141_139611	Low-quality	Genome-fragment	39.71	HMM-based (lower-bound)	0	1
GTDB_GCA_017544185.1_genomic.phages_lytic_sequence#2			host-associated	ruminant gastrointestinal tract	JAFYEQ010000153.1	Low-quality	Genome-fragment	14.89	AAI-based (medium-confidence)	0	1
SPIRE_specI_v4_01476.phages_lysogenic_sequence#2			anthropogenic, built environment	NA	1643443.SAMN03487394.LBCR01000033	Medium-quality	Genome-fragment	80.75	AAI-based (medium-confidence)	0	1
SPIRE_spire_mag_01825013.phages_lytic_sequence#13			terrestrial, soil	NA	k141_380966	Low-quality	Genome-fragment	7.59	AAI-based (medium-confidence)	0	1
SPIRE_spire_mag_01749267.phages_lytic_sequence#52	43.0995	-89.4045	lentic, low salinity, fresh water, aquatic, alkaline, ph, salinity, lacustrine	NA	k141_1014857	Low-quality	Genome-fragment	1.97	AAI-based (medium-confidence)	47.38	1
SPIRE_spire_mag_01542992.phages_lytic	48.8464	14.4876	lentic, low salinity, fresh water, aquatic, medium temperature, temperature, terrestrial, salinity	NA	k141_377829	Low-quality	Genome-fragment	7.35	AAI-based (high-confidence)	0	1
SPIRE_spire_mag_02406854.phages_lysogenic			host-associated, animal host, digestive tract, mammalian host	NA	k141_12980	Not-determined	Genome-fragment			0	1
GTDB_GCF_009728995.1_genomic.phages_lysogenic	27.25	52.38	NA	none	NZ_VTZW01000003.1	Low-quality	Genome-fragment	20.49	HMM-based (lower-bound)	25.97	1
SPIRE_spire_mag_01668384.phages_lytic	34.6402	-77.1094	sediment, aquatic, medium salinity, brackish water, benthic, estuary, marine, salinity	NA	k141_2039200	Low-quality	Genome-fragment	11.1	AAI-based (medium-confidence)	0	1
SPIRE_spire_mag_00720365.phages_lysogenic	71.2905	-156.789	terrestrial, soil, tundra	NA	k141_175900	Low-quality	Genome-fragment	0.59	HMM-based (lower-bound)	0	1
SPIRE_spire_mag_00872152.phages_lytic_sequence#368	48.6569	-123.487	aquatic, marine	NA	k141_1976245	Low-quality	Genome-fragment	4.17	AAI-based (high-confidence)	0	1
GTDB_GCF_002843605.1_genomic.phages_lysogenic_sequence#2	41.22	-83.39	terrestrial	soil	NZ_CP025263.1	Low-quality	Genome-fragment	36.23	AAI-based (high-confidence)	11.13	1
SPIRE_spire_mag_02382963.phages_lytic			host-associated, animal host, mammalian host, digestive tract, intestine	NA	k141_1612750	Low-quality	Genome-fragment	13.45	AAI-based (medium-confidence)	0	1
SPIRE_spire_mag_01688918.phages_lytic_sequence#3	55.86	-3.21	rumen, host-associated, animal host, digestive tract	NA	k141_1667886	Not-determined	Genome-fragment			0	1.02
SPIRE_specI_v4_25017.phages_lytic_sequence#3			NA	NA	1872471.SAMN14570577.JABZGM010000235	Low-quality	Genome-fragment	1.27	HMM-based (lower-bound)	37.13	1
GTDB_GCF_014644315.1_genomic.phages_lysogenic			NA	none	NZ_BMKL01000001.1	Not-determined	Genome-fragment			0	1
SPIRE_spire_mag_01830024.phages_lytic_sequence#5			terrestrial, soil	NA	k141_531000	Not-determined	Genome-fragment			0	1
SPIRE_spire_mag_00999922.phages_lytic_sequence#9	33.9301	-83.5517	low salinity, fresh water, aquatic, lotic, salinity, stream	NA	k141_742579	Low-quality	Genome-fragment	3.9	HMM-based (lower-bound)	0	1
SPIRE_spire_mag_02407343.phages_lytic_sequence#3			host-associated, animal host, mammalian host, digestive tract, intestine	NA	k141_392042	Not-determined	Genome-fragment			0	1
SPIRE_spire_mag_00527273.phages_lysogenic			rumen, host-associated, animal host, digestive tract	NA	k141_7069432	Medium-quality	Genome-fragment	76.03	AAI-based (medium-confidence)	0	1
GTDB_GCA_900766925.1_genomic.phages_lytic_sequence#15			host-associated	human stool	CAAFXG010000123.1	Not-determined	Genome-fragment			0	1
SPIRE_spire_mag_00910436.phages_lytic_sequence#4	54.9976	-6.6096	groundwater, contaminated, fresh water, aquatic, neutral ph range, subsurface, ph, temperature, terrestrial, low temperature	NA	k141_302429	Not-determined	Genome-fragment			0	1
NCBI_GCF_025792415.1_ASM2579241v1_genomic.phages_lysogenic			NA	NA	NZ_JAOXME010000015.1	Low-quality	Genome-fragment	43.3	AAI-based (medium-confidence)	0	1
GTDB_GCA_900762005.1_genomic.phages_lytic_sequence#6			host-associated	human stool	CAAFEV010000190.1	Low-quality	Genome-fragment	7.41	HMM-based (lower-bound)	0	1
SPIRE_spire_mag_00488204.phages_lytic	42.3948	-85.3738	plant host, host-associated, soil, terrestrial, rhizosphere	NA	k141_4758332	Low-quality	Genome-fragment	5.59	AAI-based (medium-confidence)	0	1.01
SPIRE_spire_mag_02800899.phages_lytic			host-associated, saliva, animal host, mammalian host, mouth, digestive tract, human host	NA	k141_358830	Low-quality	Genome-fragment	12.68	HMM-based (lower-bound)	0	1
SPIRE_spire_mag_00529626.phages_lytic_sequence#3			rumen, host-associated, animal host, digestive tract	NA	k141_5819755	Low-quality	Genome-fragment	12.81	AAI-based (high-confidence)	0	1
NCBI_GCF_000155515.2_ASM15551v2_genomic.phages_lysogenic_sequence#2			NA	NA	NC_022112.1	High-quality	High-quality	94.59	AAI-based (high-confidence)	0	1
GTDB_GCF_002752655.1_genomic.phages_lysogenic			terrestrial	soil	NZ_CP023739.1	Low-quality	Genome-fragment	22.93	HMM-based (lower-bound)	0	1
SPIRE_spire_mag_01041276.phages_lytic_sequence#2	0.241954	32.6423	aquatic, anthropogenic, lentic, wastewater	NA	k141_57892	Not-determined	Genome-fragment			0	1
GTDB_GCF_002441655.1_genomic.phages_lytic_sequence#3			NA	none	NZ_JXJU01000045.1	Low-quality	Genome-fragment	4.22	AAI-based (high-confidence)	0	1
SPIRE_specI_v4_01895.phages_lysogenic_sequence#2			host-associated, animal host	NA	1513468.SAMN10477343.RQVU01000028	High-quality	High-quality	91.98	AAI-based (high-confidence)	0	1
GTDB_GCA_008015835.1_genomic.phages_lysogenic	33.69	-117.94	anthropogenic, aquatic	Advanced Water Purification Facility	SSGH01000015.1	Low-quality	Genome-fragment	25.09	AAI-based (medium-confidence)	0	1
SPIRE_spire_mag_00909673.phages_lytic_sequence#3	54.9976	-6.6096	groundwater, contaminated, fresh water, aquatic, subsurface, terrestrial	NA	k141_2100837	Not-determined	Genome-fragment			0	1
SPIRE_specI_v4_39829.phages_lytic_sequence#5			animal host, host-associated, mammalian host, digestive tract, intestine	NA	1229255.SAMEA8805782.CAJUSA010000029	Low-quality	Genome-fragment	19.48	AAI-based (high-confidence)	0	1
SPIRE_specI_v4_09152.phages_lysogenic			rumen, host-associated, animal host, digestive tract	NA	172733.SAMEA6150029.CACYFF010000010	Medium-quality	Genome-fragment	78.6	AAI-based (medium-confidence)	0	1
SPIRE_spire_mag_01291585.phages_lysogenic_sequence#2	22.5748	114.041	host-associated, airways, age group, child, animal host, mammalian host, digestive tract, human host	NA	k119_3460_fragment_1	High-quality	High-quality	96.28	AAI-based (high-confidence)	0	1
SPIRE_spire_mag_00832796.phages_lytic			terrestrial, soil	NA	k141_1133775	Low-quality	Genome-fragment	4.81	AAI-based (medium-confidence)	0	1
SPIRE_spire_mag_01984994.phages_lytic_sequence#6	23.06	113.4	host-associated, animal host, digestive tract, intestine	NA	k119_258595	Low-quality	Genome-fragment	23.82	AAI-based (medium-confidence)	0	1
SPIRE_spire_mag_01823787.phages_lytic_sequence#4			terrestrial, forest, soil	NA	k141_2365493	Low-quality	Genome-fragment	27.04	AAI-based (medium-confidence)	0	1
SPIRE_spire_mag_02093863.phages_lytic			host-associated, airways, adult, age group, animal host, mammalian host, mouth, digestive tract, human host	NA	k119_7231	Low-quality	Genome-fragment	13.35	AAI-based (high-confidence)	0	1
SPIRE_spire_mag_02524551.phages_lytic	22.8152	108.328	host-associated, animal host, mammalian host, digestive tract, intestine	NA	k141_541134	Low-quality	Genome-fragment	35.07	AAI-based (high-confidence)	0	1.07
GTDB_GCA_910575625.1_genomic.phages_lytic_sequence#10			host-associated	Mouse faeces	CAJTFD010000040.1	Low-quality	Genome-fragment	31.87	AAI-based (high-confidence)	0	1
SPIRE_spire_mag_00079891.phages_lysogenic_sequence#2	28.11	-81.79	plant host, host-associated, soil, agriculture, anthropogenic, terrestrial, rhizosphere	NA	k141_270489_fragment_1	Low-quality	Genome-fragment	13.89	AAI-based (medium-confidence)	0	1
SPIRE_spire_mag_01083581.phages_lytic			elderly, host-associated, age group, animal host, mammalian host, intestine, digestive tract, human host	NA	k141_91359	Low-quality	Genome-fragment	5.08	HMM-based (lower-bound)	0	1
NCBI_GCF_020387775.1_ASM2038777v1_genomic.phages_lytic	-33.34	-70.38	terrestrial	soil from walnut orchard	NZ_JAHZMK010000054.1	Low-quality	Genome-fragment	6.91	AAI-based (medium-confidence)	0	1
SPIRE_spire_mag_00000381.phages_lytic_sequence#8			insect host, host-associated, animal host, digestive tract, intestine	NA	k141_1450863	Low-quality	Genome-fragment	4.8	AAI-based (medium-confidence)	0	1
GTDB_GCA_000155695.1_genomic.phages_lysogenic			NA	none	DS990592.1	Not-determined	Genome-fragment			0	1.08
SPIRE_spire_mag_01245092.phages_lytic_sequence#4			aquatic, marine, sediment	NA	k119_1234172	Low-quality	Genome-fragment	1.85	AAI-based (medium-confidence)	0	1
SPIRE_spire_mag_01827244.phages_lytic_sequence#13			terrestrial, forest, soil	NA	k141_333520	Low-quality	Genome-fragment	5.47	AAI-based (medium-confidence)	0	1
SPIRE_spire_mag_01762332.phages_lytic			host-associated, animal host, digestive tract, intestine	NA	k141_2112596	Low-quality	Genome-fragment	10.06	HMM-based (lower-bound)	0	1
SPIRE_specI_v4_13670.phages_lytic_sequence#2			lentic, terrestrial, ph, permafrost, aquatic, fresh water, acidic, lacustrine	NA	153809.SAMEA6945195.CAJBSW010000011	Low-quality	Genome-fragment	17.35	AAI-based (medium-confidence)	0	1
NCBI_GCF_001876955.1_ASM187695v1_genomic.phages_lysogenic_sequence#2			check NCBI isolation source	rizoplany potato varieties Nevsky at the beginning stage of forming tubers	NZ_MOEC01000042.1	Low-quality	Genome-fragment	11.14	HMM-based (lower-bound)	0	1
GTDB_GCF_002918705.1_genomic.phages_lysogenic			NA	NA	NZ_PQKR01000008.1	Medium-quality	Genome-fragment	71.84	AAI-based (high-confidence)	0	1
GTDB_GCA_016795035.1_genomic.phages_lytic_sequence#2			anthropogenic	bioreactor sludge	JAEUIT010000089.1	Low-quality	Genome-fragment	10.93	AAI-based (medium-confidence)	0	1
SPIRE_specI_v4_34663.phages_lytic_sequence#5			host-associated, animal host, intestine, digestive tract	NA	1898207.SAMN10183737.SFEX01000083	Low-quality	Genome-fragment	3.9	AAI-based (medium-confidence)	0	1
SPIRE_spire_mag_02586309.phages_lytic			host-associated, animal host, mammalian host, mouth, digestive tract, human host	NA	k141_149889	Not-determined	Genome-fragment			0	1
GTDB_GCA_002707145.1_genomic.phages_lytic			marine, aquatic	marine water sample	PAMD01000009.1	Low-quality	Genome-fragment	2.38	HMM-based (lower-bound)	90.85	1
SPIRE_spire_mag_02560890.phages_lytic	68.3532	19.0469	terrestrial, aquatic, wetland, lentic	NA	k141_369280	Low-quality	Genome-fragment	3.82	AAI-based (high-confidence)	0	1
GTDB_GCA_002067965.1_genomic.phages_lytic	40.06	-88.13	anthropogenic, aquatic	Lab-scale methanogenic bioreactor treating purified terephthalic acid process wastewater	MVRN01000014.1	Not-determined	Genome-fragment			0	1
SPIRE_spire_mag_01691461.phages_lysogenic	55.86	-3.21	rumen, host-associated, animal host, digestive tract	NA	k141_838932	Complete	High-quality	100	DTR (high-confidence)	0	1
GTDB_GCF_002864045.1_genomic.phages_lytic_sequence#6			NA	none	NZ_PJPV01000174.1	Not-determined	Genome-fragment			0	1
SPIRE_spire_mag_02442214.phages_lytic_sequence#3			host-associated, animal host, mammalian host, digestive tract, intestine	NA	k141_437956	Low-quality	Genome-fragment	10.44	AAI-based (medium-confidence)	0	1
SPIRE_specI_v4_09873.phages_lysogenic_sequence#2			animal host, host-associated, mammalian host, human host, digestive tract, intestine	NA	1354262.SAMN04875425.LXES01000049	Medium-quality	Genome-fragment	68.51	AAI-based (high-confidence)	0	1
GTDB_GCA_900197625.1_genomic.phages_lytic_sequence#64			marine, aquatic	Seawater	FZLS01000063.1	Low-quality	Genome-fragment	6.58	AAI-based (high-confidence)	0	1
SPIRE_specI_v4_12860.phages_lytic			NA	NA	1149865.SAMN02470139.AJLG01000225	Low-quality	Genome-fragment	12.05	AAI-based (medium-confidence)	0	1
SPIRE_spire_mag_01906116.phages_lysogenic			terrestrial, soil	NA	k119_153976	Low-quality	Genome-fragment	7.15	AAI-based (medium-confidence)	38.25	1
GTDB_GCF_008065375.1_genomic.phages_lysogenic_sequence#3			terrestrial	desert soil	NZ_VJYI01000038.1	Medium-quality	Genome-fragment	87.14	HMM-based (lower-bound)	0	1
SPIRE_spire_mag_00909534.phages_lytic_sequence#20	54.9976	-6.6096	groundwater, contaminated, fresh water, aquatic, subsurface, terrestrial	NA	k141_1282158	Low-quality	Genome-fragment	3.97	HMM-based (lower-bound)	0	1
SPIRE_spire_mag_02197219.phages_lytic_sequence#12			estuary, aquatic, brackish water	NA	k141_522301	Low-quality	Genome-fragment	4.03	HMM-based (lower-bound)	31.67	1.01
SPIRE_specI_v4_31078.phages_lysogenic_sequence#3			terrestrial, soil	NA	908627.SAMN03768919.AEJF01000194	Low-quality	Genome-fragment	45.99	HMM-based (lower-bound)	0	1
SPIRE_spire_mag_01081308.phages_lytic_sequence#2			elderly, host-associated, age group, animal host, mammalian host, intestine, digestive tract, human host	NA	k141_1416	Low-quality	Genome-fragment	34.06	AAI-based (medium-confidence)	0	1
SPIRE_spire_mag_01455632.phages_lytic	39.4161	108.68	lentic, low salinity, sediment, fresh water, aquatic, alkaline, ph, high salinity, salinity, lacustrine	NA	k141_449712	Low-quality	Genome-fragment	12.02	HMM-based (lower-bound)	0	1
SPIRE_spire_mag_02502672.phages_lytic_sequence#3			wetland, mangrove, plant host, host-associated, aquatic, marine, terrestrial	NA	k119_2073380	Low-quality	Genome-fragment	13.37	AAI-based (medium-confidence)	0	1
SPIRE_spire_mag_02526202.phages_lytic_sequence#2	21.9162	95.956	host-associated, animal host, mammalian host, digestive tract, intestine	NA	k141_1127121	Low-quality	Genome-fragment	4.23	HMM-based (lower-bound)	0	1
SPIRE_spire_mag_02438240.phages_lytic_sequence#7			host-associated, animal host, mammalian host, digestive tract, intestine	NA	k141_374	Low-quality	Genome-fragment	1.63	HMM-based (lower-bound)	77.81	1
SPIRE_spire_mag_00910342.phages_lytic_sequence#2	54.9976	-6.6096	groundwater, contaminated, fresh water, aquatic, subsurface, terrestrial	NA	k141_832381	Low-quality	Genome-fragment	1.81	HMM-based (lower-bound)	0	1
GTDB_GCA_002501285.1_genomic.phages_lytic_sequence#3			host-associated	feces	DLSG01000034.1	Low-quality	Genome-fragment	4.79	AAI-based (medium-confidence)	0	1
GTDB_GCA_910575055.1_genomic.phages_lytic_sequence#17			host-associated	Mouse faeces	CAJTDC010000056.1	Low-quality	Genome-fragment	5.84	AAI-based (medium-confidence)	0	1
SPIRE_spire_mag_01050446.phages_lytic			anthropogenic, wastewater	NA	k141_216334	Low-quality	Genome-fragment	5.34	AAI-based (medium-confidence)	0	1
SPIRE_spire_mag_01506492.phages_lytic_sequence#5	35.66	139.8	host-associated, adult, age group, animal host, mammalian host, intestine, digestive tract, human host	NA	k141_51090	Low-quality	Genome-fragment	28.43	AAI-based (high-confidence)	0	1
GTDB_GCF_014642405.1_genomic.phages_lysogenic_sequence#2			NA	none	NZ_BMIN01000001.1	Low-quality	Genome-fragment	28.81	HMM-based (lower-bound)	39.15	1
SPIRE_spire_mag_02517643.phages_lytic_sequence#3			host-associated, animal host, mammalian host, intestine, digestive tract, human host	NA	k141_160405	Low-quality	Genome-fragment	6.03	HMM-based (lower-bound)	0	1
SPIRE_spire_mag_00586879.phages_lysogenic_sequence#2			host-associated, animal host, digestive tract, intestine	NA	k141_1696663	Medium-quality	Genome-fragment	87.55	AAI-based (medium-confidence)	0	1
SPIRE_spire_mag_02205462.phages_lytic_sequence#5			host-associated, animal host, mammalian host, digestive tract, intestine	NA	k141_70581	Low-quality	Genome-fragment	9.07	AAI-based (medium-confidence)	0	1
GTDB_GCA_910578795.1_genomic.phages_lysogenic_sequence#3			host-associated	Faeces	CAJTSD010000027.1	Low-quality	Genome-fragment	10.77	AAI-based (high-confidence)	0	1
SPIRE_spire_mag_03018038.phages_lytic			host-associated, animal host, mammalian host, intestine, digestive tract, human host	NA	k141_229896	Not-determined	Genome-fragment			0	1
GTDB_GCF_018613995.1_genomic.phages_lytic_sequence#2	-23.5043	-67.6974	terrestrial	steppe soil[ENVO:00005777]|soil organic matter[ENVO:04000008]	NZ_JAGGPD010000421.1	Low-quality	Genome-fragment	2.93	HMM-based (lower-bound)	0	1
GTDB_GCF_014595895.1_genomic.phages_lysogenic			NA	NA	NZ_JABUKB010000001.1	Low-quality	Genome-fragment	28.39	HMM-based (lower-bound)	0	1
SPIRE_spire_mag_01776491.phages_lytic_sequence#4	57.3222	20.0506	aquatic, medium salinity, very low temperature, brackish water, temperature, marine, salinity	NA	k141_420139	Not-determined	Genome-fragment			0	1
SPIRE_specI_v4_13821.phages_lytic_sequence#15			lentic, aquatic	NA	100233.SAMEA6956128.CAIXVO010000006	Low-quality	Genome-fragment	3.36	AAI-based (medium-confidence)	0	1
GTDB_GCA_900112785.1_genomic.phages_lysogenic_sequence#4			NA	none	FONB01000025.1	Medium-quality	Genome-fragment	52.5	AAI-based (high-confidence)	0	1
GTDB_GCA_012837565.1_genomic.phages_lytic_sequence#7			anthropogenic	anaerobic digestion of organic wastes under variable temperature conditions and feedstocks	DUQY01000138.1	Low-quality	Genome-fragment	3.02	HMM-based (lower-bound)	0	1
GTDB_GCA_009928265.1_genomic.phages_lytic_sequence#9			aquatic	water samples from lakes and estuaries along the Chattahoochee River collected between June/2010 and December/2014	RFPR01000180.1	Not-determined	Genome-fragment			0	1
GTDB_GCA_900543695.1_genomic.phages_lysogenic			host-associated	human gut	UQSG01000008.1	Medium-quality	Genome-fragment	89.89	AAI-based (medium-confidence)	0	1
GTDB_GCF_900116285.1_genomic.phages_lysogenic			NA	none	NZ_FPAJ01000002.1	Not-determined	Genome-fragment			0	1
SPIRE_spire_mag_00869322.phages_lysogenic_sequence#3	49.2598	-123.246	terrestrial, soil	NA	k141_262410_fragment_1	High-quality	High-quality	100	AAI-based (medium-confidence)	0	1
SPIRE_spire_mag_02401229.phages_lytic_sequence#6			host-associated, animal host, digestive tract, mammalian host	NA	k141_13340	Low-quality	Genome-fragment	3.02	HMM-based (lower-bound)	0	1.01
SPIRE_spire_mag_00533046.phages_lytic			rumen, host-associated, animal host, digestive tract	NA	k141_1522793	Low-quality	Genome-fragment	5.51	AAI-based (medium-confidence)	0	1
SPIRE_spire_mag_00297264.phages_lytic_sequence#2	18.321	-65.8172	terrestrial, forest, soil	NA	k141_3809348	Low-quality	Genome-fragment	9.1	AAI-based (medium-confidence)	0	1
SPIRE_spire_mag_01581837.phages_lytic_sequence#54	18.92	-108.8	aquatic, marine	NA	k141_419125	Not-determined	Genome-fragment			0	1
SPIRE_spire_mag_01776144.phages_lytic	58.1323	10	pelagic, aquatic, very low temperature, brackish water, temperature, marine	NA	k141_814580	Complete	High-quality	100	DTR (high-confidence)	0	1
SPIRE_spire_mag_01679775.phages_lysogenic_sequence#2	68.3535	19.0473	wetland, lentic, acidic, aquatic, soil, ph, temperature, terrestrial, low temperature, permafrost	NA	k141_228740	Not-determined	Genome-fragment			0	1
SPIRE_spire_mag_02450880.phages_lysogenic			host-associated, saliva, animal host, mammalian host, mouth, digestive tract, human host	NA	k141_6550_fragment_1	Low-quality	Genome-fragment	31.4	AAI-based (medium-confidence)	0	1
SPIRE_spire_mag_02986541.phages_lytic_sequence#11			host-associated, animal host, mammalian host, digestive tract, intestine	NA	k119_362406	Low-quality	Genome-fragment	4.5	HMM-based (lower-bound)	0	1
GTDB_GCA_017466205.1_genomic.phages_lytic_sequence#8			host-associated	ruminant gastrointestinal tract	JAFTUP010000335.1	Not-determined	Genome-fragment			0	1.01
GTDB_GCA_012517025.1_genomic.phages_lytic_sequence#2			anthropogenic	anaerobic digestion of organic wastes under variable temperature conditions and feedstocks	JAAYVT010000441.1	Low-quality	Genome-fragment	5.36	HMM-based (lower-bound)	16.17	1
SPIRE_spire_mag_01784839.phages_lysogenic	38.9072	-77.0369	host-associated, skin, animal host, mammalian host, human host	NA	k119_47248_fragment_2	High-quality	High-quality	91.12	AAI-based (high-confidence)	0	1
SPIRE_specI_v4_31137.phages_lytic_sequence#2			sewage, anthropogenic, wastewater, aquatic	NA	1494462.SAMN13118404.WITJ01000023	Medium-quality	Genome-fragment	66.48	AAI-based (high-confidence)	0	1
SPIRE_spire_mag_01744415.phages_lytic_sequence#2	43.0995	-89.4045	lentic, low salinity, fresh water, aquatic, alkaline, ph, salinity, lacustrine	NA	k141_154301	Low-quality	Genome-fragment	40.1	AAI-based (medium-confidence)	0	1
SPIRE_spire_mag_01764848.phages_lytic_sequence#2			host-associated, animal host, digestive tract, intestine	NA	k141_2751594	Low-quality	Genome-fragment	17.27	AAI-based (medium-confidence)	0	1
SPIRE_spire_mag_01053866.phages_lytic_sequence#3	40.4967	-77.5386	host-associated, animal host, mammalian host, digestive tract, intestine	NA	k141_293377	Low-quality	Genome-fragment	9.59	AAI-based (medium-confidence)	0	1
SPIRE_specI_v4_17900.phages_lytic			plant host, host-associated, grassland, rhizosphere, terrestrial	NA	1869212.SAMN17140673.JAFBAN010000233	Medium-quality	Genome-fragment	50.9	HMM-based (lower-bound)	0	1
GTDB_GCF_001098625.1_genomic.phages_lysogenic_sequence#3			host-associated	feces	NZ_CPWN01000001.1	Low-quality	Genome-fragment	34.11	AAI-based (high-confidence)	0	1
SPIRE_spire_mag_02087707.phages_lytic_sequence#2			lentic, sediment, very high salinity, aquatic, salinity	NA	k141_64118	Not-determined	Genome-fragment			0	1
GTDB_GCF_017744015.1_genomic.phages_lytic_sequence#2			host-associated	coral	NZ_JAGHRA010000025.1	Low-quality	Genome-fragment	40.33	AAI-based (medium-confidence)	15.45	1
GTDB_GCF_001552655.1_genomic.phages_lysogenic_sequence#2			NA	none	NZ_BCRP01000031.1	Low-quality	Genome-fragment	36.8	AAI-based (medium-confidence)	0	1
GTDB_GCA_001941025.1_genomic.phages_lytic_sequence#2			host-associated	feces from Zagget the koala	MSHE01000019.1	Low-quality	Genome-fragment	4.31	HMM-based (lower-bound)	67.77	1
SPIRE_spire_mag_00079681.phages_lytic	-37.17	146.22	plant host, host-associated, soil, agriculture, anthropogenic, terrestrial, rhizosphere	NA	k141_1608979	Low-quality	Genome-fragment	5.78	AAI-based (high-confidence)	0	1
GTDB_GCF_016908355.1_genomic.phages_lysogenic			NA	none	NZ_JAFBDT010000020.1	Low-quality	Genome-fragment	45.7	AAI-based (medium-confidence)	0	1
SPIRE_spire_mag_01819282.phages_lytic			terrestrial, forest, soil	NA	k141_2011921	Low-quality	Genome-fragment	7.44	AAI-based (medium-confidence)	0	1
NCBI_GCF_900129955.1_IMG-taxon_2585428069_annotated_assembly_genomic.phages_lysogenic_sequence#2			NA	none	NZ_FQXL01000084.1	Low-quality	Genome-fragment	9.43	HMM-based (lower-bound)	0	1
GTDB_GCF_015644585.1_genomic.phages_lysogenic			host-associated	tree sap	NZ_JADOBI010000005.1	High-quality	High-quality	100	AAI-based (high-confidence)	0	1
SPIRE_specI_v4_19996.phages_lytic			brackish water, aquatic, estuary	NA	2026888.SAMN17496192.JAFMJQ010000174	Low-quality	Genome-fragment	6.94	AAI-based (high-confidence)	0	1
GTDB_GCA_016765035.1_genomic.phages_lytic_sequence#15	22.78	-46.09	aquatic	formation fluids from subseafloor aquifer collected in 2012 through 2014	JAESQS010000274.1	Low-quality	Genome-fragment	10.52	HMM-based (lower-bound)	0	1
SPIRE_spire_mag_02413682.phages_lytic_sequence#2			host-associated, animal host, mammalian host, digestive tract, intestine	NA	k141_28549	Low-quality	Genome-fragment	11.68	AAI-based (high-confidence)	0	1
GTDB_GCA_910574935.1_genomic.phages_lytic_sequence#6			host-associated	Mouse faeces	CAJTCU010000053.1	Low-quality	Genome-fragment	12.43	AAI-based (high-confidence)	0	1
SPIRE_specI_v4_32180.phages_lysogenic			NA	NA	1530186.SAMN02997978.JQEY01000004	Low-quality	Genome-fragment	23.91	AAI-based (high-confidence)	21.94	1
SPIRE_specI_v4_40232.phages_lytic_sequence#2			host-associated, animal host, intestine, digestive tract	NA	1751881.SAMEA8805145.CAJTUV010000045	Low-quality	Genome-fragment	45.66	AAI-based (high-confidence)	0	1
GTDB_GCF_003013475.1_genomic.phages_lytic			check NCBI isolation source	Canned tomatoes	NZ_PXZO01000080.1	Low-quality	Genome-fragment	4.09	HMM-based (lower-bound)	0	1
SPIRE_spire_mag_00257230.phages_lytic_sequence#3	51.17	10.45	host-associated, animal host, digestive tract, intestine	NA	k141_349223	Low-quality	Genome-fragment	24.76	AAI-based (high-confidence)	0	1
SPIRE_specI_v4_24331.phages_lysogenic			terrestrial, soil	NA	1913988.SAMN12792727.WGMH01000003	Low-quality	Genome-fragment	2.51	AAI-based (medium-confidence)	0	1
SPIRE_spire_mag_00379569.phages_lytic_sequence#41			fresh water, aquatic	NA	k141_196055	Not-determined	Genome-fragment			0	1
SPIRE_spire_mag_01763142.phages_lytic_sequence#5			host-associated, animal host, digestive tract, intestine	NA	k141_3111479	Low-quality	Genome-fragment	2.75	HMM-based (lower-bound)	0	1
SPIRE_spire_mag_01782419.phages_lysogenic_sequence#4	38.8898	-106.908	groundwater, low salinity, fresh water, aquatic, subsurface, terrestrial, salinity	NA	k141_259776	Low-quality	Genome-fragment	7.42	HMM-based (lower-bound)	0	1
NCBI_GCF_902498735.1_strain_DBB_genome_genomic.phages_lysogenic_sequence#4			NA	none	NZ_LR701292.1	High-quality	High-quality	100	AAI-based (high-confidence)	0	1
SPIRE_spire_mag_02101104.phages_lytic_sequence#18			estuary, aquatic, brackish water	NA	k141_20939	Low-quality	Genome-fragment	1.38	AAI-based (high-confidence)	63.09	1
SPIRE_spire_mag_01951962.phages_lytic_sequence#6	38.8723	-122.427	terrestrial, soil, grassland	NA	k141_1823285	Low-quality	Genome-fragment	27.77	AAI-based (medium-confidence)	0	1
SPIRE_spire_mag_00527554.phages_lytic_sequence#18			rumen, host-associated, animal host, digestive tract	NA	k141_5510787	Low-quality	Genome-fragment	8.63	HMM-based (lower-bound)	0	1
SPIRE_spire_mag_02413230.phages_lytic_sequence#2			host-associated, animal host, mammalian host, digestive tract, intestine	NA	k141_283579	Low-quality	Genome-fragment	21.73	AAI-based (medium-confidence)	0	1
SPIRE_spire_mag_00840640.phages_lytic_sequence#34	1.41	103.73	wastewater, aquatic, built environment, anthropogenic, terrestrial	NA	k141_304664	Low-quality	Genome-fragment	14.31	AAI-based (medium-confidence)	0	1
SPIRE_spire_mag_02089588.phages_lytic_sequence#3			lentic, sediment, very high salinity, aquatic, salinity	NA	k141_3129837	Low-quality	Genome-fragment	2.34	AAI-based (medium-confidence)	0	1
SPIRE_spire_mag_02542414.phages_lytic_sequence#3	22.8152	108.328	host-associated, animal host, mammalian host, digestive tract, intestine	NA	k141_678534	Low-quality	Genome-fragment	4.47	HMM-based (lower-bound)	0	1
SPIRE_spire_mag_01946056.phages_lytic_sequence#4	43.3	-89.38	plant host, host-associated, agriculture, plant litter, anthropogenic, cropland, terrestrial	NA	k141_1329709	Low-quality	Genome-fragment	4.78	AAI-based (medium-confidence)	0	1
SPIRE_spire_mag_00723880.phages_lytic_sequence#46	-68.5958	78.1913	lentic, saline water, aquatic, high salinity, salinity	NA	k141_530419	Low-quality	Genome-fragment	4.32	HMM-based (lower-bound)	0	1
SPIRE_spire_mag_01803319.phages_lytic			aquatic, marine, pelagic	NA	k141_372879	Low-quality	Genome-fragment	9.26	AAI-based (medium-confidence)	0	1
SPIRE_spire_mag_00808406.phages_lytic_sequence#9			terrestrial, forest, soil	NA	k141_5076081	Low-quality	Genome-fragment	6.9	AAI-based (medium-confidence)	0	1
SPIRE_specI_v4_11029.phages_lytic_sequence#3			host-associated, animal host, intestine, digestive tract	NA	297314.SAMEA8805615.CAJUIN010000071	Low-quality	Genome-fragment	7.22	AAI-based (high-confidence)	0	1
SPIRE_specI_v4_17646.phages_lysogenic_sequence#2			animal host, host-associated, mammalian host, human host, digestive tract, intestine	NA	1898207.SAMN19225191.DYCF01000011	Low-quality	Genome-fragment	9.97	HMM-based (lower-bound)	0	1
SPIRE_spire_mag_00982662.phages_lytic_sequence#39	40.52	-98.05	host-associated, animal host, digestive tract, intestine	NA	k141_1609524	Low-quality	Genome-fragment	15.79	AAI-based (high-confidence)	0	1
SPIRE_spire_mag_02213635.phages_lytic_sequence#13			aquatic, marine, sea floor	NA	k141_694414	Low-quality	Genome-fragment	6.3	AAI-based (medium-confidence)	0	1
GTDB_GCF_009882935.1_genomic.phages_lysogenic			marine	marine sand	NZ_WTVA01000015.1	Low-quality	Genome-fragment	38.67	AAI-based (medium-confidence)	0	1
SPIRE_specI_v4_10430.phages_lysogenic_sequence#4			marine, aquatic, benthic	NA	2740298.SAMN15042369.CP054861	Medium-quality	Genome-fragment	82.95	AAI-based (medium-confidence)	0	1
SPIRE_spire_mag_02526270.phages_lytic_sequence#26	22.8152	108.328	host-associated, animal host, mammalian host, digestive tract, intestine	NA	k141_384509	Medium-quality	Genome-fragment	54.53	AAI-based (high-confidence)	0	1
SPIRE_spire_mag_02418982.phages_lytic_sequence#3			host-associated, animal host, mammalian host, intestine, digestive tract, human host	NA	k119_118085	Low-quality	Genome-fragment	14.48	AAI-based (high-confidence)	0	1
SPIRE_specI_v4_05111.phages_lysogenic			lentic, salinity, ph, aquatic, fresh water, low salinity, neutral ph range, lacustrine	NA	253830.SAMEA6946299.CAJCBA010000049	Medium-quality	Genome-fragment	80.5	AAI-based (medium-confidence)	0	1
SPIRE_spire_mag_00078354.phages_lytic	-37.17	146.22	terrestrial, soil, agriculture, anthropogenic	NA	k141_2541894	Low-quality	Genome-fragment	13.24	AAI-based (medium-confidence)	0	1
GTDB_GCA_903842445.1_genomic.phages_lytic_sequence#3			aquatic	lake water	CAIMLT010000085.1	Not-determined	Genome-fragment			0	1
SPIRE_spire_mag_01162795.phages_lytic_sequence#8	54.1819	7.9	aquatic, marine	NA	k141_4158071	Not-determined	Genome-fragment			29.55	1.02
SPIRE_specI_v4_16501.phages_lytic_sequence#11			marine, aquatic	NA	1909294.SAMN16436122.JADHON010000020	Low-quality	Genome-fragment	6.12	AAI-based (medium-confidence)	0	1
GTDB_GCF_900215285.1_genomic.phages_lysogenic			NA	NA	NZ_OCMG01000004.1	High-quality	High-quality	100	AAI-based (high-confidence)	0	1
SPIRE_spire_mag_01808830.phages_lytic_sequence#3			aquatic, marine, pelagic	NA	k141_594161	Low-quality	Genome-fragment	14.73	AAI-based (medium-confidence)	0	1
GTDB_GCA_900553045.1_genomic.phages_lytic_sequence#2			host-associated	human gut	USBW01000116.1	Not-determined	Genome-fragment			0	1
NCBI_GCF_000754995.1_PVA_genomic.phages_lysogenic_sequence#2			NA	none	NZ_KN150745.1	High-quality	High-quality	100	AAI-based (high-confidence)	0	1
SPIRE_specI_v4_27808.phages_lytic_sequence#2			anthropogenic, wastewater	NA	2741673.SAMN15091545.JABUHN010000033	Low-quality	Genome-fragment	20.44	AAI-based (medium-confidence)	0	1
GTDB_GCA_016699535.1_genomic.phages_lysogenic	55.5524	9.7204	anthropogenic	activated sludge from Fred_18-Q3-R57-64	CP064980.1	Low-quality	Genome-fragment	40.15	AAI-based (medium-confidence)	5.56	1
SPIRE_spire_mag_00269028.phages_lytic_sequence#8	41.87	12.57	host-associated, animal host, digestive tract, intestine	NA	k141_69478	Low-quality	Genome-fragment	18.34	AAI-based (high-confidence)	0	1
GTDB_GCF_000425425.1_genomic.phages_lysogenic	36.35	127.38	NA	none	NZ_AUDK01000007.1	Low-quality	Genome-fragment	7.03	HMM-based (lower-bound)	0	1
SPIRE_spire_mag_00141580.phages_lytic_sequence#5			anthropogenic, sludge	NA	k141_281862	Low-quality	Genome-fragment	4.52	HMM-based (lower-bound)	0	1
SPIRE_specI_v4_24517.phages_lysogenic			host-associated, animal host, intestine, digestive tract	NA	1844972.SAMN04954875.LYPA01000031	Low-quality	Genome-fragment	32.92	AAI-based (high-confidence)	0	1
GTDB_GCF_013449735.1_genomic.phages_lytic_sequence#2			check NCBI isolation source	raw milk	NZ_JACBNY010000030.1	Low-quality	Genome-fragment	7.11	HMM-based (lower-bound)	0	1
GTDB_GCF_014705945.2_genomic.phages_lysogenic			check NCBI isolation source	dirt	NZ_CP061538.1	Medium-quality	Genome-fragment	60.06	HMM-based (lower-bound)	5.51	1
GTDB_GCA_900544025.1_genomic.phages_lysogenic			host-associated	human gut	UQTM01000057.1	Low-quality	Genome-fragment	16.7	HMM-based (lower-bound)	0	1
SPIRE_spire_mag_01829264.phages_lytic			terrestrial, contaminated, soil	NA	k141_2564089	Not-determined	Genome-fragment			0	1
SPIRE_spire_mag_01776082.phages_lytic_sequence#3	57.3222	20.0506	aquatic, medium salinity, very low temperature, brackish water, temperature, marine, salinity	NA	k141_129539	Low-quality	Genome-fragment	8.51	AAI-based (medium-confidence)	0	1
GTDB_GCF_011761185.1_genomic.phages_lysogenic_sequence#3			NA	none	NZ_JAAOYM010000001.1	Low-quality	Genome-fragment	18.35	AAI-based (medium-confidence)	0	1
SPIRE_spire_mag_00495758.phages_lytic_sequence#2			anthropogenic, sludge	NA	k141_1302532	Low-quality	Genome-fragment	13.51	HMM-based (lower-bound)	0	1
SPIRE_specI_v4_40369.phages_lytic_sequence#5			host-associated, animal host, intestine, digestive tract	NA	165186.SAMEA8805031.CAJTOG010000054	Low-quality	Genome-fragment	30.39	AAI-based (medium-confidence)	0	1
GTDB_GCA_015660615.1_genomic.phages_lytic_sequence#7	27.5158	-111.425	marine	Guaymas Basin Hydrothermal plume metagenome	DQKQ01000003.1	Low-quality	Genome-fragment	2.26	AAI-based (high-confidence)	0	1
SPIRE_spire_mag_01870815.phages_lysogenic_sequence#2			rumen, host-associated, animal host, digestive tract	NA	k141_39218	Not-determined	Genome-fragment			0	1
SPIRE_specI_v4_05523.phages_lysogenic_sequence#6			host-associated, animal host, digestive tract	NA	1965587.SAMN06473663.NFJU01000028	Not-determined	Genome-fragment			0	1
SPIRE_spire_mag_02391707.phages_lytic_sequence#5			elderly, host-associated, age group, skin, animal host, mammalian host, human host	NA	k141_70158	Not-determined	Genome-fragment			0	1
GTDB_GCF_002746455.1_genomic.phages_lytic_sequence#3			host-associated	spent mushroom substrate	NZ_NWUW01000046.1	Low-quality	Genome-fragment	39.64	AAI-based (high-confidence)	0	1
GTDB_GCF_000242255.2_genomic.phages_lysogenic	35.5	139.77	check NCBI isolation source	Lilium auratum flower; Japan	NC_017033.1	Medium-quality	Genome-fragment	84.99	AAI-based (medium-confidence)	5.02	1
SPIRE_spire_mag_02436119.phages_lytic			host-associated, animal host, digestive tract, mammalian host	NA	k141_831343	Low-quality	Genome-fragment	11.64	AAI-based (high-confidence)	0	1
SPIRE_spire_mag_01335850.phages_lytic_sequence#5	51.17	10.45	host-associated, animal host, mammalian host, digestive tract, intestine	NA	k119_157547	Low-quality	Genome-fragment	9.07	AAI-based (medium-confidence)	0	1
SPIRE_spire_mag_01280467.phages_lysogenic	79	-90	terrestrial, soil, permafrost, tundra	NA	k119_98271	Low-quality	Genome-fragment	7.44	HMM-based (lower-bound)	0	1
SPIRE_spire_mag_00100933.phages_lysogenic			host-associated, insect host, animal host	NA	k141_277665_fragment_1	High-quality	High-quality	95.3	AAI-based (medium-confidence)	0	1
GTDB_GCF_002632725.1_genomic.phages_lysogenic_sequence#5			NA	none	NZ_NJAI01000007.1	Medium-quality	Genome-fragment	57.17	AAI-based (medium-confidence)	31.51	1
SPIRE_spire_mag_02516444.phages_lytic_sequence#22			host-associated, animal host, mammalian host, digestive tract, intestine	NA	k141_73084	Low-quality	Genome-fragment	35.73	AAI-based (medium-confidence)	0	1
SPIRE_spire_mag_02182734.phages_lytic	22.8152	108.328	host-associated, rumen, animal host, mammalian host, digestive tract	NA	k141_180675	Low-quality	Genome-fragment	4.74	HMM-based (lower-bound)	0	1
SPIRE_spire_mag_02409805.phages_lytic_sequence#11			host-associated, animal host, mammalian host, digestive tract, intestine	NA	k141_62852	Low-quality	Genome-fragment	1.87	HMM-based (lower-bound)	0	1
GTDB_GCF_000773685.1_genomic.phages_lytic_sequence#2			host-associated	rumen fluid of Korean native cattle (HanWoo)	NZ_JPQO01000067.1	High-quality	High-quality	100	AAI-based (high-confidence)	0	1
SPIRE_spire_mag_02503811.phages_lytic_sequence#3			host-associated, animal host, mammalian host, digestive tract, intestine	NA	k141_33487	Low-quality	Genome-fragment	6.32	HMM-based (lower-bound)	0	1
SPIRE_spire_mag_02491144.phages_lytic			host-associated, animal host, mammalian host, digestive tract, intestine	NA	k141_99430	Low-quality	Genome-fragment	5.64	HMM-based (lower-bound)	0	1
GTDB_GCF_902153245.2_genomic.phages_lysogenic			aquatic	beach sand samples (comprising of small lime stones) from the sea mouth of Chilika lake	NZ_CABFWF030000001.1	High-quality	High-quality	100	AAI-based (high-confidence)	8.54	1
SPIRE_spire_mag_02206130.phages_lytic			host-associated, animal host, mammalian host, digestive tract, intestine	NA	k141_955244	Low-quality	Genome-fragment	3.63	HMM-based (lower-bound)	0	1
GTDB_GCA_003501665.1_genomic.phages_lytic			check NCBI isolation source	hydrocarbon	DNOQ01000597.1	Low-quality	Genome-fragment	11.3	AAI-based (high-confidence)	0	1
SPIRE_spire_mag_00729190.phages_lytic_sequence#2	-68.4725	78.188	lentic, saline water, aquatic, high salinity, salinity	NA	k141_157398	Low-quality	Genome-fragment	22.05	AAI-based (medium-confidence)	0	1
GTDB_GCF_900095725.1_genomic.phages_lysogenic_sequence#3	-25.9995	149.07	fresh water, aquatic	Coal seam gas water treatment pond	NZ_FMMP01000022.1	Low-quality	Genome-fragment	5.66	HMM-based (lower-bound)	0	1.02
SPIRE_spire_mag_01119090.phages_lytic_sequence#3	33.749	-84.3901	aquatic, sewage, anthropogenic, wastewater	NA	k141_775840	Low-quality	Genome-fragment	5.07	AAI-based (medium-confidence)	0	1
GTDB_GCA_003244185.1_genomic.phages_lysogenic	-66.3695	110.586	terrestrial	pooled data from three different soil samples	QHBT01000001.1	Low-quality	Genome-fragment	9.18	HMM-based (lower-bound)	0	1
SPIRE_specI_v4_02954.phages_lysogenic			marine, aquatic	NA	502049.SAMN02927978.JPWC01000014	Medium-quality	Genome-fragment	57.4	HMM-based (lower-bound)	0	1
SPIRE_spire_mag_01921474.phages_lytic_sequence#2	36.05	-102.3	host-associated, animal host, mammalian host, digestive tract, intestine	NA	k141_259966	Low-quality	Genome-fragment	8.42	AAI-based (medium-confidence)	0	1
SPIRE_spire_mag_02755865.phages_lytic_sequence#4	61.08	25.03	lentic, low salinity, fresh water, aquatic, neutral ph range, ph, salinity, lacustrine	NA	k141_929582	Not-determined	Genome-fragment			0	1
SPIRE_spire_mag_02763910.phages_lytic_sequence#40	61.21	25.11	lentic, low salinity, fresh water, aquatic, salinity, lacustrine	NA	k141_389410	Low-quality	Genome-fragment	3.91	AAI-based (high-confidence)	0	1
GTDB_GCF_018130955.1_genomic.phages_lysogenic			terrestrial	soil	NZ_JAFCJM010000003.1	Low-quality	Genome-fragment	4.22	AAI-based (medium-confidence)	48.62	1.01
SPIRE_spire_mag_00034059.phages_lytic_sequence#4			aquatic, marine	NA	k141_549706	Not-determined	Genome-fragment			0	1
SPIRE_spire_mag_01544746.phages_lytic_sequence#3	48.8464	14.4876	lentic, low salinity, fresh water, aquatic, very low temperature, temperature, terrestrial, salinity	NA	k141_2912846	Low-quality	Genome-fragment	4.63	HMM-based (lower-bound)	0	1
SPIRE_spire_mag_00919463.phages_lytic	49.08	-89.38	soil, very low temperature, forest, temperature, terrestrial	NA	k119_451144	Low-quality	Genome-fragment	17.02	AAI-based (high-confidence)	0	1
SPIRE_spire_mag_01362811.phages_lytic_sequence#6			host-associated, adult, age group, animal host, mammalian host, mouth, digestive tract, human host	NA	k119_16490	Low-quality	Genome-fragment	7.9	HMM-based (lower-bound)	0	1
GTDB_GCF_014651115.1_genomic.phages_lysogenic_sequence#2			NA	none	NZ_BMWG01000004.1	High-quality	High-quality	90.66	AAI-based (high-confidence)	13.54	1
SPIRE_spire_mag_00093158.phages_lytic			host-associated, animal host, digestive tract, intestine	NA	k119_16125	Low-quality	Genome-fragment	3.05	HMM-based (lower-bound)	17.2	1
SPIRE_spire_mag_01193251.phages_lysogenic			built environment, anthropogenic	NA	k141_43485_fragment_4	Low-quality	Genome-fragment	5.59	HMM-based (lower-bound)	42.01	1
SPIRE_spire_mag_01112230.phages_lytic_sequence#9	44.5072	-110.356	lentic, low salinity, sediment, fresh water, aquatic, salinity, lacustrine	NA	k141_4184439	Low-quality	Genome-fragment	27.63	AAI-based (medium-confidence)	0	1
GTDB_GCF_902825225.1_genomic.phages_lysogenic			NA	none	NZ_CADEAK010000007.1	Low-quality	Genome-fragment	20.9	AAI-based (medium-confidence)	0	1
SPIRE_spire_mag_02504809.phages_lysogenic_sequence#6			host-associated, animal host, mammalian host, digestive tract, intestine	NA	k141_241658	Medium-quality	Genome-fragment	54.26	AAI-based (high-confidence)	0	1
GTDB_GCA_007133195.1_genomic.phages_lytic	52.11	79.17	aquatic	hypersaline soda lake sediment	SLNH01000391.1	Not-determined	Genome-fragment			0	1.02
GTDB_GCA_013214445.1_genomic.phages_lytic	22.75	-158	marine, aquatic	ocean water from marine abyssalpelagic zone	JABSPG010000616.1	Low-quality	Genome-fragment	4.18	AAI-based (medium-confidence)	0	1
SPIRE_spire_mag_02402010.phages_lytic			host-associated, animal host, digestive tract, mammalian host	NA	k141_20127	Low-quality	Genome-fragment	7.28	HMM-based (lower-bound)	0	1
SPIRE_spire_mag_02088470.phages_lytic			lentic, sediment, very high salinity, aquatic, salinity	NA	k141_1668753	Low-quality	Genome-fragment	25.58	HMM-based (lower-bound)	0	1
SPIRE_spire_mag_02506140.phages_lytic			host-associated, animal host, mammalian host, digestive tract, intestine	NA	k141_167112	Not-determined	Genome-fragment			0	1.02
GTDB_GCA_003554225.1_genomic.phages_lytic_sequence#8	51.67	79.81	aquatic	hypersaline soda lake sediment	PWFW01000073.1	Low-quality	Genome-fragment	5.39	AAI-based (medium-confidence)	0	1.01
GTDB_GCA_016937855.1_genomic.phages_lytic_sequence#5	34.9956	-98.689	fresh water, aquatic	freshwater	JAFGVU010000059.1	Low-quality	Genome-fragment	18.51	HMM-based (lower-bound)	0	1
GTDB_GCF_900101825.1_genomic.phages_lysogenic_sequence#2			NA	none	NZ_FNAG01000001.1	Medium-quality	Genome-fragment	66.28	AAI-based (high-confidence)	46.89	1
SPIRE_spire_mag_02559973.phages_lysogenic	68.3535	19.0473	wetland, lentic, aquatic, terrestrial, permafrost	NA	k141_329593	Low-quality	Genome-fragment	6.4	AAI-based (medium-confidence)	0	1
SPIRE_spire_mag_00529931.phages_lytic			rumen, host-associated, animal host, digestive tract	NA	k141_4901047	Low-quality	Genome-fragment	20.49	AAI-based (medium-confidence)	0	1
SPIRE_spire_mag_00861957.phages_lytic			plant host, host-associated, aquatic, littoral, marine	NA	k141_510	Low-quality	Genome-fragment	1.13	AAI-based (medium-confidence)	0	1
GTDB_GCA_903825265.1_genomic.phages_lytic			aquatic	lake water	CAIJZW010000037.1	Low-quality	Genome-fragment	8.36	HMM-based (lower-bound)	0	1
GTDB_GCF_001653715.1_genomic.phages_lysogenic_sequence#2			host-associated	leaf	NZ_LWHQ01000037.1	Low-quality	Genome-fragment	33.61	AAI-based (medium-confidence)	0	1
SPIRE_spire_mag_01826340.phages_lytic			terrestrial, forest, soil	NA	k141_4494886	Low-quality	Genome-fragment	38.99	HMM-based (lower-bound)	0	1
GTDB_GCA_903869345.1_genomic.phages_lytic			fresh water	pond	CAIPYM010000045.1	Low-quality	Genome-fragment	2.48	HMM-based (lower-bound)	0	1.01
SPIRE_spire_mag_02977316.phages_lytic_sequence#10	47.8178	16.7486	host-associated, animal host, digestive tract, intestine	NA	k141_10503	Low-quality	Genome-fragment	1.93	HMM-based (lower-bound)	0	1
SPIRE_spire_mag_02525622.phages_lytic_sequence#3	22.8152	108.328	host-associated, animal host, mammalian host, digestive tract, intestine	NA	k141_310317	Medium-quality	Genome-fragment	58.35	AAI-based (medium-confidence)	0	1
GTDB_GCF_002006755.1_genomic.phages_lysogenic_sequence#2			host-associated	larval gut	NZ_MVDO01000122.1	Low-quality	Genome-fragment	13.33	HMM-based (lower-bound)	0	1
SPIRE_spire_mag_00036766.phages_lysogenic			lentic, sediment, very high salinity, aquatic, salinity	NA	k141_575402	Low-quality	Genome-fragment	45.46	AAI-based (high-confidence)	0	1
SPIRE_spire_mag_02630277.phages_lytic_sequence#2			host-associated, animal host, mammalian host, intestine, digestive tract, human host	NA	k141_147345	Low-quality	Genome-fragment	6.62	AAI-based (high-confidence)	0	1
SPIRE_spire_mag_01923434.phages_lytic_sequence#2	34.3778	-117.61	terrestrial, arid, soil	NA	k141_540401	Low-quality	Genome-fragment	1.93	HMM-based (lower-bound)	0	1
SPIRE_spire_mag_02222414.phages_lytic_sequence#2			host-associated, animal host, digestive tract, mammalian host	NA	k141_1751344	Low-quality	Genome-fragment	3.11	AAI-based (high-confidence)	0	1
SPIRE_spire_mag_00080754.phages_lytic_sequence#3	-21.34	55.56	plant host, host-associated, soil, agriculture, neutral ph range, ph, anthropogenic, terrestrial, rhizosphere	NA	k141_2067978	Low-quality	Genome-fragment	35.9	AAI-based (medium-confidence)	0	1
SPIRE_spire_mag_01117078.phages_lytic_sequence#2	10.8231	106.63	aquatic, sewage, anthropogenic, wastewater	NA	k141_509649	Low-quality	Genome-fragment	2.01	HMM-based (lower-bound)	0	1
SPIRE_spire_mag_02178621.phages_lysogenic_sequence#2	22.8152	108.328	host-associated, rumen, animal host, mammalian host, digestive tract	NA	k141_234034_fragment_1	Low-quality	Genome-fragment	48.32	AAI-based (medium-confidence)	23.7	1
GTDB_GCF_001660815.1_genomic.phages_lysogenic			aquatic	watercress	NZ_LYMI01000006.1	High-quality	High-quality	100	AAI-based (high-confidence)	0	1
GTDB_GCA_002315825.1_genomic.phages_lytic_sequence#4			host-associated	Feces of six-years-old elephant	DCIC01000079.1	Low-quality	Genome-fragment	10.9	AAI-based (high-confidence)	0	1
SPIRE_spire_mag_01126094.phages_lytic_sequence#7	31.71	117.33	wetland, lentic, aquatic, soil, terrestrial	NA	k141_1009838	Low-quality	Genome-fragment	3.52	HMM-based (lower-bound)	0	1
SPIRE_spire_mag_00527975.phages_lysogenic_sequence#7			rumen, host-associated, animal host, digestive tract	NA	k141_3427404	Low-quality	Genome-fragment	18.77	AAI-based (high-confidence)	0	1
SPIRE_spire_mag_00442967.phages_lytic_sequence#4	49.5	6.2	host-associated, adult, age group, animal host, mammalian host, mouth, digestive tract, human host	NA	k141_68324	Low-quality	Genome-fragment	12.67	HMM-based (lower-bound)	0	1
GTDB_GCA_016342285.1_genomic.phages_lysogenic_sequence#2	42.5378	30.4072	marine, aquatic	Black Sea sulfidic water cellulose enrichment	JAEINQ010000040.1	Low-quality	Genome-fragment	18.77	AAI-based (medium-confidence)	0	1
SPIRE_spire_mag_00526072.phages_lytic_sequence#4			rumen, host-associated, animal host, digestive tract	NA	k141_5781922	Low-quality	Genome-fragment	0.92	HMM-based (lower-bound)	0	1
SPIRE_spire_mag_02436558.phages_lytic			host-associated, animal host, digestive tract, mammalian host	NA	k141_388562	Low-quality	Genome-fragment	2.03	HMM-based (lower-bound)	0	1
SPIRE_specI_v4_01021.phages_lysogenic			host-associated, animal host, digestive tract	NA	411464.SAMN00008819.DS996355	Medium-quality	Genome-fragment	76.87	AAI-based (medium-confidence)	0	1
SPIRE_spire_mag_01678972.phages_lytic_sequence#2	68.3533	19.0476	wetland, lentic, acidic, aquatic, soil, ph, temperature, terrestrial, low temperature, permafrost	NA	k141_146048	Low-quality	Genome-fragment	19.91	HMM-based (lower-bound)	0	1
SPIRE_specI_v4_10597.phages_lytic_sequence#2			anthropogenic, built environment	NA	2738452.SAMN14989807.JABMCN010000401	Low-quality	Genome-fragment	4.88	AAI-based (medium-confidence)	0	1
GTDB_GCF_900066015.1_genomic.phages_lytic			anthropogenic	Activated sludge biomass	NZ_LN890657.1	Medium-quality	Genome-fragment	50.49	HMM-based (lower-bound)	0	1.01
SPIRE_spire_mag_02033747.phages_lytic			fresh water, aquatic, lacustrine	NA	k141_1808643	Low-quality	Genome-fragment	2.87	AAI-based (high-confidence)	0	1
GTDB_GCA_009929525.1_genomic.phages_lytic	-31.7647	-61.1083	host-associated	first pond of the CYC serial dairy industry stabilization pond system	SAAH01000019.1	Medium-quality	Genome-fragment	61.84	AAI-based (high-confidence)	33.64	1
SPIRE_spire_mag_00225271.phages_lysogenic	48.1135	-1.67571	host-associated, animal host, mammalian host, digestive tract, intestine	NA	k111_100675_fragment_1	Low-quality	Genome-fragment	5.69	HMM-based (lower-bound)	0	1
SPIRE_spire_mag_00996170.phages_lytic_sequence#4	40.52	-98.05	host-associated, animal host, digestive tract, intestine	NA	k141_991738	Low-quality	Genome-fragment	12.52	HMM-based (lower-bound)	0	1
SPIRE_spire_mag_01600059.phages_lytic_sequence#2	40.7999	-76.3402	terrestrial, soil, temperature, low temperature	NA	k141_99315	Low-quality	Genome-fragment	8.57	HMM-based (lower-bound)	0	1
SPIRE_spire_mag_02600963.phages_lysogenic	19.5322	-101.18	plant host, host-associated, phyllosphere	NA	k141_855649_fragment_2	Low-quality	Genome-fragment	26.93	AAI-based (medium-confidence)	0	1
NCBI_GCF_900457375.1_41556_H01_genomic.phages_lysogenic			NA	none	NZ_UGZE01000002.1	Low-quality	Genome-fragment	35.21	AAI-based (medium-confidence)	0	1
SPIRE_spire_mag_00079108.phages_lytic	-25.59	151.3	terrestrial, soil, agriculture, anthropogenic	NA	k141_1555490	Not-determined	Genome-fragment			0	1
SPIRE_spire_mag_02556509.phages_lytic_sequence#2	68.3535	19.0473	wetland, lentic, aquatic, terrestrial, permafrost	NA	k141_185465	Low-quality	Genome-fragment	9.73	AAI-based (medium-confidence)	0	1
SPIRE_spire_mag_01574123.phages_lysogenic			aquatic, contaminated, anthropogenic, mine	NA	k141_229516_fragment_2	Medium-quality	Genome-fragment	86.87	AAI-based (medium-confidence)	0	1
GTDB_GCF_000236565.1_genomic.phages_lytic_sequence#5			host-associated	symbiotic root nodules on Alhagi sparsifolia from desert of northwest China	NZ_AHAM01000098.1	Low-quality	Genome-fragment	49.06	AAI-based (medium-confidence)	0	1
GTDB_GCA_009668015.1_genomic.phages_lysogenic	43.0721	-77.8076	check NCBI isolation source	Black Creek Park	WJYB01000008.1	High-quality	High-quality	90.39	AAI-based (high-confidence)	15.06	1
GTDB_GCA_017860575.1_genomic.phages_lytic_sequence#3	41.3777	-82.5117	terrestrial	wetland soil	JAGDMS010000353.1	High-quality	High-quality	100	AAI-based (high-confidence)	0	1.02
SPIRE_spire_mag_02179370.phages_lytic_sequence#2	22.8152	108.328	host-associated, animal host, mammalian host, digestive tract, intestine	NA	k141_375429	Low-quality	Genome-fragment	2.19	HMM-based (lower-bound)	0	1
SPIRE_spire_mag_01763167.phages_lysogenic			host-associated, animal host, digestive tract, intestine	NA	k141_298518_fragment_1	Low-quality	Genome-fragment	5	HMM-based (lower-bound)	0	1
GTDB_GCF_003399765.1_genomic.phages_lytic_sequence#2			aquatic	water sample from Sambhar lake	NZ_NFZV01000051.1	Low-quality	Genome-fragment	26.66	AAI-based (medium-confidence)	0	1
GTDB_GCA_014729665.1_genomic.phages_lytic_sequence#2	-25.7834	113.299	aquatic	microbial mat from hypersaline water environment	WJJO01000205.1	Low-quality	Genome-fragment	22.62	HMM-based (lower-bound)	0	1
GTDB_GCF_000430885.1_genomic.phages_lysogenic			NA	none	NZ_AUMW01000011.1	Low-quality	Genome-fragment	14.7	HMM-based (lower-bound)	0	1
SPIRE_spire_mag_02436604.phages_lytic_sequence#3			host-associated, animal host, mammalian host, digestive tract, intestine	NA	k141_369068	Low-quality	Genome-fragment	11.15	AAI-based (high-confidence)	0	1
SPIRE_specI_v4_12021.phages_lysogenic			anthropogenic, built environment	NA	1935379.SAMN10713103.CP035037	Medium-quality	Genome-fragment	74.98	AAI-based (medium-confidence)	0	1
GTDB_GCA_009377835.1_genomic.phages_lytic	50.75	-111.4	check NCBI isolation source	Dinosaur fossil bone	WHTG01000115.1	Low-quality	Genome-fragment	14.24	HMM-based (lower-bound)	0	1
SPIRE_spire_mag_00730633.phages_lytic_sequence#78	-68.4725	78.188	lentic, saline water, aquatic, high salinity, salinity	NA	k141_402165	Low-quality	Genome-fragment	14.7	HMM-based (lower-bound)	0	1
SPIRE_spire_mag_01112874.phages_lysogenic	44.5119	-110.358	lentic, low salinity, sediment, fresh water, aquatic, salinity, lacustrine	NA	k141_3614285_fragment_2	Low-quality	Genome-fragment	13.59	AAI-based (medium-confidence)	0	1
GTDB_GCA_903929795.1_genomic.phages_lysogenic_sequence#2			aquatic	lake water	CAIYWC010000205.1	Low-quality	Genome-fragment	21.32	HMM-based (lower-bound)	0	1
SPIRE_spire_mag_02074626.phages_lytic	48.8464	14.4876	lentic, low salinity, fresh water, aquatic, very low temperature, temperature, terrestrial, salinity	NA	k141_800325	Low-quality	Genome-fragment	15.29	AAI-based (medium-confidence)	0	1
SPIRE_spire_mag_01751362.phages_lytic	43.0995	-89.4045	lentic, low salinity, fresh water, aquatic, alkaline, ph, salinity, lacustrine	NA	k141_2067197	Not-determined	Genome-fragment			0	1
GTDB_GCA_018006725.1_genomic.phages_lytic_sequence#3	54.1151	13.4389	anthropogenic, aquatic	wastewater	JAGMXV010000372.1	Low-quality	Genome-fragment	2.19	HMM-based (lower-bound)	0	1
GTDB_GCA_003138795.1_genomic.phages_lytic	68.3533	19.0475	terrestrial	permafrost active layer soil	PLHC01000005.1	Low-quality	Genome-fragment	6.54	HMM-based (lower-bound)	0	1
SPIRE_spire_mag_01663850.phages_lysogenic			anthropogenic, sludge	NA	k141_517357	Low-quality	Genome-fragment	4.85	HMM-based (lower-bound)	0	1
GTDB_GCF_014649395.1_genomic.phages_lysogenic			NA	none	NZ_BMSY01000004.1	Low-quality	Genome-fragment	11.44	HMM-based (lower-bound)	0	1
GTDB_GCF_009937975.1_genomic.phages_lysogenic_sequence#3	35.408	138.873	aquatic	water	NZ_AP018441.1	Medium-quality	Genome-fragment	71.09	HMM-based (lower-bound)	12.16	1
SPIRE_spire_mag_02758985.phages_lytic_sequence#2	63.35	14.46	lentic, low salinity, fresh water, aquatic, salinity, lacustrine	NA	k141_201344	Low-quality	Genome-fragment	40.07	AAI-based (medium-confidence)	0	1
SPIRE_spire_mag_02431380.phages_lytic_sequence#8			host-associated, animal host, digestive tract, mammalian host	NA	k141_214980	Not-determined	Genome-fragment			0	1
SPIRE_spire_mag_02218366.phages_lytic_sequence#16			host-associated, animal host, mammalian host, digestive tract, intestine	NA	k141_30872	Low-quality	Genome-fragment	10.77	AAI-based (high-confidence)	0	1
GTDB_GCF_900103835.1_genomic.phages_lysogenic			NA	none	NZ_FNID01000011.1	High-quality	High-quality	100	AAI-based (high-confidence)	0	1.02
GTDB_GCF_015207425.1_genomic.phages_lysogenic_sequence#2			check NCBI isolation source	tide pool; rock surface scraping	NZ_JADEWZ010000054.1	Low-quality	Genome-fragment	17	HMM-based (lower-bound)	0	1.01
GTDB_GCF_000022125.1_genomic.phages_lysogenic			NA	NA	NC_011883.1	Low-quality	Genome-fragment	46.92	AAI-based (medium-confidence)	0	1
GTDB_GCF_001905385.1_genomic.phages_lytic			NA	none	NZ_LIPF01000017.1	High-quality	High-quality	100	HMM-based (lower-bound)	0	1
SPIRE_specI_v4_02880.phages_lysogenic_sequence#2			NA	NA	172733.SAMEA4890794.UQAV01000008	Low-quality	Genome-fragment	19.76	HMM-based (lower-bound)	33.56	1.02
SPIRE_spire_mag_01584897.phages_lytic_sequence#6	36.5263	25.4867	aquatic, marine	NA	k141_1258284	Low-quality	Genome-fragment	1.33	HMM-based (lower-bound)	0	1
SPIRE_spire_mag_01940984.phages_lytic_sequence#2			rumen, host-associated, animal host, digestive tract	NA	k105_23182	Low-quality	Genome-fragment	6.83	HMM-based (lower-bound)	0	1
SPIRE_spire_mag_01200469.phages_lytic_sequence#4			built environment, anthropogenic	NA	k141_3393	Low-quality	Genome-fragment	4.89	HMM-based (lower-bound)	0	1
SPIRE_spire_mag_01574910.phages_lytic_sequence#4			aquatic, contaminated, anthropogenic, mine	NA	k141_1158638	Low-quality	Genome-fragment	14.41	AAI-based (medium-confidence)	0	1
SPIRE_spire_mag_01191356.phages_lytic_sequence#5			built environment, anthropogenic	NA	k141_217913	Low-quality	Genome-fragment	8.13	AAI-based (high-confidence)	0	1
SPIRE_spire_mag_02590916.phages_lytic_sequence#41			aquatic, marine	NA	k141_23462	Low-quality	Genome-fragment	14.24	AAI-based (medium-confidence)	0	1.01
SPIRE_spire_mag_01203377.phages_lytic_sequence#4	36.6028	-119.51	plant host, host-associated, agriculture, phyllosphere, anthropogenic, terrestrial	NA	k141_273767	Low-quality	Genome-fragment	10.74	AAI-based (medium-confidence)	0	1
SPIRE_spire_mag_01872435.phages_lytic_sequence#11	27.0114	-110.593	hydrothermal vent, sediment, sea floor, aquatic, very high temperature, benthic, temperature, marine, spring, lotic	NA	k141_203031	Low-quality	Genome-fragment	10.82	HMM-based (lower-bound)	0	1
[truncated: 354,779+ more rows]
