# Supplementary material for: Prophage-DB: a comprehensive database to explore diversity, distribution, and ecology of prophages
Source: Environ Microbiome. 2025 Jan 13;20:5. doi: 10.1186/s40793-024-00659-1 (PMC11730488; doi:10.1186/s40793-024-00659-1)
Supplement: Supplementary file 5 — Supplementary Material 5 [file 40793_2024_659_MOESM5_ESM.xlsx]

## Sheet: README
Datasheet and description	Column	Description
Table 1: Prophage metadata	file_name	Name of prophage sequence file (.fna)
	source_file	Name of prokaryote (host) file
	host_domain	Domain of host
	accession	Accession number of host (obtained from GTDB metadata)
	ncbi_country	Country of isolation (obtained from GTDB metadata)
	derived_from_sample	Sample of origin (obtained from SPIRE metadata)
	spire_mags	Indicates whether a given entry is MAG (obtained from SPIRE metadata)
	phylum	Host taxonomy (Obtained from GTDB and SPIRE metadata)
	class
	order
	family
	genus
	species
	seq_name	geNomad taxonomic assignment output
	n_genes_with_taxonomy_genomad
	agreement_genomad
	taxid_genomad
	lineage_genomad
	latitude	Coordinates (obtained from GTDB and SPIRE metadata)
	longitude
	environment	Environment of isolation (obtained and combined using GTDB and SPIRE metadata). We used a similar format (microntology) used in SPIRE.
	ncbi_isolation_source	Environment of isolation (obtained from GTDB metadata)
	contig_id	CheckV output
	checkv_quality
	miuvig_quality
	completeness
	completeness_method
	contamination
	kmer_freq
	NA	Data was not available or not generated by the used software
	likely_viral	Indicates whether the phage sequence has virus-like v-scores/l-scores
	left_flank_host	Indicates whether the phage was identified in a host genome and has non-viral (host) sequences to the left
	right_flank_host	Indicates whether the phage was identified in a host genome and has non-viral (host) sequences to the right
Table 2: AMG metadata	protein	VIBRANT output from annotation files
	scaffold
	KO
	KO name
	KO evalue
	KO score
	KO v-score
	Pfam
	Pfam name
	Pfam evalue
	Pfam score
	Pfam v-score
	VOG
	VOG name
	VOG evalue
	VOG score
	VOG v-score
	lineage_genomad	See Table 1 column descriptions
	host_domain
	phylum
	class
	order
	family
	genus
	environment
Table 3: Comparison of GTDB (release 220) taxonomy to observed taxonomic ranks with prophages in Prophage-DB
Table 4: CheckV summary results
Table 5: Counts for prophages and archeal hosts		Contains host taxonomic ranks and associated prophage and host counts for archaea. Counts were obtained using a non-dereplicated version of the dataset.
Table 6: Counts for prophages and bacterial hosts		Contains host taxonomic ranks and associated prophage and host counts for bacteria. Counts were obtained using a non-dereplicated version of the dataset.
Table 7: Representation analysis counts		Contains all phage counts for IMG/VR v4 (IMG) (provirus portion) and Prophage-DB (PDB). Bacteria (Bact), Archaea (Arc)
Table 8: Representation analysis counts for anthropogenic environments
Table 9: Representation analysis counts for freshwater environments
Table 10: Representation analysis counts for host-associated environments
Table 11: Representation analysis counts for marine environments
Table 12: Representation analysis counts for terrestrial environments
Table 13: Comparison of observed and expected counts for all archaeal phages		Random sampling with replacement counts (bootstrap 10,000) for provirus portion of IMG/VR v4 and Prophage-DB. Columns indicate phage taxonomy and database.
Table 14: Comparison of observed and expected counts for archaeal phages from anthropogenic environments
Table 15: Comparison of observed and expected counts for archaeal phages from freshwater environments
Table 16: Comparison of observed and expected counts for archaeal phages from host-associated environments
Table 17: Comparison of observed and expected counts for archaeal phages from marine environments
Table 18: Comparison of observed and expected counts for archaeal phages from terrestrial environments
Table 19: Comparison of observed and expected counts for all bacterial phages
Table 20: Comparison of observed and expected counts for bacterial phages from anthropogenic environments
Table 21: Comparison of observed and expected counts for bacterial phages from freshwater environments
Table 22: Comparison of observed and expected counts for bacterial phages from host-associated environments
Table 23: Comparison of observed and expected counts for bacterial phages from marine environments
Table 24: Comparison of observed and expected counts for bacterial phages from terrestrial environments

## Sheet: Table 1 - Part A
Supplementary Table 1: Metadata associated with prophage genomes. Details of each column are provided on the README page.
file_name	source_file	host_domain	accession	ncbi_country	derived_from_sample	spire_mags	phylum	class	order	family	genus	species	likely_viral	left_flank_host	right_flank_host
SPIRE_spire_mag_02564574.phages_lytic	spire_mag_02564574	Bacteria	NA	NA	SAMN14582836	TRUE	Verrucomicrobiota	Kiritimatiellae	RFP12	UBA1067	UBA1067	NA	1	0	0
GTDB_GCA_900549015.1_genomic.phages_lysogenic	GCA_900549015.1	Bacteria	GB_GCA_900549015.1	none	NA	NA	Bacillota_A	Clostridia	Lachnospirales	Lachnospiraceae	Blautia_A	Blautia_A sp900549015	1	1	0
GTDB_GCA_018268465.1_genomic.phages_lysogenic_sequence#2	GCA_018268465.1	Bacteria	GB_GCA_018268465.1	China: Shenzhen	NA	NA	Actinomycetota	Actinomycetia	Mycobacteriales	Mycobacteriaceae	Mycobacterium	Mycobacterium sp018268465	1	1	0
NCBI_GCF_003403135.1_ASM340313v1_genomic.phages_lysogenic	GCF_003403135.1	Bacteria	RS_GCF_003403135.1	USA:Maine	NA	NA	Pseudomonadota	Gammaproteobacteria	Enterobacterales	Enterobacteriaceae	Dickeya	Dickeya dianthicola	1	1	0
SPIRE_spire_mag_02720653.phages_lytic_sequence#5	spire_mag_02720653	Bacteria	NA	NA	SAMEA10741144	TRUE	Pseudomonadota	Gammaproteobacteria	Enterobacterales	Pasteurellaceae	Haemophilus	Haemophilus seminalis	1	0	0
SPIRE_spire_mag_00719773.phages_lytic_sequence#3	spire_mag_00719773	Bacteria	NA	NA	SAMN05422054	TRUE	Myxococcota	Polyangia	Polyangiales	Polyangiaceae	NA	NA	1	0	0
GTDB_GCA_016919605.1_genomic.phages_lytic_sequence#9	GCA_016919605.1	Bacteria	GB_GCA_016919605.1	China: Flower Lake; Zoige wetland of Tibetan Plateau	NA	NA	Pseudomonadota	Gammaproteobacteria	Methylococcales	Methylomonadaceae	Methylovulum	Methylovulum sp016919605	1	0	0
SPIRE_spire_mag_02562162.phages_lysogenic	spire_mag_02562162	Bacteria	NA	NA	SAMN14113871	TRUE	Bacteroidota	Bacteroidia	Bacteroidales	W3P20-009	W3P20-009	NA	1		1
GTDB_GCA_017523615.1_genomic.phages_lytic_sequence#2	GCA_017523615.1	Bacteria	GB_GCA_017523615.1	none	NA	NA	Bacillota_A	Clostridia	Christensenellales	CAG-74	RUG756	RUG756 sp017523615	1	0	0
GTDB_GCA_003254465.1_genomic.phages_lytic_sequence#5	GCA_003254465.1	Bacteria	NA	NA	NA	NA	NA	NA	NA	NA	NA	NA	1	0	0
GTDB_GCF_016899975.1_genomic.phages_lysogenic	GCF_016899975.1	Bacteria	NA	NA	NA	NA	NA	NA	NA	NA	NA	NA	1	1	1
SPIRE_spire_mag_00869057.phages_lysogenic_sequence#2	spire_mag_00869057	Bacteria	NA	NA	SAMN10350902	TRUE	Pseudomonadota	Gammaproteobacteria	Burkholderiales	Burkholderiaceae	Rhodoferax	NA		0	0
SPIRE_specI_v4_03644.phages_lysogenic_sequence#2	specI_v4_03644	Bacteria	NA	NA	NA	TRUE	Pseudomonadota	Alphaproteobacteria	Sphingomonadales	Sphingomonadaceae	NA	NA	1		1
GTDB_GCA_017542725.1_genomic.phages_lytic_sequence#7	GCA_017542725.1	Bacteria	GB_GCA_017542725.1	none	NA	NA	Bacillota_A	Clostridia	Lachnospirales	Lachnospiraceae	UBA3633	UBA3633 sp017542725	1	0	0
SPIRE_spire_mag_01959484.phages_lytic_sequence#3	spire_mag_01959484	Bacteria	NA	NA	SAMN11532792	TRUE	Pseudomonadota	https://open.spotify.com/playlist/5hBQavrSDHNgjDljaMmI2N	Sphingomonadales	Sphingomonadaceae	Rhizorhapis	NA	1	0	0
GTDB_GCA_015657735.1_genomic.phages_lytic_sequence#7	GCA_015657735.1	Bacteria	GB_GCA_015657735.1	China: Xiamen	NA	NA	Pseudomonadota	Gammaproteobacteria	Burkholderiales	Rhodocyclaceae	Zoogloea	Zoogloea sp015657735	1	0	0
SPIRE_spire_mag_00176577.phages_lysogenic_sequence#2	spire_mag_00176577	Bacteria	NA	NA	SAMN09094698	TRUE	Bacteroidota	Bacteroidia	Flavobacteriales	Flavobacteriaceae	S010-17	NA	1	0	0
SPIRE_spire_mag_01458916.phages_lytic_sequence#18	spire_mag_01458916	Bacteria	NA	NA	SAMEA4871602	TRUE	Bacillota_A	Clostridia	Christensenellales	CAG-74	UBA2862	NA	1	0	0
SPIRE_spire_mag_02206784.phages_lytic	spire_mag_02206784	Bacteria	NA	NA	SAMN25037675	TRUE	Bacteroidota	Bacteroidia	Bacteroidales	Bacteroidaceae	Prevotella	NA	1	0	0
SPIRE_spire_mag_02505407.phages_lysogenic	spire_mag_02505407	Bacteria	NA	NA	SAMN25174605	TRUE	Bacillota_A	Clostridia	Oscillospirales	Oscillospiraceae	RGIG5472	NA	1	1	1
SPIRE_spire_mag_00709642.phages_lytic_sequence#88	spire_mag_00709642	Bacteria	NA	NA	SAMN10350588	TRUE	NA	NA	NA	NA	NA	NA		0	0
GTDB_GCA_017941635.1_genomic.phages_lytic_sequence#20	GCA_017941635.1	Bacteria	GB_GCA_017941635.1	none	NA	NA	Bacillota_A	Clostridia	Lachnospirales	Cellulosilyticaceae	Cellulosilyticum	Cellulosilyticum sp017941635	1	0	0
SPIRE_specI_v4_06483.phages_lytic	specI_v4_06483	Bacteria	NA	NA	NA	TRUE	Bacillota_A	Clostridia	Lachnospirales	Lachnospiraceae	NA	NA	0	0	0
SPIRE_spire_mag_00283069.phages_lysogenic_sequence#2	spire_mag_00283069	Bacteria	NA	NA	SAMN07136617	TRUE	Pseudomonadota	Alphaproteobacteria	Rhizobiales	Beijerinckiaceae	Methylobacterium	NA	1	1
GTDB_GCF_018614415.1_genomic.phages_lysogenic	GCF_018614415.1	Bacteria	RS_GCF_018614415.1	Chile: Atacama Desert; between Atacama Salar and Lajia lagoon	NA	NA	Actinomycetota	Actinomycetia	Streptomycetales	Streptomycetaceae	Streptomyces	Streptomyces sp018614415	1	1	0
GTDB_GCF_900626145.1_genomic.phages_lytic	GCF_900626145.1	Bacteria	RS_GCF_900626145.1	none	NA	NA	Bacillota_A	Clostridia	Oscillospirales	Oscillospiraceae	Intestinimonas	Intestinimonas timonensis	1	0	0
SPIRE_spire_mag_02869842.phages_lytic	spire_mag_02869842	Bacteria	NA	NA	SAMEA14100743	TRUE	Bacillota_A	Clostridia	Oscillospirales	Oscillospiraceae	Dysosmobacter	NA	1	0	0
SPIRE_spire_mag_01988936.phages_lytic_sequence#11	spire_mag_01988936	Bacteria	NA	NA	SAMEA104346321	TRUE	Bacillota_A	Clostridia	Lachnospirales	Lachnospiraceae	COE1	NA	1	1	0
GTDB_GCF_900199515.1_genomic.phages_lysogenic	GCF_900199515.1	Bacteria	RS_GCF_900199515.1	none	NA	NA	Bacillota	Bacilli	Erysipelotrichales	Erysipelotrichaceae	Massilicoli	Massilicoli timonensis	0	1	0
GTDB_GCA_910576545.1_genomic.phages_lytic_sequence#4	GCA_910576545.1	Bacteria	GB_GCA_910576545.1	none	NA	NA	Bacillota_A	Clostridia	Lachnospirales	Anaerotignaceae	Anaerotignum	Anaerotignum sp910576545		0	0
SPIRE_specI_v4_13881.phages_lytic	specI_v4_13881	Bacteria	NA	NA	NA	TRUE	Bacteroidota	Bacteroidia	Chitinophagales	Chitinophagaceae	NA	NA	1	0	0
SPIRE_spire_mag_01283591.phages_lytic_sequence#3	spire_mag_01283591	Bacteria	NA	NA	SAMN11321111	TRUE	Planctomycetota	J132	SRT547	NA	NA	NA	0	0	0
NCBI_GCF_016649425.1_ASM1664942v1_genomic.phages_lytic_sequence#4	GCF_016649425.1	Bacteria	RS_GCF_016649425.1	South Korea: Jeju	NA	NA	Pseudomonadota	Gammaproteobacteria	Enterobacterales	Enterobacteriaceae	Limnobaculum	Limnobaculum allomyrinae	1	0	0
SPIRE_spire_mag_01822042.phages_lytic	spire_mag_01822042	Bacteria	NA	NA	SAMN12812037	TRUE	Desulfobacterota_B	Binatia	UBA9968	UBA9968	DP-20	NA		0	0
SPIRE_spire_mag_00907884.phages_lytic	spire_mag_00907884	Bacteria	NA	NA	SAMN11532264	TRUE	Chloroflexota	Dehalococcoidia	Dehalococcoidales	UBA2162	JAENIS01	NA	1	0	0
GTDB_GCF_014904705.1_genomic.phages_lysogenic_sequence#2	GCF_014904705.1	Bacteria	RS_GCF_014904705.1	China: Ningbo City	NA	NA	Pseudomonadota	Alphaproteobacteria	Thalassobaculales	Thalassobaculaceae	Nisaea	Nisaea sediminum	1	0	1
GTDB_GCA_903827375.1_genomic.phages_lytic_sequence#6	GCA_903827375.1	Bacteria	GB_GCA_903827375.1	none	NA	NA	Verrucomicrobiota	Verrucomicrobiae	Verrucomicrobiales	Akkermansiaceae	Luteolibacter	Luteolibacter sp903827375	1	0	0
SPIRE_spire_mag_01945515.phages_lytic	spire_mag_01945515	Bacteria	NA	NA	SAMN09200041	TRUE	Acidobacteriota	Acidobacteriae	Acidobacteriales	Acidobacteriaceae	Terriglobus	NA	1	0	0
SPIRE_spire_mag_01821995.phages_lytic	spire_mag_01821995	Bacteria	NA	NA	SAMN07631250	TRUE	Pseudomonadota	Gammaproteobacteria	Burkholderiales	Burkholderiaceae	Ramlibacter	NA	1	0	0
SPIRE_spire_mag_02349782.phages_lytic	spire_mag_02349782	Bacteria	NA	NA	SAMN15047036	TRUE	Bacillota_A	Clostridia	Lachnospirales	Lachnospiraceae	COE1	NA	1	0	0
GTDB_GCA_900759575.1_genomic.phages_lytic_sequence#2	GCA_900759575.1	Bacteria	GB_GCA_900759575.1	none	NA	NA	Bacillota_A	Clostridia	Oscillospirales	Acutalibacteraceae	Acutalibacter	Acutalibacter sp900759575	1	0	0
SPIRE_spire_mag_00791345.phages_lytic_sequence#17	spire_mag_00791345	Bacteria	NA	NA	SAMEA4689014	TRUE	NA	NA	NA	NA	NA	NA	1	0	0
GTDB_GCF_002269125.1_genomic.phages_lysogenic_sequence#2	GCF_002269125.1	Bacteria	RS_GCF_002269125.1	Australia: Melbourne	NA	NA	Pseudomonadota	Gammaproteobacteria	Pseudomonadales	Pseudomonadaceae	Pseudomonas_E	Pseudomonas_E lundensis_A	1	1	0
GTDB_GCF_007859195.1_genomic.phages_lysogenic	GCF_007859195.1	Bacteria	RS_GCF_007859195.1	Spain	NA	NA	Bacillota	Bacilli	Lactobacillales	Streptococcaceae	Streptococcus	Streptococcus pharyngis	1	1	0
SPIRE_specI_v4_13697.phages_lytic	specI_v4_13697	Bacteria	NA	NA	NA	TRUE	Pseudomonadota	Gammaproteobacteria	Methylococcales	Methylomonadaceae	NA	NA	1	0	0
GTDB_GCF_000971295.1_genomic.phages_lysogenic	GCF_000971295.1	Bacteria	RS_GCF_000971295.1	Germany: Biebertal	NA	NA	Pseudomonadota	Alphaproteobacteria	Rhizobiales	Devosiaceae	Devosia	Devosia epidermidihirudinis	1	1	0
GTDB_GCA_910583885.1_genomic.phages_lytic_sequence#19	GCA_910583885.1	Bacteria	GB_GCA_910583885.1	none	NA	NA	Bacillota_A	Clostridia	Oscillospirales	Oscillospiraceae	Pelethomonas	Pelethomonas sp910583885	1	0	0
SPIRE_spire_mag_00175925.phages_lytic_sequence#6	spire_mag_00175925	Bacteria	NA	NA	SAMN10350718	TRUE	Pseudomonadota	Gammaproteobacteria	J044	J044	J044	NA	1	0	0
SPIRE_spire_mag_02866637.phages_lytic_sequence#2	spire_mag_02866637	Bacteria	NA	NA	SAMEA14101745	TRUE	Bacillota_A	Clostridia	Oscillospirales	Oscillospiraceae	CAG-103	CAG-103 sp900543625	1	0	0
SPIRE_spire_mag_00834242.phages_lytic_sequence#5	spire_mag_00834242	Bacteria	NA	NA	SAMN06267287	TRUE	Chloroflexota	Dehalococcoidia	UBA2979	UBA2979	UBA6955	NA	1	0	0
SPIRE_specI_v4_04952.phages_lytic_sequence#4	specI_v4_04952	Bacteria	NA	NA	NA	TRUE	Bacillota	Bacilli	Lactobacillales	Lactobacillaceae	NA	NA	1	0	0
SPIRE_spire_mag_01338466.phages_lysogenic_sequence#2	spire_mag_01338466	Bacteria	NA	NA	SAMN06646475	TRUE	Pseudomonadota	Gammaproteobacteria	Enterobacterales	Pasteurellaceae	Haemophilus	Haemophilus seminalis	1	0	0
GTDB_GCA_017466205.1_genomic.phages_lytic_sequence#3	GCA_017466205.1	Bacteria	GB_GCA_017466205.1	none	NA	NA	Bacillota_A	Clostridia	Oscillospirales	Acutalibacteraceae	Fimenecus	Fimenecus sp017466205	1	0	0
SPIRE_spire_mag_00221531.phages_lytic_sequence#5	spire_mag_00221531	Bacteria	NA	NA	SAMEA3663169	TRUE	NA	NA	NA	NA	NA	NA	1	0	0
SPIRE_spire_mag_02439389.phages_lytic_sequence#2	spire_mag_02439389	Bacteria	NA	NA	SAMN24114711	TRUE	Verrucomicrobiota	Verrucomicrobiae	Verrucomicrobiales	Akkermansiaceae	Haloferula	NA	1	0	0
SPIRE_spire_mag_00919463.phages_lysogenic	spire_mag_00919463	Bacteria	NA	NA	SAMEA3914791	TRUE	Pseudomonadota	Gammaproteobacteria	Burkholderiales	Burkholderiaceae	Paraburkholderia	NA	1	0	0
SPIRE_spire_mag_02982017.phages_lysogenic_sequence#2	spire_mag_02982017	Bacteria	NA	NA	SAMEA104315430	TRUE	Cyanobacteriota	Vampirovibrionia	Gastranaerophilales	Gastranaerophilaceae	RUG841	NA	1	1
NCBI_GCF_014650395.1_ASM1465039v1_genomic.phages_lytic_sequence#5	GCF_014650395.1	Bacteria	RS_GCF_014650395.1	none	NA	NA	Actinomycetota	Actinomycetia	Streptomycetales	Streptomycetaceae	Streptomyces	Streptomyces rubiginosohelvolus	1	0	0
SPIRE_specI_v4_00543.phages_lytic_sequence#11	specI_v4_00543	Bacteria	NA	NA	NA	TRUE	Pseudomonadota	Gammaproteobacteria	Enterobacterales	Enterobacteriaceae	NA	NA	1	0	0
GTDB_GCA_012032525.1_genomic.phages_lysogenic_sequence#2	GCA_012032525.1	Bacteria	GB_GCA_012032525.1	South Africa: Schoenmakerskop	NA	NA	Cyanobacteriota	Cyanobacteriia	Elainellales	Elainellaceae	JAAUSV01	JAAUSV01 sp012032525	1	1	0
SPIRE_spire_mag_01754490.phages_lytic_sequence#8	spire_mag_01754490	Bacteria	NA	NA	SAMN12796213	TRUE	Myxococcota	Polyangia	Polyangiales	Polyangiaceae	SXNL01	NA	1	0	0
SPIRE_spire_mag_00550303.phages_lytic_sequence#2	spire_mag_00550303	Bacteria	NA	NA	SAMN04873649	TRUE	Pseudomonadota	Alphaproteobacteria	Caulobacterales	Caulobacteraceae	BOG-935	NA	0	0	0
GTDB_GCA_000621985.1_genomic.phages_lysogenic	GCA_000621985.1	Bacteria	GB_GCA_000621985.1	none	NA	NA	Bacillota_A	Clostridia	Lachnospirales	Lachnospiraceae	V9D3004	V9D3004 sp000621985	1	1	1
SPIRE_spire_mag_00909833.phages_lytic_sequence#16	spire_mag_00909833	Bacteria	NA	NA	SAMEA5243699	TRUE	NA	NA	NA	NA	NA	NA	1	0	0
SPIRE_specI_v4_07830.phages_lytic_sequence#15	specI_v4_07830	Bacteria	NA	NA	NA	TRUE	Bacillota_A	Clostridia	Christensenellales	CAG-74	NA	NA	1	0	0
GTDB_GCF_018919145.1_genomic.phages_lysogenic_sequence#4	GCF_018919145.1	Bacteria	RS_GCF_018919145.1	China: Suzhou	NA	NA	Bacillota	Bacilli	Paenibacillales	Paenibacillaceae	Paenibacillus_A	Paenibacillus_A brevis	1	1	1
SPIRE_spire_mag_00195232.phages_lytic_sequence#2	spire_mag_00195232	Bacteria	NA	NA	SAMN06343746	TRUE	Bacillota_A	Clostridia	Clostridiales	Clostridiaceae	Clostridium	NA	1	0	0
SPIRE_spire_mag_02759490.phages_lytic_sequence#3	spire_mag_02759490	Bacteria	NA	NA	SAMEA6873001	TRUE	Verrucomicrobiota	Verrucomicrobiae	Palsa-1439	Palsa-1439	CAINDI01	NA	1	0	0
SPIRE_spire_mag_00097998.phages_lytic	spire_mag_00097998	Bacteria	NA	NA	SAMN06266106	TRUE	Planctomycetota	Planctomycetia	Pirellulales	Pirellulaceae	NA	NA	0	0	0
SPIRE_spire_mag_01240450.phages_lytic_sequence#4	spire_mag_01240450	Bacteria	NA	NA	SAMEA4722256	TRUE	Pseudomonadota	Gammaproteobacteria	Steroidobacterales	Steroidobacteraceae	ZC4RG30	NA	1	0	0
GTDB_GCA_001897285.1_genomic.phages_lysogenic	GCA_001897285.1	Bacteria	GB_GCA_001897285.1	South Africa: University of Cape Town	NA	NA	Pseudomonadota	Alphaproteobacteria	Rhizobiales	Xanthobacteraceae	Nitrobacter	Nitrobacter sp001897285	1	1	1
SPIRE_spire_mag_00080094.phages_lytic_sequence#3	spire_mag_00080094	Bacteria	NA	NA	SAMN06239014	TRUE	Pseudomonadota	Alphaproteobacteria	Micropepsales	Micropepsaceae	Rhizomicrobium	NA	1	0	0
GTDB_GCF_000960975.1_genomic.phages_lysogenic_sequence#6	GCF_000960975.1	Bacteria	RS_GCF_000960975.1	Korea: Namhae Island	NA	NA	Pseudomonadota	Alphaproteobacteria	Rhizobiales	Rhizobiaceae	Martelella	Martelella endophytica	1	1	0
SPIRE_spire_mag_02219725.phages_lytic_sequence#3	spire_mag_02219725	Bacteria	NA	NA	SAMN11019906	TRUE	Actinobacteriota	Coriobacteriia	Coriobacteriales	Coriobacteriaceae	Collinsella	NA	1	0	0
SPIRE_spire_mag_01787098.phages_lytic_sequence#6	spire_mag_01787098	Bacteria	NA	NA	SAMN07632228	TRUE	Bacillota_A	Clostridia	Lachnospirales	NA	NA	NA	0	0	0
SPIRE_spire_mag_02170731.phages_lytic	spire_mag_02170731	Bacteria	NA	NA	SAMEA8585614	TRUE	Actinobacteriota	Actinomycetia	Streptosporangiales	Streptosporangiaceae	Palsa-504	NA	1	0	0
NCBI_GCF_004794175.1_ASM479417v1_genomic.phages_lysogenic_sequence#2	GCF_004794175.1	Bacteria	RS_GCF_004794175.1	Brazil	NA	NA	Actinomycetota	Actinomycetia	Streptomycetales	Streptomycetaceae	Streptomyces	Streptomyces bacillaris		0	1
SPIRE_specI_v4_07977.phages_lytic_sequence#9	specI_v4_07977	Bacteria	NA	NA	NA	TRUE	Bacillota_A	Clostridia	Christensenellales	CAG-74	NA	NA	1	0	0
GTDB_GCA_003452695.1_genomic.phages_lysogenic	GCA_003452695.1	Bacteria	GB_GCA_003452695.1	none	NA	NA	Actinomycetota	Coriobacteriia	Coriobacteriales	Eggerthellaceae	UBA9715	UBA9715 sp003452695	1	0	0
NCBI_GCF_921294215.1_V_marisflavi_CECT7928_genomic.phages_lysogenic	GCF_921294215.1	Bacteria	RS_GCF_921294215.1	China	NA	NA	Pseudomonadota	Gammaproteobacteria	Enterobacterales_A	Vibrionaceae	Vibrio	Vibrio marisflavi	1	0	0
SPIRE_specI_v4_17619.phages_lytic_sequence#2	specI_v4_17619	Bacteria	NA	NA	NA	TRUE	Bacillota_A	Clostridia	Lachnospirales	Lachnospiraceae	NA	NA	1	0	0
SPIRE_spire_mag_01684532.phages_lytic_sequence#2	spire_mag_01684532	Bacteria	NA	NA	SAMEA5383911	TRUE	Bacillota_A	Clostridia	TANB77	CAG-508	CAG-269	NA	1	0	0
NCBI_GCF_021365465.1_ASM2136546v1_genomic.phages_lysogenic	GCF_021365465.1	Bacteria	RS_GCF_021365465.1	USA: Kentucky	NA	NA	Pseudomonadota	Gammaproteobacteria	Enterobacterales	Enterobacteriaceae	Erwinia	Erwinia tracheiphila	1	1	0
SPIRE_spire_mag_01919794.phages_lytic_sequence#3	spire_mag_01919794	Bacteria	NA	NA	SAMN04450464	TRUE	Bacillota_A	Clostridia	UMGS1883	UMGS1540	NA	NA	1	0	0
GTDB_GCA_900769845.1_genomic.phages_lysogenic	GCA_900769845.1	Bacteria	GB_GCA_900769845.1	none	NA	NA	Bacillota_A	Clostridia	Oscillospirales	Oscillospiraceae	Faecousia	Faecousia sp900769845	1	1
SPIRE_spire_mag_00792606.phages_lytic_sequence#24	spire_mag_00792606	Bacteria	NA	NA	SAMEA4688899	TRUE	NA	NA	NA	NA	NA	NA	1	0	0
SPIRE_spire_mag_01775861.phages_lytic_sequence#4	spire_mag_01775861	Bacteria	NA	NA	SAMEA104408625	TRUE	Campylobacterota	Campylobacteria	Campylobacterales	Sulfurimonadaceae	Sulfurimonas	NA	1	0	0
GTDB_GCF_003315515.1_genomic.phages_lysogenic_sequence#3	GCF_003315515.1	Bacteria	RS_GCF_003315515.1	none	NA	NA	Pseudomonadota	Gammaproteobacteria	Enterobacterales	Enterobacteriaceae	Brenneria	Brenneria salicis	1	0	1
GTDB_GCF_000515215.1_genomic.phages_lysogenic_sequence#2	GCF_000515215.1	Bacteria	RS_GCF_000515215.1	USA	NA	NA	Pseudomonadota	Gammaproteobacteria	Methylococcales	Methylomonadaceae	Methylomonas	Methylomonas sp000515215	1	1	0
SPIRE_spire_mag_01958465.phages_lytic	spire_mag_01958465	Bacteria	NA	NA	SAMN08776995	TRUE	Gemmatimonadota	Gemmatimonadetes	Gemmatimonadales	GWC2-71-9	JACDDX01	NA	1	0	0
GTDB_GCA_013216005.1_genomic.phages_lytic_sequence#6	GCA_013216005.1	Bacteria	GB_GCA_013216005.1	Pacific Ocean: North Pacific Gyre; Station ALOHA	NA	NA	Pseudomonadota	Gammaproteobacteria	Enterobacterales_A	Alteromonadaceae	JABSOI01	JABSOI01 sp013216005	1	0	0
GTDB_GCA_017465885.1_genomic.phages_lysogenic	GCA_017465885.1	Bacteria	GB_GCA_017465885.1	none	NA	NA	Bacillota_A	Clostridia	Oscillospirales	CAG-272	UBA11512	UBA11512 sp017465885	1	1	0
SPIRE_spire_mag_02004251.phages_lytic_sequence#2	spire_mag_02004251	Bacteria	NA	NA	SAMN07839293	TRUE	Actinobacteriota	Actinomycetia	Mycobacteriales	Mycobacteriaceae	Mycobacterium	NA	1	0	0
GTDB_GCA_018884025.1_genomic.phages_lytic_sequence#2	GCA_018884025.1	Bacteria	GB_GCA_018884025.1	United Kingdom: University of Surrey; Guildford	NA	NA	Bacteroidota	Bacteroidia	Bacteroidales	Bacteroidaceae	Phocaeicola	Phocaeicola faecipullorum	1	0	0
SPIRE_spire_mag_01691461.phages_lytic_sequence#7	spire_mag_01691461	Bacteria	NA	NA	SAMEA5383942	TRUE	Bacillota_A	Clostridia	TANB77	CAG-508	CAG-269	NA	1	0	0
SPIRE_spire_mag_00017413.phages_lytic_sequence#18	spire_mag_00017413	Bacteria	NA	NA	SAMN09093781	TRUE	NA	NA	NA	NA	NA	NA		0	0
SPIRE_spire_mag_01091590.phages_lysogenic_sequence#2	spire_mag_01091590	Bacteria	NA	NA	SAMN04261151	TRUE	Bacteroidota	Bacteroidia	Bacteroidales	Bacteroidaceae	Prevotella	NA	1	0	0
GTDB_GCA_002733205.1_genomic.phages_lytic_sequence#3	GCA_002733205.1	Bacteria	GB_GCA_002733205.1	Atlantic Ocean: North Pond	NA	NA	Pseudomonadota	Gammaproteobacteria	Pseudomonadales	DSM-6294	Venatoribacter	Venatoribacter sp002733205	1	0	0
SPIRE_spire_mag_02517801.phages_lytic_sequence#2	spire_mag_02517801	Bacteria	NA	NA	SAMN17062656	TRUE	Bacillota	Bacilli	Bacillales_B	DSM-18226	Cytobacillus	NA	1	0	0
GTDB_GCA_002724185.1_genomic.phages_lytic_sequence#3	GCA_002724185.1	Bacteria	GB_GCA_002724185.1	Saudi Arabia: Red Sea	NA	NA	Pseudomonadota	Gammaproteobacteria	Arenicellales	UBA868	GCA-2724185	GCA-2724185 sp002724185	1	0	0
SPIRE_spire_mag_02972879.phages_lytic	spire_mag_02972879	Bacteria	NA	NA	SAMEA10740083	TRUE	Fusobacteriota	Fusobacteriia	Fusobacteriales	Leptotrichiaceae	Leptotrichia_A	Leptotrichia_A sp001274535	1	0	0
SPIRE_spire_mag_00825288.phages_lytic_sequence#3	spire_mag_00825288	Bacteria	NA	NA	SAMN10350574	TRUE	Muirbacteria	Muirbacteriia	Muirbacteriales	Muirbacteriaceae	NA	NA	1	0	0
SPIRE_specI_v4_00353.phages_lysogenic_sequence#4	specI_v4_00353	Bacteria	NA	NA	NA	TRUE	Bacteroidota	Bacteroidia	Bacteroidales	Bacteroidaceae	NA	NA	1	1	0
SPIRE_spire_mag_02202029.phages_lytic_sequence#3	spire_mag_02202029	Bacteria	NA	NA	SAMEA9992910	TRUE	Verrucomicrobiota	Verrucomicrobiae	Verrucomicrobiales	Akkermansiaceae	Akkermansia	NA	0	0	0
SPIRE_specI_v4_40328.phages_lysogenic_sequence#2	specI_v4_40328	Bacteria	NA	NA	NA	TRUE	Bacillota_A	Clostridia	Lachnospirales	Lachnospiraceae	NA	NA
GTDB_GCF_900114615.1_genomic.phages_lytic_sequence#5	GCF_900114615.1	Bacteria	RS_GCF_900114615.1	none	NA	NA	Bacillota_C	Negativicutes	Propionisporales	DSM-13327	Pelosinus	Pelosinus propionicus	1	0	0
SPIRE_spire_mag_00873963.phages_lytic_sequence#2	spire_mag_00873963	Bacteria	NA	NA	SAMN10351281	TRUE	Bacteroidota	Bacteroidia	Bacteroidales	Paludibacteraceae	Paludibacter	NA	1	0	0
GTDB_GCF_001886855.1_genomic.phages_lysogenic_sequence#4	GCF_001886855.1	Bacteria	RS_GCF_001886855.1	Morocco	NA	NA	Bacillota	Bacilli	Mycoplasmatales	Mycoplasmataceae	Spiroplasma	Spiroplasma citri	1	1	0
SPIRE_spire_mag_01755752.phages_lytic_sequence#9	spire_mag_01755752	Bacteria	NA	NA	SAMN06267976	TRUE	Bacteroidota	Bacteroidia	Chitinophagales	Chitinophagaceae	JAAFHG01	NA	0	0	0
SPIRE_spire_mag_02503332.phages_lytic_sequence#2	spire_mag_02503332	Bacteria	NA	NA	SAMN14775403	TRUE	Bacteroidota	Bacteroidia	Bacteroidales	VadinHA17	LD21	NA	1	0	0
GTDB_GCF_000315235.1_genomic.phages_lytic_sequence#4	GCF_000315235.1	Bacteria	RS_GCF_000315235.1	none	NA	NA	Bacillota	Bacilli	Paenibacillales	Paenibacillaceae	Paenibacillus_B	Paenibacillus_B popilliae	1	0	0
SPIRE_spire_mag_01764309.phages_lytic_sequence#4	spire_mag_01764309	Bacteria	NA	NA	SAMN06266016	TRUE	Actinobacteriota	Actinomycetia	Mycobacteriales	Jatrophihabitantaceae	WQZC01	WQZC01 sp009780925	1	0	0
SPIRE_spire_mag_01751910.phages_lytic	spire_mag_01751910	Bacteria	NA	NA	SAMN12795543	TRUE	Verrucomicrobiota	Verrucomicrobiae	Verrucomicrobiales	Akkermansiaceae	Luteolibacter	NA	0	0	0
GTDB_GCA_003343905.1_genomic.phages_lytic_sequence#7	GCA_003343905.1	Bacteria	GB_GCA_003343905.1	USA:Minnesota; Rochester	NA	NA	Bacillota_A	Clostridia	Oscillospirales	Ruminococcaceae	Gemmiger	Gemmiger variabilis_C	1	0	0
GTDB_GCA_009830035.1_genomic.phages_lysogenic_sequence#2	GCA_009830035.1	Bacteria	GB_GCA_009830035.1	USA: Tift County GA	NA	NA	Pseudomonadota	Gammaproteobacteria	Enterobacterales	Enterobacteriaceae	Pantoea	Pantoea sp009830035	1		1
SPIRE_spire_mag_00000250.phages_lysogenic_sequence#2	spire_mag_00000250	Bacteria	NA	NA	SAMN03861969	TRUE	Pseudomonadota	Gammaproteobacteria	Burkholderiales	Burkholderiaceae	Diaphorobacter_A	NA	1	0	0
GTDB_GCF_009569385.1_genomic.phages_lysogenic_sequence#3	GCF_009569385.1	Bacteria	RS_GCF_009569385.1	Japan	NA	NA	Actinomycetota	Actinomycetia	Streptomycetales	Streptomycetaceae	Kitasatospora	Kitasatospora kaniharaensis	1	1	0
GTDB_GCF_013280595.1_genomic.phages_lysogenic_sequence#2	GCF_013280595.1	Bacteria	RS_GCF_013280595.1	Iran:Kerman	NA	NA	Actinomycetota	Actinomycetia	Mycobacteriales	Pseudonocardiaceae	Kibdelosporangium	Kibdelosporangium persicum	1	1	0
GTDB_GCA_903831655.1_genomic.phages_lytic_sequence#7	GCA_903831655.1	Bacteria	GB_GCA_903831655.1	none	NA	NA	Pseudomonadota	Gammaproteobacteria	Burkholderiales	Burkholderiaceae_B	Limnohabitans	Limnohabitans sp903831655	1	0	0
GTDB_GCF_009932395.1_genomic.phages_lysogenic	GCF_009932395.1	Bacteria	RS_GCF_009932395.1	Japan: Tsukuba	NA	NA	Bacillota_B	Desulfotomaculia	Desulfotomaculales	Desulfallaceae	Sporotomaculum	Sporotomaculum syntrophicum	1	1	0
GTDB_GCF_000173835.1_genomic.phages_lytic_sequence#3	GCF_000173835.1	Bacteria	NA	NA	NA	NA	NA	NA	NA	NA	NA	NA	1	0	0
SPIRE_spire_mag_02088045.phages_lytic_sequence#10	spire_mag_02088045	Bacteria	NA	NA	SAMN08776775	TRUE	QNDG01	QNDG01	QNDG01	NA	NA	NA		0	0
SPIRE_spire_mag_02213635.phages_lytic_sequence#4	spire_mag_02213635	Bacteria	NA	NA	SAMN16252689	TRUE	Planctomycetota	Phycisphaerae	Phycisphaerales	NA	NA	NA	1	0	0
GTDB_GCF_900094945.1_genomic.phages_lysogenic	GCF_900094945.1	Bacteria	RS_GCF_900094945.1	none	NA	NA	Pseudomonadota	Gammaproteobacteria	Enterobacterales	Enterobacteriaceae	Gilliamella	Gilliamella bombicola	1	1	0
SPIRE_spire_mag_01118992.phages_lytic	spire_mag_01118992	Bacteria	NA	NA	SAMEA4527638	TRUE	Desulfobacterota	Syntrophia	Syntrophales	Fen-1087	Fen-1087	NA	1	0	0
GTDB_GCF_002095465.1_genomic.phages_lysogenic_sequence#3	GCF_002095465.1	Bacteria	RS_GCF_002095465.1	Colombia	NA	NA	Pseudomonadota	Gammaproteobacteria	Enterobacterales	Enterobacteriaceae	Pantoea	Pantoea rodasii	1	0	0
SPIRE_spire_mag_02976966.phages_lytic_sequence#6	spire_mag_02976966	Bacteria	NA	NA	SAMEA6809535	TRUE	Bacillota_A	Clostridia	Oscillospirales	Oscillospiraceae	Enterenecus	NA	1	0	0
SPIRE_spire_mag_02370640.phages_lysogenic	spire_mag_02370640	Bacteria	NA	NA	SAMEA7724098	TRUE	Bacillota	Bacilli	Acholeplasmatales	WRBM01	NA	NA	1	1	1
SPIRE_spire_mag_00839387.phages_lytic	spire_mag_00839387	Bacteria	NA	NA	SAMN08707569	TRUE	Patescibacteria	Microgenomatia	Daviesbacterales	UBA10151	JACPKO01	NA	1	0	0
GTDB_GCF_006980715.1_genomic.phages_lytic_sequence#9	GCF_006980715.1	Bacteria	RS_GCF_006980715.1	China: Panjin	NA	NA	Pseudomonadota	Alphaproteobacteria	Rhodospirillales	Magnetospirillaceae	Oleiliquidispirillum	Oleiliquidispirillum nitrogeniifigens	1	0	0
SPIRE_specI_v4_41315.phages_lytic_sequence#4	specI_v4_41315	Bacteria	NA	NA	NA	TRUE	Acidobacteriota	Acidobacteriae	Bryobacterales	Bryobacteraceae	NA	NA	1	0	0
SPIRE_spire_mag_02209894.phages_lytic	spire_mag_02209894	Bacteria	NA	NA	SAMN19769742	TRUE	Bacillota	Bacilli	Lactobacillales	Carnobacteriaceae	Atopostipes	NA	0	0	0
GTDB_GCF_001571005.1_genomic.phages_lysogenic_sequence#2	GCF_001571005.1	Bacteria	RS_GCF_001571005.1	none	NA	NA	Actinomycetota	Actinomycetia	Actinomycetales	Microbacteriaceae	Herbiconiux	Herbiconiux solani	1	1	0
GTDB_GCA_002404515.1_genomic.phages_lysogenic_sequence#5	GCA_002404515.1	Bacteria	GB_GCA_002404515.1	Kenya	NA	NA	Bacillota_A	Clostridia	Lachnospirales	Lachnospiraceae	Wujia	Wujia sp002404515	1	0	0
GTDB_GCA_016869335.1_genomic.phages_lytic	GCA_016869335.1	Bacteria	GB_GCA_016869335.1	Tanzania: Lake Tanganyika; Kigoma	NA	NA	Pseudomonadota	Alphaproteobacteria	VGEJ01	VGEJ01	VGEJ01	VGEJ01 sp016869335	1	0	0
SPIRE_spire_mag_02100951.phages_lytic_sequence#5	spire_mag_02100951	Bacteria	NA	NA	SAMN06266062	TRUE	Pseudomonadota	Alphaproteobacteria	HIMB59	HIMB59	HIMB59	HIMB59 sp008638215	1	0	0
SPIRE_spire_mag_02527032.phages_lytic	spire_mag_02527032	Bacteria	NA	NA	SAMN15871446	TRUE	Bacillota_A	Clostridia	Oscillospirales	CAG-272	Firm-07	NA	1	0	0
SPIRE_spire_mag_00629072.phages_lysogenic_sequence#2	spire_mag_00629072	Bacteria	NA	NA	SAMN11098134	TRUE	Bacillota_A	Clostridia	Oscillospirales	Acutalibacteraceae	CAG-488	NA	1	0	0
GTDB_GCA_001594145.1_genomic.phages_lysogenic_sequence#2	GCA_001594145.1	Bacteria	GB_GCA_001594145.1	USA: Albany	NA	NA	Actinomycetota	Actinomycetia	Actinomycetales	Dermatophilaceae	Branchiibius	Branchiibius sp001594145	1	0	0
GTDB_GCA_011322625.1_genomic.phages_lytic_sequence#4	GCA_011322625.1	Bacteria	GB_GCA_011322625.1	Tonga: Lau Basin	NA	NA	Desulfobacterota	Thermodesulfobacteria	Thermodesulfobacteriales	Thermodesulfobacteriaceae	Thermosulfurimonas_A	Thermosulfurimonas_A dismutans_A	1	0	0
NCBI_GCF_013374815.1_ASM1337481v1_genomic.phages_lysogenic_sequence#3	GCF_013374815.1	Bacteria	RS_GCF_013374815.1	South Korea:Jeonju	NA	NA	Pseudomonadota	Gammaproteobacteria	Enterobacterales	Enterobacteriaceae	Escherichia	Escherichia coli	1	1	0
SPIRE_spire_mag_02552994.phages_lytic_sequence#6	spire_mag_02552994	Bacteria	NA	NA	SAMN15871027	TRUE	Bacillota_A	Clostridia	Oscillospirales	Acutalibacteraceae	UBA6857	NA	1	0	0
SPIRE_spire_mag_01876504.phages_lytic	spire_mag_01876504	Bacteria	NA	NA	SAMN10864074	TRUE	Actinobacteriota	Acidimicrobiia	Acidimicrobiales	GCA-2861595	NA	NA	1	0	0
SPIRE_specI_v4_19313.phages_lysogenic_sequence#3	specI_v4_19313	Bacteria	NA	NA	NA	TRUE	Pseudomonadota	Alphaproteobacteria	Rhizobiales	Pleomorphomonadaceae	NA	NA	1	1	0
SPIRE_spire_mag_02350027.phages_lytic_sequence#12	spire_mag_02350027	Bacteria	NA	NA	SAMN15047018	TRUE	Bacillota_A	Clostridia	Lachnospirales	Lachnospiraceae	Anaerostipes	NA	0	0	0
SPIRE_spire_mag_02436258.phages_lytic_sequence#3	spire_mag_02436258	Bacteria	NA	NA	SAMN18817839	TRUE	Bacillota_A	Clostridia	Christensenellales	CAG-74	UBA11524	NA	1	0	0
SPIRE_spire_mag_02408414.phages_lytic_sequence#2	spire_mag_02408414	Bacteria	NA	NA	SAMN18817762	TRUE	Bacillota	Bacilli	RFN20	CAG-449	NA	NA	0	0	0
SPIRE_spire_mag_00915443.phages_lysogenic	spire_mag_00915443	Bacteria	NA	NA	SAMN02675515	TRUE	Desulfobacterota_I	Desulfovibrionia	Desulfovibrionales	Desulfovibrionaceae	Bilophila	Bilophila wadsworthia	1		1
SPIRE_spire_mag_01754585.phages_lytic_sequence#5	spire_mag_01754585	Bacteria	NA	NA	SAMN12796213	TRUE	Pseudomonadota	Gammaproteobacteria	Burkholderiales	Burkholderiaceae	Rubrivivax	NA	1	0	0
SPIRE_spire_mag_01949580.phages_lytic_sequence#3	spire_mag_01949580	Bacteria	NA	NA	SAMN08776984	TRUE	Planctomycetota	Planctomycetia	Pirellulales	UBA1268	QWOP01	NA	1	0	0
SPIRE_spire_mag_02514106.phages_lysogenic_sequence#2	spire_mag_02514106	Bacteria	NA	NA	SAMN15871217	TRUE	Bacteroidota	Bacteroidia	Bacteroidales	Rikenellaceae	Alistipes	NA	1	0	1
SPIRE_spire_mag_01722171.phages_lysogenic	spire_mag_01722171	Bacteria	NA	NA	SAMEA5383886	TRUE	Bacillota_A	Clostridia	Christensenellales	CAG-74	RUG563	RUG563 sp902773895	1	1	0
GTDB_GCA_019135895.1_genomic.phages_lytic_sequence#21	GCA_019135895.1	Bacteria	GB_GCA_019135895.1	Singapore	NA	NA	Bacteroidota	Bacteroidia	Bacteroidales	WCHB1-69	JAGVVH01	JAGVVH01 sp019135895		0	0
SPIRE_spire_mag_02089415.phages_lysogenic	spire_mag_02089415	Bacteria	NA	NA	SAMN08776775	TRUE	Omnitrophota	Koll11	SKK-01	SKK-01	B134-G9	NA	1	1	0
GTDB_GCA_017458745.1_genomic.phages_lytic_sequence#2	GCA_017458745.1	Bacteria	GB_GCA_017458745.1	none	NA	NA	Bacillota_C	Negativicutes	Selenomonadales	Selenomonadaceae	RUG024	RUG024 sp017458745	1	0	0
GTDB_GCA_013042475.1_genomic.phages_lytic	GCA_013042475.1	Bacteria	GB_GCA_013042475.1	Australia: Middle Park Beach; Port Phillip Bay site B	NA	NA	Desulfobacterota	Desulfobulbia	Desulfobulbales	Desulfocapsaceae	JABDQA01	JABDQA01 sp013042475		0	0
GTDB_GCF_900637055.1_genomic.phages_lysogenic_sequence#7	GCF_900637055.1	Bacteria	RS_GCF_900637055.1	none	NA	NA	Bacillota	Bacilli	Brevibacillales	Brevibacillaceae	Brevibacillus	Brevibacillus brevis	1	0	0
SPIRE_spire_mag_00294776.phages_lytic_sequence#8	spire_mag_00294776	Bacteria	NA	NA	SAMN09092987	TRUE	Pseudomonadota	Gammaproteobacteria	Pseudomonadales	Pseudomonadaceae	Pseudomonas_E	NA	1	0	0
GTDB_GCA_900768695.1_genomic.phages_lytic_sequence#3	GCA_900768695.1	Bacteria	GB_GCA_900768695.1	none	NA	NA	Bacillota_C	Negativicutes	Selenomonadales	Selenomonadaceae	Anaerovibrio	Anaerovibrio sp900768695	1	0	0
SPIRE_specI_v4_13658.phages_lytic_sequence#5	specI_v4_13658	Bacteria	NA	NA	NA	TRUE	Verrucomicrobiota	Kiritimatiellae	CAIKKV01	CAITUY01	NA	NA	1	0	0
SPIRE_spire_mag_02507796.phages_lytic_sequence#3	spire_mag_02507796	Bacteria	NA	NA	SAMN15871073	TRUE	Bacillota_A	Clostridia	Oscillospirales	Oscillospiraceae	Faecousia	NA	1	0	0
GTDB_GCA_017409065.1_genomic.phages_lytic_sequence#2	GCA_017409065.1	Bacteria	GB_GCA_017409065.1	none	NA	NA	Cyanobacteriota	Vampirovibrionia	Gastranaerophilales	Gastranaerophilaceae	RGIG2134	RGIG2134 sp017409065	1	0	0
SPIRE_spire_mag_00946537.phages_lysogenic	spire_mag_00946537	Bacteria	NA	NA	SAMEA5814527	TRUE	Bacillota_A	Clostridia	Oscillospirales	Ruminococcaceae	Faecalibacterium	NA	1	0	0
SPIRE_spire_mag_01653953.phages_lysogenic	spire_mag_01653953	Bacteria	NA	NA	SAMN06172475	TRUE	Actinobacteriota	Coriobacteriia	Coriobacteriales	Atopobiaceae	NA	NA	1	0	1
SPIRE_spire_mag_02975319.phages_lytic_sequence#3	spire_mag_02975319	Bacteria	NA	NA	SAMEA10740923	TRUE	Bacteroidota	Bacteroidia	Flavobacteriales	Flavobacteriaceae	Capnocytophaga	NA	1	0	0
SPIRE_spire_mag_02404631.phages_lytic_sequence#7	spire_mag_02404631	Bacteria	NA	NA	SAMN18817733	TRUE	Cyanobacteriota	Vampirovibrionia	Gastranaerophilales	Gastranaerophilaceae	Avigastranaerophilus	NA	1	0	0
SPIRE_spire_mag_02373001.phages_lytic_sequence#4	spire_mag_02373001	Bacteria	NA	NA	SAMEA7723683	TRUE	Bacillota_A	Clostridia	Christensenellales	CAG-138	CAG-1024	NA	1	0	0
SPIRE_spire_mag_01653012.phages_lytic_sequence#4	spire_mag_01653012	Bacteria	NA	NA	SAMN06172468	TRUE	Bacillota_A	Clostridia	Lachnospirales	Lachnospiraceae	Schaedlerella	NA	1	0	0
SPIRE_specI_v4_08367.phages_lysogenic	specI_v4_08367	Bacteria	NA	NA	NA	TRUE	Bacillota_A	Clostridia	Lachnospirales	Lachnospiraceae	NA	NA	1	1	1
GTDB_GCA_017479925.1_genomic.phages_lytic_sequence#5	GCA_017479925.1	Bacteria	GB_GCA_017479925.1	none	NA	NA	Bacillota_C	Negativicutes	Selenomonadales	Selenomonadaceae	Quinella	Quinella sp017479925	1	0	0
SPIRE_spire_mag_00487663.phages_lysogenic	spire_mag_00487663	Bacteria	NA	NA	SAMN08779515	TRUE	Pseudomonadota	Gammaproteobacteria	Burkholderiales	Burkholderiaceae	Variovorax	NA	1	1	1
SPIRE_spire_mag_00727491.phages_lytic_sequence#6	spire_mag_00727491	Bacteria	NA	NA	SAMN07631560	TRUE	Bacteroidota	Bacteroidia	Flavobacteriales	Flavobacteriaceae	Psychroflexus	NA	1	0	0
GTDB_GCF_015751755.1_genomic.phages_lysogenic_sequence#2	GCF_015751755.1	Bacteria	RS_GCF_015751755.1	none	NA	NA	Actinomycetota	Actinomycetia	Streptosporangiales	Streptosporangiaceae	Spirillospora	Spirillospora viridis	1	1	0
GTDB_GCA_011087605.1_genomic.phages_lysogenic	GCA_011087605.1	Bacteria	GB_GCA_011087605.1	New Zealand	NA	NA	Pseudomonadota	Alphaproteobacteria	Rhizobiales	Rhizobiaceae	R2A130	R2A130 sp011087605	1	1	1
SPIRE_spire_mag_01592163.phages_lytic_sequence#4	spire_mag_01592163	Bacteria	NA	NA	SAMN08993442	TRUE	Bacteroidota	Bacteroidia	Bacteroidales	Bacteroidaceae	Bacteroides	NA	1	0	0
SPIRE_spire_mag_01458916.phages_lytic_sequence#11	spire_mag_01458916	Bacteria	NA	NA	SAMEA4871602	TRUE	Bacillota_A	Clostridia	Christensenellales	CAG-74	UBA2862	NA	1	0	0
SPIRE_spire_mag_01778638.phages_lytic_sequence#3	spire_mag_01778638	Bacteria	NA	NA	SAMN07632112	TRUE	Chloroflexota	Anaerolineae	Anaerolineales	EnvOPS12	UBA12294	NA		0	0
GTDB_GCA_903910495.1_genomic.phages_lytic_sequence#6	GCA_903910495.1	Bacteria	GB_GCA_903910495.1	none	NA	NA	Pseudomonadota	Gammaproteobacteria	Burkholderiales	Rhodocyclaceae	Propionivibrio	Propionivibrio sp903910495	1	0	0
GTDB_GCF_007859735.1_genomic.phages_lysogenic_sequence#5	GCF_007859735.1	Bacteria	RS_GCF_007859735.1	France:Corse	NA	NA	Planctomycetota	Planctomycetia	Planctomycetales	Planctomycetaceae	Thalassoglobus	Thalassoglobus neptunius	1		1
SPIRE_spire_mag_00720725.phages_lytic	spire_mag_00720725	Bacteria	NA	NA	SAMN05421916	TRUE	Bacteroidota	Bacteroidia	Bacteroidales	FEN-979	FEN-979	NA	1	0	0
SPIRE_spire_mag_02012370.phages_lytic	spire_mag_02012370	Bacteria	NA	NA	SRR6869050	TRUE	Pseudomonadota	Alphaproteobacteria	Sphingomonadales	Sphingomonadaceae	Erythrobacter	NA	1	0	0
SPIRE_spire_mag_01737937.phages_lytic_sequence#2	spire_mag_01737937	Bacteria	NA	NA	SAMN06269076	TRUE	Bacteroidota	Bacteroidia	Bacteroidales	UBA1556	QNXT01	NA		0	0
SPIRE_spire_mag_00825917.phages_lytic_sequence#7	spire_mag_00825917	Bacteria	NA	NA	SAMN10863920	TRUE	Elusimicrobiota	Elusimicrobia	UBA1565	UBA1565	NA	NA	1	0	0
SPIRE_spire_mag_02927743.phages_lytic_sequence#4	spire_mag_02927743	Bacteria	NA	NA	SAMEA14100836	TRUE	Bacillota_A	Clostridia	Oscillospirales	Ruminococcaceae	Faecalibacterium	NA		0	0
SPIRE_specI_v4_05472.phages_lytic	specI_v4_05472	Bacteria	NA	NA	NA	TRUE	Bacteroidota	Bacteroidia	Bacteroidales	Bacteroidaceae	NA	NA	0	0	0
SPIRE_spire_mag_02395899.phages_lytic	spire_mag_02395899	Bacteria	NA	NA	SAMN18817897	TRUE	Campylobacterota	Campylobacteria	Campylobacterales	Campylobacteraceae	Campylobacter	Campylobacter sp017940085	1	0	0
GTDB_GCF_007096355.1_genomic.phages_lysogenic_sequence#2	GCF_007096355.1	Bacteria	RS_GCF_007096355.1	China: Jing Zi Habour; Weihai	NA	NA	Pseudomonadota	Alphaproteobacteria	Rhodobacterales	Rhodobacteraceae	Paracoccus	Paracoccus sp007096355	1	0	0
SPIRE_spire_mag_00186052.phages_lytic_sequence#4	spire_mag_00186052	Bacteria	NA	NA	SAMN08777897	TRUE	Pseudomonadota	Alphaproteobacteria	Acetobacterales	Acetobacteraceae	Palsa-883	NA	0	0	0
GTDB_GCF_900112955.1_genomic.phages_lysogenic_sequence#2	GCF_900112955.1	Bacteria	RS_GCF_900112955.1	none	NA	NA	Bacillota_A	Clostridia	Peptostreptococcales	Peptostreptococcaceae	Peptostreptococcus	Peptostreptococcus sp900112955	1	0	0
NCBI_GCF_002220155.1_ASM222015v1_genomic.phages_lysogenic_sequence#2	GCF_002220155.1	Bacteria	RS_GCF_002220155.1	Russia	NA	NA	Pseudomonadota	Gammaproteobacteria	Pseudomonadales	Pseudomonadaceae	Azotobacter	Azotobacter chroococcum	1	1	0
SPIRE_spire_mag_00534941.phages_lytic_sequence#4	spire_mag_00534941	Bacteria	NA	NA	SAMN10094534	TRUE	Bacillota	Bacilli	RFN20	CAG-826	RUG13091	NA	1	0	0
SPIRE_spire_mag_02737797.phages_lytic	spire_mag_02737797	Bacteria	NA	NA	SAMEA10740663	TRUE	Patescibacteria	JAEDAM01	Absconditabacterales	X112	HOT-345	NA	1	0	0
GTDB_GCF_000429765.1_genomic.phages_lytic_sequence#3	GCF_000429765.1	Bacteria	RS_GCF_000429765.1	Japan	NA	NA	Pseudomonadota	Alphaproteobacteria	Rhodobacterales	Rhodobacteraceae	Wagnerdoeblera	Wagnerdoeblera nectariphila	1	0	0
GTDB_GCF_007989105.1_genomic.phages_lytic_sequence#2	GCF_007989105.1	Bacteria	RS_GCF_007989105.1	none	NA	NA	Bacillota	Bacilli	Lactobacillales	Lactobacillaceae	Lentilactobacillus	Lentilactobacillus kefiri	1	0	0
NCBI_GCF_009857655.1_ASM985765v1_genomic.phages_lysogenic	GCF_009857655.1	Bacteria	RS_GCF_009857655.1	China	NA	NA	Pseudomonadota	Gammaproteobacteria	Burkholderiales	Burkholderiaceae	Duganella	Duganella vulcania	1	1	1
GTDB_GCA_902783205.1_genomic.phages_lytic_sequence#3	GCA_902783205.1	Bacteria	GB_GCA_902783205.1	none	NA	NA	Bacillota_A	Clostridia	Lachnospirales	Lachnospiraceae	Anaerobutyricum	Anaerobutyricum sp902783205	1	0	0
SPIRE_spire_mag_01830008.phages_lytic_sequence#11	spire_mag_01830008	Bacteria	NA	NA	SAMN10864163	TRUE	Planctomycetota	PUPC01	JABMSA01	JABMSA01	NA	NA		0	0
SPIRE_specI_v4_00896.phages_lysogenic_sequence#2	specI_v4_00896	Bacteria	NA	NA	NA	TRUE	Bacillota_A	Clostridia	Oscillospirales	Oscillospiraceae	NA	NA	1		1
SPIRE_spire_mag_01573920.phages_lysogenic	spire_mag_01573920	Bacteria	NA	NA	SAMN01828449	TRUE	Pseudomonadota	Alphaproteobacteria	Rhodospirillales	Magnetospirillaceae	Magnetospirillum	NA	1	1	1
SPIRE_spire_mag_02505878.phages_lytic_sequence#2	spire_mag_02505878	Bacteria	NA	NA	SAMN25174606	TRUE	Bacillota_A	Clostridia	Peptostreptococcales	Anaerovoracaceae	CAG-238	NA	1	0	0
SPIRE_spire_mag_01664968.phages_lytic	spire_mag_01664968	Bacteria	NA	NA	SAMEA103904989	TRUE	Pseudomonadota	Gammaproteobacteria	Burkholderiales	Methylophilaceae	CAIJXJ01	NA	1	0	0
SPIRE_spire_mag_02220999.phages_lytic_sequence#4	spire_mag_02220999	Bacteria	NA	NA	SAMN15829872	TRUE	Bacteroidota	Bacteroidia	Bacteroidales	Bacteroidaceae	HGM04593	HGM04593 sp017383665	1	0	0
SPIRE_spire_mag_00299049.phages_lytic_sequence#2	spire_mag_00299049	Bacteria	NA	NA	SAMN09092285	TRUE	Bacillota_A	Clostridia	Lachnospirales	Lachnospiraceae	Mobilitalea	NA	1	0	0
NCBI_GCF_000364225.2_ASM36422v2_genomic.phages_lysogenic_sequence#6	GCF_000364225.2_ASM36422v2	Bacteria	NA	NA	NA	NA	NA	NA	NA	NA	NA	NA	1	1	0
SPIRE_spire_mag_02101104.phages_lytic_sequence#30	spire_mag_02101104	Bacteria	NA	NA	SAMN06264353	TRUE	Pseudomonadota	Alphaproteobacteria	Rickettsiales	UBA6177	NA	NA		0	0
GTDB_GCA_003695555.1_genomic.phages_lytic_sequence#2	GCA_003695555.1	Bacteria	GB_GCA_003695555.1	Japan: Tokyo Prefecture; Shikinejima Island; Jinata Onsen	NA	NA	Pseudomonadota	Alphaproteobacteria	Sphingomonadales	Rhodothalassiaceae	J084	J084 sp003695555	1	0	0
GTDB_GCF_016861765.1_genomic.phages_lytic_sequence#2	GCF_016861765.1	Bacteria	RS_GCF_016861765.1	China	NA	NA	Bacillota	Bacilli	Lactobacillales	Lactobacillaceae	Lacticaseibacillus	Lacticaseibacillus mingshuiensis	1	0	0
SPIRE_spire_mag_01572318.phages_lytic_sequence#9	spire_mag_01572318	Bacteria	NA	NA	SAMN01828241	TRUE	Pseudomonadota	Alphaproteobacteria	UBA8366	NA	NA	NA	1	0	0
GTDB_GCF_900102905.1_genomic.phages_lytic	GCF_900102905.1	Bacteria	RS_GCF_900102905.1	none	NA	NA	Pseudomonadota	Alphaproteobacteria	Rhodobacterales	Rhodobacteraceae	Meinhardsimonia	Meinhardsimonia xiamenensis	1	0	0
SPIRE_specI_v4_00123.phages_lysogenic_sequence#6	specI_v4_00123	Bacteria	NA	NA	NA	TRUE	Pseudomonadota	Gammaproteobacteria	Pseudomonadales	Moraxellaceae	NA	NA	1	1	1
GTDB_GCF_009208775.1_genomic.phages_lytic	GCF_009208775.1	Bacteria	RS_GCF_009208775.1	Germany: Schoenram bog	NA	NA	Bdellovibrionota	Oligoflexia	Silvanigrellales	Silvanigrellaceae	Silvanigrella	Silvanigrella paludirubra	1	0	0
GTDB_GCF_000582785.1_genomic.phages_lysogenic	GCF_000582785.1	Bacteria	RS_GCF_000582785.1	none	NA	NA	Actinomycetota	Actinomycetia	Mycobacteriales	Geodermatophilaceae	Blastococcus	Blastococcus massiliensis	1	1	0
GTDB_GCF_012933505.1_genomic.phages_lysogenic	GCF_012933505.1	Bacteria	RS_GCF_012933505.1	Thailand: Nakhon Nayok	NA	NA	Actinomycetota	Actinomycetia	Mycobacteriales	Mycobacteriaceae	Gordonia	Gordonia asplenii	1	1	1
GTDB_GCA_900547815.1_genomic.phages_lysogenic_sequence#3	GCA_900547815.1	Bacteria	GB_GCA_900547815.1	none	NA	NA	Bacillota	Bacilli	Erysipelotrichales	Erysipelotrichaceae	Holdemanella	Holdemanella sp900547815	1	0	0
SPIRE_spire_mag_01483227.phages_lytic_sequence#3	spire_mag_01483227	Bacteria	NA	NA	SAMEA4731509	TRUE	Actinobacteriota	Coriobacteriia	Coriobacteriales	Eggerthellaceae	Adlercreutzia	NA	1	0	0
GTDB_GCA_010365055.1_genomic.phages_lytic	GCA_010365055.1	Bacteria	GB_GCA_010365055.1	Antarctica	NA	NA	Pseudomonadota	Gammaproteobacteria	Burkholderiales	Burkholderiaceae_B	Rhodoferax	Rhodoferax sp010365055	1	0	0
GTDB_GCA_016845245.1_genomic.phages_lytic	GCA_016845245.1	Bacteria	GB_GCA_016845245.1	USA: Florida	NA	NA	Planctomycetota	Phycisphaerae	Phycisphaerales	SM1A02	GCA-002718515	GCA-002718515 sp016845245	1	0	0
SPIRE_spire_mag_01050068.phages_lytic_sequence#2	spire_mag_01050068	Bacteria	NA	NA	SAMN07631784	TRUE	Actinobacteriota	Actinomycetia	Streptomycetales	Streptomycetaceae	Streptomyces	NA	1	0	0
SPIRE_spire_mag_01841923.phages_lytic_sequence#3	spire_mag_01841923	Bacteria	NA	NA	SAMN10864345	TRUE	Chloroflexota	Anaerolineae	Aggregatilineales	Aggregatilineaceae	JAFGJA01	NA	1	0	0
SPIRE_specI_v4_29716.phages_lytic_sequence#14	specI_v4_29716	Bacteria	NA	NA	NA	TRUE	Actinobacteriota	Actinomycetia	Mycobacteriales	Mycobacteriaceae	NA	NA	0	0	0
GTDB_GCF_016306625.1_genomic.phages_lytic_sequence#3	GCF_016306625.1	Bacteria	RS_GCF_016306625.1	Chile: Maule region	NA	NA	Pseudomonadota	Gammaproteobacteria	Enterobacterales	Enterobacteriaceae	Xenorhabdus	Xenorhabdus lircayensis
GTDB_GCA_900541245.1_genomic.phages_lysogenic	GCA_900541245.1	Bacteria	GB_GCA_900541245.1	none	NA	NA	Actinomycetota	Coriobacteriia	Coriobacteriales	Coriobacteriaceae	Collinsella	Collinsella sp900541245	1		1
SPIRE_specI_v4_13425.phages_lysogenic	specI_v4_13425	Bacteria	NA	NA	NA	TRUE	Bacteroidota	Bacteroidia	Bacteroidales	Bacteroidaceae	NA	NA	1	0	0
SPIRE_spire_mag_00495911.phages_lytic_sequence#12	spire_mag_00495911	Bacteria	NA	NA	SAMN12347481	TRUE	Bacteroidota	Bacteroidia	AKYH767	B-17BO	UBA4416	NA	1	0	0
SPIRE_spire_mag_02373124.phages_lytic	spire_mag_02373124	Bacteria	NA	NA	SAMEA7723408	TRUE	Pseudomonadota	Alphaproteobacteria	Caulobacterales	Maricaulaceae	Euryhalocaulis	NA	1	0	0
NCBI_GCF_900453685.1_51670_B01_genomic.phages_lysogenic	GCF_900453685.1	Bacteria	RS_GCF_900453685.1	none	NA	NA	Pseudomonadota	Gammaproteobacteria	Burkholderiales	Neisseriaceae	Neisseria	Neisseria dentiae	1		1
SPIRE_spire_mag_00709642.phages_lytic_sequence#86	spire_mag_00709642	Bacteria	NA	NA	SAMN10350588	TRUE	NA	NA	NA	NA	NA	NA	1	0	0
SPIRE_spire_mag_00536202.phages_lytic	spire_mag_00536202	Bacteria	NA	NA	SAMN10094535	TRUE	Chloroflexota	Anaerolineae	Anaerolineales	Anaerolineaceae	Flexilinea	Flexilinea sp017417055	1	0	0
GTDB_GCA_902782915.1_genomic.phages_lytic	GCA_902782915.1	Bacteria	GB_GCA_902782915.1	none	NA	NA	Bacillota	Bacilli	RF39	UBA660	RUG591	RUG591 sp902782915		0	0
GTDB_GCF_001625595.1_genomic.phages_lytic	GCF_001625595.1	Bacteria	RS_GCF_001625595.1	Mediterranean Sea	NA	NA	Pseudomonadota	Gammaproteobacteria	Enterobacterales_A	Alteromonadaceae	Pseudoalteromonas	Pseudoalteromonas luteoviolacea_A	1	0	0
SPIRE_spire_mag_00534230.phages_lysogenic_sequence#3	spire_mag_00534230	Bacteria	NA	NA	SAMN10863919	TRUE	Pseudomonadota	Alphaproteobacteria	RF32	CAG-239	UBA1254	NA	0	1
SPIRE_spire_mag_02541485.phages_lytic_sequence#2	spire_mag_02541485	Bacteria	NA	NA	SAMN15871000	TRUE	Bacteroidota	Bacteroidia	Bacteroidales	Bacteroidaceae	Phocaeicola	NA	1	0	0
GTDB_GCF_001262635.1_genomic.phages_lysogenic	GCF_001262635.1	Bacteria	RS_GCF_001262635.1	South Korea: Boseong on the southern coast	NA	NA	Pseudomonadota	Alphaproteobacteria	Rhodobacterales	Rhodobacteraceae	Aestuariivita	Aestuariivita boseongensis	1	1	1
SPIRE_specI_v4_18071.phages_lytic	specI_v4_18071	Bacteria	NA	NA	NA	TRUE	Desulfobacterota_I	Desulfovibrionia	Desulfovibrionales	Desulfovibrionaceae	NA	NA	1	0	0
SPIRE_spire_mag_01631799.phages_lytic_sequence#17	spire_mag_01631799	Bacteria	NA	NA	SAMN11356860	TRUE	Pseudomonadota	Alphaproteobacteria	CACIAM-22H2	CACIAM-22H2	VGEI01	NA	1	0	0
SPIRE_specI_v4_41588.phages_lytic_sequence#3	specI_v4_41588	Bacteria	NA	NA	NA	TRUE	Bacteroidota	Bacteroidia	AKYH767	UBA4408	NA	NA	1	0	0
SPIRE_spire_mag_02592312.phages_lytic_sequence#32	spire_mag_02592312	Bacteria	NA	NA	SAMN11874702	TRUE	NA	NA	NA	NA	NA	NA		0	0
NCBI_GCF_020687785.1_ASM2068778v1_genomic.phages_lysogenic_sequence#3	GCF_020687785.1	Bacteria	RS_GCF_020687785.1	China: Yan an	NA	NA	Pseudomonadota	Alphaproteobacteria	Sphingomonadales	Sphingomonadaceae	Sphingopyxis	Sphingopyxis sp020687785	1	1	1
SPIRE_spire_mag_01679613.phages_lytic_sequence#6	spire_mag_01679613	Bacteria	NA	NA	SAMN07124945	TRUE	Bdellovibrionota	Oligoflexia	Oligoflexales	Bog-1112	BOG-1112	BOG-1112 sp003136475		0	0
SPIRE_spire_mag_00078235.phages_lytic_sequence#46	spire_mag_00078235	Bacteria	NA	NA	SAMN06239020	TRUE	Actinobacteriota	Actinomycetia	Streptomycetales	Streptomycetaceae	Streptomyces	NA	1	0	0
GTDB_GCA_012959995.1_genomic.phages_lytic	GCA_012959995.1	Bacteria	GB_GCA_012959995.1	USA: Guaymas Basin	NA	NA	Actinomycetota	Acidimicrobiia	Acidimicrobiales	MedAcidi-G1	MedAcidi-G2B	MedAcidi-G2B sp012959995	1	0	0
SPIRE_spire_mag_02579941.phages_lysogenic	spire_mag_02579941	Bacteria	NA	NA	LB01-300m-8Ar	TRUE	Actinobacteriota	Actinomycetia	Propionibacteriales	Nocardioidaceae	Nocardioides	Nocardioides sp002698575	1	1	1
SPIRE_spire_mag_00657022.phages_lytic	spire_mag_00657022	Bacteria	NA	NA	SAMN05421983	TRUE	Elusimicrobiota	Endomicrobia	Endomicrobiales	XYA2-FULL-47-53	XYB2-FULL-50-12	NA	1	0	0
SPIRE_spire_mag_02524595.phages_lytic	spire_mag_02524595	Bacteria	NA	NA	SAMN15871077	TRUE	Bacillota_A	Clostridia	Oscillospirales	Acutalibacteraceae	UBA5905	NA	1	0	0
GTDB_GCF_007989625.1_genomic.phages_lysogenic_sequence#2	GCF_007989625.1	Bacteria	RS_GCF_007989625.1	USA:Hawaii; Oahu	NA	NA	Pseudomonadota	Gammaproteobacteria	Pseudomonadales	Halomonadaceae	Halomonas_F	Halomonas_F pacifica	1	1	0
SPIRE_spire_mag_01743709.phages_lysogenic	spire_mag_01743709	Bacteria	NA	NA	SAMN12794645	TRUE	Pseudomonadota	Alphaproteobacteria	Caulobacterales	Caulobacteraceae	CAISGS01	NA	1	1	1
SPIRE_specI_v4_12860.phages_lysogenic	specI_v4_12860	Bacteria	NA	NA	NA	TRUE	Bacteroidota	Bacteroidia	Sphingobacteriales	Sphingobacteriaceae	NA	NA	1	0	0
SPIRE_spire_mag_01485655.phages_lytic_sequence#2	spire_mag_01485655	Bacteria	NA	NA	SAMN11382432	TRUE	Myxococcota	Polyangia	Polyangiales	Polyangiaceae	NA	NA		0	0
SPIRE_spire_mag_01109090.phages_lytic_sequence#6	spire_mag_01109090	Bacteria	NA	NA	SAMN11532143	TRUE	Planctomycetota	Planctomycetia	Pirellulales	Thermoguttaceae	NA	NA	1	0	0
SPIRE_spire_mag_00910435.phages_lytic_sequence#13	spire_mag_00910435	Bacteria	NA	NA	SAMEA5243715	TRUE	Actinobacteriota	Thermoleophilia	Solirubrobacterales	70-9	67-14	NA		0	0
SPIRE_spire_mag_02771472.phages_lytic_sequence#4	spire_mag_02771472	Bacteria	NA	NA	SAMN15589111	TRUE	Bacteroidota	Bacteroidia	Bacteroidales	Marinifilaceae	Odoribacter	NA	1	0	0
SPIRE_spire_mag_01115153.phages_lytic	spire_mag_01115153	Bacteria	NA	NA	SAMEA4527673	TRUE	Desulfobacterota_I	Desulfovibrionia	Desulfovibrionales	Desulfovibrionaceae	Desulfovibrio	NA	1	0	0
GTDB_GCA_016303225.1_genomic.phages_lytic_sequence#2	GCA_016303225.1	Bacteria	GB_GCA_016303225.1	China: Xizang	NA	NA	Verrucomicrobiota	Kiritimatiellia	RFP12	UBA1067	UBA1067	UBA1067 sp016303225	1	0	0
SPIRE_spire_mag_00719752.phages_lytic_sequence#2	spire_mag_00719752	Bacteria	NA	NA	SAMN05422072	TRUE	Gemmatimonadota	Gemmatimonadetes	Gemmatimonadales	Gemmatimonadaceae	UBA4720	NA	1	0	0
GTDB_GCF_009696685.1_genomic.phages_lytic_sequence#2	GCF_009696685.1	Bacteria	RS_GCF_009696685.1	India: Trans-Himalayan region	NA	NA	Pseudomonadota	Alphaproteobacteria	Rhodobacterales	Rhodobacteraceae	Paracoccus	Paracoccus sp009696685	1	0	0
GTDB_GCA_905332515.2_genomic.phages_lysogenic_sequence#2	GCA_905332515.2	Bacteria	NA	NA	NA	NA	NA	NA	NA	NA	NA	NA	1	1	0
SPIRE_spire_mag_01972842.phages_lytic_sequence#3	spire_mag_01972842	Bacteria	NA	NA	SAMN07631769	TRUE	Acidobacteriota	Acidobacteriae	Acidobacteriales	SbA1	Sulfotelmatobacter	NA	1	0	0
SPIRE_spire_mag_01987353.phages_lysogenic	spire_mag_01987353	Bacteria	NA	NA	SAMEA104346374	TRUE	Bacillota_A	Clostridia	Christensenellales	CAG-314	Fimimonas	NA	1	1
SPIRE_spire_mag_02981743.phages_lytic_sequence#2	spire_mag_02981743	Bacteria	NA	NA	SAMEA104315438	TRUE	Bacillota	Bacilli	RF39	UBA660	Onthocola_B	NA	1	0	0
SPIRE_spire_mag_02542453.phages_lytic_sequence#5	spire_mag_02542453	Bacteria	NA	NA	SAMN15871463	TRUE	Bacillota	Bacilli	RF39	UBA660	RUG13160	NA	1	0	0
GTDB_GCA_902801425.1_genomic.phages_lytic_sequence#3	GCA_902801425.1	Bacteria	GB_GCA_902801425.1	none	NA	NA	Bacteroidota	Bacteroidia	Bacteroidales	Bacteroidaceae	Prevotella	Prevotella sp902801425	1	0	0
SPIRE_spire_mag_02218366.phages_lytic_sequence#12	spire_mag_02218366	Bacteria	NA	NA	SAMN19735728	TRUE	Bacillota	Bacilli	Haloplasmatales_A	Turicibacteraceae	Turicibacter	NA		0	0
GTDB_GCA_900314375.1_genomic.phages_lytic_sequence#8	GCA_900314375.1	Bacteria	GB_GCA_900314375.1	none	NA	NA	Cyanobacteriota	Vampirovibrionia	Gastranaerophilales	Gastranaerophilaceae	UBA2813	UBA2813 sp900314375	1	0	0
GTDB_GCF_001456155.1_genomic.phages_lysogenic	GCF_001456155.1	Bacteria	RS_GCF_001456155.1	India:Kashmir Valley; J & K	NA	NA	Bacteroidota	Bacteroidia	Flavobacteriales	Weeksellaceae	Chryseobacterium	Chryseobacterium sp001456155	1	1	0
SPIRE_spire_mag_01110743.phages_lytic_sequence#2	spire_mag_01110743	Bacteria	NA	NA	SAMN11532102	TRUE	Planctomycetota	Phycisphaerae	FEN-1346	FEN-1346	FEN-1346	NA	1	0	0
SPIRE_specI_v4_00094.phages_lysogenic_sequence#5	specI_v4_00094	Bacteria	NA	NA	NA	TRUE	Bacillota	Bacilli	Lactobacillales	Enterococcaceae	NA	NA	1	1	0
SPIRE_specI_v4_00404.phages_lysogenic_sequence#2	specI_v4_00404	Bacteria	NA	NA	NA	TRUE	Bacillota_C	Negativicutes	Veillonellales	Veillonellaceae	NA	NA	1	1	0
SPIRE_spire_mag_02403480.phages_lytic_sequence#4	spire_mag_02403480	Bacteria	NA	NA	SAMN18818075	TRUE	Bacillota_A	Clostridia	Oscillospirales	Acutalibacteraceae	UBA737	NA	1	0	0
SPIRE_spire_mag_01972144.phages_lytic_sequence#2	spire_mag_01972144	Bacteria	NA	NA	SAMN06266169	TRUE	Pseudomonadota	Gammaproteobacteria	Burkholderiales	Burkholderiaceae	Paraburkholderia	NA	1	0	0
SPIRE_spire_mag_00496577.phages_lytic	spire_mag_00496577	Bacteria	NA	NA	SAMN12347511	TRUE	KSB1	UBA2214	DRLW01	QEVD01	DSNU01	NA	1	0	0
SPIRE_spire_mag_01779887.phages_lytic	spire_mag_01779887	Bacteria	NA	NA	SAMN09202326	TRUE	Actinobacteriota	UBA4738	UBA4738	HRBIN12	AC-69	NA	1	0	0
GTDB_GCF_002940065.1_genomic.phages_lytic_sequence#2	GCF_002940065.1	Bacteria	RS_GCF_002940065.1	France: Oise;Noyon	NA	NA	Pseudomonadota	Gammaproteobacteria	Xanthomonadales	Xanthomonadaceae	Xanthomonas	Xanthomonas populi	1	0	0
GTDB_GCA_902803695.1_genomic.phages_lytic_sequence#9	GCA_902803695.1	Bacteria	GB_GCA_902803695.1	none	NA	NA	Bacillota_A	Clostridia	Saccharofermentanales	Saccharofermentanaceae	Saccharofermentans	Saccharofermentans sp902803695	0	0	0
SPIRE_specI_v4_26259.phages_lysogenic	specI_v4_26259	Bacteria	NA	NA	NA	TRUE	Actinobacteriota	Actinomycetia	Actinomycetales	NA	NA	NA	1	1	0
SPIRE_spire_mag_01989833.phages_lytic_sequence#2	spire_mag_01989833	Bacteria	NA	NA	SAMEA104346370	TRUE	Bacillota	Bacilli	RF39	UBA660	UBA3789	NA	0	0	0
GTDB_GCA_015493405.1_genomic.phages_lytic	GCA_015493405.1	Bacteria	GB_GCA_015493405.1	Pacific Ocean	NA	NA	Bacteroidota	Bacteroidia	Flavobacteriales	JAADED01	WGBX01	WGBX01 sp015493405	0	0	0
SPIRE_spire_mag_00721850.phages_lytic_sequence#5	spire_mag_00721850	Bacteria	NA	NA	SAMN05422033	TRUE	Bacillota_A	Clostridia	NA	NA	NA	NA	1	0	0
SPIRE_specI_v4_05732.phages_lysogenic_sequence#4	specI_v4_05732	Bacteria	NA	NA	NA	TRUE	Desulfobacterota_I	Desulfovibrionia	Desulfovibrionales	Desulfovibrionaceae	NA	NA	1	0	0
SPIRE_spire_mag_02520722.phages_lytic_sequence#2	spire_mag_02520722	Bacteria	NA	NA	SAMN17279165	TRUE	Pseudomonadota	Alphaproteobacteria	Rhizobiales	Xanthobacteraceae	Angulomicrobium	NA	1	0	0
SPIRE_spire_mag_02524553.phages_lysogenic	spire_mag_02524553	Bacteria	NA	NA	SAMN15871522	TRUE	Bacillota_A	Clostridia	Oscillospirales	CAG-272	UBA1740	NA	1	1	0
SPIRE_spire_mag_00141430.phages_lytic_sequence#12	spire_mag_00141430	Bacteria	NA	NA	SAMN05720157	TRUE	Pseudomonadota	Gammaproteobacteria	Burkholderiales	Burkholderiaceae	Rubrivivax	NA	1	0	0
GTDB_GCA_013360745.1_genomic.phages_lysogenic	GCA_013360745.1	Bacteria	GB_GCA_013360745.1	China: NanJing	NA	NA	Armatimonadota	Chthonomonadetes	Chthonomonadales	CAJBBX01	JABWBA01	JABWBA01 sp013360745	1	0	0
GTDB_GCF_000427095.1_genomic.phages_lysogenic	GCF_000427095.1	Bacteria	RS_GCF_000427095.1	none	NA	NA	Armatimonadota	Chthonomonadetes	Chthonomonadales	Chthonomonadaceae	Chthonomonas	Chthonomonas calidirosea	1	1	0
GTDB_GCA_016709225.1_genomic.phages_lysogenic	GCA_016709225.1	Bacteria	GB_GCA_016709225.1	Denmark: Avedore	NA	NA	Myxococcota	Polyangia	Nannocystales	Nannocystaceae	Ga0077550	Ga0077550 sp016709225	1	1	0
NCBI_GCF_021556475.1_ASM2155647v1_genomic.phages_lysogenic_sequence#2	GCF_021556475.1	Bacteria	RS_GCF_021556475.1	none	NA	NA	Pseudomonadota	Alphaproteobacteria	Acetobacterales	Acetobacteraceae	Acidiphilium	Acidiphilium iwatense	1	1	0
SPIRE_spire_mag_01365683.phages_lytic	spire_mag_01365683	Bacteria	NA	NA	763982056-supragingivalplaque1	TRUE	Actinobacteriota	Actinomycetia	Actinomycetales	Actinomycetaceae	Actinomyces	Actinomyces oris	1	0	0
SPIRE_spire_mag_00327793.phages_lytic_sequence#48	spire_mag_00327793	Bacteria	NA	NA	SAMN08778807	TRUE	NA	NA	NA	NA	NA	NA	1	0	0
GTDB_GCA_016210585.1_genomic.phages_lytic_sequence#2	GCA_016210585.1	Bacteria	GB_GCA_016210585.1	USA: California; Modesto	NA	NA	Chloroflexota	Dehalococcoidia	Dehalococcoidales	JAFGLR01	JACQTX01	JACQTX01 sp016210585	1	0	0
SPIRE_spire_mag_01950769.phages_lytic	spire_mag_01950769	Bacteria	NA	NA	SAMEA3712796	TRUE	Riflebacteria	Ozemobacteria	Ozemobacterales	Ozemobacteraceae	Rifleibacterium	Rifleibacterium sp009928855	1	0	0
GTDB_GCF_004343255.1_genomic.phages_lysogenic	GCF_004343255.1	Bacteria	RS_GCF_004343255.1	none	NA	NA	Bacillota	Bacilli	Thermoactinomycetales	Thermoactinomycetaceae	Laceyella	Laceyella sacchari	1	1	0
GTDB_GCF_000466685.1_genomic.phages_lysogenic_sequence#3	GCF_000466685.1	Bacteria	RS_GCF_000466685.1	none	NA	NA	Campylobacterota	Campylobacteria	Campylobacterales	Campylobacteraceae	Campylobacter_A	Campylobacter_A concisus_A	1	1	0
SPIRE_spire_mag_01820786.phages_lysogenic_sequence#2	spire_mag_01820786	Bacteria	NA	NA	SAMN07631252	TRUE	Actinobacteriota	Actinomycetia	Streptomycetales	Catenulisporaceae	Actinocrinis	NA	1	0	0
GTDB_GCF_003182475.1_genomic.phages_lytic_sequence#8	GCF_003182475.1	Bacteria	RS_GCF_003182475.1	India: Pichavaram; Tamil Nadu	NA	NA	Pseudomonadota	Gammaproteobacteria	Enterobacterales	Enterobacteriaceae	Mangrovibacter	Mangrovibacter plantisponsor	1	0	0
SPIRE_spire_mag_02017706.phages_lytic_sequence#2	spire_mag_02017706	Bacteria	NA	NA	SRR6854716	TRUE	Pseudomonadota	Alphaproteobacteria	Rhodobacterales	Rhodobacteraceae	Yoonia	NA	1	0	0
SPIRE_spire_mag_01632043.phages_lytic_sequence#2	spire_mag_01632043	Bacteria	NA	NA	SAMN11356861	TRUE	Desulfobacterota_B	Binatia	Bin18	Bin18	SYOC01	SYOC01 sp005804965		0	0
GTDB_GCA_009778835.1_genomic.phages_lytic_sequence#2	GCA_009778835.1	Bacteria	GB_GCA_009778835.1	French Guiana: Petit-Saut	NA	NA	Spirochaetota	Spirochaetia	CADAEX01	CADAEX01	WQTU01	WQTU01 sp009778835	1	0	0
SPIRE_spire_mag_01846105.phages_lysogenic	spire_mag_01846105	Bacteria	NA	NA	SAMN06292138	TRUE	Pseudomonadota	Gammaproteobacteria	Pseudomonadales	Pseudomonadaceae	Pseudomonas_E	NA	1	0	0
GTDB_GCA_001464285.1_genomic.phages_lytic_sequence#4	GCA_001464285.1	Bacteria	GB_GCA_001464285.1	USA: Ann Arbor	NA	NA	Pseudomonadota	Alphaproteobacteria	Rhizobiales	Hyphomicrobiaceae	Hyphomicrobium_C	Hyphomicrobium_C sp001464285	1	0	0
GTDB_GCA_017555965.1_genomic.phages_lytic_sequence#5	GCA_017555965.1	Bacteria	GB_GCA_017555965.1	none	NA	NA	Bacteroidota	Bacteroidia	Bacteroidales	UBA932	Cryptobacteroides	Cryptobacteroides sp017555965	1	0	0
SPIRE_spire_mag_00175354.phages_lytic	spire_mag_00175354	Bacteria	NA	NA	SAMN09093778	TRUE	Bacteroidota	Bacteroidia	Bacteroidales	Prolixibacteraceae	Draconibacterium	NA	1	0	0
GTDB_GCF_000466745.1_genomic.phages_lysogenic	GCF_000466745.1	Bacteria	RS_GCF_000466745.1	none	NA	NA	Campylobacterota	Campylobacteria	Campylobacterales	Campylobacteraceae	Campylobacter_A	Campylobacter_A concisus_B	1	0	0
GTDB_GCF_000425265.1_genomic.phages_lysogenic	GCF_000425265.1	Bacteria	RS_GCF_000425265.1	Denmark	NA	NA	Desulfobacterota	Desulfovibrionia	Desulfovibrionales	Desulfovibrionaceae	Maridesulfovibrio	Maridesulfovibrio zosterae	1	1	0
SPIRE_specI_v4_09887.phages_lysogenic	specI_v4_09887	Bacteria	NA	NA	NA	TRUE	Bacteroidota	Bacteroidia	NS11-12g	UKL13-3	NA	NA	1	1	0
SPIRE_spire_mag_00038166.phages_lytic	spire_mag_00038166	Bacteria	NA	NA	SAMN07631072	TRUE	Patescibacteria	Gracilibacteria	UBA4473	UBA4473	JAACPJ01	JAACPJ01 sp009995455	1	0	0
SPIRE_spire_mag_00880633.phages_lytic_sequence#29	spire_mag_00880633	Bacteria	NA	NA	mgs761397	TRUE	Pseudomonadota	Gammaproteobacteria	Burkholderiales	Burkholderiaceae	NA	NA	1	0	0
SPIRE_spire_mag_02432502.phages_lytic	spire_mag_02432502	Bacteria	NA	NA	SAMN18817720	TRUE	Verrucomicrobiota	Verrucomicrobiae	Opitutales	CAG-312	Merdousia	NA		0	0
SPIRE_spire_mag_01970116.phages_lysogenic	spire_mag_01970116	Bacteria	NA	NA	SAMN07631760	TRUE	Actinobacteriota	Acidimicrobiia	Acidimicrobiales	RAAP-2	Palsa-461	NA	1	1	0
SPIRE_spire_mag_01125700.phages_lytic_sequence#2	spire_mag_01125700	Bacteria	NA	NA	SAMN12282991	TRUE	Bacillota_A	Clostridia	Peptostreptococcales	Peptostreptococcaceae	Romboutsia_D	NA	1	0	0
SPIRE_spire_mag_00688006.phages_lytic_sequence#152	spire_mag_00688006	Bacteria	NA	NA	SAMN05150096	TRUE	NA	NA	NA	NA	NA	NA	1	0	0
SPIRE_spire_mag_01053523.phages_lytic_sequence#4	spire_mag_01053523	Bacteria	NA	NA	SAMN12692681	TRUE	Pseudomonadota	Gammaproteobacteria	Pseudomonadales	Moraxellaceae	Psychrobacter	NA	1	0	0
SPIRE_spire_mag_02370711.phages_lytic_sequence#9	spire_mag_02370711	Bacteria	NA	NA	SAMEA7723658	TRUE	Bacillota_A	Clostridia	Oscillospirales	Acutalibacteraceae	Eubacterium_R	NA	1	0	0
SPIRE_spire_mag_00059546.phages_lytic	spire_mag_00059546	Bacteria	NA	NA	SAMN06266419	TRUE	Actinobacteriota	Thermoleophilia	Gaiellales	NA	NA	NA	1	0	0
GTDB_GCA_017461765.1_genomic.phages_lysogenic	GCA_017461765.1	Bacteria	GB_GCA_017461765.1	none	NA	NA	Bacillota_A	Clostridia	Oscillospirales	CAG-272	RGIG2000	RGIG2000 sp017461765	0	1	1
GTDB_GCF_900188425.1_genomic.phages_lysogenic_sequence#3	GCF_900188425.1	Bacteria	RS_GCF_900188425.1	none	NA	NA	Pseudomonadota	Alphaproteobacteria	Rhodobacterales	Rhodobacteraceae	Antarctobacter	Antarctobacter heliothermus	1	0	0
SPIRE_spire_mag_01391092.phages_lysogenic_sequence#2	spire_mag_01391092	Bacteria	NA	NA	SAMEA4830359	TRUE	Bacillota	Bacilli	Bacillales	Bacillaceae	Bacillus	NA	1	1	1
SPIRE_specI_v4_04105.phages_lysogenic_sequence#2	specI_v4_04105	Bacteria	NA	NA	NA	TRUE	Actinobacteriota	Actinomycetia	Actinomycetales	Actinomycetaceae	NA	NA	1	1	0
SPIRE_spire_mag_02295336.phages_lytic_sequence#7	spire_mag_02295336	Bacteria	NA	NA	SAMEA2623601	TRUE	Planctomycetota	Phycisphaerae	Phycisphaerales	Phycisphaeraceae	UBA7800	UBA7800 sp002704825	1	0	0
SPIRE_spire_mag_01962467.phages_lytic_sequence#2	spire_mag_01962467	Bacteria	NA	NA	SAMEA104143054	TRUE	Bacillota_A	Clostridia	Oscillospirales	Acutalibacteraceae	Ruminococcus_E	NA	1	0	0
GTDB_GCA_011373735.1_genomic.phages_lytic_sequence#2	GCA_011373735.1	Bacteria	NA	NA	NA	NA	NA	NA	NA	NA	NA	NA	1	0	0
SPIRE_spire_mag_02746841.phages_lysogenic_sequence#5	spire_mag_02746841	Bacteria	NA	NA	SAMN11407856	TRUE	Bacillota_A	Clostridia	Lachnospirales	Lachnospiraceae	UBA2868	NA	1	0	0
GTDB_GCA_016649425.1_genomic.phages_lysogenic_sequence#7	GCA_016649425.1	Bacteria	NA	NA	NA	NA	NA	NA	NA	NA	NA	NA	1	0	1
SPIRE_spire_mag_01863305.phages_lysogenic_sequence#4	spire_mag_01863305	Bacteria	NA	NA	SAMN07452491	TRUE	Bacillota_A	Clostridia	TANB77	CAG-508	WRFS01	NA	1		1
SPIRE_spire_mag_01109090.phages_lytic_sequence#2	spire_mag_01109090	Bacteria	NA	NA	SAMN11532143	TRUE	Planctomycetota	Planctomycetia	Pirellulales	Thermoguttaceae	NA	NA		0	0
GTDB_GCA_002719335.1_genomic.phages_lytic_sequence#5	GCA_002719335.1	Bacteria	GB_GCA_002719335.1	Pacific Ocean: South Pacific Ocean	NA	NA	Actinomycetota	Acidimicrobiia	Acidimicrobiales	TK06	UBA2110	UBA2110 sp002719335	1	0	0
SPIRE_spire_mag_02542313.phages_lytic_sequence#8	spire_mag_02542313	Bacteria	NA	NA	SAMN15871290	TRUE	Bacillota	Bacilli	Izemoplasmatales	UBA1188	UBA1188	NA		0	0
SPIRE_spire_mag_02513489.phages_lytic_sequence#3	spire_mag_02513489	Bacteria	NA	NA	SAMN15871035	TRUE	Bacillota_A	Clostridia	Oscillospirales	CAG-272	CAG-448	NA	0	0	0
SPIRE_spire_mag_02374458.phages_lysogenic	spire_mag_02374458	Bacteria	NA	NA	SAMEA7723862	TRUE	Planctomycetota	Phycisphaerae	Phycisphaerales	UBA1924	UBA4658	NA	1	0	1
GTDB_GCA_903948045.1_genomic.phages_lysogenic	GCA_903948045.1	Bacteria	GB_GCA_903948045.1	none	NA	NA	Pseudomonadota	Gammaproteobacteria	Burkholderiales	Burkholderiaceae_B	Rhodoferax	Rhodoferax sp903948045	1	1	1
SPIRE_spire_mag_00033326.phages_lytic_sequence#4	spire_mag_00033326	Bacteria	NA	NA	SAMN05518724	TRUE	Campylobacterota	Campylobacteria	Campylobacterales	Sulfurimonadaceae	Sulfurimonas	NA	1	0	0
GTDB_GCA_017302095.1_genomic.phages_lysogenic_sequence#2	GCA_017302095.1	Bacteria	GB_GCA_017302095.1	USA: WI	NA	NA	Pseudomonadota	Gammaproteobacteria	Xanthomonadales	Xanthomonadaceae	Thermomonas	Thermomonas sp017302095	1	0	1
SPIRE_spire_mag_00525713.phages_lytic_sequence#18	spire_mag_00525713	Bacteria	NA	NA	SAMN11532370	TRUE	Bacillota_A	Clostridia	Lachnospirales	Lachnospiraceae	Eubacterium_S	NA		0	0
SPIRE_spire_mag_00872152.phages_lytic_sequence#341	spire_mag_00872152	Bacteria	NA	NA	SAMN09201876	TRUE	Campylobacterota	Campylobacteria	Campylobacterales	Arcobacteraceae	CAIJNA01	NA	1	0	0
SPIRE_spire_mag_02727760.phages_lytic_sequence#2	spire_mag_02727760	Bacteria	NA	NA	SAMEA10739666	TRUE	Bacillota_A	Clostridia	Oscillospirales	Ruminococcaceae	Gemmiger	Gemmiger sp900540595	1	0	0
SPIRE_spire_mag_02406491.phages_lytic	spire_mag_02406491	Bacteria	NA	NA	SAMN18817777	TRUE	Bacillota_A	Clostridia	Oscillospirales	Oscillospiraceae	Faecousia	NA	1	0	0
GTDB_GCA_910577635.1_genomic.phages_lytic	GCA_910577635.1	Bacteria	GB_GCA_910577635.1	none	NA	NA	Cyanobacteriota	Vampirovibrionia	Gastranaerophilales	RUG14156	RUG14156	RUG14156 sp910577635	1	0	0
SPIRE_spire_mag_02410278.phages_lytic_sequence#4	spire_mag_02410278	Bacteria	NA	NA	SAMD00194136	TRUE	Bacillota_A	Clostridia	Oscillospirales	Oscillospiraceae	Faecousia	NA	0	0	0
SPIRE_spire_mag_02412835.phages_lytic_sequence#2	spire_mag_02412835	Bacteria	NA	NA	SAMN18818077	TRUE	Bacillota_A	Clostridia	Lachnospirales	Lachnospiraceae	UBA3402	NA	1	0	0
SPIRE_spire_mag_01277319.phages_lytic_sequence#4	spire_mag_01277319	Bacteria	NA	NA	SAMN11044438	TRUE	Pseudomonadota	Alphaproteobacteria	Rhizobiales	Kaistiaceae	NA	NA	1	0	0
SPIRE_spire_mag_01777288.phages_lytic_sequence#3	spire_mag_01777288	Bacteria	NA	NA	SAMEA104408600	TRUE	Pseudomonadota	Gammaproteobacteria	Burkholderiales	SG8-41	UBA5216	NA	1	0	0
SPIRE_spire_mag_02371961.phages_lysogenic_sequence#3	spire_mag_02371961	Bacteria	NA	NA	SAMEA7723520	TRUE	Verrucomicrobiota	Verrucomicrobiae	Verrucomicrobiales	Akkermansiaceae	Akkermansia	NA	1	1
SPIRE_specI_v4_40799.phages_lytic_sequence#5	specI_v4_40799	Bacteria	NA	NA	NA	TRUE	Bacillota_A	Clostridia	Lachnospirales	CAG-274	NA	NA	1	0	0
SPIRE_spire_mag_02023609.phages_lysogenic	spire_mag_02023609	Bacteria	NA	NA	SAMN08283973	TRUE	Desulfobacterota	Desulfobulbia	Desulfobulbales	Desulfurivibrionaceae	Desulfobia	NA	1	0	0
SPIRE_specI_v4_37502.phages_lytic_sequence#3	specI_v4_37502	Bacteria	NA	NA	NA	TRUE	Actinobacteriota	Actinomycetia	Streptosporangiales	Streptosporangiaceae	NA	NA	1	0	0
GTDB_GCA_902773265.1_genomic.phages_lytic_sequence#4	GCA_902773265.1	Bacteria	GB_GCA_902773265.1	none	NA	NA	Bacillota_A	Clostridia	Oscillospirales	Acutalibacteraceae	CAG-964	CAG-964 sp902773265	1	0	0
SPIRE_spire_mag_02980661.phages_lytic_sequence#2	spire_mag_02980661	Bacteria	NA	NA	SAMN09630444	TRUE	Actinobacteriota	Coriobacteriia	Coriobacteriales	Coriobacteriaceae	Collinsella	NA	1	0	0
NCBI_GCF_022179405.1_ASM2217940v1_genomic.phages_lysogenic_sequence#2	GCF_022179405.1	Bacteria	RS_GCF_022179405.1	none	NA	NA	Pseudomonadota	Alphaproteobacteria	Rhizobiales	Beijerinckiaceae	Methylobacterium	Methylobacterium marchantiae	1	0	0
SPIRE_spire_mag_00333144.phages_lytic_sequence#3	spire_mag_00333144	Bacteria	NA	NA	SAMN09389002	TRUE	Bacteroidota	Bacteroidia	Bacteroidales	Paludibacteraceae	RF16	NA		0	0
SPIRE_spire_mag_00032184.phages_lytic	spire_mag_00032184	Bacteria	NA	NA	SAMN06343824	TRUE	Planctomycetota	UBA1135	UBA1135	NA	NA	NA	1	0	0
SPIRE_spire_mag_00688253.phages_lytic_sequence#3	spire_mag_00688253	Bacteria	NA	NA	SAMN05150089	TRUE	Bacteroidota	Bacteroidia	Chitinophagales	Chitinophagaceae	Sediminibacterium	NA	1	0	0
GTDB_GCA_017889125.1_genomic.phages_lytic_sequence#4	GCA_017889125.1	Bacteria	GB_GCA_017889125.1	Austria: Lower Austria	NA	NA	Bacillota_A	Clostridia	Lachnospirales	Lachnospiraceae	Caccovicinus	Caccovicinus sp017889125	1	0	0
GTDB_GCA_016711105.1_genomic.phages_lysogenic	GCA_016711105.1	Bacteria	GB_GCA_016711105.1	Denmark: Hirtshals	NA	NA	Actinomycetota	Actinomycetia	Propionibacteriales	Propionibacteriaceae	Micropruina	Micropruina sp016711105	1		1
SPIRE_spire_mag_00807503.phages_lytic_sequence#2	spire_mag_00807503	Bacteria	NA	NA	SAMN09288293	TRUE	Pseudomonadota	Alphaproteobacteria	Rhizobiales_A	Rhizobiaceae_A	Bartonella	NA	1	0	0
SPIRE_specI_v4_22574.phages_lysogenic_sequence#4	specI_v4_22574	Bacteria	NA	NA	NA	TRUE	Pseudomonadota	Gammaproteobacteria	Enterobacterales	Enterobacteriaceae	NA	NA	1	1	0
SPIRE_spire_mag_02177630.phages_lytic_sequence#3	spire_mag_02177630	Bacteria	NA	NA	SAMN15871426	TRUE	Cyanobacteriota	Vampirovibrionia	Gastranaerophilales	Gastranaerophilaceae	NA	NA	1	0	0
SPIRE_spire_mag_02088045.phages_lytic_sequence#7	spire_mag_02088045	Bacteria	NA	NA	SAMN08776775	TRUE	QNDG01	QNDG01	QNDG01	NA	NA	NA	1	0	0
SPIRE_spire_mag_01762035.phages_lytic_sequence#6	spire_mag_01762035	Bacteria	NA	NA	SAMN07632893	TRUE	Planctomycetota	Planctomycetia	Pirellulales	Thermoguttaceae	NA	NA	1	0	0
SPIRE_spire_mag_01845223.phages_lytic_sequence#11	spire_mag_01845223	Bacteria	NA	NA	SAMN06292122	TRUE	Pseudomonadota	Alphaproteobacteria	Sphingomonadales	Sphingomonadaceae	Novosphingobium	NA	1	0	0
NCBI_GCF_000007625.1_ASM762v1_genomic.phages_lysogenic_sequence#3	GCF_000007625.1	Bacteria	RS_GCF_000007625.1	none	NA	NA	Bacillota_A	Clostridia	Clostridiales	Clostridiaceae	Clostridium_G	Clostridium_G tetani	1	1	0
GTDB_GCA_017483905.1_genomic.phages_lytic_sequence#21	GCA_017483905.1	Bacteria	GB_GCA_017483905.1	none	NA	NA	Bacillota_A	Clostridia	Lachnospirales	CAG-274	RGIG4831	RGIG4831 sp017483905	1	0	0
SPIRE_specI_v4_23848.phages_lytic_sequence#2	specI_v4_23848	Bacteria	NA	NA	NA	TRUE	Bacteroidota	Bacteroidia	Bacteroidales	Bacteroidaceae	NA	NA	1	0	0
SPIRE_spire_mag_00844532.phages_lytic	spire_mag_00844532	Bacteria	NA	NA	SAMEA4424601	TRUE	Bacillota_A	Clostridia	Lachnospirales	Cellulosilyticaceae	DUUM01	NA	1	0	0
SPIRE_spire_mag_02991772.phages_lytic_sequence#19	spire_mag_02991772	Bacteria	NA	NA	SAMEA6872912	TRUE	Actinobacteriota	Actinomycetia	Mycobacteriales	Mycobacteriaceae	Mycobacterium	NA	1	0	0
SPIRE_spire_mag_00867763.phages_lytic_sequence#4	spire_mag_00867763	Bacteria	NA	NA	SAMN09093920	TRUE	Pseudomonadota	Gammaproteobacteria	GCA-001735895	GCA-001735895	GCA-001735895	NA	1	0	0
GTDB_GCA_003519645.1_genomic.phages_lytic_sequence#12	GCA_003519645.1	Bacteria	GB_GCA_003519645.1	none	NA	NA	Bacillota_A	Clostridia	Oscillospirales	Acutalibacteraceae	Avimonas	Avimonas sp003519645	1	0	0
SPIRE_spire_mag_02012573.phages_lytic_sequence#5	spire_mag_02012573	Bacteria	NA	NA	SRR6869032	TRUE	Pseudomonadota	Alphaproteobacteria	Rhizobiales	HXMU1428-3	HXMU1428-3	NA	1	0	0
SPIRE_spire_mag_02090796.phages_lytic_sequence#2	spire_mag_02090796	Bacteria	NA	NA	SAMN08769330	TRUE	Pseudomonadota	Alphaproteobacteria	Kiloniellales	J153	NA	NA	1	0	0
SPIRE_specI_v4_12628.phages_lysogenic	specI_v4_12628	Bacteria	NA	NA	NA	TRUE	Pseudomonadota	Gammaproteobacteria	Burkholderiales	Rhodocyclaceae	NA	NA	1	1	0
SPIRE_spire_mag_00136303.phages_lytic	spire_mag_00136303	Bacteria	NA	NA	SAMN05720224	TRUE	Bacillota	Bacilli	Lactobacillales	Enterococcaceae	Enterococcus_F	Enterococcus_F sp017426705	1	0	0
GTDB_GCA_017545665.1_genomic.phages_lysogenic	GCA_017545665.1	Bacteria	GB_GCA_017545665.1	none	NA	NA	Actinomycetota	Coriobacteriia	Coriobacteriales	Atopobiaceae	RUG440	RUG440 sp017545665	1		1
SPIRE_specI_v4_34924.phages_lysogenic_sequence#2	specI_v4_34924	Bacteria	NA	NA	NA	TRUE	Pseudomonadota	Gammaproteobacteria	Burkholderiales	Burkholderiaceae	NA	NA
SPIRE_spire_mag_00526029.phages_lytic_sequence#4	spire_mag_00526029	Bacteria	NA	NA	SAMN11532370	TRUE	Verrucomicrobiota	Lentisphaeria	UBA1407	UBA1407	RGIG3456	NA	1	0	0
GTDB_GCA_002709085.1_genomic.phages_lysogenic	GCA_002709085.1	Bacteria	GB_GCA_002709085.1	Mediterranean Sea	NA	NA	Pseudomonadota	Alphaproteobacteria	Rhodobacterales	Rhodobacteraceae	Pseudooceanicola	Pseudooceanicola sp002709085	1	0	0
SPIRE_spire_mag_01121997.phages_lysogenic	spire_mag_01121997	Bacteria	NA	NA	SAMN06268378	TRUE	Omnitrophota	Koll11	GIF10	UBA6249	UBA5776	NA	1	0	0
SPIRE_specI_v4_18045.phages_lytic_sequence#7	specI_v4_18045	Bacteria	NA	NA	NA	TRUE	Caldisericota	Caldisericia	JAAYUI01	JAAYUI01	NA	NA
SPIRE_spire_mag_01828237.phages_lytic	spire_mag_01828237	Bacteria	NA	NA	SAMN12811695	TRUE	Desulfobacterota	Desulfobacteria	Desulfobacterales	NA	NA	NA		0	0
SPIRE_spire_mag_00527216.phages_lytic	spire_mag_00527216	Bacteria	NA	NA	SAMN11533416	TRUE	Armatimonadota	UBA5829	UBA5829	UBA5829	RGIG7931	NA	1	0	0
GTDB_GCA_009928005.1_genomic.phages_lytic_sequence#6	GCA_009928005.1	Bacteria	GB_GCA_009928005.1	USA: Chattahoochee River	NA	NA	Bacteroidota	Bacteroidia	Chitinophagales	Chitinophagaceae	Sediminibacterium	Sediminibacterium sp009928005	1	0	0
SPIRE_spire_mag_01870374.phages_lytic_sequence#8	spire_mag_01870374	Bacteria	NA	NA	SAMEA5080290	TRUE	Bacillota_A	Clostridia	Oscillospirales	Acutalibacteraceae	RUG592	NA	1	0	0
GTDB_GCA_009919265.1_genomic.phages_lytic_sequence#40	GCA_009919265.1	Bacteria	GB_GCA_009919265.1	USA: Chattahoochee River	NA	NA	Bacteroidota	Kapabacteria	Kapabacteriales	UBA961	UBA961	UBA961 sp009919265	1	0	0
GTDB_GCA_018101195.1_genomic.phages_lysogenic	GCA_018101195.1	Bacteria	GB_GCA_018101195.1	Australia: Sydney Harbor	NA	NA	Pseudomonadota	Alphaproteobacteria	Rickettsiales	Anaplasmataceae	JACDQH01	JACDQH01 sp018101195	1	0	1
SPIRE_spire_mag_00531396.phages_lytic_sequence#14	spire_mag_00531396	Bacteria	NA	NA	SAMN12812533	TRUE	Actinobacteriota	Coriobacteriia	Coriobacteriales	CADBOM01	CADBOM01	NA		0	0
GTDB_GCA_017476965.1_genomic.phages_lytic_sequence#4	GCA_017476965.1	Bacteria	GB_GCA_017476965.1	none	NA	NA	Verrucomicrobiota	Kiritimatiellia	RFP12	UBA3636	UBA3636	UBA3636 sp017476965	1	0	0
GTDB_GCA_900555635.1_genomic.phages_lysogenic	GCA_900555635.1	Bacteria	GB_GCA_900555635.1	none	NA	NA	Bacteroidota	Bacteroidia	Bacteroidales	Bacteroidaceae	Bacteroides	Bacteroides sp900555635	1	0	0
SPIRE_spire_mag_02522265.phages_lytic_sequence#4	spire_mag_02522265	Bacteria	NA	NA	SAMN15871002	TRUE	Bacillota_A	Clostridia	Oscillospirales	CAG-272	UMGS1865	UMGS1865 sp017559555		0	0
GTDB_GCA_900768115.1_genomic.phages_lytic_sequence#4	GCA_900768115.1	Bacteria	GB_GCA_900768115.1	none	NA	NA	Bacteroidota	Bacteroidia	Bacteroidales	Rikenellaceae	UBA940	UBA940 sp900768115	1	0	0
SPIRE_spire_mag_00985327.phages_lytic_sequence#9	spire_mag_00985327	Bacteria	NA	NA	SAMN06117791	TRUE	Cyanobacteriota	Vampirovibrionia	Gastranaerophilales	Gastranaerophilaceae	CAG-196	NA	1	0	0
SPIRE_spire_mag_00313320.phages_lytic	spire_mag_00313320	Bacteria	NA	NA	SAMN08776113	TRUE	Bacillota_A	Clostridia	Lachnospirales	Lachnospiraceae	XBB1006	XBB1006 sp015057205	0	0	0
SPIRE_spire_mag_00941287.phages_lytic	spire_mag_00941287	Bacteria	NA	NA	SAMEA5813872	TRUE	Pseudomonadota	Gammaproteobacteria	Enterobacterales	Enterobacteriaceae	Escherichia	Escherichia marmotae	1	0	0
SPIRE_spire_mag_01605484.phages_lytic_sequence#2	spire_mag_01605484	Bacteria	NA	NA	SAMN06343686	TRUE	Chloroflexota	UBA5177	NA	NA	NA	NA	0	0	0
GTDB_GCA_016234955.1_genomic.phages_lytic_sequence#3	GCA_016234955.1	Bacteria	GB_GCA_016234955.1	USA: California; Middletown	NA	NA	Desulfobacterota_F	GWC2-55-46	GWC2-55-46	GWC2-55-46	JACRLF01	JACRLF01 sp016234955	0	0	0
SPIRE_spire_mag_01782077.phages_lytic_sequence#2	spire_mag_01782077	Bacteria	NA	NA	SAMN08777642	TRUE	Actinobacteriota	NA	NA	NA	NA	NA	1	0	0
SPIRE_spire_mag_01960442.phages_lytic_sequence#3	spire_mag_01960442	Bacteria	NA	NA	SAMN10864097	TRUE	Pseudomonadota	Alphaproteobacteria	Sphingomonadales	Sphingomonadaceae	Sphingomicrobium	NA	1	0	0
GTDB_GCA_011088265.1_genomic.phages_lytic_sequence#2	GCA_011088265.1	Bacteria	GB_GCA_011088265.1	New Zealand	NA	NA	Pseudomonadota	Gammaproteobacteria	Arenicellales	LS-SOB	WLWV01	WLWV01 sp011088265	1	0	0
SPIRE_spire_mag_02592312.phages_lytic_sequence#51	spire_mag_02592312	Bacteria	NA	NA	SAMN11874702	TRUE	NA	NA	NA	NA	NA	NA	1	0	0
SPIRE_spire_mag_01764256.phages_lytic_sequence#8	spire_mag_01764256	Bacteria	NA	NA	SAMN06268351	TRUE	Bacillota	Bacilli	Haloplasmatales_A	Turicibacteraceae	WRKJ01	NA	1	0	0
SPIRE_spire_mag_00326931.phages_lytic_sequence#35	spire_mag_00326931	Bacteria	NA	NA	SAMN09092256	TRUE	NA	NA	NA	NA	NA	NA	1	0	0
GTDB_GCA_012841375.1_genomic.phages_lytic_sequence#3	GCA_012841375.1	Bacteria	GB_GCA_012841375.1	none	NA	NA	Bacillota_E	DTU015	DTU015	DTU015	UBA3951	UBA3951 sp012841375	1	0	0
GTDB_GCF_014196615.1_genomic.phages_lysogenic	GCF_014196615.1	Bacteria	RS_GCF_014196615.1	none	NA	NA	Pseudomonadota	Alphaproteobacteria	Sphingomonadales	Sphingomonadaceae	Novosphingobium	Novosphingobium fluoreni	1	1	0
SPIRE_spire_mag_01174007.phages_lytic_sequence#8	spire_mag_01174007	Bacteria	NA	NA	SAMN10711868	TRUE	Actinobacteriota	Actinomycetia	Actinomycetales	Dermatophilaceae	Allobranchiibius	NA	0	0	0
SPIRE_spire_mag_02209082.phages_lytic_sequence#2	spire_mag_02209082	Bacteria	NA	NA	SAMEA9992901	TRUE	Bacillota_A	Clostridia	Oscillospirales	CAJFTT01	Tabaqchalia	NA	1	0	0
GTDB_GCF_002973535.1_genomic.phages_lysogenic_sequence#4	GCF_002973535.1	Bacteria	RS_GCF_002973535.1	Israel: Rehovot	NA	NA	Pseudomonadota	Alphaproteobacteria	Rhodobacterales	Rhodobacteraceae	Albidovulum	Albidovulum denitrificans	1	1	0
GTDB_GCA_002448395.1_genomic.phages_lysogenic_sequence#2	GCA_002448395.1	Bacteria	GB_GCA_002448395.1	none	NA	NA	Bacillota_A	Clostridia	Lachnospirales	Lachnospiraceae	CAG-791	CAG-791 sp002448395
GTDB_GCA_017381055.1_genomic.phages_lytic_sequence#5	GCA_017381055.1	Bacteria	GB_GCA_017381055.1	none	NA	NA	Bacillota_A	Clostridia	Lachnospirales	Lachnospiraceae	CAG-303	CAG-303 sp017381055	1	0	0
SPIRE_spire_mag_01667535.phages_lysogenic	spire_mag_01667535	Bacteria	NA	NA	SAMN06268172	TRUE	Tectomicrobia	Entotheonellia	Entotheonellales	Entotheonellaceae	SXND01	NA	1	0	0
NCBI_GCF_021391395.1_ASM2139139v1_genomic.phages_lysogenic	GCF_021391395.1	Bacteria	RS_GCF_021391395.1	South Korea: Andong	NA	NA	Pseudomonadota	Alphaproteobacteria	Sphingomonadales	Sphingomonadaceae	Sphingomonas	Sphingomonas sp021391395	1	1	0
SPIRE_specI_v4_21582.phages_lysogenic	specI_v4_21582	Bacteria	NA	NA	NA	TRUE	Bacillota_A	Clostridia	Oscillospirales	Ruminococcaceae	NA	NA	1	0	0
SPIRE_specI_v4_09654.phages_lysogenic_sequence#5	specI_v4_09654	Bacteria	NA	NA	NA	TRUE	Desulfobacterota	Desulfobulbia	Desulfobulbales	Desulfocapsaceae	NA	NA	1	1	0
GTDB_GCA_018710905.1_genomic.phages_lytic_sequence#5	GCA_018710905.1	Bacteria	GB_GCA_018710905.1	none	NA	NA	Bacillota_A	Clostridia	Lachnospirales	Lachnospiraceae	Scybalomonas	Scybalomonas excrementigallinarum	1	0	0
SPIRE_spire_mag_00326931.phages_lytic_sequence#10	spire_mag_00326931	Bacteria	NA	NA	SAMN09092256	TRUE	NA	NA	NA	NA	NA	NA	1	0	0
GTDB_GCF_000381745.1_genomic.phages_lysogenic	GCF_000381745.1	Bacteria	RS_GCF_000381745.1	Japan	NA	NA	Pseudomonadota	Gammaproteobacteria	Enterobacterales_A	Psychromonadaceae	Psychromonas	Psychromonas ossibalaenae	1	1	0
SPIRE_spire_mag_00175595.phages_lytic	spire_mag_00175595	Bacteria	NA	NA	SAMN09094696	TRUE	Bacteroidota	Bacteroidia	Flavobacteriales	JAADED01	JAADED01	NA	0	0	0
SPIRE_spire_mag_02160343.phages_lytic	spire_mag_02160343	Bacteria	NA	NA	SAMEA7723976	TRUE	Bacillota_A	Clostridia	Lachnospirales	Lachnospiraceae	Eisenbergiella	NA	1	0	0
GTDB_GCF_014196505.1_genomic.phages_lysogenic_sequence#5	GCF_014196505.1	Bacteria	RS_GCF_014196505.1	none	NA	NA	Pseudomonadota	Alphaproteobacteria	Rhizobiales	Rhizobiaceae	Rhizobium	Rhizobium metallidurans	1	1	1
GTDB_GCF_017873965.1_genomic.phages_lytic_sequence#3	GCF_017873965.1	Bacteria	RS_GCF_017873965.1	none	NA	NA	Bacillota	Bacilli	Aneurinibacillales	RAOX-1	Ammoniphilus_A	Ammoniphilus_A resinae	1	0	0
GTDB_GCA_017302165.1_genomic.phages_lysogenic	GCA_017302165.1	Bacteria	GB_GCA_017302165.1	USA: WI	NA	NA	Pseudomonadota	Alphaproteobacteria	Micavibrionales	Micavibrionaceae	UWPOB-MICAV1	UWPOB-MICAV1 sp017302165	1	1	0
SPIRE_specI_v4_03603.phages_lytic_sequence#2	specI_v4_03603	Bacteria	NA	NA	NA	TRUE	Pseudomonadota	Gammaproteobacteria	Burkholderiales	Burkholderiaceae	NA	NA	1	0	0
SPIRE_spire_mag_00174220.phages_lytic_sequence#15	spire_mag_00174220	Bacteria	NA	NA	SAMN09093795	TRUE	Pseudomonadota	Alphaproteobacteria	Rhodobacterales	Rhodobacteraceae	S012-89	NA	1	0	0
SPIRE_spire_mag_01496454.phages_lytic	spire_mag_01496454	Bacteria	NA	NA	SAMD00164869	TRUE	Bacillota_A	Clostridia	Oscillospirales	Acutalibacteraceae	NA	NA		0	0
GTDB_GCA_003452695.1_genomic.phages_lytic_sequence#7	GCA_003452695.1	Bacteria	GB_GCA_003452695.1	none	NA	NA	Actinomycetota	Coriobacteriia	Coriobacteriales	Eggerthellaceae	UBA9715	UBA9715 sp003452695	1	0	0
SPIRE_spire_mag_02180500.phages_lytic	spire_mag_02180500	Bacteria	NA	NA	SAMN15871010	TRUE	Bacillota_A	Clostridia	Oscillospirales	CAG-272	CAG-390	NA	1	0	0
NCBI_GCF_003815615.1_ASM381561v1_genomic.phages_lysogenic	GCF_003815615.1	Bacteria	RS_GCF_003815615.1	United Kingdom: England; London	NA	NA	Bacteroidota	Bacteroidia	Flavobacteriales	Weeksellaceae	Chryseobacterium	Chryseobacterium shandongense	1	1	0
SPIRE_specI_v4_02499.phages_lysogenic	specI_v4_02499	Bacteria	NA	NA	NA	TRUE	Pseudomonadota	Gammaproteobacteria	Francisellales	Francisellaceae	NA	NA	1	1	0
SPIRE_spire_mag_02490322.phages_lytic	spire_mag_02490322	Bacteria	NA	NA	SAMN09245441	TRUE	Bacillota_A	Clostridia	Clostridiales	Clostridiaceae	Dwaynesavagella	NA	0	0	0
GTDB_GCA_018884025.1_genomic.phages_lytic_sequence#5	GCA_018884025.1	Bacteria	GB_GCA_018884025.1	United Kingdom: University of Surrey; Guildford	NA	NA	Bacteroidota	Bacteroidia	Bacteroidales	Bacteroidaceae	Phocaeicola	Phocaeicola faecipullorum	1	0	0
SPIRE_specI_v4_00010.phages_lysogenic_sequence#2	specI_v4_00010	Bacteria	NA	NA	NA	TRUE	Pseudomonadota	Gammaproteobacteria	Pseudomonadales	Pseudomonadaceae	NA	NA	1	1	1
SPIRE_spire_mag_01018360.phages_lytic	spire_mag_01018360	Bacteria	NA	NA	SAMEA103982711	TRUE	Chloroflexota	Anaerolineae	Anaerolineales	EnvOPS12	UBA12294	NA	1	0	0
SPIRE_spire_mag_01782426.phages_lytic_sequence#2	spire_mag_01782426	Bacteria	NA	NA	SAMN07632146	TRUE	Planctomycetota	Phycisphaerae	UBA1845	UBA1845	NA	NA	1	0	0
GTDB_GCF_009720655.1_genomic.phages_lysogenic_sequence#2	GCF_009720655.1	Bacteria	RS_GCF_009720655.1	none	NA	NA	Pseudomonadota	Alphaproteobacteria	Rhizobiales	Beijerinckiaceae	Rhodoblastus	Rhodoblastus acidophilus_A	0	1	1
SPIRE_spire_mag_01827139.phages_lysogenic	spire_mag_01827139	Bacteria	NA	NA	SAMN10350961	TRUE	Gemmatimonadota	Gemmatimonadetes	Gemmatimonadales	Gemmatimonadaceae	JACDHQ01	NA	1	0	0
SPIRE_spire_mag_02407450.phages_lytic_sequence#16	spire_mag_02407450	Bacteria	NA	NA	SAMN18817620	TRUE	Bacillota_A	Clostridia	Oscillospirales	Oscillospiraceae	Faecousia	NA	1	0	0
SPIRE_spire_mag_01958146.phages_lytic_sequence#2	spire_mag_01958146	Bacteria	NA	NA	SAMN08778198	TRUE	Acidobacteriota	Blastocatellia	Pyrinomonadales	Pyrinomonadaceae	QHXQ01	NA	1	0	0
SPIRE_spire_mag_01920843.phages_lytic	spire_mag_01920843	Bacteria	NA	NA	SAMN04450453	TRUE	Bacteroidota	Bacteroidia	Bacteroidales	Bacteroidaceae	UBA4372	UBA4372 sp017379075	1	0	0
SPIRE_spire_mag_00496233.phages_lytic_sequence#18	spire_mag_00496233	Bacteria	NA	NA	SAMN12347522	TRUE	Chloroflexota	Anaerolineae	Caldilineales	Caldilineaceae	Caldilinea	NA	1	0	0
SPIRE_specI_v4_39966.phages_lytic_sequence#4	specI_v4_39966	Bacteria	NA	NA	NA	TRUE	Bacillota_A	Clostridia	Lachnospirales	Lachnospiraceae	NA	NA	1	0	0
SPIRE_spire_mag_00000278.phages_lytic	spire_mag_00000278	Bacteria	NA	NA	SAMN03861969	TRUE	Bacillota_A	Clostridia	Christensenellales	NA	NA	NA	1	0	0
SPIRE_spire_mag_01945846.phages_lysogenic	spire_mag_01945846	Bacteria	NA	NA	SAMN09200063	TRUE	Bacteroidota	Bacteroidia	Sphingobacteriales	Sphingobacteriaceae	Pedobacter	NA	1	1	0
SPIRE_spire_mag_00649515.phages_lytic_sequence#5	spire_mag_00649515	Bacteria	NA	NA	SAMN11097911	TRUE	Bacillota_A	Clostridia	Christensenellales	CAG-74	UBA11524	NA	1	0	0
GTDB_GCA_010027105.1_genomic.phages_lytic	GCA_010027105.1	Bacteria	GB_GCA_010027105.1	USA: Chattahoochee River	NA	NA	Planctomycetota	Planctomycetia	Pirellulales	UBA1268	RGVT01	RGVT01 sp010027105		0	0
SPIRE_specI_v4_41241.phages_lytic	specI_v4_41241	Bacteria	NA	NA	NA	TRUE	Bacillota_G	SHA-98	UBA4971	UBA4971	NA	NA
SPIRE_specI_v4_14291.phages_lysogenic	specI_v4_14291	Bacteria	NA	NA	NA	TRUE	Bacillota_A	Clostridia	Monoglobales	Monoglobaceae	NA	NA	1	0	0
SPIRE_specI_v4_37674.phages_lytic	specI_v4_37674	Bacteria	NA	NA	NA	TRUE	Acidobacteriota	Acidobacteriae	Acidobacteriales	Acidobacteriaceae	NA	NA	1	0	0
SPIRE_spire_mag_02405773.phages_lytic	spire_mag_02405773	Bacteria	NA	NA	SAMN18817785	TRUE	Bacillota_A	Clostridia	UMGS1840	UMGS1840	SIG452	NA	1	0	0
SPIRE_spire_mag_00881318.phages_lysogenic	spire_mag_00881318	Bacteria	NA	NA	SAMN07632561	TRUE	Myxococcota	Polyangia	Polyangiales	Polyangiaceae	PMG-095	NA	1		1
SPIRE_spire_mag_02168595.phages_lysogenic_sequence#2	spire_mag_02168595	Bacteria	NA	NA	SAMN15871541	TRUE	Bacillota_A	Clostridia	Oscillospirales	CAG-382	RGIG6353	NA	1	0	0
GTDB_GCF_000953855.2_genomic.phages_lysogenic_sequence#4	GCF_000953855.2	Bacteria	RS_GCF_000953855.2	none	NA	NA	Pseudomonadota	Gammaproteobacteria	Xanthomonadales	Rhodanobacteraceae	Mizugakiibacter	Mizugakiibacter sediminis	1	0	1
GTDB_GCF_004123795.1_genomic.phages_lysogenic	GCF_004123795.1	Bacteria	RS_GCF_004123795.1	Taiwan: Chiayi	NA	NA	Bacillota	Bacilli	Lactobacillales	Lactobacillaceae	Lacticaseibacillus	Lacticaseibacillus chiayiensis	1	0	0
SPIRE_spire_mag_02518495.phages_lytic_sequence#15	spire_mag_02518495	Bacteria	NA	NA	SAMN17215493	TRUE	Desulfobacterota_I	Desulfovibrionia	Desulfovibrionales	Desulfovibrionaceae	Solidesulfovibrio	NA	1	0	0
SPIRE_spire_mag_02698342.phages_lytic_sequence#3	spire_mag_02698342	Bacteria	NA	NA	SAMEA10741002	TRUE	Bacteroidota	Bacteroidia	Flavobacteriales	Flavobacteriaceae	Capnocytophaga	NA	1	0	0
GTDB_GCA_012837895.1_genomic.phages_lytic_sequence#8	GCA_012837895.1	Bacteria	GB_GCA_012837895.1	none	NA	NA	Bacillota_E	DTU015	DTU015	DTU015	DTU015	DTU015 sp012837895	1	0	0
SPIRE_spire_mag_02401679.phages_lytic	spire_mag_02401679	Bacteria	NA	NA	SAMN18817773	TRUE	Bacillota	Bacilli	Acholeplasmatales	Anaeroplasmataceae	Anaeroplasma	NA	1	0	0
GTDB_GCF_003425985.1_genomic.phages_lysogenic_sequence#2	GCF_003425985.1	Bacteria	RS_GCF_003425985.1	none	NA	NA	Bacteroidota	Bacteroidia	Flavobacteriales	Flavobacteriaceae	Mariniflexile	Mariniflexile sp002848895	0	1	1
SPIRE_spire_mag_01537426.phages_lytic	spire_mag_01537426	Bacteria	NA	NA	SAMN03275618	TRUE	Bacillota_A	Clostridia	Lachnospirales	Lachnospiraceae	CAG-127	CAG-127 sp002404515	1	0	0
GTDB_GCA_016791025.1_genomic.phages_lytic_sequence#3	GCA_016791025.1	Bacteria	GB_GCA_016791025.1	China: Nanjing	NA	NA	Pseudomonadota	Gammaproteobacteria	Burkholderiales	Rhodocyclaceae	JAEUNX01	JAEUNX01 sp016791025	1	0	0
SPIRE_spire_mag_01586479.phages_lysogenic	spire_mag_01586479	Bacteria	NA	NA	SAMN08779518	TRUE	Bacteroidota	Bacteroidia	Sphingobacteriales	Sphingobacteriaceae	NA	NA	1	0	0
GTDB_GCF_008124785.1_genomic.phages_lysogenic	GCF_008124785.1	Bacteria	RS_GCF_008124785.1	Russia	NA	NA	Bacteroidota	Bacteroidia	Flavobacteriales	Flavobacteriaceae	Aquimarina	Aquimarina intermedia	0	1
SPIRE_spire_mag_01883107.phages_lytic_sequence#2	spire_mag_01883107	Bacteria	NA	NA	SAMN08626520	TRUE	Pseudomonadota	Alphaproteobacteria	UBA9219	RFNS01	JAGOHT01	NA	1	0	0
GTDB_GCA_900019985.1_genomic.phages_lytic	GCA_900019985.1	Bacteria	GB_GCA_900019985.1	none	NA	NA	Bacillota_G	SHA-98	UBA4971	UBA4971	UBA4971	UBA4971 sp900019985		0	0
GTDB_GCA_017995595.1_genomic.phages_lytic_sequence#3	GCA_017995595.1	Bacteria	GB_GCA_017995595.1	Germany: Goettingen	NA	NA	Cyanobacteriota	Vampirovibrionia	Gastranaerophilales	Gastranaerophilaceae	JAGOIO01	JAGOIO01 sp017995595	1	0	0
GTDB_GCA_017483425.1_genomic.phages_lysogenic	GCA_017483425.1	Bacteria	GB_GCA_017483425.1	none	NA	NA	Bacillota_A	Clostridia	Lachnospirales	Lachnospiraceae	NK4A144	NK4A144 sp017483425	1	0	0
GTDB_GCF_009827095.1_genomic.phages_lysogenic_sequence#3	GCF_009827095.1	Bacteria	RS_GCF_009827095.1	China: Guangxi	NA	NA	Pseudomonadota	Alphaproteobacteria	Rhodobacterales	Rhodobacteraceae	Pseudooceanicola	Pseudooceanicola endophyticus	1	1	0
GTDB_GCF_902729425.1_genomic.phages_lytic_sequence#3	GCF_902729425.1	Bacteria	RS_GCF_902729425.1	none	NA	NA	Pseudomonadota	Alphaproteobacteria	Rhodospirillales	Magnetospirillaceae	Phaeospirillum	Phaeospirillum sp902729425	1	0	0
SPIRE_spire_mag_01827244.phages_lytic_sequence#25	spire_mag_01827244	Bacteria	NA	NA	SAMN09200185	TRUE	Actinobacteriota	Actinomycetia	Streptosporangiales	Streptosporangiaceae	Palsa-504	NA	1	0	0
SPIRE_spire_mag_00524751.phages_lytic_sequence#2	spire_mag_00524751	Bacteria	NA	NA	SAMN06267487	TRUE	Pseudomonadota	Alphaproteobacteria	Rhodobacterales	Rhodobacteraceae	Gemmobacter_B	NA	1	0	0
GTDB_GCA_002703045.1_genomic.phages_lysogenic	GCA_002703045.1	Bacteria	GB_GCA_002703045.1	Mediterranean Sea	NA	NA	Actinomycetota	Acidimicrobiia	Acidimicrobiales	UBA8592	UBA8592	UBA8592 sp002703045	1	0	0
SPIRE_spire_mag_00177434.phages_lytic_sequence#2	spire_mag_00177434	Bacteria	NA	NA	SAMEA3539303	TRUE	Acidobacteriota	Acidobacteriae	Bryobacterales	Bryobacteraceae	BOG-234	NA	1	0	0
SPIRE_specI_v4_03551.phages_lytic	specI_v4_03551	Bacteria	NA	NA	NA	TRUE	Bacillota_A	Clostridia	Lachnospirales	Lachnospiraceae	NA	NA	1	0	0
SPIRE_spire_mag_02101304.phages_lytic_sequence#4	spire_mag_02101304	Bacteria	NA	NA	SAMN06343920	TRUE	Desulfobacterota_B	Binatia	UBA12015	UBA12015	REEB422	REEB422 sp017853315		0	0
SPIRE_spire_mag_01599655.phages_lytic	spire_mag_01599655	Bacteria	NA	NA	SAMN06343834	TRUE	Acidobacteriota	Acidobacteriae	20CM-2-55-15	20CM-2-55-15	20CM-2-55-15	NA	1	0	0
NCBI_GCF_000612055.1_ASM61205v1_genomic.phages_lysogenic_sequence#2	GCF_000612055.1	Bacteria	RS_GCF_000612055.1	USA: New York	NA	NA	Actinomycetota	Actinomycetia	Actinomycetales	Actinomycetaceae	Trueperella	Trueperella pyogenes	1	1	0
SPIRE_spire_mag_00141430.phages_lytic_sequence#14	spire_mag_00141430	Bacteria	NA	NA	SAMN05720157	TRUE	Pseudomonadota	Gammaproteobacteria	Burkholderiales	Burkholderiaceae	Rubrivivax	NA	1	0	0
SPIRE_spire_mag_00271446.phages_lysogenic_sequence#2	spire_mag_00271446	Bacteria	NA	NA	SAMEA104467290	TRUE	Spirochaetota	Spirochaetia	Treponematales	Treponemataceae	Treponema_D	Treponema_D sp018385315	1	0	1
GTDB_GCA_017458545.1_genomic.phages_lytic	GCA_017458545.1	Bacteria	GB_GCA_017458545.1	none	NA	NA	Synergistota	Synergistia	Synergistales	Aminobacteriaceae	JAFUXM01	JAFUXM01 sp017458545	1	0	0
GTDB_GCA_016183945.1_genomic.phages_lytic_sequence#3	GCA_016183945.1	Bacteria	GB_GCA_016183945.1	USA: California; Modesto	NA	NA	Pseudomonadota	Alphaproteobacteria	Rhodospirillales	Magnetospirillaceae	CAJANL01	CAJANL01 sp016183945	1	0	0
SPIRE_spire_mag_01969846.phages_lytic_sequence#5	spire_mag_01969846	Bacteria	NA	NA	SAMN07631777	TRUE	Actinobacteriota	Acidimicrobiia	Acidimicrobiales	UBA8190	NA	NA	1	0	0
SPIRE_spire_mag_01973870.phages_lytic	spire_mag_01973870	Bacteria	NA	NA	SAMN08778353	TRUE	Acidobacteriota	Acidobacteriae	Bryobacterales	Bryobacteraceae	NA	NA	0	0	0
SPIRE_spire_mag_02559225.phages_lytic_sequence#2	spire_mag_02559225	Bacteria	NA	NA	SAMN10863972	TRUE	Chlamydiota	Chlamydiia	Chlamydiales	SM23-39	CAITMJ01	NA	1	0	0
GTDB_GCA_018883485.1_genomic.phages_lytic	GCA_018883485.1	Bacteria	GB_GCA_018883485.1	Brazil: Sao Paulo Zoo	NA	NA	Bacteroidota	Bacteroidia	NS11-12g	UKL13-3	B1	B1 sp018883485	1	0	0
GTDB_GCA_002068935.1_genomic.phages_lytic	GCA_002068935.1	Bacteria	GB_GCA_002068935.1	USA: Urbana; Illinois	NA	NA	Chloroflexota	Anaerolineae	CG2-30-64-16	CG2-30-64-16	MWBF01	MWBF01 sp002068935	1	0	0
SPIRE_specI_v4_39955.phages_lytic	specI_v4_39955	Bacteria	NA	NA	NA	TRUE	Bacillota_A	Clostridia	Lachnospirales	Lachnospiraceae	NA	NA	1	0	0
SPIRE_spire_mag_02987107.phages_lytic	spire_mag_02987107	Bacteria	NA	NA	SAMEA7082383	TRUE	Bacillota	Bacilli	Erysipelotrichales	Erysipelotrichaceae	Holdemanella	Holdemanella biformis	1	0	0
SPIRE_spire_mag_01682764.phages_lytic	spire_mag_01682764	Bacteria	NA	NA	SAMN07125033	TRUE	Acidobacteriota	Vicinamibacteria	Fen-336	Fen-336	FEN-336	FEN-336 sp003155335		0	0
SPIRE_specI_v4_13681.phages_lytic_sequence#12	specI_v4_13681	Bacteria	NA	NA	NA	TRUE	Desulfobacterota	Desulfuromonadia	Geobacterales	CAIOGM01	NA	NA	1	0	0
GTDB_GCF_001640365.1_genomic.phages_lysogenic_sequence#11	GCF_001640365.1	Bacteria	RS_GCF_001640365.1	United Kingdom: Liverpool	NA	NA	Pseudomonadota	Gammaproteobacteria	Enterobacterales	Enterobacteriaceae	Arsenophonus	Arsenophonus triatominarum	1	0	0
GTDB_GCA_017938505.1_genomic.phages_lytic_sequence#5	GCA_017938505.1	Bacteria	GB_GCA_017938505.1	none	NA	NA	Bacillota_A	Clostridia	Christensenellales	UBA1242	Caccovivens	Caccovivens sp017938505	1	0	0
GTDB_GCA_017537515.1_genomic.phages_lytic_sequence#10	GCA_017537515.1	Bacteria	GB_GCA_017537515.1	none	NA	NA	Bacillota_A	Clostridia	Christensenellales	UBA1242	UBA5489	UBA5489 sp017537515	1	0	0
GTDB_GCF_003688405.1_genomic.phages_lysogenic	GCF_003688405.1	Bacteria	RS_GCF_003688405.1	none	NA	NA	Bacteroidota	Bacteroidia	Flavobacteriales	Flavobacteriaceae	Ulvibacter	Ulvibacter antarcticus	1	1	0
SPIRE_spire_mag_01111840.phages_lytic_sequence#2	spire_mag_01111840	Bacteria	NA	NA	SAMN11532944	TRUE	Actinobacteriota	Thermoleophilia	UBA2241	UBA2241	CAIXSE01	NA		0	0
SPIRE_spire_mag_00910194.phages_lytic_sequence#12	spire_mag_00910194	Bacteria	NA	NA	SAMEA5243716	TRUE	Chloroflexota	Dehalococcoidia	Dehalococcoidales	UBA2162	JACPPR01	NA	1	0	0
GTDB_GCA_900767815.1_genomic.phages_lytic_sequence#3	GCA_900767815.1	Bacteria	GB_GCA_900767815.1	none	NA	NA	Bacillota_A	Clostridia	Christensenellales	Borkfalkiaceae	UBA10281	UBA10281 sp900767815	1	0	0
SPIRE_spire_mag_01951804.phages_lytic	spire_mag_01951804	Bacteria	NA	NA	SAMN06264646	TRUE	Acidobacteriota	Blastocatellia	Pyrinomonadales	Pyrinomonadaceae	QHXN01	NA	1	0	0
GTDB_GCF_014698035.1_genomic.phages_lytic_sequence#3	GCF_014698035.1	Bacteria	RS_GCF_014698035.1	China	NA	NA	Cyanobacteriota	Cyanobacteriia	Cyanobacteriotales	Nostocaceae	Nostoc	Nostoc muscorum_A	1	0	0
SPIRE_spire_mag_02372280.phages_lytic_sequence#8	spire_mag_02372280	Bacteria	NA	NA	SAMEA7723994	TRUE	Bacillota_A	Clostridia	Oscillospirales	Ruminococcaceae	Ruminiclostridium_E	NA	1	0	0
NCBI_GCF_025823185.1_ASM2582318v1_genomic.phages_lysogenic_sequence#2	GCF_025823185.1	Bacteria	NA	NA	NA	NA	NA	NA	NA	NA	NA	NA	1	1	1
GTDB_GCA_900455085.1_genomic.phages_lysogenic	GCA_900455085.1	Bacteria	GB_GCA_900455085.1	none	NA	NA	Pseudomonadota	Gammaproteobacteria	Enterobacterales	Enterobacteriaceae	Providencia	Providencia rettgeri	1	1	0
GTDB_GCF_001598055.1_genomic.phages_lysogenic_sequence#4	GCF_001598055.1	Bacteria	RS_GCF_001598055.1	China:nantong;Jiangsu Province	NA	NA	Pseudomonadota	Gammaproteobacteria	Burkholderiales	Burkholderiaceae	Cupriavidus	Cupriavidus nantongensis	1	1	0
SPIRE_spire_mag_01095913.phages_lytic	spire_mag_01095913	Bacteria	NA	NA	SAMN09690918	TRUE	Bacillota_A	Clostridia	Oscillospirales	Acutalibacteraceae	UBA737	UBA737 sp905193585	1	0	0
SPIRE_spire_mag_00122841.phages_lysogenic_sequence#6	spire_mag_00122841	Bacteria	NA	NA	SAMEA5617538	TRUE	Pseudomonadota	Gammaproteobacteria	Enterobacterales	Enterobacteriaceae	Klebsiella	Klebsiella grimontii	1	1	0
SPIRE_spire_mag_01173636.phages_lytic_sequence#3	spire_mag_01173636	Bacteria	NA	NA	SAMN10711888	TRUE	Planctomycetota	Planctomycetia	Isosphaerales	Isosphaeraceae	NA	NA	1	0	0
SPIRE_spire_mag_02431545.phages_lytic_sequence#5	spire_mag_02431545	Bacteria	NA	NA	SAMN18817681	TRUE	Bacillota	Bacilli	ML615J-28	CAG-313	CAG-313	NA	1	0	0
GTDB_GCF_009696685.1_genomic.phages_lysogenic_sequence#7	GCF_009696685.1	Bacteria	RS_GCF_009696685.1	India: Trans-Himalayan region	NA	NA	Pseudomonadota	Alphaproteobacteria	Rhodobacterales	Rhodobacteraceae	Paracoccus	Paracoccus sp009696685	1	0	1
SPIRE_spire_mag_01119475.phages_lytic_sequence#2	spire_mag_01119475	Bacteria	NA	NA	SAMEA4527630	TRUE	Acidobacteriota	Mor1	J045	J045	JAGOJY01	NA	1	0	0
SPIRE_spire_mag_01196636.phages_lytic_sequence#4	spire_mag_01196636	Bacteria	NA	NA	haib17CEM5106_HCY5HCCXY_SL270919	TRUE	Actinobacteriota	Actinomycetia	Mycobacteriales	Mycobacteriaceae	Gordonia	Gordonia jacobaea	1	0	0
SPIRE_specI_v4_39245.phages_lysogenic	specI_v4_39245	Bacteria	NA	NA	NA	TRUE	Bacteroidota	Bacteroidia	Flavobacteriales	Flavobacteriaceae	NA	NA	1	1	1
SPIRE_spire_mag_01099738.phages_lysogenic_sequence#6	spire_mag_01099738	Bacteria	NA	NA	SAMN06264565	TRUE	Pseudomonadota	Alphaproteobacteria	Rhizobiales	Xanthobacteraceae	Pseudolabrys	NA	1	0	0
SPIRE_spire_mag_00709642.phages_lytic_sequence#41	spire_mag_00709642	Bacteria	NA	NA	SAMN10350588	TRUE	NA	NA	NA	NA	NA	NA	1	0	0
GTDB_GCA_903858655.1_genomic.phages_lytic_sequence#11	GCA_903858655.1	Bacteria	GB_GCA_903858655.1	none	NA	NA	Bacteroidota	Bacteroidia	Bacteroidales	CAIWKO01	CAIWKO01	CAIWKO01 sp903858655	1	0	0
SPIRE_spire_mag_01822692.phages_lytic	spire_mag_01822692	Bacteria	NA	NA	SAMN10864166	TRUE	Planctomycetota	Phycisphaerae	Sedimentisphaerales	SG8-4	NIOZ-UU13	NA	1	0	0
GTDB_GCF_014197755.1_genomic.phages_lysogenic_sequence#2	GCF_014197755.1	Bacteria	RS_GCF_014197755.1	none	NA	NA	Pseudomonadota	Gammaproteobacteria	Burkholderiales	Rhodocyclaceae	Rhodocyclus	Rhodocyclus tenuis	1	1	1
GTDB_GCA_000435615.1_genomic.phages_lysogenic	GCA_000435615.1	Bacteria	GB_GCA_000435615.1	none	NA	NA	Bacillota_A	Clostridia	Peptostreptococcales	Anaerovoracaceae	CAG-238	CAG-238 sp000435615
SPIRE_specI_v4_13837.phages_lytic_sequence#18	specI_v4_13837	Bacteria	NA	NA	NA	TRUE	Pseudomonadota	Alphaproteobacteria	Azospirillales	Azospirillaceae	NA	NA	1	0	0
SPIRE_spire_mag_01974553.phages_lytic_sequence#3	spire_mag_01974553	Bacteria	NA	NA	SAMN07631763	TRUE	Verrucomicrobiota	Verrucomicrobiae	Pedosphaerales	UBA11358	UBA7542	NA	1	0	0
SPIRE_specI_v4_00434.phages_lysogenic	specI_v4_00434	Bacteria	NA	NA	NA	TRUE	Bacillota	Bacilli	Staphylococcales	Staphylococcaceae	NA	NA	1	1	0
GTDB_GCA_014384995.1_genomic.phages_lysogenic_sequence#3	GCA_014384995.1	Bacteria	NA	NA	NA	NA	NA	NA	NA	NA	NA	NA	1	0	0
GTDB_GCA_900754605.1_genomic.phages_lytic_sequence#8	GCA_900754605.1	Bacteria	GB_GCA_900754605.1	none	NA	NA	Bacillota_A	Clostridia	Oscillospirales	Oscillospiraceae	Lawsonibacter	Lawsonibacter sp900754605	1	0	0
NCBI_GCF_016405625.1_ASM1640562v1_genomic.phages_lysogenic_sequence#2	GCF_016405625.1	Bacteria	RS_GCF_016405625.1	Norway	NA	NA	Pseudomonadota	Gammaproteobacteria	Pseudomonadales	Pseudomonadaceae	Pseudomonas_E	Pseudomonas_E haemolytica	1	1	0
GTDB_GCA_003564155.1_genomic.phages_lytic_sequence#4	GCA_003564155.1	Bacteria	GB_GCA_003564155.1	Russia: Kulunda Steppe	NA	NA	Cloacimonadota	Cloacimonadia	Cloacimonadales	PWNZ01	PWOA01	PWOA01 sp003564155	1	0	0
SPIRE_spire_mag_02697523.phages_lysogenic_sequence#2	spire_mag_02697523	Bacteria	NA	NA	SAMN14404177	TRUE	Bacillota_A	Clostridia	Oscillospirales	Ruminococcaceae	Ruminiclostridium_E	Ruminiclostridium_E sp014799325	1	0	0
SPIRE_spire_mag_00175376.phages_lytic_sequence#5	spire_mag_00175376	Bacteria	NA	NA	SAMN09093778	TRUE	Bacteroidota	Bacteroidia	Bacteroidales	UBA1556	4572-112	NA	0	0	0
SPIRE_spire_mag_02399046.phages_lytic	spire_mag_02399046	Bacteria	NA	NA	SAMN18817671	TRUE	Verrucomicrobiota	Kiritimatiellae	RFP12	UBA1067	UBA1067	UBA1067 sp017520845	1	0	0
SPIRE_spire_mag_02877358.phages_lytic	spire_mag_02877358	Bacteria	NA	NA	SAMEA10740874	TRUE	Actinobacteriota	Actinomycetia	Actinomycetales	Actinomycetaceae	Actinomyces	Actinomyces dentalis	1	0	0
SPIRE_spire_mag_00078194.phages_lysogenic	spire_mag_00078194	Bacteria	NA	NA	SAMN06239020	TRUE	Actinobacteriota	Actinomycetia	Mycobacteriales	Jatrophihabitantaceae	Iso899	NA	1	1	1
GTDB_GCF_016612545.1_genomic.phages_lytic_sequence#4	GCF_016612545.1	Bacteria	RS_GCF_016612545.1	Nepal: Himalayas; soil from near a hot spring	NA	NA	Actinomycetota	Actinomycetia	Streptomycetales	Streptomycetaceae	Streptomyces	Streptomyces sp016612545	1	0	0
SPIRE_spire_mag_00134271.phages_lytic	spire_mag_00134271	Bacteria	NA	NA	SAMEA5982304	TRUE	Pseudomonadota	Gammaproteobacteria	Pseudomonadales	UBA7239	UBA7239	NA	1	0	0
GTDB_GCA_002389785.1_genomic.phages_lytic_sequence#5	GCA_002389785.1	Bacteria	GB_GCA_002389785.1	USA: Columbus; MS	NA	NA	Bacteroidota	Bacteroidia	AKYH767	UBA4408	UBA4408	UBA4408 sp002389785	1	0	0
GTDB_GCF_016863035.1_genomic.phages_lysogenic	GCF_016863035.1	Bacteria	RS_GCF_016863035.1	Thailand:Bangkok; Chatuchak	NA	NA	Actinomycetota	Actinomycetia	Streptosporangiales	Streptosporangiaceae	Microbispora	Microbispora corallina	1	0	0
SPIRE_spire_mag_02542263.phages_lytic_sequence#7	spire_mag_02542263	Bacteria	NA	NA	SAMN15871009	TRUE	Bacillota_A	Clostridia	Lachnospirales	Lachnospiraceae	Agathobacter	NA	1	0	0
SPIRE_spire_mag_02372726.phages_lytic_sequence#18	spire_mag_02372726	Bacteria	NA	NA	SAMEA7723406	TRUE	Bacillota_A	Clostridia	Clostridiales	Clostridiaceae	Clostridium	NA	1	0	0
SPIRE_spire_mag_01948448.phages_lysogenic	spire_mag_01948448	Bacteria	NA	NA	SAMN08777317	TRUE	Patescibacteria	UBA1384	UBA12157	UBA12157	CAIRFN01	NA	0	1	0
SPIRE_spire_mag_02033131.phages_lytic_sequence#4	spire_mag_02033131	Bacteria	NA	NA	SAMN06267038	TRUE	Cyanobacteriota	Cyanobacteriia	Cyanobacteriotales	Nostocaceae	Nostoc	NA	1	0	0
SPIRE_spire_mag_01947771.phages_lytic_sequence#3	spire_mag_01947771	Bacteria	NA	NA	SAMN08779087	TRUE	Armatimonadota	Fimbriimonadia	Fimbriimonadales	NA	NA	NA	1	0	0
GTDB_GCA_012518845.1_genomic.phages_lysogenic	GCA_012518845.1	Bacteria	GB_GCA_012518845.1	none	NA	NA	Bacillota_A	Clostridia	Saccharofermentanales	DTU023	UBA5436	UBA5436 sp012518845	1	0	0
GTDB_GCA_018725205.1_genomic.phages_lytic_sequence#10	GCA_018725205.1	Bacteria	GB_GCA_018725205.1	USA: California; Cedars Spring	NA	NA	Bacillota_H	UBA994	UBA994	UBA994	UBA994	UBA994 sp018725205	1	0	0
SPIRE_spire_mag_01584977.phages_lysogenic	spire_mag_01584977	Bacteria	NA	NA	SAMN08776899	TRUE	Bacillota	Bacilli	Aneurinibacillales	RAOX-1	NA	NA	1	0	0
GTDB_GCA_900554095.1_genomic.phages_lytic_sequence#4	GCA_900554095.1	Bacteria	GB_GCA_900554095.1	none	NA	NA	Cyanobacteriota	Vampirovibrionia	Gastranaerophilales	Gastranaerophilaceae	Scatenecus	Scatenecus sp900554095	1	0	0
SPIRE_spire_mag_01200217.phages_lytic	spire_mag_01200217	Bacteria	NA	NA	haib17CEM5106_HCV72CCXY_SL269732	TRUE	Pseudomonadota	Alphaproteobacteria	Caulobacterales	Caulobacteraceae	Brevundimonas	Brevundimonas diminuta	1	0	0
GTDB_GCA_012966015.1_genomic.phages_lytic_sequence#11	GCA_012966015.1	Bacteria	GB_GCA_012966015.1	Pacific Ocean: Lau Basin	NA	NA	Bacteroidota	Bacteroidia	Flavobacteriales_A	NORP154	NORP154	NORP154 sp012966015	0	0	0
SPIRE_spire_mag_01485031.phages_lytic_sequence#2	spire_mag_01485031	Bacteria	NA	NA	SAMN11382438	TRUE	Acidobacteriota	Acidobacteriae	Acidobacteriales	SbA1	40CM-3-55-5	NA	1	0	0
SPIRE_spire_mag_01669850.phages_lytic_sequence#6	spire_mag_01669850	Bacteria	NA	NA	SAMN06685544	TRUE	Bacillota	Bacilli	RF39	UBA660	Coprovivens	NA	1	0	0
GTDB_GCA_005240095.1_genomic.phages_lytic_sequence#3	GCA_005240095.1	Bacteria	GB_GCA_005240095.1	Italy: Trento; Comano Thermal Spring	NA	NA	Planctomycetota	Phycisphaerae	UBA1845	UBA1845	SBAX01	SBAX01 sp005240095	0	0	0
GTDB_GCF_001402795.1_genomic.phages_lytic_sequence#2	GCF_001402795.1	Bacteria	RS_GCF_001402795.1	USA: PA; Roaring Creek Reservoir	NA	NA	Cyanobacteriota	Cyanobacteriia	Pseudanabaenales	Pseudanabaenaceae	Pseudanabaena	Pseudanabaena sp001402795	1	0	0
GTDB_GCA_903863885.1_genomic.phages_lytic_sequence#20	GCA_903863885.1	Bacteria	GB_GCA_903863885.1	none	NA	NA	Planctomycetota	Planctomycetia	Pirellulales	Pirellulaceae	CAIPEB01	CAIPEB01 sp903863885	1	0	0
GTDB_GCA_017483805.1_genomic.phages_lytic_sequence#12	GCA_017483805.1	Bacteria	GB_GCA_017483805.1	none	NA	NA	Bacteroidota	Bacteroidia	Bacteroidales	Bacteroidaceae	Prevotella	Prevotella sp017483805	1	0	0
GTDB_GCF_012221945.1_genomic.phages_lysogenic	GCF_012221945.1	Bacteria	RS_GCF_012221945.1	India: Andaman Sea	NA	NA	Actinomycetota	Actinomycetia	Actinomycetales	Micrococcaceae	Glutamicibacter	Glutamicibacter mishrai	1	1	0
GTDB_GCF_900172355.1_genomic.phages_lytic_sequence#10	GCF_900172355.1	Bacteria	RS_GCF_900172355.1	none	NA	NA	Pseudomonadota	Alphaproteobacteria	Rhodobacterales	Rhodobacteraceae	Oceanicola	Oceanicola antarcticus_A	1	0	0
SPIRE_spire_mag_01456175.phages_lytic	spire_mag_01456175	Bacteria	NA	NA	SAMN12097872	TRUE	Bacteroidota	Rhodothermia	Rhodothermales	Salinibacteraceae	JAAAPH01	NA	1	0	0
SPIRE_spire_mag_00733273.phages_lytic	spire_mag_00733273	Bacteria	NA	NA	SAMN07631587	TRUE	Patescibacteria	Paceibacteria	UBA9983_A	UBA918	OLB19	NA	1	0	0
GTDB_GCF_018279705.1_genomic.phages_lysogenic	GCF_018279705.1	Bacteria	RS_GCF_018279705.1	Japan: Ami-machi	NA	NA	Pseudomonadota	Alphaproteobacteria	Rhizobiales	Xanthobacteraceae	Tardiphaga	Tardiphaga sp018279705	1	1	0
GTDB_GCA_017452335.1_genomic.phages_lytic_sequence#4	GCA_017452335.1	Bacteria	GB_GCA_017452335.1	none	NA	NA	Bacillota_A	Clostridia	Oscillospirales	CAG-272	UBA11512	UBA11512 sp017452335	1	0	0
SPIRE_spire_mag_02172934.phages_lytic_sequence#5	spire_mag_02172934	Bacteria	NA	NA	SAMN15871096	TRUE	Verrucomicrobiota	Kiritimatiellae	RFP12	UBA1067	UBA1731	NA	0	0	0
SPIRE_spire_mag_00528623.phages_lytic_sequence#30	spire_mag_00528623	Bacteria	NA	NA	SAMN11532289	TRUE	NA	NA	NA	NA	NA	NA	1	0	0
SPIRE_specI_v4_30425.phages_lytic_sequence#12	specI_v4_30425	Bacteria	NA	NA	NA	TRUE	Bacillota_A	Clostridia	Oscillospirales	Oscillospiraceae	NA	NA	1	0	0
SPIRE_spire_mag_02762727.phages_lytic_sequence#58	spire_mag_02762727	Bacteria	NA	NA	SAMEA6872790	TRUE	Cyanobacteriota	Cyanobacteriia	NA	NA	NA	NA		0	0
GTDB_GCA_017543285.1_genomic.phages_lysogenic_sequence#2	GCA_017543285.1	Bacteria	GB_GCA_017543285.1	none	NA	NA	Bacillota_A	Clostridia	Oscillospirales	Acutalibacteraceae	RGIG7067	RGIG7067 sp017543285	1		1
SPIRE_spire_mag_01787017.phages_lytic_sequence#3	spire_mag_01787017	Bacteria	NA	NA	SAMN07632202	TRUE	Cyanobacteriota	Vampirovibrionia	Gastranaerophilales	Gastranaerophilaceae	UBA947	NA	1	0	0
SPIRE_spire_mag_02504321.phages_lytic_sequence#5	spire_mag_02504321	Bacteria	NA	NA	SAMN25174603	TRUE	Bacillota_A	Clostridia	Oscillospirales	CAG-272	UMGS1696	NA	1	0	0
GTDB_GCF_003344635.1_genomic.phages_lytic	GCF_003344635.1	Bacteria	RS_GCF_003344635.1	China: Xinjiang	NA	NA	Actinomycetota	Actinomycetia	Propionibacteriales	Propionibacteriaceae	Desertihabitans	Desertihabitans aurantiacus	1	0	0
SPIRE_specI_v4_17871.phages_lytic_sequence#11	specI_v4_17871	Bacteria	NA	NA	NA	TRUE	UBP15	UBA6099	UBA6099	UBA6099	NA	NA	1	0	0
SPIRE_spire_mag_01685257.phages_lytic_sequence#5	spire_mag_01685257	Bacteria	NA	NA	SAMEA5383803	TRUE	Bacteroidota	Bacteroidia	Bacteroidales	Bacteroidaceae	Prevotella	NA	1	0	0
SPIRE_spire_mag_02732626.phages_lytic	spire_mag_02732626	Bacteria	NA	NA	SAMN17250490	TRUE	Cyanobacteriota	Vampirovibrionia	Gastranaerophilales	Gastranaerophilaceae	Zag111	NA	1	0	0
SPIRE_spire_mag_01052593.phages_lytic	spire_mag_01052593	Bacteria	NA	NA	SAMN12692673	TRUE	Bacillota_A	Clostridia	Oscillospirales	Oscillospiraceae	Dysosmobacter	NA	1	0	0
SPIRE_specI_v4_02991.phages_lysogenic_sequence#2	specI_v4_02991	Bacteria	NA	NA	NA	TRUE	Pseudomonadota	Gammaproteobacteria	Enterobacterales	Enterobacteriaceae	NA	NA	1	1	0
SPIRE_spire_mag_01764995.phages_lysogenic	spire_mag_01764995	Bacteria	NA	NA	SAMN06268353	TRUE	Bacillota_A	Clostridia	Lachnospirales	WQUN01	WRKG01	WRKG01 sp009778185	1	1	1
SPIRE_spire_mag_02190436.phages_lysogenic	spire_mag_02190436	Bacteria	NA	NA	SAMN15871109	TRUE	Bacteroidota	Bacteroidia	Bacteroidales	Bacteroidaceae	HGM04593	NA		0	1
SPIRE_specI_v4_39455.phages_lysogenic	specI_v4_39455	Bacteria	NA	NA	NA	TRUE	Bacteroidota	Bacteroidia	Bacteroidales	Paludibacteraceae	NA	NA	1	1	0
SPIRE_spire_mag_02483596.phages_lytic_sequence#3	spire_mag_02483596	Bacteria	NA	NA	SAMD00324612	TRUE	Pseudomonadota	Gammaproteobacteria	Xanthomonadales	SZUA-5	NA	NA	0	0	0
SPIRE_spire_mag_01958175.phages_lytic_sequence#3	spire_mag_01958175	Bacteria	NA	NA	SAMN08778204	TRUE	Pseudomonadota	Alphaproteobacteria	Caulobacterales	Caulobacteraceae	Phenylobacterium	NA	1	0	0
SPIRE_specI_v4_02054.phages_lysogenic	specI_v4_02054	Bacteria	NA	NA	NA	TRUE	Pseudomonadota	Gammaproteobacteria	Pseudomonadales	Pseudomonadaceae	NA	NA	1	1	0
SPIRE_specI_v4_07705.phages_lytic_sequence#4	specI_v4_07705	Bacteria	NA	NA	NA	TRUE	Myxococcota	UBA9042	UBA9042	UBA9042	NA	NA	1	0	0
GTDB_GCA_004557385.1_genomic.phages_lytic	GCA_004557385.1	Bacteria	GB_GCA_004557385.1	Canada: Edmonton	NA	NA	Bacteroidota	Bacteroidia	Bacteroidales	Muribaculaceae	SFTJ01	SFTJ01 sp004557385	1	0	0
SPIRE_spire_mag_00910435.phages_lytic_sequence#19	spire_mag_00910435	Bacteria	NA	NA	SAMEA5243715	TRUE	Actinobacteriota	Thermoleophilia	Solirubrobacterales	70-9	67-14	NA		0	0
SPIRE_specI_v4_00303.phages_lysogenic	specI_v4_00303	Bacteria	NA	NA	NA	TRUE	Bacillota_A	Clostridia	Clostridiales	Clostridiaceae	NA	NA	1	1	0
SPIRE_spire_mag_02530086.phages_lysogenic	spire_mag_02530086	Bacteria	NA	NA	SAMN15871213	TRUE	Bacillota_A	Clostridia	Oscillospirales	CAG-272	UBA1740	NA	1	1	1
SPIRE_spire_mag_02511268.phages_lytic_sequence#26	spire_mag_02511268	Bacteria	NA	NA	SAMN15871105	TRUE	NA	NA	NA	NA	NA	NA	1	0	0
SPIRE_spire_mag_02175802.phages_lytic_sequence#2	spire_mag_02175802	Bacteria	NA	NA	SAMN15871401	TRUE	Bacillota_A	Clostridia	Oscillospirales	Acutalibacteraceae	RUG592	NA	1	0	0
SPIRE_specI_v4_01497.phages_lysogenic	specI_v4_01497	Bacteria	NA	NA	NA	TRUE	Pseudomonadota	Gammaproteobacteria	Burkholderiales	Burkholderiaceae	NA	NA	1	1	0
SPIRE_specI_v4_08048.phages_lytic	specI_v4_08048	Bacteria	NA	NA	NA	TRUE	Actinobacteriota	Coriobacteriia	Coriobacteriales	Coriobacteriaceae	NA	NA	1	0	0
SPIRE_spire_mag_00878777.phages_lytic_sequence#6	spire_mag_00878777	Bacteria	NA	NA	mgs761361	TRUE	Patescibacteria	Paceibacteria	UBA9983_A	UBA918	OLB19	NA	1	0	0
GTDB_GCA_900553765.1_genomic.phages_lytic	GCA_900553765.1	Bacteria	GB_GCA_900553765.1	none	NA	NA	Bacillota	Bacilli	RF39	UBA660	Fimihabitans	Fimihabitans intestinipullorum	1	0	0
SPIRE_spire_mag_01327250.phages_lysogenic_sequence#2	spire_mag_01327250	Bacteria	NA	NA	SAMN06267781	TRUE	Pseudomonadota	Alphaproteobacteria	Caulobacterales	Maricaulaceae	Oceanicaulis	NA	1	1	0
NCBI_GCF_900095155.1_BR141012304v1_genomic.phages_lysogenic_sequence#4	GCF_900095155.1	Bacteria	RS_GCF_900095155.1	Germany	NA	NA	Pseudomonadota	Alphaproteobacteria	Rhizobiales	Rhizobiaceae	Brucella	Brucella melitensis	1	1	0
SPIRE_specI_v4_37510.phages_lytic	specI_v4_37510	Bacteria	NA	NA	NA	TRUE	Bacteroidota	Bacteroidia	Chitinophagales	LD1	NA	NA	1	0	0
SPIRE_spire_mag_00036651.phages_lytic_sequence#5	spire_mag_00036651	Bacteria	NA	NA	SAMN05518358	TRUE	Desulfobacterota	DSM-4660	Desulfatiglandales	Desulfatiglandaceae	NaphS2	NA	1	0	0
SPIRE_spire_mag_00602964.phages_lytic_sequence#2	spire_mag_00602964	Bacteria	NA	NA	SAMN11097790	TRUE	Bacillota_A	Clostridia	Oscillospirales	Oscillospiraceae	Dysosmobacter	Dysosmobacter sp004558115	1	0	0
SPIRE_specI_v4_03976.phages_lysogenic	specI_v4_03976	Bacteria	NA	NA	NA	TRUE	Bacillota_A	Clostridia	Oscillospirales	Acutalibacteraceae	NA	NA	1	1	0
SPIRE_spire_mag_00408030.phages_lytic_sequence#24	spire_mag_00408030	Bacteria	NA	NA	SAMEA4692737	TRUE	NA	NA	NA	NA	NA	NA	1	0	0
SPIRE_spire_mag_00793825.phages_lytic_sequence#63	spire_mag_00793825	Bacteria	NA	NA	SAMEA4689010	TRUE	NA	NA	NA	NA	NA	NA	1	0	0
SPIRE_specI_v4_19966.phages_lytic_sequence#3	specI_v4_19966	Bacteria	NA	NA	NA	TRUE	Bdellovibrionota	Bacteriovoracia	Bacteriovoracales	Bacteriovoracaceae	NA	NA	1	0	0
GTDB_GCA_902796745.1_genomic.phages_lytic	GCA_902796745.1	Bacteria	GB_GCA_902796745.1	none	NA	NA	Pseudomonadota	Alphaproteobacteria	RUG11792	RUG11792	RUG11420	RUG11420 sp902796745	1	0	0
SPIRE_spire_mag_02389547.phages_lytic	spire_mag_02389547	Bacteria	NA	NA	SAMN17617915	TRUE	Bacillota_A	Clostridia	Tissierellales	Peptoniphilaceae	Anaerococcus	NA	1	0	0
GTDB_GCF_001642695.1_genomic.phages_lytic	GCF_001642695.1	Bacteria	RS_GCF_001642695.1	India: Chilika Lake; Odisha	NA	NA	Actinomycetota	Actinomycetia	Streptomycetales	Streptomycetaceae	Streptomyces	Streptomyces chilikensis	1	0	0
SPIRE_spire_mag_02723365.phages_lysogenic_sequence#2	spire_mag_02723365	Bacteria	NA	NA	SAMEA10740284	TRUE	Pseudomonadota	Gammaproteobacteria	Burkholderiales	Neisseriaceae	Kingella_B	NA	1	0	1
SPIRE_spire_mag_00186434.phages_lytic_sequence#11	spire_mag_00186434	Bacteria	NA	NA	SAMN08777780	TRUE	Planctomycetota	Planctomycetia	Isosphaerales	Isosphaeraceae	JAFANO01	JAFANO01 sp019232645		0	0
GTDB_GCA_003154025.1_genomic.phages_lysogenic	GCA_003154025.1	Bacteria	GB_GCA_003154025.1	Sweden: Stordalen Mire	NA	NA	Desulfobacterota_F	SM23-61	SM23-61	SM23-61	SM23-61	SM23-61 sp003154025	1	0	0
GTDB_GCF_000619845.1_genomic.phages_lysogenic	GCF_000619845.1	Bacteria	RS_GCF_000619845.1	USA	NA	NA	Pseudomonadota	Gammaproteobacteria	Pseudomonadales	Moraxellaceae	Alkanindiges	Alkanindiges illinoisensis	1	1	0
GTDB_GCA_016297695.1_genomic.phages_lysogenic	GCA_016297695.1	Bacteria	GB_GCA_016297695.1	China: Xizang	NA	NA	Bacillota	Bacilli	RF39	UBA660	RUG14121	RUG14121 sp016297695	1	0	0
SPIRE_specI_v4_36693.phages_lysogenic_sequence#5	specI_v4_36693	Bacteria	NA	NA	NA	NA	NA	NA	NA	NA	NA	NA	1	1	0
GTDB_GCA_903930145.1_genomic.phages_lytic	GCA_903930145.1	Bacteria	GB_GCA_903930145.1	none	NA	NA	Pseudomonadota	Gammaproteobacteria	Methylococcales	Methylococcaceae	Methylumidiphilus	Methylumidiphilus sp903930145	1	0	0
GTDB_GCA_017537515.1_genomic.phages_lytic	GCA_017537515.1	Bacteria	GB_GCA_017537515.1	none	NA	NA	Bacillota_A	Clostridia	Christensenellales	UBA1242	UBA5489	UBA5489 sp017537515	1	0	0
SPIRE_spire_mag_02033038.phages_lytic_sequence#5	spire_mag_02033038	Bacteria	NA	NA	SAMN06267038	TRUE	Pseudomonadota	Alphaproteobacteria	Rhodobacterales	Rhodobacteraceae	JAAURK01	NA		0	0
SPIRE_spire_mag_00333611.phages_lytic_sequence#6	spire_mag_00333611	Bacteria	NA	NA	SAMN09389000	TRUE	Bacteroidota	Bacteroidia	Bacteroidales	Muribaculaceae	RGIG4079	NA	1	0	0
GTDB_GCF_004362525.1_genomic.phages_lysogenic	GCF_004362525.1	Bacteria	RS_GCF_004362525.1	Finland: Helsinki	NA	NA	Pseudomonadota	Gammaproteobacteria	Burkholderiales	Burkholderiaceae_B	Paucibacter	Paucibacter toxinivorans	1	1	0
SPIRE_spire_mag_00332886.phages_lytic_sequence#2	spire_mag_00332886	Bacteria	NA	NA	SAMN09388992	TRUE	Bacillota_A	Clostridia	Oscillospirales	QAKW01	Firm-08	NA	1	0	0
GTDB_GCF_000744095.1_genomic.phages_lysogenic	GCF_000744095.1	Bacteria	RS_GCF_000744095.1	none	NA	NA	Pseudomonadota	Gammaproteobacteria	Burkholderiales	Burkholderiaceae	Cupriavidus	Cupriavidus necator_A	1	1	0
SPIRE_specI_v4_06333.phages_lysogenic_sequence#2	specI_v4_06333	Bacteria	NA	NA	NA	TRUE	Pseudomonadota	Gammaproteobacteria	Pseudomonadales	Moraxellaceae	NA	NA	1	1	0
SPIRE_spire_mag_00719978.phages_lytic	spire_mag_00719978	Bacteria	NA	NA	SAMN05422049	TRUE	Verrucomicrobiota	Verrucomicrobiae	Pedosphaerales	UBA11358	UBA11358	NA	1	0	0
SPIRE_spire_mag_01100011.phages_lytic_sequence#3	spire_mag_01100011	Bacteria	NA	NA	SAMN06343969	TRUE	Planctomycetota	Planctomycetia	Pirellulales	Pirellulaceae	Anatilimnocola	NA	1	0	0
SPIRE_specI_v4_11003.phages_lysogenic	specI_v4_11003	Bacteria	NA	NA	NA	TRUE	Bacteroidota	Bacteroidia	Bacteroidales	WCHB1-69	NA	NA	1		1
GTDB_GCA_002840685.1_genomic.phages_lytic	GCA_002840685.1	Bacteria	GB_GCA_002840685.1	Japan: Horonobe URL	NA	NA	Chloroflexota	Anaerolineae	Anaerolineales	EnvOPS12	UBA8950	UBA8950 sp002840685	1	0	0
SPIRE_spire_mag_01163084.phages_lytic_sequence#4	spire_mag_01163084	Bacteria	NA	NA	SAMN06267524	TRUE	Planctomycetota	B15-G4	B15-G4	B15-G4	NA	NA	1	0	0
SPIRE_spire_mag_01919339.phages_lytic_sequence#3	spire_mag_01919339	Bacteria	NA	NA	SAMN04450486	TRUE	Bacillota_A	Clostridia	Lachnospirales	Lachnospiraceae	Acetatifactor	NA	1	0	0
GTDB_GCA_009930175.1_genomic.phages_lytic	GCA_009930175.1	Bacteria	GB_GCA_009930175.1	Argentina: Vila; Santa Fe	NA	NA	Bacillota_B	Peptococcia	Peptococcales	SKKY01	SKKY01	SKKY01 sp009930175	1	0	0
GTDB_GCA_015660425.1_genomic.phages_lytic	GCA_015660425.1	Bacteria	GB_GCA_015660425.1	USA: Guaymas Basin	NA	NA	Pseudomonadota	Alphaproteobacteria	TMED109	TMED109	TMED109	TMED109 sp015660425	1	0	0
SPIRE_spire_mag_01950404.phages_lytic_sequence#9	spire_mag_01950404	Bacteria	NA	NA	SAMEA3712779	TRUE	Pseudomonadota	Alphaproteobacteria	Rhodobacterales	Rhodobacteraceae	Paracoccus	NA	1	0	0
SPIRE_spire_mag_02190302.phages_lytic_sequence#2	spire_mag_02190302	Bacteria	NA	NA	SAMN17062673	TRUE	Armatimonadota	Fimbriimonadia	Fimbriimonadales	Fimbriimonadaceae	UphvI-Ar2	NA	1	0	0
SPIRE_spire_mag_01573088.phages_lytic	spire_mag_01573088	Bacteria	NA	NA	SAMN02782223	TRUE	Chloroflexota	Anaerolineae	Anaerolineales	Anaerolineaceae	SM3-B121	NA	1	0	0
SPIRE_spire_mag_02526852.phages_lytic	spire_mag_02526852	Bacteria	NA	NA	SAMN15871246	TRUE	Bacteroidota	Bacteroidia	Bacteroidales	Rikenellaceae	Alistipes	NA	1	0	0
SPIRE_spire_mag_02039301.phages_lytic_sequence#2	spire_mag_02039301	Bacteria	NA	NA	SAMN06267044	TRUE	Verrucomicrobiota	Verrucomicrobiae	Verrucomicrobiales	V1-33	CAJBME01	NA	1	0	0
SPIRE_specI_v4_10812.phages_lysogenic	specI_v4_10812	Bacteria	NA	NA	NA	TRUE	Bacteroidota	Bacteroidia	Sphingobacteriales	Sphingobacteriaceae	NA	NA	1	1	0
SPIRE_specI_v4_36234.phages_lytic	specI_v4_36234	Bacteria	NA	NA	NA	TRUE	Krumholzibacteriota	Krumholzibacteria	LZORAL124-64-63	LZORAL124-64-63	NA	NA	1	0	0
SPIRE_spire_mag_01791715.phages_lytic_sequence#3	spire_mag_01791715	Bacteria	NA	NA	SAMN06344144	TRUE	Pseudomonadota	Gammaproteobacteria	Enterobacterales	Vibrionaceae	Vibrio	Vibrio sp001635455	1	0	0
SPIRE_specI_v4_08359.phages_lysogenic_sequence#2	specI_v4_08359	Bacteria	NA	NA	NA	TRUE	Bacillota_A	Clostridia	Lachnospirales	Lachnospiraceae	NA	NA	1	1	0
GTDB_GCF_003860345.1_genomic.phages_lysogenic	GCF_003860345.1	Bacteria	RS_GCF_003860345.1	none	NA	NA	Pseudomonadota	Alphaproteobacteria	Sphingomonadales	Sphingomonadaceae	Caenibius	Caenibius tardaugens	1	1	0
SPIRE_spire_mag_01126083.phages_lytic	spire_mag_01126083	Bacteria	NA	NA	SAMN12282978	TRUE	Acidobacteriota	Acidobacteriae	Acidobacteriales	Gp1-AA117	Gp1-AA17	NA	1	0	0
SPIRE_spire_mag_01621873.phages_lytic_sequence#3	spire_mag_01621873	Bacteria	NA	NA	SAMN08389249	TRUE	Pseudomonadota	Gammaproteobacteria	Competibacterales	Competibacteraceae	Competibacter	NA	1	0	0
SPIRE_spire_mag_02226779.phages_lytic_sequence#5	spire_mag_02226779	Bacteria	NA	NA	SAMN23963278	TRUE	Pseudomonadota	Gammaproteobacteria	Burkholderiales	Neisseriaceae	Neisseria	Neisseria flavescens_B	1	0	0
GTDB_GCF_900100195.1_genomic.phages_lysogenic_sequence#5	GCF_900100195.1	Bacteria	RS_GCF_900100195.1	none	NA	NA	Pseudomonadota	Gammaproteobacteria	Pseudomonadales	Halomonadaceae	Halomonas	Halomonas gudaonensis	1	1	0
SPIRE_spire_mag_02597441.phages_lytic_sequence#143	spire_mag_02597441	Bacteria	NA	NA	SAMN11874730	TRUE	NA	NA	NA	NA	NA	NA	1	0	0
GTDB_GCF_013522705.1_genomic.phages_lysogenic_sequence#4	GCF_013522705.1	Bacteria	RS_GCF_013522705.1	USA: Eugene	NA	NA	Pseudomonadota	Gammaproteobacteria	Pseudomonadales	Pseudomonadaceae	Pseudomonas_E	Pseudomonas_E sp002383725	0	0	0
GTDB_GCF_900602065.1_genomic.phages_lysogenic_sequence#4	GCF_900602065.1	Bacteria	RS_GCF_900602065.1	none	NA	NA	Pseudomonadota	Gammaproteobacteria	Pseudomonadales	Pseudomonadaceae	Pseudomonas_E	Pseudomonas_E sp900602065	1	1	0
SPIRE_spire_mag_02389432.phages_lytic_sequence#6	spire_mag_02389432	Bacteria	NA	NA	SAMN17617372	TRUE	Pseudomonadota	Gammaproteobacteria	Pseudomonadales	Moraxellaceae	Acinetobacter	Acinetobacter guillouiae	1	0	0
SPIRE_spire_mag_01751510.phages_lytic_sequence#14	spire_mag_01751510	Bacteria	NA	NA	SAMN05518575	TRUE	Pseudomonadota	Gammaproteobacteria	Burkholderiales	Burkholderiaceae	Polynucleobacter	NA		0	0
SPIRE_spire_mag_02014463.phages_lytic	spire_mag_02014463	Bacteria	NA	NA	SRR6869393	TRUE	Pseudomonadota	Gammaproteobacteria	Granulosicoccales	Granulosicoccaceae	NA	NA	0	0	0
GTDB_GCA_018970765.1_genomic.phages_lytic_sequence#10	GCA_018970765.1	Bacteria	GB_GCA_018970765.1	China: Jiangxi	NA	NA	Actinomycetota	Actinomycetia	Nanopelagicales	S36-B12	REEB426	REEB426 sp018970765	1	0	0
SPIRE_spire_mag_01720469.phages_lytic_sequence#3	spire_mag_01720469	Bacteria	NA	NA	SAMEA5383895	TRUE	Bacillota_A	Clostridia	TANB77	CAG-508	UMGS1781	NA	1	0	0
SPIRE_spire_mag_02203984.phages_lytic_sequence#2	spire_mag_02203984	Bacteria	NA	NA	SAMN19228543	TRUE	Bacteroidota	Bacteroidia	Flavobacteriales	UA16	NA	NA	0	0	0
SPIRE_specI_v4_19999.phages_lytic_sequence#6	specI_v4_19999	Bacteria	NA	NA	NA	TRUE	Pseudomonadota	Gammaproteobacteria	Burkholderiales	Usitatibacteraceae	NA	NA	1	0	0
SPIRE_spire_mag_01103574.phages_lytic_sequence#2	spire_mag_01103574	Bacteria	NA	NA	SAMEA4719804	TRUE	Bacteroidota	Bacteroidia	Bacteroidales	Bacteroidaceae	Prevotella	NA	1	0	0
SPIRE_spire_mag_01240795.phages_lytic	spire_mag_01240795	Bacteria	NA	NA	SAMEA4722255	TRUE	Patescibacteria	ABY1	SG8-24	GWF2-40-263	YC12-FULL-57-11	NA	1	0	0
SPIRE_spire_mag_02031384.phages_lytic	spire_mag_02031384	Bacteria	NA	NA	SAMN06343945	TRUE	Bacteroidota	Bacteroidia	Chitinophagales	Chitinophagaceae	Puia	NA	1	0	0
SPIRE_spire_mag_01960406.phages_lytic	spire_mag_01960406	Bacteria	NA	NA	SAMN10864097	TRUE	Bacteroidota	Bacteroidia	Cytophagales	Spirosomaceae	Dyadobacter	NA	0	0	0
SPIRE_spire_mag_02030358.phages_lysogenic_sequence#2	spire_mag_02030358	Bacteria	NA	NA	SAMN09201020	TRUE	Pseudomonadota	Alphaproteobacteria	Rickettsiales	Rickettsiaceae	GCF-002259525	NA	1	1	1
SPIRE_spire_mag_01991244.phages_lytic_sequence#15	spire_mag_01991244	Bacteria	NA	NA	SAMEA104346337	TRUE	Bacillota_A	Clostridia	Lachnospirales	Lachnospiraceae	MGBC111451	NA	1	0	0
GTDB_GCF_007954505.1_genomic.phages_lysogenic_sequence#2	GCF_007954505.1	Bacteria	RS_GCF_007954505.1	South Korea	NA	NA	Actinomycetota	Actinomycetia	Actinomycetales	Microbacteriaceae	Microbacterium	Microbacterium sp000800925	1	1	0
GTDB_GCA_003230085.1_genomic.phages_lytic_sequence#6	GCA_003230085.1	Bacteria	GB_GCA_003230085.1	Atlantic Ocean: Mid-Atlantic Ridge; Guaymas Basin; Black smoker hydrothermal vent	NA	NA	Pseudomonadota	Gammaproteobacteria	SZUA-140	SZUA-140	SZUA-140	SZUA-140 sp003230085	1	0	0
SPIRE_spire_mag_02505664.phages_lytic_sequence#7	spire_mag_02505664	Bacteria	NA	NA	SAMN25174605	TRUE	Bacillota_A	Clostridia	Oscillospirales	Acutalibacteraceae	RUG592	NA	1	0	0
NCBI_GCF_026420865.1_ASM2642086v1_genomic.phages_lytic_sequence#3	GCF_026420865.1	Bacteria	NA	NA	NA	NA	NA	NA	NA	NA	NA	NA	1	0	0
GTDB_GCA_017935365.1_genomic.phages_lysogenic	GCA_017935365.1	Bacteria	GB_GCA_017935365.1	none	NA	NA	Bacillota_A	Clostridia	Oscillospirales	Ruminococcaceae	Ruminiclostridium_E	Ruminiclostridium_E sp017935365	1	1
SPIRE_spire_mag_02172767.phages_lytic	spire_mag_02172767	Bacteria	NA	NA	SAMN15871492	TRUE	Bacteroidota	Bacteroidia	Bacteroidales	Rikenellaceae	Alistipes	NA	1	0	0
GTDB_GCA_905479435.1_genomic.phages_lytic_sequence#2	GCA_905479435.1	Bacteria	GB_GCA_905479435.1	none	NA	NA	Bacteroidota	Bacteroidia	Flavobacteriales	Flavobacteriaceae	SCGC-AAA160-P02	SCGC-AAA160-P02 sp905479435	1	0	0
GTDB_GCA_017524965.1_genomic.phages_lytic	GCA_017524965.1	Bacteria	GB_GCA_017524965.1	none	NA	NA	Verrucomicrobiota	Lentisphaeria	Victivallales	UBA1829	UBA1732	UBA1732 sp017524965	1	0	0
GTDB_GCF_003337565.1_genomic.phages_lytic_sequence#4	GCF_003337565.1	Bacteria	RS_GCF_003337565.1	none	NA	NA	Pseudomonadota	Alphaproteobacteria	Rhodobacterales	Rhodobacteraceae	Paracoccus	Paracoccus lutimaris	1	0	0
SPIRE_spire_mag_01947789.phages_lytic_sequence#6	spire_mag_01947789	Bacteria	NA	NA	SAMN08779087	TRUE	Verrucomicrobiota	Verrucomicrobiae	Verrucomicrobiales	Akkermansiaceae	Luteolibacter	NA	1	0	0
GTDB_GCA_016931535.1_genomic.phages_lysogenic	GCA_016931535.1	Bacteria	GB_GCA_016931535.1	USA: Anadarko; OK; Zodletone Spring	NA	NA	Myxococcota	Bradymonadia	JAFGEP01	JAFGEP01	JAFGEP01	JAFGEP01 sp016931535	1	1	1
SPIRE_spire_mag_00614734.phages_lytic_sequence#3	spire_mag_00614734	Bacteria	NA	NA	SAMN11098342	TRUE	Bacillota_A	Clostridia	Oscillospirales	Acutalibacteraceae	UMGS1491	NA	1	0	0
SPIRE_spire_mag_00233221.phages_lytic_sequence#54	spire_mag_00233221	Bacteria	NA	NA	SAMEA3663108	TRUE	NA	NA	NA	NA	NA	NA		0	0
GTDB_GCA_018608735.1_genomic.phages_lytic_sequence#4	GCA_018608735.1	Bacteria	GB_GCA_018608735.1	Germany: North Sea	NA	NA	Bacteroidota	Bacteroidia	Flavobacteriales	Flavobacteriaceae	Hel1-33-131	Hel1-33-131 sp018608735	1	0	0
SPIRE_spire_mag_01876433.phages_lytic	spire_mag_01876433	Bacteria	NA	NA	SAMN10863956	TRUE	Bacteroidota	Rhodothermia	Rhodothermales	NA	NA	NA	1	0	0
SPIRE_spire_mag_00101315.phages_lysogenic_sequence#2	spire_mag_00101315	Bacteria	NA	NA	SAMN07632531	TRUE	Pseudomonadota	Alphaproteobacteria	Sphingomonadales	Sphingomonadaceae	Croceibacterium	NA	1	1	0
SPIRE_spire_mag_01631697.phages_lytic	spire_mag_01631697	Bacteria	NA	NA	SAMN11356860	TRUE	Pseudomonadota	Gammaproteobacteria	Burkholderiales	SG8-39	NA	NA		0	0
SPIRE_specI_v4_13714.phages_lytic_sequence#5	specI_v4_13714	Bacteria	NA	NA	NA	TRUE	Pseudomonadota	Gammaproteobacteria	Burkholderiales	Burkholderiaceae	NA	NA	1	0	0
NCBI_GCF_002894185.1_ASM289418v1_genomic.phages_lytic	GCF_002894185.1	Bacteria	RS_GCF_002894185.1	USA: California	NA	NA	Bacillota	Bacilli	Lactobacillales	Listeriaceae	Listeria_A	Listeria_A newyorkensis	1	0	0
SPIRE_spire_mag_02305016.phages_lytic_sequence#5	spire_mag_02305016	Bacteria	NA	NA	SAMEA2656959	TRUE	Verrucomicrobiota	Kiritimatiellae	Kiritimatiellales	Pontiellaceae	UBA5540	NA	1	0	0
GTDB_GCA_902530635.1_genomic.phages_lysogenic	GCA_902530635.1	Bacteria	GB_GCA_902530635.1	none	NA	NA	Pseudomonadota	Alphaproteobacteria	Pelagibacterales	Pelagibacteraceae	GCA-2704625	GCA-2704625 sp902530635	0	1	1
SPIRE_spire_mag_00286535.phages_lytic	spire_mag_00286535	Bacteria	NA	NA	SAMN07336896	TRUE	Bacteroidota	Bacteroidia	Bacteroidales	Rikenellaceae	Alistipes	Alistipes shahii	1	0	0
SPIRE_spire_mag_02598772.phages_lytic_sequence#2	spire_mag_02598772	Bacteria	NA	NA	SAMEA8585703	TRUE	Acidobacteriota	Thermoanaerobaculia	UBA5066	UBA5066	Fen-183	NA	1	0	0
SPIRE_specI_v4_25453.phages_lysogenic	specI_v4_25453	Bacteria	NA	NA	NA	TRUE	Bacteroidota	Bacteroidia	Bacteroidales	Muribaculaceae	NA	NA	1	0	0
GTDB_GCF_001908375.1_genomic.phages_lysogenic	GCF_001908375.1	Bacteria	RS_GCF_001908375.1	Spain:Andalusian; Hornachuelos	NA	NA	Pseudomonadota	Alphaproteobacteria	Rhizobiales	Rhizobiaceae	Rhizobium	Rhizobium etli_B	1	1	0
SPIRE_spire_mag_00147012.phages_lysogenic_sequence#2	spire_mag_00147012	Bacteria	NA	NA	SAMN07632290	TRUE	Myxococcota	Polyangia	Palsa-1104	JAEUJZ01	JAGNNG01	NA	1	1	0
GTDB_GCA_012838945.1_genomic.phages_lytic_sequence#15	GCA_012838945.1	Bacteria	GB_GCA_012838945.1	none	NA	NA	Bacillota	Bacilli	ML615J-28	CAG-313	DUOG01	DUOG01 sp012838945	1	0	0
GTDB_GCF_003284935.1_genomic.phages_lysogenic_sequence#3	GCF_003284935.1	Bacteria	RS_GCF_003284935.1	Japan: Gifu	NA	NA	Actinomycetota	Actinomycetia	Mycobacteriales	Mycobacteriaceae	Mycobacterium	Mycobacterium arosiense_A	1	1	1
SPIRE_spire_mag_00907839.phages_lytic_sequence#2	spire_mag_00907839	Bacteria	NA	NA	SAMN11532264	TRUE	Chloroflexota	Anaerolineae	Anaerolineales	UBA4823	DSOS01	NA	1	0	0
GTDB_GCF_002632875.1_genomic.phages_lysogenic_sequence#4	GCF_002632875.1	Bacteria	RS_GCF_002632875.1	Russia: Voronez	NA	NA	Pseudomonadota	Gammaproteobacteria	Enterobacterales	Enterobacteriaceae	Xenorhabdus	Xenorhabdus kozodoii	1	1	0
SPIRE_spire_mag_01800005.phages_lytic_sequence#7	spire_mag_01800005	Bacteria	NA	NA	SAMN10350905	TRUE	Bacteroidota	Bacteroidia	Flavobacteriales	Crocinitomicaceae	NA	NA	1	0	0
SPIRE_spire_mag_01779125.phages_lytic_sequence#2	spire_mag_01779125	Bacteria	NA	NA	SAMN07632134	TRUE	Pseudomonadota	Gammaproteobacteria	Burkholderiales	SG8-39	JAABQT01	NA	1	0	0
SPIRE_spire_mag_01297358.phages_lytic	spire_mag_01297358	Bacteria	NA	NA	SAMN07758594	TRUE	Fusobacteriota	Fusobacteriia	Fusobacteriales	Leptotrichiaceae	Streptobacillus	NA	1	0	0
GTDB_GCF_006228125.1_genomic.phages_lytic_sequence#2	GCF_006228125.1	Bacteria	RS_GCF_006228125.1	Turkey: offshore of the Melet river	NA	NA	Actinomycetota	Actinomycetia	Mycobacteriales	Micromonosporaceae	Micromonospora	Micromonospora orduensis	1	0	0
SPIRE_specI_v4_01878.phages_lysogenic_sequence#4	specI_v4_01878	Bacteria	NA	NA	NA	TRUE	Bacillota_A	Clostridia	Lachnospirales	Anaerotignaceae	NA	NA	1	1	1
SPIRE_spire_mag_00518318.phages_lytic_sequence#27	spire_mag_00518318	Bacteria	NA	NA	SAMN10350571	TRUE	NA	NA	NA	NA	NA	NA	1	0	0
SPIRE_spire_mag_02542313.phages_lytic_sequence#12	spire_mag_02542313	Bacteria	NA	NA	SAMN15871290	TRUE	Bacillota	Bacilli	Izemoplasmatales	UBA1188	UBA1188	NA	1	0	0
GTDB_GCA_015232025.1_genomic.phages_lytic_sequence#7	GCA_015232025.1	Bacteria	GB_GCA_015232025.1	China: Innermogolia	NA	NA	Pseudomonadota	Alphaproteobacteria	Rhodospirillales	Magnetospirillaceae	JADFZP01	JADFZP01 sp015232025	1	0	0
SPIRE_specI_v4_11007.phages_lysogenic_sequence#3	specI_v4_11007	Bacteria	NA	NA	NA	TRUE	Bacillota_A	Clostridia	Lachnospirales	WRAX01	NA	NA	0	1	1
SPIRE_spire_mag_00528856.phages_lytic_sequence#8	spire_mag_00528856	Bacteria	NA	NA	SAMN11532289	TRUE	NA	NA	NA	NA	NA	NA	1	0	0
SPIRE_spire_mag_01614346.phages_lytic_sequence#11	spire_mag_01614346	Bacteria	NA	NA	SAMN08143640	TRUE	Actinobacteriota	Coriobacteriia	Coriobacteriales	Atopobiaceae	Paratractidigestivibacter	NA	1	0	0
SPIRE_spire_mag_00876600.phages_lytic_sequence#4	spire_mag_00876600	Bacteria	NA	NA	SAMN08741147	TRUE	Pseudomonadota	Gammaproteobacteria	Burkholderiales	Neisseriaceae	Neisseria	NA	1	0	0
SPIRE_spire_mag_01707472.phages_lytic_sequence#3	spire_mag_01707472	Bacteria	NA	NA	SAMEA5383840	TRUE	Bacillota_A	Clostridia	Oscillospirales	Oscillospiraceae	Limivicinus	NA	1	0	0
SPIRE_spire_mag_01825975.phages_lytic_sequence#46	spire_mag_01825975	Bacteria	NA	NA	SAMN09200103	TRUE	Pseudomonadota	Gammaproteobacteria	Burkholderiales	Burkholderiaceae	Paraburkholderia	Paraburkholderia hospita	1	0	0
GTDB_GCA_012517635.1_genomic.phages_lytic	GCA_012517635.1	Bacteria	GB_GCA_012517635.1	none	NA	NA	Atribacterota	Atribacteria	Atribacterales	Atribacteraceae	Atribacter	Atribacter sp012517635		0	0
SPIRE_spire_mag_00381860.phages_lytic_sequence#3	spire_mag_00381860	Bacteria	NA	NA	SAMN09764374	TRUE	Pseudomonadota	Alphaproteobacteria	Rhodobacterales	Rhodobacteraceae	Tabrizicola	NA	1	0	0
SPIRE_spire_mag_00654221.phages_lytic_sequence#2	spire_mag_00654221	Bacteria	NA	NA	SAMN03842445	TRUE	Pseudomonadota	Alphaproteobacteria	Caulobacterales	Caulobacteraceae	Brevundimonas	Brevundimonas sp001796045	1	0	0
SPIRE_spire_mag_00519768.phages_lytic_sequence#29	spire_mag_00519768	Bacteria	NA	NA	SAMN10864233	TRUE	Pseudomonadota	Alphaproteobacteria	Acetobacterales	Acetobacteraceae	Palsa-883	NA	1	0	0
SPIRE_spire_mag_01668189.phages_lytic	spire_mag_01668189	Bacteria	NA	NA	SAMN06268173	TRUE	Bacteroidota	Bacteroidia	AKYH767-A	OLB10	NA	NA	1	0	0
SPIRE_specI_v4_06554.phages_lytic_sequence#3	specI_v4_06554	Bacteria	NA	NA	NA	TRUE	Bacillota_A	Clostridia	Christensenellales	Christensenellaceae	NA	NA	1	0	0
SPIRE_spire_mag_01138425.phages_lysogenic_sequence#3	spire_mag_01138425	Bacteria	NA	NA	SAMN02334421	TRUE	Bacillota	Bacilli	Lactobacillales	Streptococcaceae	Streptococcus	NA	1	0	0
SPIRE_spire_mag_02552994.phages_lytic_sequence#5	spire_mag_02552994	Bacteria	NA	NA	SAMN15871027	TRUE	Bacillota_A	Clostridia	Oscillospirales	Acutalibacteraceae	UBA6857	NA	1	0	0
SPIRE_spire_mag_01613824.phages_lytic	spire_mag_01613824	Bacteria	NA	NA	SAMEA2055292	TRUE	Bacillota_A	Clostridia	Oscillospirales	Ruminococcaceae	Faecalibacterium	NA	1	0	0
SPIRE_spire_mag_01764566.phages_lytic_sequence#2	spire_mag_01764566	Bacteria	NA	NA	SAMN07632890	TRUE	Bacteroidota	Bacteroidia	Bacteroidales	UBA4181	NA	NA	1	0	0
SPIRE_spire_mag_00234142.phages_lytic_sequence#3	spire_mag_00234142	Bacteria	NA	NA	SAMEA3663072	TRUE	Bacillota_A	Clostridia	Peptostreptococcales	Anaerovoracaceae	CAG-238	NA		0	0
GTDB_GCA_013298265.1_genomic.phages_lytic_sequence#9	GCA_013298265.1	Bacteria	GB_GCA_013298265.1	New Zealand: Wai-iti river; Nelson	NA	NA	Pseudomonadota	Gammaproteobacteria	Xanthomonadales	Rhodanobacteraceae	Tahibacter	Tahibacter sp013298265		0	0
SPIRE_spire_mag_01540136.phages_lytic	spire_mag_01540136	Bacteria	NA	NA	SAMEA5192851	TRUE	Bacillota_A	Clostridia	Lachnospirales	Lachnospiraceae	Eubacterium_I	NA	1	0	0
GTDB_GCA_910589115.1_genomic.phages_lytic_sequence#19	GCA_910589115.1	Bacteria	GB_GCA_910589115.1	none	NA	NA	Bacillota_A	Clostridia	Oscillospirales	Butyricicoccaceae	QXXE01	QXXE01 sp910589115	1	0	0
SPIRE_spire_mag_01754809.phages_lytic_sequence#7	spire_mag_01754809	Bacteria	NA	NA	SAMN05518116	TRUE	Verrucomicrobiota	Verrucomicrobiae	Opitutales	UBA953	UBA953	NA		0	0
GTDB_GCF_002933955.1_genomic.phages_lytic_sequence#2	GCF_002933955.1	Bacteria	RS_GCF_002933955.1	none	NA	NA	Bacteroidota	Bacteroidia	Bacteroidales	Bacteroidaceae	Alloprevotella	Alloprevotella sp002933955	1	0	0
GTDB_GCA_003864455.1_genomic.phages_lytic_sequence#4	GCA_003864455.1	Bacteria	GB_GCA_003864455.1	none	NA	NA	Margulisbacteria	Termititenacia	Termititenacales	Termititenacaceae	Termititenax	Termititenax aidoneus	1	0	0
GTDB_GCA_017621635.1_genomic.phages_lytic_sequence#4	GCA_017621635.1	Bacteria	GB_GCA_017621635.1	none	NA	NA	Pseudomonadota	Alphaproteobacteria	RF32	CAG-239	CAG-267	CAG-267 sp017621635	1	0	0
SPIRE_spire_mag_02397998.phages_lysogenic	spire_mag_02397998	Bacteria	NA	NA	SAMN18817821	TRUE	Bacteroidota	Bacteroidia	Bacteroidales	Paludibacteraceae	RF16	RF16 sp017625155	1	0	0
SPIRE_spire_mag_01616489.phages_lysogenic	spire_mag_01616489	Bacteria	NA	NA	SAMN12813068	TRUE	Chloroflexota	Anaerolineae	Aggregatilineales	UBA2796	CP2-2F	NA	0	1	1
SPIRE_spire_mag_00078473.phages_lytic	spire_mag_00078473	Bacteria	NA	NA	SAMN06239019	TRUE	Actinobacteriota	Acidimicrobiia	IMCC26256	NA	NA	NA	1	0	0
GTDB_GCA_002279705.1_genomic.phages_lytic	GCA_002279705.1	Bacteria	GB_GCA_002279705.1	Canada: Ontario	NA	NA	Pseudomonadota	Alphaproteobacteria	Rhizobiales	Beijerinckiaceae	Bosea	Bosea sp002279705	1	0	0
SPIRE_spire_mag_01802886.phages_lytic	spire_mag_01802886	Bacteria	NA	NA	SAMN08954259	TRUE	Pseudomonadota	Alphaproteobacteria	Caulobacterales	Maricaulaceae	JACOMS01	NA	1	0	0
GTDB_GCA_016928165.1_genomic.phages_lysogenic	GCA_016928165.1	Bacteria	GB_GCA_016928165.1	USA: Anadarko; OK; Zodletone Spring	NA	NA	Planctomycetota	Planctomycetia	Pirellulales	Thermoguttaceae	JAHIKV01	JAHIKV01 sp016928165	1	0	0
GTDB_GCA_017996175.1_genomic.phages_lysogenic_sequence#2	GCA_017996175.1	Bacteria	GB_GCA_017996175.1	Germany: Goettingen	NA	NA	Spirochaetota	Leptospirae	Leptospirales	Leptospiraceae	UBA2033	UBA2033 sp017996175	1	1	0
SPIRE_spire_mag_01325769.phages_lytic	spire_mag_01325769	Bacteria	NA	NA	SAMN08987117	TRUE	Actinobacteriota	Actinomycetia	Euzebyales	Egibacteraceae	SKPY01	SKPY01 sp007119305	1	0	0
SPIRE_spire_mag_01506492.phages_lytic_sequence#3	spire_mag_01506492	Bacteria	NA	NA	SAMD00114748	TRUE	Bacillota	Bacilli	Lactobacillales	Streptococcaceae	Streptococcus	NA	1	0	0
GTDB_GCF_004363775.1_genomic.phages_lytic	GCF_004363775.1	Bacteria	RS_GCF_004363775.1	none	NA	NA	Pseudomonadota	Gammaproteobacteria	Burkholderiales	Burkholderiaceae	Hydromonas	Hydromonas duriensis	1	0	0
SPIRE_specI_v4_07181.phages_lysogenic_sequence#2	specI_v4_07181	Bacteria	NA	NA	NA	TRUE	Myxococcota	Myxococcia	Myxococcales	Myxococcaceae	NA	NA	1	1	0
SPIRE_spire_mag_02511544.phages_lytic_sequence#2	spire_mag_02511544	Bacteria	NA	NA	SAMN15871455	TRUE	Elusimicrobiota	Elusimicrobia	Elusimicrobiales	Elusimicrobiaceae	UBA1174	NA	1	0	0
SPIRE_spire_mag_01573504.phages_lytic	spire_mag_01573504	Bacteria	NA	NA	SAMN02263955	TRUE	Krumholzibacteriota	Krumholzibacteria	Krumholzibacteriales	Krumholzibacteriaceae	SSS58A	SSS58A sp002403075		0	0
GTDB_GCA_003242955.1_genomic.phages_lytic_sequence#9	GCA_003242955.1	Bacteria	GB_GCA_003242955.1	Finland: Hameenlinna (Evo); Lake Alinen-Mustajarvi	NA	NA	Pseudomonadota	Gammaproteobacteria	Methylococcales	Methylococcaceae	Methylumidiphilus	Methylumidiphilus alinenensis	1	0	0
SPIRE_spire_mag_01279546.phages_lysogenic_sequence#4	spire_mag_01279546	Bacteria	NA	NA	SAMN03075715	TRUE	Actinobacteriota	Thermoleophilia	Gaiellales	Gaiellaceae	PALSA-600	NA	1	0	0
SPIRE_specI_v4_25552.phages_lytic	specI_v4_25552	Bacteria	NA	NA	NA	TRUE	Bacillota_A	Clostridia	Christensenellales	CAG-74	NA	NA	1	0	0
GTDB_GCF_019127135.1_genomic.phages_lysogenic	GCF_019127135.1	Bacteria	RS_GCF_019127135.1	USA: New York	NA	NA	Bacteroidota	Bacteroidia	Bacteroidales	Bacteroidaceae	Prevotella	Prevotella sp900551275	1	1	0
SPIRE_specI_v4_29716.phages_lytic_sequence#4	specI_v4_29716	Bacteria	NA	NA	NA	TRUE	Actinobacteriota	Actinomycetia	Mycobacteriales	Mycobacteriaceae	NA	NA	1	0	0
GTDB_GCA_011053135.1_genomic.phages_lytic_sequence#2	GCA_011053135.1	Bacteria	GB_GCA_011053135.1	Tonga: Lau Basin	NA	NA	Pseudomonadota	Gammaproteobacteria	SZUA-76	SZUA-76	SZUA-76	SZUA-76 sp011053135	1	0	0
SPIRE_spire_mag_01358728.phages_lytic_sequence#5	spire_mag_01358728	Bacteria	NA	NA	160319967-supragingivalplaque3	TRUE	Fusobacteriota	Fusobacteriia	Fusobacteriales	Leptotrichiaceae	Leptotrichia_A	Leptotrichia_A sp001274535	1	0	0
SPIRE_spire_mag_02398065.phages_lytic	spire_mag_02398065	Bacteria	NA	NA	SAMN18817758	TRUE	Bacillota_A	Clostridia	Christensenellales	CAG-552	UMGS1795	NA	1	0	0
SPIRE_spire_mag_00173923.phages_lytic	spire_mag_00173923	Bacteria	NA	NA	SAMN10350737	TRUE	Desulfobacterota	Desulfobacteria	Desulfobacterales	Desulfobacteraceae	NA	NA	1	0	0
GTDB_GCF_000517405.1_genomic.phages_lysogenic_sequence#6	GCF_000517405.1	Bacteria	RS_GCF_000517405.1	none	NA	NA	Pseudomonadota	Gammaproteobacteria	Enterobacterales	Enterobacteriaceae	Sodalis_A	Sodalis_A pierantonius	1	1	0
GTDB_GCF_016595435.1_genomic.phages_lysogenic	GCF_016595435.1	Bacteria	RS_GCF_016595435.1	none	NA	NA	Verrucomicrobiota	Verrucomicrobiae	Verrucomicrobiales	Akkermansiaceae	Luteolibacter	Luteolibacter pohnpeiensis	1	0	0
GTDB_GCA_014762485.1_genomic.phages_lytic_sequence#3	GCA_014762485.1	Bacteria	GB_GCA_014762485.1	Brazil: Continental slope off northeastern Brazil; 170 km from the coastline and 280 km to the north of the mouth of the Parnaiba River	NA	NA	Pseudomonadota	Gammaproteobacteria	JABURT01	JABURT01	JABURT01	JABURT01 sp014762485	1	0	0
SPIRE_spire_mag_02412764.phages_lytic_sequence#7	spire_mag_02412764	Bacteria	NA	NA	SAMN18818065	TRUE	Bacillota_A	Clostridia	Oscillospirales	Oscillospiraceae	Faecousia	NA	1	0	0
GTDB_GCF_001613385.1_genomic.phages_lytic	GCF_001613385.1	Bacteria	RS_GCF_001613385.1	none	NA	NA	Actinomycetota	Actinomycetia	Mycobacteriales	Mycobacteriaceae	Nocardia	Nocardia flavorosea	1	0	0
GTDB_GCA_003697065.1_genomic.phages_lytic_sequence#7	GCA_003697065.1	Bacteria	GB_GCA_003697065.1	Japan: Tokyo Prefecture; Shikinejima Island; Jinata Onsen	NA	NA	Actinomycetota	Acidimicrobiia	Acidimicrobiales	UBA11606	J010	J010 sp003697065	1	0	0
GTDB_GCF_007421815.1_genomic.phages_lysogenic_sequence#3	GCF_007421815.1	Bacteria	RS_GCF_007421815.1	China: Guangdong	NA	NA	Actinomycetota	Actinomycetia	Propionibacteriales	Nocardioidaceae	Aeromicrobium	Aeromicrobium piscarium	1	1	0
GTDB_GCA_013214985.1_genomic.phages_lytic_sequence#11	GCA_013214985.1	Bacteria	GB_GCA_013214985.1	Pacific Ocean: North Pacific Gyre; Station ALOHA	NA	NA	Pseudomonadota	Alphaproteobacteria	Rhizobiales	OSC116	OCS116	OCS116 sp013214985	1	0	0
GTDB_GCA_903904545.1_genomic.phages_lytic	GCA_903904545.1	Bacteria	GB_GCA_903904545.1	none	NA	NA	Patescibacteria	JAEDAM01	Absconditabacterales	Absconditicoccaceae	CAJBLF01	CAJBLF01 sp903904545	1	0	0
SPIRE_spire_mag_00723880.phages_lytic_sequence#18	spire_mag_00723880	Bacteria	NA	NA	SAMN10864281	TRUE	Bacteroidota	Bacteroidia	Flavobacteriales	BACL11	UWMA-0277	NA		0	0
SPIRE_spire_mag_01960329.phages_lytic_sequence#6	spire_mag_01960329	Bacteria	NA	NA	SAMN11532177	TRUE	Pseudomonadota	Gammaproteobacteria	Pseudomonadales	Pseudomonadaceae	Pseudomonas_E	NA	1	0	0
SPIRE_spire_mag_00495911.phages_lytic_sequence#29	spire_mag_00495911	Bacteria	NA	NA	SAMN12347481	TRUE	Bacteroidota	Bacteroidia	AKYH767	B-17BO	UBA4416	NA	1	0	0
SPIRE_specI_v4_19098.phages_lytic_sequence#9	specI_v4_19098	Bacteria	NA	NA	NA	TRUE	Bacillota_A	Clostridia	Oscillospirales	Oscillospiraceae	NA	NA	1	0	0
GTDB_GCA_012839395.1_genomic.phages_lytic_sequence#3	GCA_012839395.1	Bacteria	GB_GCA_012839395.1	none	NA	NA	Bacillota_A	Clostridia	Tissierellales	Tepidimicrobiaceae	DUNJ01	DUNJ01 sp012839395	1	0	0
SPIRE_spire_mag_02199965.phages_lysogenic_sequence#2	spire_mag_02199965	Bacteria	NA	NA	SAMN10252975	TRUE	Pseudomonadota	Gammaproteobacteria	Xanthomonadales	Xanthomonadaceae	Stenotrophomonas	Stenotrophomonas maltophilia_AM	1	0	0
SPIRE_spire_mag_00986089.phages_lysogenic_sequence#2	spire_mag_00986089	Bacteria	NA	NA	SAMN06117805	TRUE	Bacillota_A	Clostridia	Oscillospirales	Acutalibacteraceae	CAG-488	NA	1	1	0
GTDB_GCA_019038735.1_genomic.phages_lytic	GCA_019038735.1	Bacteria	GB_GCA_019038735.1	USA	NA	NA	Verrucomicrobiota	Lentisphaeria	Victivallales	Victivallaceae	JAHOYW01	JAHOYW01 sp019038735		0	0
SPIRE_spire_mag_01353617.phages_lytic_sequence#4	spire_mag_01353617	Bacteria	NA	NA	147406386-supragingivalplaque3	TRUE	Bacteroidota	Bacteroidia	Flavobacteriales	Flavobacteriaceae	Capnocytophaga	NA	1	0	0
GTDB_GCA_016931655.1_genomic.phages_lytic_sequence#2	GCA_016931655.1	Bacteria	GB_GCA_016931655.1	USA: Anadarko; OK; Zodletone Spring	NA	NA	Planctomycetota	Phycisphaerae	SM23-33	SM23-33	JAFGEJ01	JAFGEJ01 sp016931655	1	0	0
SPIRE_spire_mag_02755216.phages_lysogenic	spire_mag_02755216	Bacteria	NA	NA	SAMEA6872898	TRUE	Myxococcota	UBA9042	UBA9042	UBA9042	CAJBNH01	CAJBNH01 sp903955385	1	1	0
SPIRE_spire_mag_01748846.phages_lytic_sequence#12	spire_mag_01748846	Bacteria	NA	NA	SAMN12795556	TRUE	Pseudomonadota	Gammaproteobacteria	Burkholderiales	Burkholderiaceae	Rhodoferax	Rhodoferax sp007280205	1	0	0
SPIRE_spire_mag_00669055.phages_lytic_sequence#7	spire_mag_00669055	Bacteria	NA	NA	SAMN08385556	TRUE	Bacillota_A	Clostridia	Clostridiales	Clostridiaceae	Clostridium	NA	1	0	0
GTDB_GCF_900406815.1_genomic.phages_lysogenic	GCF_900406815.1	Bacteria	RS_GCF_900406815.1	none	NA	NA	Pseudomonadota	Gammaproteobacteria	Pseudomonadales	Moraxellaceae	Acinetobacter	Acinetobacter haemolyticus_A	1	0	1
GTDB_GCF_011516765.1_genomic.phages_lytic_sequence#8	GCF_011516765.1	Bacteria	RS_GCF_011516765.1	none	NA	NA	Pseudomonadota	Alphaproteobacteria	Acetobacterales	Acetobacteraceae	Acetobacter	Acetobacter sicerae	1	0	0
SPIRE_specI_v4_10060.phages_lytic_sequence#2	specI_v4_10060	Bacteria	NA	NA	NA	TRUE	Bacteroidota	Kapabacteria	Kapabacteriales	UBA4661	NA	NA	1	0	0
SPIRE_spire_mag_00250274.phages_lysogenic	spire_mag_00250274	Bacteria	NA	NA	SAMEA104467156	TRUE	Bacillota_A	Clostridia	Christensenellales	Borkfalkiaceae	Scatosoma	Scatosoma pullistercoris	1	0	0
GTDB_GCF_014197105.1_genomic.phages_lysogenic_sequence#2	GCF_014197105.1	Bacteria	RS_GCF_014197105.1	South Korea: Jinju	NA	NA	Pseudomonadota	Alphaproteobacteria	Sphingomonadales	Sphingomonadaceae	Sphingomonas	Sphingomonas jinjuensis	1	1	0
SPIRE_spire_mag_01194784.phages_lytic_sequence#3	spire_mag_01194784	Bacteria	NA	NA	haib17CEM4890_HKC32ALXX_SL254706	TRUE	Pseudomonadota	Gammaproteobacteria	Pseudomonadales	Pseudomonadaceae	Pseudomonas_E	Pseudomonas_E sp000418555	1	0	0
GTDB_GCA_002469765.1_genomic.phages_lytic	GCA_002469765.1	Bacteria	GB_GCA_002469765.1	none	NA	NA	Bacteroidota	Bacteroidia	Flavobacteriales	UA16	UBA11663	UBA11663 sp002469765
SPIRE_spire_mag_00586724.phages_lytic_sequence#6	spire_mag_00586724	Bacteria	NA	NA	SAMN05518361	TRUE	Desulfobacterota_I	Desulfovibrionia	Desulfovibrionales	Desulfovibrionaceae	Frigididesulfovibrio	NA	1	0	0
SPIRE_spire_mag_01922674.phages_lysogenic_sequence#2	spire_mag_01922674	Bacteria	NA	NA	SAMN12796117	TRUE	Chloroflexota	Chloroflexia	Chloroflexales	Herpetosiphonaceae	LB3-1	NA	1	0	0
SPIRE_specI_v4_28651.phages_lytic_sequence#3	specI_v4_28651	Bacteria	NA	NA	NA	TRUE	Planctomycetota	Planctomycetia	Pirellulales	Thermoguttaceae	NA	NA	1	0	0
SPIRE_spire_mag_00865863.phages_lysogenic	spire_mag_00865863	Bacteria	NA	NA	SAMN09201589	TRUE	Bacteroidota	Bacteroidia	Bacteroidales	SM23-62	NA	NA	1	0	1
SPIRE_spire_mag_02399469.phages_lytic	spire_mag_02399469	Bacteria	NA	NA	SAMN18817872	TRUE	Bacillota_A	Clostridia	Lachnospirales	Lachnospiraceae	UBA6987	NA	1	0	0
SPIRE_specI_v4_00272.phages_lysogenic	specI_v4_00272	Bacteria	NA	NA	NA	TRUE	Pseudomonadota	Gammaproteobacteria	Pseudomonadales	Pseudomonadaceae	NA	NA	1	1	0
SPIRE_spire_mag_00234438.phages_lytic	spire_mag_00234438	Bacteria	NA	NA	SAMEA3663036	TRUE	Bacillota_A	Clostridia	Oscillospirales	Oscillospiraceae	Faecousia	Faecousia sp900770015	1	0	0
SPIRE_spire_mag_01985972.phages_lytic_sequence#6	spire_mag_01985972	Bacteria	NA	NA	SAMEA104346169	TRUE	Bacillota_A	Clostridia	Lachnospirales	Lachnospiraceae	Lachnospira	NA	1	0	0
GTDB_GCF_902825235.1_genomic.phages_lytic_sequence#2	GCF_902825235.1	Bacteria	RS_GCF_902825235.1	none	NA	NA	Pseudomonadota	Alphaproteobacteria	Rhizobiales	Rhizobiaceae	Bartonella	Bartonella vinsonii	1	0	0
GTDB_GCA_905210385.1_genomic.phages_lytic	GCA_905210385.1	Bacteria	GB_GCA_905210385.1	none	NA	NA	Bacillota_A	Clostridia	Oscillospirales	Oscillospiraceae	Enterenecus	Enterenecus sp905210385	1	0	0
SPIRE_spire_mag_00618738.phages_lytic	spire_mag_00618738	Bacteria	NA	NA	SAMN11097936	TRUE	Bacillota_A	Clostridia	Oscillospirales	Oscillospiraceae	Lawsonibacter	NA	1	0	0
GTDB_GCF_004339665.1_genomic.phages_lytic	GCF_004339665.1	Bacteria	RS_GCF_004339665.1	none	NA	NA	Pseudomonadota	Gammaproteobacteria	Pseudomonadales	Pseudomonadaceae	Azotobacter	Azotobacter chroococcum	1	0	0
SPIRE_spire_mag_00522880.phages_lytic_sequence#8	spire_mag_00522880	Bacteria	NA	NA	SAMN03018317	TRUE	Bacillota_A	Clostridia	Tissierellales	Sedimentibacteraceae	Sedimentibacter	Sedimentibacter sp002316585	1	0	0
GTDB_GCA_900766315.1_genomic.phages_lysogenic_sequence#2	GCA_900766315.1	Bacteria	GB_GCA_900766315.1	none	NA	NA	Bacillota_A	Clostridia	Clostridiales	Clostridiaceae	Clostridium	Clostridium sp900766315	1	0	0
SPIRE_spire_mag_02485942.phages_lytic_sequence#13	spire_mag_02485942	Bacteria	NA	NA	SAMN27925249	TRUE	Bacillota_A	Clostridia	Lachnospirales	Lachnospiraceae	Anaerostipes	NA	1	0	0
SPIRE_spire_mag_01113656.phages_lytic	spire_mag_01113656	Bacteria	NA	NA	SAMN11532450	TRUE	Desulfobacterota	Syntrophia	Syntrophales	Fen-1087	NA	NA		0	0
SPIRE_spire_mag_02517276.phages_lytic_sequence#7	spire_mag_02517276	Bacteria	NA	NA	SAMN17279166	TRUE	Bacillota_A	Clostridia	Lachnospirales	Lachnospiraceae	NA	NA	1	0	0
SPIRE_spire_mag_02039234.phages_lytic_sequence#14	spire_mag_02039234	Bacteria	NA	NA	SAMN06344192	TRUE	Planctomycetota	Planctomycetia	Pirellulales	Pirellulaceae	Pirellula_B	NA	1	0	0
SPIRE_spire_mag_00872152.phages_lytic_sequence#596	spire_mag_00872152	Bacteria	NA	NA	SAMN09201876	TRUE	Campylobacterota	Campylobacteria	Campylobacterales	Arcobacteraceae	CAIJNA01	NA	1	0	0
GTDB_GCA_013298875.1_genomic.phages_lytic_sequence#8	GCA_013298875.1	Bacteria	GB_GCA_013298875.1	New Zealand: Wai-iti river; Nelson	NA	NA	Cyanobacteriota	Vampirovibrionia	Caenarcaniphilales	Caenarcanaceae	JAAFJH01	JAAFJH01 sp013298875	1	0	0
SPIRE_spire_mag_01603787.phages_lytic_sequence#6	spire_mag_01603787	Bacteria	NA	NA	SAMN06268636	TRUE	Actinobacteriota	Actinomycetia	Mycobacteriales	Mycobacteriaceae	Mycobacterium	NA	1	0	0
SPIRE_spire_mag_00880542.phages_lytic_sequence#38	spire_mag_00880542	Bacteria	NA	NA	mgs761388	TRUE	Pseudomonadota	Alphaproteobacteria	Rhizobiales	Xanthobacteraceae	Ancylobacter_C	NA		0	0
SPIRE_spire_mag_01870926.phages_lysogenic	spire_mag_01870926	Bacteria	NA	NA	SAMEA5080284	TRUE	Spirochaetota	Spirochaetia	Sphaerochaetales	Sphaerochaetaceae	UBA9732	NA	1	1	0
GTDB_GCA_017447805.1_genomic.phages_lytic	GCA_017447805.1	Bacteria	GB_GCA_017447805.1	none	NA	NA	Verrucomicrobiota	Kiritimatiellia	RFP12	UBA1067	UBA1067	UBA1067 sp017447805	1	0	0
SPIRE_spire_mag_02401728.phages_lytic_sequence#2	spire_mag_02401728	Bacteria	NA	NA	SAMN18817814	TRUE	Bacillota_A	Clostridia	Oscillospirales	Oscillospiraceae	Faecousia	NA	1	0	0
SPIRE_spire_mag_01113656.phages_lytic_sequence#3	spire_mag_01113656	Bacteria	NA	NA	SAMN11532450	TRUE	Desulfobacterota	Syntrophia	Syntrophales	Fen-1087	NA	NA		0	0
GTDB_GCF_001043895.1_genomic.phages_lytic_sequence#2	GCF_001043895.1	Bacteria	RS_GCF_001043895.1	India	NA	NA	Pseudomonadota	Alphaproteobacteria	Rhizobiales	Beijerinckiaceae	Methylobacterium	Methylobacterium indicum	1	0	0
SPIRE_specI_v4_14283.phages_lytic_sequence#3	specI_v4_14283	Bacteria	NA	NA	NA	TRUE	Desulfobacterota	BSN033	BSN033	UBA1163	NA	NA	1	0	0
SPIRE_spire_mag_00350252.phages_lysogenic	spire_mag_00350252	Bacteria	NA	NA	SAMEA99905668	TRUE	Bacillota_A	Clostridia	Peptostreptococcales	Anaerovoracaceae	Hornefia	NA	1	0	0
SPIRE_specI_v4_39603.phages_lytic_sequence#4	specI_v4_39603	Bacteria	NA	NA	NA	TRUE	Myxococcota	Polyangia	Nannocystales	Nannocystaceae	NA	NA	1	0	0
GTDB_GCA_900546685.1_genomic.phages_lytic_sequence#3	GCA_900546685.1	Bacteria	GB_GCA_900546685.1	none	NA	NA	Bacillota_A	Clostridia	Christensenellales	QAND01	UMGS1975	UMGS1975 sp900546685		0	0
SPIRE_spire_mag_01965676.phages_lysogenic	spire_mag_01965676	Bacteria	NA	NA	SAMEA104143103	TRUE	Pseudomonadota	Alphaproteobacteria	Rs-D84	Rs-D84	Enterousia	NA	1	1	1
SPIRE_spire_mag_01949230.phages_lytic_sequence#4	spire_mag_01949230	Bacteria	NA	NA	SAMN08779082	TRUE	Desulfobacterota	Desulfobacteria	Desulfobacterales	Desulfatirhabdiaceae	RAAP-1	NA	1	0	0
GTDB_GCF_005406225.1_genomic.phages_lytic_sequence#4	GCF_005406225.1	Bacteria	RS_GCF_005406225.1	USA	NA	NA	Campylobacterota	Campylobacteria	Campylobacterales	Campylobacteraceae	Campylobacter_D	Campylobacter_D taeniopygiae	1	0	0
SPIRE_spire_mag_02521199.phages_lytic	spire_mag_02521199	Bacteria	NA	NA	SAMN17215514	TRUE	Bacteroidota	Bacteroidia	AKYH767	B-17BO	UBA2475	NA	0	0	0
SPIRE_specI_v4_14192.phages_lysogenic_sequence#2	specI_v4_14192	Bacteria	NA	NA	NA	TRUE	Bacillota_A	Clostridia	Oscillospirales	Oscillospiraceae	NA	NA	1	1	1
GTDB_GCF_014196915.1_genomic.phages_lysogenic_sequence#2	GCF_014196915.1	Bacteria	RS_GCF_014196915.1	none	NA	NA	Bacteroidota	Bacteroidia	Bacteroidales	Dysgonomonadaceae	Dysgonomonas	Dysgonomonas hofstadii	1	1	1
SPIRE_spire_mag_01630343.phages_lytic	spire_mag_01630343	Bacteria	NA	NA	SAMN04486025	TRUE	Bacillota_A	Clostridia	Acetivibrionales	Acetivibrionaceae	Herbivorax	Herbivorax sp012517995	1	0	0
SPIRE_spire_mag_00709101.phages_lysogenic_sequence#4	spire_mag_00709101	Bacteria	NA	NA	Bittleston_2018_pitcherplants-MB69	TRUE	Pseudomonadota	Gammaproteobacteria	Burkholderiales	Chromobacteriaceae	Aquitalea	NA	1	0	1
GTDB_GCA_017936125.1_genomic.phages_lysogenic	GCA_017936125.1	Bacteria	GB_GCA_017936125.1	none	NA	NA	Bacillota_A	Clostridia	Oscillospirales	CAG-272	UBA1740	UBA1740 sp017936125	1	1	1
SPIRE_spire_mag_01984267.phages_lytic_sequence#4	spire_mag_01984267	Bacteria	NA	NA	SAMEA104346381	TRUE	Bacillota_A	Clostridia	Lachnospirales	Lachnospiraceae	COE1	COE1 sp002491195	1	0	0
GTDB_GCA_015232705.1_genomic.phages_lytic_sequence#3	GCA_015232705.1	Bacteria	GB_GCA_015232705.1	China: Hongan	NA	NA	Pseudomonadota	Magnetococcia	Magnetococcales	Magnetaquicoccaceae	JAANAU01	JAANAU01 sp015232705	1	0	0
GTDB_GCA_002292945.1_genomic.phages_lytic_sequence#2	GCA_002292945.1	Bacteria	GB_GCA_002292945.1	Spain: Alicante	NA	NA	Pseudomonadota	Gammaproteobacteria	Steroidobacterales	Steroidobacteraceae	UBA964	UBA964 sp002292945	1	0	0
SPIRE_spire_mag_02493552.phages_lytic	spire_mag_02493552	Bacteria	NA	NA	SAMN26502284	TRUE	Pseudomonadota	Gammaproteobacteria	Burkholderiales	Burkholderiaceae	Rhodoferax	NA	1	0	0
SPIRE_spire_mag_00492674.phages_lytic_sequence#2	spire_mag_00492674	Bacteria	NA	NA	SAMN06266401	TRUE	Bacteroidota	Bacteroidia	Chitinophagales	Chitinophagaceae	Flavisolibacter	NA	1	0	0
GTDB_GCA_002841995.1_genomic.phages_lysogenic	GCA_002841995.1	Bacteria	GB_GCA_002841995.1	Japan: Horonobe URL	NA	NA	Chloroflexota	Anaerolineae	Anaerolineales	Anaerolineaceae	UBA6170	UBA6170 sp002841995	1	0	0
GTDB_GCF_000756375.1_genomic.phages_lytic	GCF_000756375.1	Bacteria	RS_GCF_000756375.1	USA: Lechuguilla Cave; New Mexico	NA	NA	Pseudomonadota	Alphaproteobacteria	Sphingomonadales	Sphingomonadaceae	Sphingopyxis	Sphingopyxis sp000756375	1	0	0
GTDB_GCA_000237975.1_genomic.phages_lysogenic	GCA_000237975.1	Bacteria	GB_GCA_000237975.1	United Kingdom	NA	NA	Bacillota_E	Sulfobacillia	Sulfobacillales	Sulfobacillaceae	Sulfobacillus_A	Sulfobacillus_A acidophilus	1	1	0
SPIRE_spire_mag_02103236.phages_lytic_sequence#2	spire_mag_02103236	Bacteria	NA	NA	SAMN08779667	TRUE	Campylobacterota	Campylobacteria	Campylobacterales	Sulfurospirillaceae	Sulfurospirillum	NA	1	0	0
SPIRE_specI_v4_21698.phages_lysogenic	specI_v4_21698	Bacteria	NA	NA	NA	TRUE	Desulfobacterota	Desulfuromonadia	Geobacterales	Geobacteraceae	NA	NA	1	1	0
SPIRE_spire_mag_00907244.phages_lytic_sequence#5	spire_mag_00907244	Bacteria	NA	NA	SAMN06268774	TRUE	Chloroflexota	Chloroflexia	Thermomicrobiales	CFX8	NA	NA	1	0	0
GTDB_GCF_903968575.1_genomic.phages_lysogenic	GCF_903968575.1	Bacteria	RS_GCF_903968575.1	none	NA	NA	Pseudomonadota	Gammaproteobacteria	Enterobacterales	Enterobacteriaceae	Arsenophonus	Arsenophonus apicola	1	1	1
SPIRE_spire_mag_02102955.phages_lytic_sequence#12	spire_mag_02102955	Bacteria	NA	NA	SAMN06268090	TRUE	Pseudomonadota	Gammaproteobacteria	Burkholderiales	Burkholderiaceae	Polaromonas	NA	1	0	0
GTDB_GCA_003696075.1_genomic.phages_lytic_sequence#2	GCA_003696075.1	Bacteria	GB_GCA_003696075.1	Japan: Tokyo Prefecture; Shikinejima Island; Jinata Onsen	NA	NA	Acidobacteriota	Polarisedimenticolia	J045	J045	J045	J045 sp003696075	1	0	0
SPIRE_spire_mag_02018620.phages_lytic_sequence#2	spire_mag_02018620	Bacteria	NA	NA	SAMN12796081	TRUE	Bacteroidota	Bacteroidia	Bacteroidales	VadinHA17	LD21	NA	1	0	0
SPIRE_spire_mag_02423380.phages_lytic_sequence#2	spire_mag_02423380	Bacteria	NA	NA	SAMN18817738	TRUE	Bacillota_A	Clostridia	Oscillospirales	Oscillospiraceae	Dysosmobacter	NA	0	0	0
GTDB_GCF_002786295.1_genomic.phages_lysogenic_sequence#3	GCF_002786295.1	Bacteria	RS_GCF_002786295.1	Taiwan: Off the Eluanbi coast; southern Taiwan province of China	NA	NA	Pseudomonadota	Alphaproteobacteria	Rhodobacterales	Rhodobacteraceae	Pseudooceanicola	Pseudooceanicola marinus	1	0	0
GTDB_GCF_000334155.1_genomic.phages_lysogenic_sequence#3	GCF_000334155.1	Bacteria	RS_GCF_000334155.1	none	NA	NA	Bacillota	Bacilli	Bacillales_H	Bacillaceae_D	Halalkalibacterium	Halalkalibacterium ligniniphilum	1	0	1
NCBI_GCF_003721215.1_ASM372121v1_genomic.phages_lysogenic	GCF_003721215.1	Bacteria	RS_GCF_003721215.1	China: Dengfeng	NA	NA	Actinomycetota	Actinomycetia	Streptomycetales	Streptomycetaceae	Streptomyces	Streptomyces himastatinicus	1	1	0
SPIRE_spire_mag_01483801.phages_lysogenic	spire_mag_01483801	Bacteria	NA	NA	SAMN07632031	TRUE	Bacillota	Bacilli	Bacillales_A	Planococcaceae	Lysinibacillus_B	NA	1	0	0
GTDB_GCF_001042485.2_genomic.phages_lysogenic_sequence#4	GCF_001042485.2	Bacteria	RS_GCF_001042485.2	South Korea: Cheongwon	NA	NA	Bacillota	Bacilli	Bacillales	Bacillaceae	Bacillus	Bacillus paralicheniformis	1	0	0
SPIRE_spire_mag_02841883.phages_lysogenic_sequence#2	spire_mag_02841883	Bacteria	NA	NA	SAMEA10740106	TRUE	Bacillota	Bacilli	Lactobacillales	Streptococcaceae	Streptococcus	NA	1	0	0
GTDB_GCA_013205335.1_genomic.phages_lytic_sequence#5	GCA_013205335.1	Bacteria	GB_GCA_013205335.1	Canada:Ellesmere Island; Lake A	NA	NA	Pseudomonadota	Alphaproteobacteria	Reyranellales	Reyranellaceae	Reyranella	Reyranella sp013205335	1	0	0
GTDB_GCA_016794785.1_genomic.phages_lysogenic	GCA_016794785.1	Bacteria	GB_GCA_016794785.1	China: Nanjing	NA	NA	Verrucomicrobiota	Verrucomicrobiae	Opitutales	Opitutaceae	ER46	ER46 sp016794785	1	1	0
SPIRE_spire_mag_01826975.phages_lytic	spire_mag_01826975	Bacteria	NA	NA	SAMN09201241	TRUE	Pseudomonadota	Gammaproteobacteria	Pseudomonadales	Pseudomonadaceae	Pseudomonas_E	NA	1	0	0
SPIRE_spire_mag_02208767.phages_lysogenic	spire_mag_02208767	Bacteria	NA	NA	SAMEA9992899	TRUE	Bacteroidota	Bacteroidia	Bacteroidales	UBA932	Cryptobacteroides	NA	1	1	0
GTDB_GCA_002364335.1_genomic.phages_lytic_sequence#5	GCA_002364335.1	Bacteria	GB_GCA_002364335.1	none	NA	NA	Bacteroidota	Bacteroidia	Flavobacteriales	Flavobacteriaceae	Winogradskyella	Winogradskyella sp002364335		0	0
GTDB_GCF_016907955.1_genomic.phages_lysogenic_sequence#2	GCF_016907955.1	Bacteria	RS_GCF_016907955.1	none	NA	NA	Actinomycetota	Actinomycetia	Mycobacteriales	Pseudonocardiaceae	Lentzea	Lentzea nigeriaca	1	1	0
GTDB_GCA_903917505.1_genomic.phages_lytic_sequence#10	GCA_903917505.1	Bacteria	GB_GCA_903917505.1	none	NA	NA	Pseudomonadota	Gammaproteobacteria	Burkholderiales	Rhodocyclaceae	Propionivibrio	Propionivibrio sp903917505	1	0	0
SPIRE_spire_mag_00689591.phages_lytic_sequence#2	spire_mag_00689591	Bacteria	NA	NA	SAMEA5178257	TRUE	Fusobacteriota	Fusobacteriia	Fusobacteriales	Leptotrichiaceae	Leptotrichia_A	Leptotrichia_A sp001274535	1	0	0
GTDB_GCF_001425465.1_genomic.phages_lysogenic_sequence#2	GCF_001425465.1	Bacteria	NA	NA	NA	NA	NA	NA	NA	NA	NA	NA	1	1	0
SPIRE_spire_mag_00137516.phages_lytic_sequence#24	spire_mag_00137516	Bacteria	NA	NA	SAMN05720165	TRUE	Acidobacteriota	Acidobacteriae	Bryobacterales	Bryobacteraceae	PNKE01	NA	1	0	0
SPIRE_spire_mag_00407612.phages_lysogenic_sequence#3	spire_mag_00407612	Bacteria	NA	NA	SAMN06226003	TRUE	Pseudomonadota	Gammaproteobacteria	Pseudomonadales	Moraxellaceae	Acinetobacter	NA	0	1	0
SPIRE_spire_mag_02374526.phages_lytic	spire_mag_02374526	Bacteria	NA	NA	SAMEA7724233	TRUE	Actinobacteriota	Actinomycetia	Streptosporangiales	Streptosporangiaceae	NA	NA	1	0	0
SPIRE_spire_mag_00863134.phages_lysogenic_sequence#3	spire_mag_00863134	Bacteria	NA	NA	SAMN05518433	TRUE	Bacillota_A	Clostridia	Lachnospirales	Lachnospiraceae	Butyrivibrio	NA	1	0	0
SPIRE_spire_mag_01916669.phages_lysogenic_sequence#2	spire_mag_01916669	Bacteria	NA	NA	SAMN04450454	TRUE	Bacillota_A	Clostridia	Oscillospirales	Oscillospiraceae	Faecousia	NA	1	0	0
SPIRE_spire_mag_00378278.phages_lytic_sequence#2	spire_mag_00378278	Bacteria	NA	NA	SAMN10909246	TRUE	Chloroflexota	Anaerolineae	UCB3	NA	NA	NA		0	0
SPIRE_spire_mag_01959087.phages_lytic_sequence#4	spire_mag_01959087	Bacteria	NA	NA	SAMN06343762	TRUE	Bacteroidota	Bacteroidia	Flavobacteriales	Crocinitomicaceae	Brumimicrobium	NA	1	0	0
SPIRE_spire_mag_00909541.phages_lytic	spire_mag_00909541	Bacteria	NA	NA	SAMEA5243709	TRUE	Gemmatimonadota	Gemmatimonadetes	Gemmatimonadales	Gemmatimonadaceae	JACDCY01	NA	1	0	0
SPIRE_spire_mag_00879901.phages_lytic_sequence#3	spire_mag_00879901	Bacteria	NA	NA	mgs761355	TRUE	Bacillota_A	Clostridia	Lachnospirales	Lachnospiraceae	Porcincola	NA		0	0
GTDB_GCA_017502025.1_genomic.phages_lytic_sequence#9	GCA_017502025.1	Bacteria	GB_GCA_017502025.1	none	NA	NA	Bacteroidota	Bacteroidia	Bacteroidales	Rikenellaceae	Alistipes	Alistipes sp017502025	1	0	0
GTDB_GCA_910585165.1_genomic.phages_lysogenic_sequence#3	GCA_910585165.1	Bacteria	GB_GCA_910585165.1	none	NA	NA	Bacillota_A	Clostridia	Oscillospirales	Oscillospiraceae	Dysosmobacter	Dysosmobacter sp910585165	1	1	0
SPIRE_spire_mag_01706695.phages_lytic_sequence#5	spire_mag_01706695	Bacteria	NA	NA	SAMEA5384029	TRUE	Pseudomonadota	Alphaproteobacteria	Rickettsiales	Deianiraeaceae	UBA4311	NA		0	0
SPIRE_spire_mag_01245788.phages_lytic_sequence#2	spire_mag_01245788	Bacteria	NA	NA	SAMN03981657	TRUE	Bacteroidota	Ignavibacteria	Ignavibacteriales	Melioribacteraceae	JAHISV01	NA		0	0
SPIRE_spire_mag_01765237.phages_lytic	spire_mag_01765237	Bacteria	NA	NA	SAMN07632892	TRUE	Spirochaetota	Spirochaetia	Treponematales	Termitinemataceae	WQXQ01	NA	1	0	0
GTDB_GCA_017560225.1_genomic.phages_lytic	GCA_017560225.1	Bacteria	GB_GCA_017560225.1	none	NA	NA	Bacillota_A	Clostridia	UBA1212	UBA1255	RGIG9099	RGIG9099 sp017560225	1	0	0
SPIRE_spire_mag_00873965.phages_lytic_sequence#8	spire_mag_00873965	Bacteria	NA	NA	SAMN10351281	TRUE	Pseudomonadota	Gammaproteobacteria	Chromatiales	Chromatiaceae	Thiodictyon	NA		0	0
SPIRE_spire_mag_01099899.phages_lytic	spire_mag_01099899	Bacteria	NA	NA	SAMN06343972	TRUE	Methylomirabilota	Methylomirabilia	Rokubacteriales	CSP1-6	AR12	NA	1	0	0
GTDB_GCF_001969265.1_genomic.phages_lysogenic	GCF_001969265.1	Bacteria	RS_GCF_001969265.1	China: Hunan	NA	NA	Actinomycetota	Actinomycetia	Actinomycetales	Micrococcaceae	Arthrobacter	Arthrobacter sp001969265	1	1	0
SPIRE_spire_mag_00825617.phages_lytic_sequence#4	spire_mag_00825617	Bacteria	NA	NA	SAMN07630782	TRUE	Desulfobacterota	Syntrophia	Syntrophales	UBA2251	UBA2251	NA	1	0	0
GTDB_GCA_018001225.1_genomic.phages_lytic	GCA_018001225.1	Bacteria	GB_GCA_018001225.1	Germany: Goettingen	NA	NA	Verrucomicrobiota	Kiritimatiellia	LD1-PB3_A	JAGNIJ01	JAGNIJ01	JAGNIJ01 sp018001225	1	0	0
GTDB_GCA_905200435.1_genomic.phages_lytic	GCA_905200435.1	Bacteria	GB_GCA_905200435.1	none	NA	NA	Bacillota	Bacilli	RF39	UBA660	CAG-884	CAG-884 sp905200435	1	0	0
SPIRE_spire_mag_00094931.phages_lytic	spire_mag_00094931	Bacteria	NA	NA	SAMN06343859	TRUE	Desulfobacterota_D	UBA1144	UBA2774	CSP1-2	JACPIY01	NA	1	0	0
NCBI_GCF_025567485.1_ASM2556748v1_genomic.phages_lytic_sequence#13	GCF_025567485.1	Bacteria	NA	NA	NA	NA	NA	NA	NA	NA	NA	NA	1	0	0
SPIRE_spire_mag_01754314.phages_lysogenic_sequence#2	spire_mag_01754314	Bacteria	NA	NA	SAMN12796033	TRUE	Bacteroidota	Bacteroidia	Flavobacteriales	Flavobacteriaceae	Flavobacterium	NA	1	1	0
SPIRE_spire_mag_01960697.phages_lytic_sequence#23	spire_mag_01960697	Bacteria	NA	NA	SAMN05956157	TRUE	Pseudomonadota	Alphaproteobacteria	Rhodobacterales	Rhodobacteraceae	Rhodobacter_F	NA	1	0	0
SPIRE_spire_mag_01830486.phages_lytic_sequence#3	spire_mag_01830486	Bacteria	NA	NA	SAMN12794338	TRUE	Verrucomicrobiota	Verrucomicrobiae	Pedosphaerales	UBA8199	NA	NA	1	0	0
SPIRE_spire_mag_02372424.phages_lytic_sequence#7	spire_mag_02372424	Bacteria	NA	NA	SAMEA7723649	TRUE	Bacillota_A	Clostridia	Lachnospirales	Lachnospiraceae	UBA3282	NA		0	0
SPIRE_spire_mag_00658630.phages_lytic_sequence#4	spire_mag_00658630	Bacteria	NA	NA	SAMN05421708	TRUE	Chloroflexota	Dehalococcoidia	Tepidiformales	Tepidiformaceae	NA	NA	1	0	0
GTDB_GCA_004557545.1_genomic.phages_lytic	GCA_004557545.1	Bacteria	GB_GCA_004557545.1	Canada: Edmonton	NA	NA	Pseudomonadota	Gammaproteobacteria	Enterobacterales_A	Succinivibrionaceae	Succinivibrio	Succinivibrio hippei_A	1	0	0
SPIRE_spire_mag_00725855.phages_lysogenic	spire_mag_00725855	Bacteria	NA	NA	SAMN10863949	TRUE	Bacillota_A	Clostridia	Christensenellales	NA	NA	NA	1	0	0
SPIRE_spire_mag_01743650.phages_lytic_sequence#5	spire_mag_01743650	Bacteria	NA	NA	SAMN12794645	TRUE	Planctomycetota	Phycisphaerae	Phycisphaerales	SM1A02	UBA966	NA	1	0	0
SPIRE_spire_mag_00332167.phages_lytic	spire_mag_00332167	Bacteria	NA	NA	SAMEA104668163	TRUE	Bacillota	Bacilli	Lactobacillales	Streptococcaceae	Streptococcus	NA	1	0	0
SPIRE_spire_mag_01719850.phages_lytic_sequence#2	spire_mag_01719850	Bacteria	NA	NA	SAMEA5384005	TRUE	Cyanobacteriota	Vampirovibrionia	Gastranaerophilales	Gastranaerophilaceae	UBA2883	UBA2883 sp902767275	1	0	0
GTDB_GCF_900188455.1_genomic.phages_lysogenic_sequence#2	GCF_900188455.1	Bacteria	RS_GCF_900188455.1	none	NA	NA	Pseudomonadota	Gammaproteobacteria	Pseudomonadales	Pseudomonadaceae	Pseudomonas_E	Pseudomonas_E japonica	0	1	0
SPIRE_spire_mag_01572693.phages_lytic_sequence#34	spire_mag_01572693	Bacteria	NA	NA	SAMN01828241	TRUE	Pseudomonadota	Alphaproteobacteria	Rhizobiales	Kaistiaceae	Bauldia	NA	1	0	0
SPIRE_specI_v4_00787.phages_lysogenic_sequence#3	specI_v4_00787	Bacteria	NA	NA	NA	TRUE	Pseudomonadota	Gammaproteobacteria	Burkholderiales	Burkholderiaceae	NA	NA	1	1	0
SPIRE_spire_mag_02002218.phages_lytic_sequence#2	spire_mag_02002218	Bacteria	NA	NA	SAMN07839317	TRUE	Pseudomonadota	Gammaproteobacteria	Burkholderiales	Burkholderiaceae	Aquabacterium	NA	1	0	0
SPIRE_spire_mag_02178968.phages_lytic_sequence#2	spire_mag_02178968	Bacteria	NA	NA	SAMN15871014	TRUE	Bacillota_A	Clostridia	Lachnospirales	Lachnospiraceae	Faecalimonas	NA	1	0	0
GTDB_GCF_001814775.1_genomic.phages_lysogenic_sequence#6	GCF_001814775.1	Bacteria	RS_GCF_001814775.1	none	NA	NA	Bacillota	Bacilli	Lactobacillales	Streptococcaceae	Streptococcus	Streptococcus sp001814775
NCBI_GCF_003268275.1_ASM326827v1_genomic.phages_lytic_sequence#6	GCF_003268275.1	Bacteria	RS_GCF_003268275.1	Russia: Moscow	NA	NA	Bacillota_A	Clostridia	Oscillospirales	Acutalibacteraceae	Hydrogeniiclostridium	Hydrogeniiclostridium mannosilyticum		0	0
GTDB_GCA_003483565.1_genomic.phages_lytic_sequence#4	GCA_003483565.1	Bacteria	GB_GCA_003483565.1	none	NA	NA	Bacteroidota	Bacteroidia	Bacteroidales	Bacteroidaceae	Prevotella	Prevotella sp003483565	1	0	0
GTDB_GCA_012800625.1_genomic.phages_lytic	GCA_012800625.1	Bacteria	GB_GCA_012800625.1	none	NA	NA	Verrucomicrobiota	Lentisphaeria	UBA1407	UBA1407	JAAZIY01	JAAZIY01 sp012800625	1	0	0
SPIRE_specI_v4_07306.phages_lytic_sequence#6	specI_v4_07306	Bacteria	NA	NA	NA	TRUE	Pseudomonadota	Gammaproteobacteria	Pseudomonadales	Pseudomonadaceae	NA	NA	1	0	0
GTDB_GCA_014695195.1_genomic.phages_lysogenic	GCA_014695195.1	Bacteria	GB_GCA_014695195.1	China	NA	NA	Cyanobacteriota	Cyanobacteriia	Leptolyngbyales	Leptolyngbyaceae	Leptolyngbya	Leptolyngbya sp014695195	1	1	0
GTDB_GCA_900314665.1_genomic.phages_lysogenic	GCA_900314665.1	Bacteria	GB_GCA_900314665.1	none	NA	NA	Actinomycetota	Coriobacteriia	Coriobacteriales	RUG033	RUG033	RUG033 sp900314665	1	0	0
SPIRE_specI_v4_12933.phages_lytic_sequence#4	specI_v4_12933	Bacteria	NA	NA	NA	TRUE	Desulfobacterota	Syntrophia	Syntrophales	UBA2185	NA	NA	1	0	0
SPIRE_spire_mag_01115630.phages_lysogenic	spire_mag_01115630	Bacteria	NA	NA	SAMEA4527620	TRUE	Bacteroidota	Bacteroidia	Flavobacteriales	Weeksellaceae	Epilithonimonas	Epilithonimonas sp017989575	1		1
SPIRE_spire_mag_02524421.phages_lytic_sequence#14	spire_mag_02524421	Bacteria	NA	NA	SAMN15871008	TRUE	Bacteroidota	Bacteroidia	Bacteroidales	Paludibacteraceae	UBA1723	NA	1	0	0
GTDB_GCF_900142925.1_genomic.phages_lysogenic	GCF_900142925.1	Bacteria	RS_GCF_900142925.1	none	NA	NA	Bacteroidota	Bacteroidia	Chitinophagales	Chitinophagaceae	Chitinophaga	Chitinophaga sp900142925	1	1	0
GTDB_GCF_001677955.1_genomic.phages_lysogenic_sequence#2	GCF_001677955.1	Bacteria	RS_GCF_001677955.1	United Kingdom: Scotland	NA	NA	Bacteroidota	Bacteroidia	Flavobacteriales	Weeksellaceae	Chryseobacterium	Chryseobacterium sp001677955	1	1	1
GTDB_GCA_910589675.1_genomic.phages_lytic_sequence#2	GCA_910589675.1	Bacteria	GB_GCA_910589675.1	none	NA	NA	Bacillota	Bacilli	Lactobacillales	Lactobacillaceae	Lactobacillus	Lactobacillus sp910589675	1	0	0
SPIRE_spire_mag_02356775.phages_lytic	spire_mag_02356775	Bacteria	NA	NA	SAMEA8945657	TRUE	Bacillota_A	Clostridia	Oscillospirales	Acutalibacteraceae	UBA737	UBA737 sp905193585	1	0	0
GTDB_GCF_014851685.1_genomic.phages_lysogenic_sequence#3	GCF_014851685.1	Bacteria	RS_GCF_014851685.1	USA	NA	NA	Pseudomonadota	Gammaproteobacteria	Pseudomonadales	Pseudomonadaceae	Pseudomonas_E	Pseudomonas_E sp014851685	0	1	1
GTDB_GCA_002372465.1_genomic.phages_lytic_sequence#2	GCA_002372465.1	Bacteria	GB_GCA_002372465.1	none	NA	NA	Bacillota_A	Clostridia	Lachnospirales	Lachnospiraceae	Butyrivibrio	Butyrivibrio sp002372465	1	0	0
SPIRE_spire_mag_01940442.phages_lysogenic	spire_mag_01940442	Bacteria	NA	NA	SAMEA104395225	TRUE	Bacillota_A	Clostridia	Oscillospirales	Ruminococcaceae	Ruminococcus_D	NA	1	1	0
SPIRE_spire_mag_02088926.phages_lytic	spire_mag_02088926	Bacteria	NA	NA	SAMN08776775	TRUE	Dependentiae	Babeliae	Babeliales	Vermiphilaceae	NA	NA	1	0	0
SPIRE_spire_mag_02442214.phages_lytic	spire_mag_02442214	Bacteria	NA	NA	SAMN18817616	TRUE	Bacillota_A	Clostridia	Oscillospirales	CAG-272	UBA1740	NA	1	0	0
GTDB_GCF_002735645.1_genomic.phages_lysogenic_sequence#3	GCF_002735645.1	Bacteria	RS_GCF_002735645.1	USA: Hudson Valley; NY	NA	NA	Pseudomonadota	Gammaproteobacteria	Burkholderiales	Chitinibacteraceae	Iodobacter	Iodobacter sp002735645	1	1	0
GTDB_GCF_012843315.1_genomic.phages_lysogenic_sequence#2	GCF_012843315.1	Bacteria	RS_GCF_012843315.1	Germany	NA	NA	Bacillota	Bacilli	Lactobacillales	Streptococcaceae	Streptococcus	Streptococcus sp012843315	0	1	0
GTDB_GCA_017406565.1_genomic.phages_lysogenic	GCA_017406565.1	Bacteria	GB_GCA_017406565.1	none	NA	NA	Patescibacteria	Saccharimonadia	Saccharimonadales	Nanosyncoccaceae	Nanosyncoccus	Nanosyncoccus sp017406565	1	1	0
SPIRE_specI_v4_20204.phages_lytic_sequence#2	specI_v4_20204	Bacteria	NA	NA	NA	TRUE	Bacteroidota	Bacteroidia	Bacteroidales	P3	NA	NA	1	0	0
GTDB_GCA_009699505.1_genomic.phages_lytic_sequence#7	GCA_009699505.1	Bacteria	GB_GCA_009699505.1	Czech Republic: Rimov Reservoir	NA	NA	Actinomycetota	Thermoleophilia	Solirubrobacterales	Solirubrobacteraceae	Patulibacter	Patulibacter sp009699505	1	0	0
GTDB_GCF_900129865.1_genomic.phages_lytic_sequence#4	GCF_900129865.1	Bacteria	RS_GCF_900129865.1	none	NA	NA	Bacillota	Bacilli	Bacillales_D	Amphibacillaceae	Virgibacillus	Virgibacillus chiguensis	1	0	0
GTDB_GCF_014518315.1_genomic.phages_lytic_sequence#2	GCF_014518315.1	Bacteria	RS_GCF_014518315.1	China: Tiashan Mountain	NA	NA	Bacteroidota	Bacteroidia	Flavobacteriales	Crocinitomicaceae	Taishania	Taishania pollutisoli	1	0	0
SPIRE_spire_mag_00333518.phages_lytic	spire_mag_00333518	Bacteria	NA	NA	SAMN09389004	TRUE	Bacteroidota	Bacteroidia	Bacteroidales	UBA932	Cryptobacteroides	Cryptobacteroides sp017461285	1	0	0
SPIRE_specI_v4_05736.phages_lysogenic	specI_v4_05736	Bacteria	NA	NA	NA	TRUE	Bacillota	Bacilli	Lactobacillales	Aerococcaceae	NA	NA	1	1	0
SPIRE_spire_mag_00176499.phages_lytic	spire_mag_00176499	Bacteria	NA	NA	SAMN09093798	TRUE	Campylobacterota	Campylobacteria	Campylobacterales	Sulfurovaceae	Sulfurovum	NA	1	0	0
SPIRE_spire_mag_02073701.phages_lysogenic_sequence#2	spire_mag_02073701	Bacteria	NA	NA	SAMN08331103	TRUE	Actinobacteriota	Thermoleophilia	Solirubrobacterales	Solirubrobacteraceae	Patulibacter	NA	1	1	1
SPIRE_spire_mag_00464888.phages_lytic_sequence#2	spire_mag_00464888	Bacteria	NA	NA	MH0275	NA	Bacillota_A	Clostridia	Oscillospirales	Ruminococcaceae	Faecalibacterium	NA	1	0	0
GTDB_GCA_013002225.1_genomic.phages_lytic	GCA_013002225.1	Bacteria	GB_GCA_013002225.1	Australia: Middle Park Beach; Port Phillip Bay	NA	NA	Bacteroidota	Bacteroidia	Flavobacteriales	Flavobacteriaceae	Winogradskyella	Winogradskyella sp013002225	1	0	0
SPIRE_specI_v4_17666.phages_lysogenic	specI_v4_17666	Bacteria	NA	NA	NA	TRUE	Bacteroidota	Bacteroidia	Bacteroidales	Muribaculaceae	NA	NA	0	1	0
SPIRE_spire_mag_01371161.phages_lytic_sequence#2	spire_mag_01371161	Bacteria	NA	NA	SAMN04622708	TRUE	Actinobacteriota	Actinomycetia	Mycobacteriales	Mycobacteriaceae	Williamsia	NA	1	0	0
SPIRE_spire_mag_01542992.phages_lytic_sequence#10	spire_mag_01542992	Bacteria	NA	NA	SAMN08331092	TRUE	Bacteroidota	Bacteroidia	Chitinophagales	Chitinophagaceae	Sediminibacterium	NA		0	0
SPIRE_specI_v4_40091.phages_lysogenic	specI_v4_40091	Bacteria	NA	NA	NA	TRUE	Bacillota_A	Clostridia	Lachnospirales	Lachnospiraceae	NA	NA	1	1	1
SPIRE_specI_v4_39911.phages_lytic_sequence#4	specI_v4_39911	Bacteria	NA	NA	NA	TRUE	Bacillota_A	Clostridia	Oscillospirales	Oscillospiraceae	NA	NA	1	0	0
SPIRE_specI_v4_30354.phages_lytic_sequence#7	specI_v4_30354	Bacteria	NA	NA	NA	TRUE	Desulfobacterota_I	Desulfovibrionia	Desulfovibrionales	Desulfomicrobiaceae	NA	NA	1	0	0
SPIRE_spire_mag_02299875.phages_lysogenic_sequence#3	spire_mag_02299875	Bacteria	NA	NA	SAMEA2622084	TRUE	Pseudomonadota	Alphaproteobacteria	Parvibaculales	Parvibaculaceae	NA	NA	1	1	0
SPIRE_spire_mag_02393561.phages_lysogenic	spire_mag_02393561	Bacteria	NA	NA	SAMN17618199	TRUE	Bacillota	Bacilli	Lactobacillales	Streptococcaceae	Streptococcus	NA	1	1	1
SPIRE_spire_mag_01679775.phages_lytic_sequence#7	spire_mag_01679775	Bacteria	NA	NA	SAMN07124914	TRUE	Actinobacteriota	Thermoleophilia	Solirubrobacterales	Solirubrobacteraceae	Palsa-744	NA	1	0	0
GTDB_GCF_000523235.1_genomic.phages_lysogenic_sequence#3	GCF_000523235.1	Bacteria	RS_GCF_000523235.1	none	NA	NA	Actinomycetota	Actinomycetia	Mycobacteriales	Mycobacteriaceae	Nocardia	Nocardia nova_A	1	1	0
SPIRE_spire_mag_00866803.phages_lytic_sequence#51	spire_mag_00866803	Bacteria	NA	NA	SAMN10351176	TRUE	NA	NA	NA	NA	NA	NA	1	0	0
GTDB_GCF_009677585.1_genomic.phages_lytic_sequence#2	GCF_009677585.1	Bacteria	RS_GCF_009677585.1	USA: Boston	NA	NA	Bacillota_A	Clostridia	Lachnospirales	Lachnospiraceae	Lactonifactor	Lactonifactor sp009677585	1	0	0
SPIRE_spire_mag_02528176.phages_lytic	spire_mag_02528176	Bacteria	NA	NA	SAMN15871495	TRUE	Bacteroidota	Bacteroidia	Bacteroidales	Bacteroidaceae	Phocaeicola	NA	1	0	0
SPIRE_spire_mag_00524109.phages_lysogenic	spire_mag_00524109	Bacteria	NA	NA	SAMN07687597	TRUE	Chloroflexota	Anaerolineae	Anaerolineales	EnvOPS12	UBA8950	NA	1	0	1
SPIRE_specI_v4_29948.phages_lysogenic	specI_v4_29948	Bacteria	NA	NA	NA	TRUE	Chloroflexota	FW602-bin22	FW602-bin22	DSKJ01	NA	NA	1	0	0
SPIRE_spire_mag_02528679.phages_lytic	spire_mag_02528679	Bacteria	NA	NA	SAMN15871094	TRUE	Bacillota_A	Clostridia	Oscillospirales	CAG-272	RGIG8775	NA		0	0
SPIRE_specI_v4_20319.phages_lytic_sequence#2	specI_v4_20319	Bacteria	NA	NA	NA	TRUE	Bacteroidota	Bacteroidia	Bacteroidales	UBA932	NA	NA	1	0	0
SPIRE_spire_mag_00586196.phages_lytic	spire_mag_00586196	Bacteria	NA	NA	SAMN05518511	TRUE	Verrucomicrobiota	Kiritimatiellae	RFP12	UBA1067	WRJS01	NA		0	0
SPIRE_spire_mag_01678675.phages_lysogenic	spire_mag_01678675	Bacteria	NA	NA	SAMN07125045	TRUE	Planctomycetota	Phycisphaerae	SM23-33	SM23-33	WRDM01	NA	1	1	1
SPIRE_spire_mag_02986920.phages_lytic_sequence#2	spire_mag_02986920	Bacteria	NA	NA	SAMN11407866	TRUE	Bacteroidota	Bacteroidia	Bacteroidales	BM520	RGIG7150	NA	1	0	0
SPIRE_spire_mag_00523556.phages_lytic_sequence#34	spire_mag_00523556	Bacteria	NA	NA	SAMN03018315	TRUE	Bacillota_A	Clostridia	Clostridiales	Clostridiaceae	Clostridium_B	NA		0	0
SPIRE_spire_mag_02426393.phages_lytic_sequence#2	spire_mag_02426393	Bacteria	NA	NA	SAMEA10740584	TRUE	Fusobacteriota	Fusobacteriia	Fusobacteriales	Leptotrichiaceae	Leptotrichia	NA	1	0	0
SPIRE_spire_mag_01906309.phages_lytic	spire_mag_01906309	Bacteria	NA	NA	mgp82531_5A	TRUE	Bacteroidota	Bacteroidia	Chitinophagales	Chitinophagaceae	OLB11	NA	0	0	0
SPIRE_spire_mag_01821055.phages_lysogenic_sequence#2	spire_mag_01821055	Bacteria	NA	NA	SAMN12811966	TRUE	Pseudomonadota	Alphaproteobacteria	Kiloniellales	Kiloniellaceae	Denitrobaculum	NA	1	1	0
SPIRE_spire_mag_00675835.phages_lytic_sequence#2	spire_mag_00675835	Bacteria	NA	NA	SAMEA104153980	TRUE	Bacillota_A	Clostridia	Christensenellales	CAG-74	RUG563	NA	1	0	0
SPIRE_spire_mag_01077773.phages_lytic	spire_mag_01077773	Bacteria	NA	NA	MMPC41147837OR	TRUE	Actinobacteriota	Actinomycetia	Actinomycetales	Actinomycetaceae	Pauljensenia	Pauljensenia sp000308055	1	0	0
GTDB_GCA_009843675.1_genomic.phages_lytic_sequence#2	GCA_009843675.1	Bacteria	GB_GCA_009843675.1	Australia: Great Barrier Reef	NA	NA	Pseudomonadota	Gammaproteobacteria	UBA4486	UBA4486	JAAXHV01	JAAXHV01 sp009843675	0	0	0
SPIRE_spire_mag_01917148.phages_lytic_sequence#7	spire_mag_01917148	Bacteria	NA	NA	SAMN04450461	TRUE	Bacillota_A	Clostridia	Oscillospirales	Acutalibacteraceae	UBA1081	NA	1	0	0
GTDB_GCA_003558625.1_genomic.phages_lytic	GCA_003558625.1	Bacteria	GB_GCA_003558625.1	Russia: Kulunda Steppe	NA	NA	Bacillota_B	Syntrophomonadia	Syntrophomonadales	Syntrophomonadaceae	PWPP01	PWPP01 sp003558625	1	0	0
SPIRE_spire_mag_00496782.phages_lytic_sequence#3	spire_mag_00496782	Bacteria	NA	NA	SAMN12347502	TRUE	Pseudomonadota	Gammaproteobacteria	Burkholderiales	Rhodocyclaceae	Fen-999	NA	1	0	0
SPIRE_spire_mag_01682488.phages_lytic_sequence#6	spire_mag_01682488	Bacteria	NA	NA	SAMN07124959	TRUE	Gemmatimonadota	Gemmatimonadetes	Gemmatimonadales	Gemmatimonadaceae	Fen-1247	Fen-1247 sp003136975	1	0	0
SPIRE_spire_mag_01786211.phages_lytic_sequence#11	spire_mag_01786211	Bacteria	NA	NA	SAMN04359938	TRUE	Bacillota	Bacilli	Staphylococcales	Staphylococcaceae	Staphylococcus	Staphylococcus warneri_A	1	0	0
SPIRE_spire_mag_01144884.phages_lysogenic_sequence#2	spire_mag_01144884	Bacteria	NA	NA	SAMEA5863269	TRUE	Bacillota_A	Clostridia	Peptostreptococcales	Anaerovoracaceae	Baileyella	NA	1	1	0
GTDB_GCF_017901175.1_genomic.phages_lysogenic	GCF_017901175.1	Bacteria	RS_GCF_017901175.1	none	NA	NA	Pseudomonadota	Gammaproteobacteria	Thiotrichales	Thiotrichaceae	Thiothrix	Thiothrix unzii	1	1	0
GTDB_GCA_011374735.1_genomic.phages_lytic_sequence#3	GCA_011374735.1	Bacteria	GB_GCA_011374735.1	Tonga: Lau Basin	NA	NA	Pseudomonadota	Alphaproteobacteria	Rhizobiales	Thermopetrobacteraceae	Thermopetrobacter	Thermopetrobacter sp011374735	1	0	0
SPIRE_specI_v4_04881.phages_lytic_sequence#5	specI_v4_04881	Bacteria	NA	NA	NA	TRUE	Bacillota_A	Clostridia	Lachnospirales	Lachnospiraceae	NA	NA	1	0	0
GTDB_GCA_014982785.1_genomic.phages_lysogenic_sequence#3	GCA_014982785.1	Bacteria	NA	NA	NA	NA	NA	NA	NA	NA	NA	NA	1	0	1
GTDB_GCA_015476115.1_genomic.phages_lysogenic	GCA_015476115.1	Bacteria	NA	NA	NA	NA	NA	NA	NA	NA	NA	NA	1	1	0
GTDB_GCF_004365175.1_genomic.phages_lysogenic	GCF_004365175.1	Bacteria	RS_GCF_004365175.1	none	NA	NA	Actinomycetota	Actinomycetia	Propionibacteriales	Kribbellaceae	Kribbella	Kribbella sp004365175	1	1	0
SPIRE_spire_mag_01672114.phages_lytic_sequence#2	spire_mag_01672114	Bacteria	NA	NA	SAMN06685564	TRUE	Acidobacteriota	Blastocatellia	Pyrinomonadales	Pyrinomonadaceae	PSRF01	NA	1	0	0
NCBI_GCF_022180365.1_ASM2218036v1_genomic.phages_lysogenic	GCF_022180365.1	Bacteria	RS_GCF_022180365.1	none	NA	NA	Bacillota_A	Clostridia	Oscillospirales	Ruminococcaceae	Faecalibacterium	Faecalibacterium gallinarum	1	1	1
SPIRE_spire_mag_00919716.phages_lytic_sequence#4	spire_mag_00919716	Bacteria	NA	NA	SAMEA3914806	TRUE	Pseudomonadota	Gammaproteobacteria	Burkholderiales	Burkholderiaceae	Pararobbsia	NA	1	0	0
GTDB_GCF_900456975.1_genomic.phages_lysogenic_sequence#2	GCF_900456975.1	Bacteria	RS_GCF_900456975.1	none	NA	NA	Pseudomonadota	Gammaproteobacteria	Enterobacterales_A	Shewanellaceae	Shewanella	Shewanella baltica	1	1	0
GTDB_GCF_000744285.1_genomic.phages_lysogenic	GCF_000744285.1	Bacteria	RS_GCF_000744285.1	USA: Alaska	NA	NA	Bacillota	Bacilli	Lactobacillales	Carnobacteriaceae	Carnobacterium_A	Carnobacterium_A pleistocenium	1	0	0
SPIRE_spire_mag_00241502.phages_lytic_sequence#68	spire_mag_00241502	Bacteria	NA	NA	SAMN06266248	TRUE	NA	NA	NA	NA	NA	NA	1	0	0
GTDB_GCA_002422345.1_genomic.phages_lytic_sequence#3	GCA_002422345.1	Bacteria	GB_GCA_002422345.1	Canada: Near Fort McMurray in northeastern Alberta	NA	NA	Pseudomonadota	Alphaproteobacteria	Acetobacterales	Acetobacteraceae	UBA6159	UBA6159 sp002422345	1	0	0
SPIRE_spire_mag_01919161.phages_lytic_sequence#2	spire_mag_01919161	Bacteria	NA	NA	SAMN04450451	TRUE	Bacillota_A	Clostridia	Oscillospirales	CAG-382	UBA1752	NA	1	0	0
GTDB_GCF_001028135.1_genomic.phages_lysogenic_sequence#7	GCF_001028135.1	Bacteria	RS_GCF_001028135.1	South Africa: North West Brits	NA	NA	Pseudomonadota	Gammaproteobacteria	Enterobacterales	Enterobacteriaceae	Xenorhabdus	Xenorhabdus griffiniae_A	1	1	0
SPIRE_spire_mag_01762323.phages_lysogenic_sequence#7	spire_mag_01762323	Bacteria	NA	NA	SAMN06264857	TRUE	Bacillota_A	Clostridia	Lachnospirales	UBA5962	WRBA01	NA	0	1	0
SPIRE_specI_v4_01981.phages_lysogenic	specI_v4_01981	Bacteria	NA	NA	NA	TRUE	Pseudomonadota	Gammaproteobacteria	Enterobacterales	Enterobacteriaceae	NA	NA	1	1	0
SPIRE_spire_mag_01828751.phages_lytic_sequence#3	spire_mag_01828751	Bacteria	NA	NA	SAMN11532678	TRUE	Planctomycetota	Phycisphaerae	Phycisphaerales	Phycisphaeraceae	NA	NA	1	0	0
SPIRE_spire_mag_01673311.phages_lytic_sequence#5	spire_mag_01673311	Bacteria	NA	NA	SAMN06685542	TRUE	Desulfobacterota	Syntrophia	Syntrophales	Smithellaceae	UBA8904	NA	1	0	0
SPIRE_spire_mag_02397232.phages_lysogenic_sequence#2	spire_mag_02397232	Bacteria	NA	NA	SAMN18818056	TRUE	Bacillota	Bacilli	RF39	UBA660	CAG-1000	NA	1	0	0
SPIRE_spire_mag_00099304.phages_lytic	spire_mag_00099304	Bacteria	NA	NA	SAMN09201050	TRUE	Patescibacteria	Microgenomatia	Levybacterales	UBA12049	2-01-FULL-38-26	NA	1	0	0
SPIRE_spire_mag_02419437.phages_lytic	spire_mag_02419437	Bacteria	NA	NA	SAMEA10740041	TRUE	Bacteroidota	Bacteroidia	Bacteroidales	Porphyromonadaceae	Porphyromonas	NA	1	0	0
SPIRE_spire_mag_01185031.phages_lytic	spire_mag_01185031	Bacteria	NA	NA	SAMN14270979	TRUE	Pseudomonadota	Gammaproteobacteria	Enterobacterales	Pasteurellaceae	Haemophilus	NA	1	0	0
SPIRE_spire_mag_01997404.phages_lytic_sequence#4	spire_mag_01997404	Bacteria	NA	NA	SAMEA104346371	TRUE	Bacillota_A	Clostridia	Oscillospirales	Ruminococcaceae	CAG-115	NA	1	0	0
SPIRE_spire_mag_00177337.phages_lytic_sequence#5	spire_mag_00177337	Bacteria	NA	NA	SAMEA3539307	TRUE	Acidobacteriota	Acidobacteriae	Bryobacterales	Bryobacteraceae	Bog-159	NA	1	0	0
GTDB_GCF_002096855.1_genomic.phages_lysogenic_sequence#2	GCF_002096855.1	Bacteria	RS_GCF_002096855.1	Denmark: Capital Region of Denmark	NA	NA	Bacillota	Bacilli	Lactobacillales	Streptococcaceae	Streptococcus	Streptococcus mitis_Y	1	1	0
SPIRE_spire_mag_01053022.phages_lytic_sequence#2	spire_mag_01053022	Bacteria	NA	NA	SAMN12692676	TRUE	Bacillota_A	Clostridia	Oscillospirales	Oscillospiraceae	CAG-83	NA	1	0	0
SPIRE_spire_mag_01942011.phages_lysogenic_sequence#2	spire_mag_01942011	Bacteria	NA	NA	SAMEA104395186	TRUE	Pseudomonadota	Gammaproteobacteria	Burkholderiales	Burkholderiaceae	Comamonas	NA	1	0	0
SPIRE_spire_mag_02317012.phages_lytic_sequence#2	spire_mag_02317012	Bacteria	NA	NA	SAMN25042992	TRUE	Actinobacteriota	Coriobacteriia	Coriobacteriales	Eggerthellaceae	Senegalimassilia	NA	1	0	0
SPIRE_spire_mag_00722161.phages_lytic	spire_mag_00722161	Bacteria	NA	NA	SAMN06343940	TRUE	Bacteroidota	Bacteroidia	Bacteroidales	Prolixibacteraceae	JAAFHB01	NA	1	0	0
GTDB_GCF_000023885.1_genomic.phages_lysogenic_sequence#3	GCF_000023885.1	Bacteria	RS_GCF_000023885.1	none	NA	NA	Actinomycetota	Coriobacteriia	Coriobacteriales	Eggerthellaceae	Slackia	Slackia heliotrinireducens	1	1	0
NCBI_GCF_014107475.1_ASM1410747v1_genomic.phages_lysogenic	GCF_014107475.1	Bacteria	RS_GCF_014107475.1	none	NA	NA	Pseudomonadota	Alphaproteobacteria	Rickettsiales	Anaplasmataceae	Wolbachia	Wolbachia pipientis_B	1	1	0
SPIRE_spire_mag_02436282.phages_lytic_sequence#3	spire_mag_02436282	Bacteria	NA	NA	SAMN18817849	TRUE	Pseudomonadota	Alphaproteobacteria	Rs-D84	Rs-D84	Enterousia	NA	1	0	0
SPIRE_spire_mag_01583627.phages_lytic	spire_mag_01583627	Bacteria	NA	NA	SAMN07631024	TRUE	Pseudomonadota	Gammaproteobacteria	Enterobacterales	GCA-002770795	DRNA01	NA	1	0	0
GTDB_GCA_002352185.1_genomic.phages_lytic_sequence#2	GCA_002352185.1	Bacteria	GB_GCA_002352185.1	Australia: Brisbane; Thorneside Wastewater Treatment Plant	NA	NA	Pseudomonadota	Gammaproteobacteria	Competibacterales	Competibacteraceae	Contendobacter	Contendobacter sp002352185	1	0	0
SPIRE_specI_v4_40139.phages_lysogenic_sequence#2	specI_v4_40139	Bacteria	NA	NA	NA	TRUE	Bacillota_A	Clostridia	Christensenellales	CAG-917	NA	NA	1	0	0
SPIRE_spire_mag_01093486.phages_lytic_sequence#2	spire_mag_01093486	Bacteria	NA	NA	SAMN04421854	TRUE	Bacteroidota	Bacteroidia	Chitinophagales	Chitinophagaceae	Sediminibacterium	NA	1	0	0
SPIRE_specI_v4_00241.phages_lysogenic_sequence#3	specI_v4_00241	Bacteria	NA	NA	NA	TRUE	Pseudomonadota	Gammaproteobacteria	Enterobacterales	Pasteurellaceae	NA	NA	1	1	0
SPIRE_spire_mag_01822778.phages_lytic_sequence#12	spire_mag_01822778	Bacteria	NA	NA	SAMN10864166	TRUE	Myxococcota	Polyangia	Polyangiales	SG8-38	SG8-38	NA	1	0	0
SPIRE_spire_mag_02509824.phages_lytic	spire_mag_02509824	Bacteria	NA	NA	SAMN15871038	TRUE	Bacteroidota	Bacteroidia	Bacteroidales	Paludibacteraceae	RF16	NA		0	0
SPIRE_spire_mag_00654331.phages_lytic_sequence#2	spire_mag_00654331	Bacteria	NA	NA	SAMN03842436	TRUE	Patescibacteria	Doudnabacteria	UBA920	2-01-FULL-46-14	NA	NA	1	0	0
SPIRE_spire_mag_02186209.phages_lysogenic	spire_mag_02186209	Bacteria	NA	NA	SAMN25174614	TRUE	Bacillota_C	Negativicutes	Selenomonadales	Selenomonadaceae	Anaerovibrio	NA	1		1
SPIRE_specI_v4_20905.phages_lysogenic_sequence#3	specI_v4_20905	Bacteria	NA	NA	NA	TRUE	Bacillota_A	Clostridia	Christensenellales	Borkfalkiaceae	NA	NA	1	1	0
SPIRE_spire_mag_01917601.phages_lytic_sequence#8	spire_mag_01917601	Bacteria	NA	NA	SAMN04450469	TRUE	Bacillota_A	Clostridia	Lachnospirales	UBA1390	NA	NA	1	0	0
SPIRE_spire_mag_01969911.phages_lytic_sequence#2	spire_mag_01969911	Bacteria	NA	NA	SAMN08778332	TRUE	Acidobacteriota	Acidobacteriae	Acidobacteriales	SbA1	Bog-209	NA	1	0	0
SPIRE_spire_mag_01829003.phages_lytic	spire_mag_01829003	Bacteria	NA	NA	SAMN10864167	TRUE	Acidobacteriota	Acidobacteriae	Acidobacteriales	SCQP01	SCQP01	NA	0	0	0
GTDB_GCA_003577315.1_genomic.phages_lysogenic	GCA_003577315.1	Bacteria	GB_GCA_003577315.1	China: Beijing	NA	NA	Pseudomonadota	Alphaproteobacteria	Rhizobiales	Rhizobiaceae	Aquamicrobium_A	Aquamicrobium_A sp003577315	0	1	0
GTDB_GCA_905480095.1_genomic.phages_lytic_sequence#5	GCA_905480095.1	Bacteria	GB_GCA_905480095.1	none	NA	NA	Bacteroidota	Bacteroidia	Flavobacteriales	UA16	UBA974	UBA974 sp905480095	0	0	0
SPIRE_spire_mag_00688006.phages_lytic_sequence#72	spire_mag_00688006	Bacteria	NA	NA	SAMN05150096	TRUE	NA	NA	NA	NA	NA	NA	1	0	0
SPIRE_spire_mag_01667502.phages_lytic_sequence#4	spire_mag_01667502	Bacteria	NA	NA	SAMN06267892	TRUE	Pseudomonadota	Gammaproteobacteria	Burkholderiales	Burkholderiaceae	Methylibium	NA	1	0	0
SPIRE_spire_mag_01040790.phages_lytic_sequence#2	spire_mag_01040790	Bacteria	NA	NA	SAMN08275695	TRUE	Pseudomonadota	Gammaproteobacteria	Methylococcales	Methylomonadaceae	UBA10906	NA	1	0	0
SPIRE_spire_mag_00661660.phages_lysogenic	spire_mag_00661660	Bacteria	NA	NA	SAMN03203005	TRUE	Pseudomonadota	Alphaproteobacteria	UBA1247	UBA1247	UBA12471	UBA12471 sp001768735	1	1	0
GTDB_GCA_000961745.1_genomic.phages_lytic	GCA_000961745.1	Bacteria	GB_GCA_000961745.1	Switzerland: Mt Terri URL; St-Ursanne	NA	NA	Pseudomonadota	Alphaproteobacteria	Rhodospirillales	Rhodospirillaceae	BRH-c57	BRH-c57 sp000961745	1	0	0
GTDB_GCF_000379785.1_genomic.phages_lysogenic_sequence#2	GCF_000379785.1	Bacteria	RS_GCF_000379785.1	Denmark	NA	NA	Pseudomonadota	Gammaproteobacteria	Enterobacterales_A	Pasteurellaceae	Gallibacterium	Gallibacterium anatis	1	1	0
SPIRE_specI_v4_02264.phages_lysogenic_sequence#3	specI_v4_02264	Bacteria	NA	NA	NA	TRUE	Actinobacteriota	Actinomycetia	Actinomycetales	Bifidobacteriaceae	NA	NA	1	1	0
SPIRE_spire_mag_02408478.phages_lytic	spire_mag_02408478	Bacteria	NA	NA	SAMN18817725	TRUE	Bacillota_A	Clostridia	Oscillospirales	CAG-272	HGM12713	NA	1	0	0
SPIRE_spire_mag_00136520.phages_lytic	spire_mag_00136520	Bacteria	NA	NA	SAMN05720196	TRUE	Bacteroidota	Bacteroidia	Bacteroidales	ML635J-15	JAGOEF01	JAGOEF01 sp017997855	0	0	0
SPIRE_spire_mag_02039757.phages_lytic	spire_mag_02039757	Bacteria	NA	NA	SAMN11532504	TRUE	Pseudomonadota	Alphaproteobacteria	Rhizobiales	Aestuariivirgaceae	Aestuariivirga	NA	1	0	0
SPIRE_spire_mag_00863213.phages_lytic_sequence#2	spire_mag_00863213	Bacteria	NA	NA	SAMN05720186	TRUE	Actinobacteriota	Coriobacteriia	Coriobacteriales	UMGS124	UMGS124	NA	1	0	0
SPIRE_specI_v4_00272.phages_lysogenic_sequence#3	specI_v4_00272	Bacteria	NA	NA	NA	TRUE	Pseudomonadota	Gammaproteobacteria	Pseudomonadales	Pseudomonadaceae	NA	NA	1	1	0
SPIRE_spire_mag_00106154.phages_lysogenic	spire_mag_00106154	Bacteria	NA	NA	SAMEA5618635	TRUE	Bacillota	Bacilli	Lactobacillales	Streptococcaceae	Streptococcus	Streptococcus infantis_I	1	0	0
GTDB_GCA_002402045.2_genomic.phages_lytic_sequence#2	GCA_002402045.2	Bacteria	GB_GCA_002402045.2	Atlantic Ocean: North Pond	NA	NA	Pseudomonadota	Alphaproteobacteria	Rhodobacterales	Rhodobacteraceae	UBA3077	UBA3077 sp002402045	1	0	0
SPIRE_spire_mag_02568803.phages_lytic	spire_mag_02568803	Bacteria	NA	NA	SAMN17007424	TRUE	Pseudomonadota	Gammaproteobacteria	Burkholderiales	Burkholderiaceae	GJ-E10	NA	1	0	0
GTDB_GCF_900105075.1_genomic.phages_lysogenic	GCF_900105075.1	Bacteria	RS_GCF_900105075.1	none	NA	NA	Pseudomonadota	Alphaproteobacteria	Rhodobacterales	Rhodobacteraceae	Pseudogemmobacter	Pseudogemmobacter sp900105075	1	1	0
SPIRE_specI_v4_13783.phages_lysogenic	specI_v4_13783	Bacteria	NA	NA	NA	TRUE	Verrucomicrobiota	Verrucomicrobiae	Pedosphaerales	UBA11358	NA	NA	1	0	0
SPIRE_spire_mag_00136546.phages_lytic_sequence#7	spire_mag_00136546	Bacteria	NA	NA	SAMN05720196	TRUE	Planctomycetota	Phycisphaerae	SM23-33	SM23-33	MWDR01	MWDR01 sp002071695	1	0	0
GTDB_GCA_900770345.1_genomic.phages_lytic_sequence#6	GCA_900770345.1	Bacteria	GB_GCA_900770345.1	none	NA	NA	Bacillota_A	Clostridia	Lachnospirales	Lachnospiraceae	Enterocloster	Enterocloster sp900770345	1	0	0
SPIRE_spire_mag_01782204.phages_lytic	spire_mag_01782204	Bacteria	NA	NA	SAMN08779200	TRUE	Acidobacteriota	Blastocatellia	Pyrinomonadales	Pyrinomonadaceae	NA	NA	1	0	0
SPIRE_spire_mag_01574813.phages_lytic	spire_mag_01574813	Bacteria	NA	NA	SAMN01828240	TRUE	Atribacterota	Atribacteria	Atribacterales	Atribacteraceae	Atribacter	Atribacter sp003542295	1	0	0
SPIRE_spire_mag_02322767.phages_lytic_sequence#3	spire_mag_02322767	Bacteria	NA	NA	SAMN25043128	TRUE	Desulfobacterota_I	Desulfovibrionia	Desulfovibrionales	Desulfovibrionaceae	Mailhella	NA	1	0	0
GTDB_GCF_001270575.1_genomic.phages_lytic	GCF_001270575.1	Bacteria	RS_GCF_001270575.1	USA: California; Verdings City	NA	NA	Actinomycetota	Actinomycetia	Streptomycetales	Streptomycetaceae	Streptomyces	Streptomyces decoyicus	1	0	0
SPIRE_spire_mag_00079749.phages_lytic_sequence#2	spire_mag_00079749	Bacteria	NA	NA	SAMN05194624	TRUE	Acidobacteriota	Thermoanaerobaculia	UBA5704	UBA5704	UBA5704	NA	1	0	0
SPIRE_spire_mag_01829889.phages_lytic_sequence#7	spire_mag_01829889	Bacteria	NA	NA	SAMN10864163	TRUE	Sumerlaeota	Sumerlaeia	UBA8349	UBA8349	NA	NA	1	0	0
SPIRE_spire_mag_02089109.phages_lytic_sequence#23	spire_mag_02089109	Bacteria	NA	NA	SAMN08779047	TRUE	NA	NA	NA	NA	NA	NA		0	0
GTDB_GCA_903854195.1_genomic.phages_lytic	GCA_903854195.1	Bacteria	GB_GCA_903854195.1	none	NA	NA	Patescibacteria	Paceibacteria	UBA9983_A	CAINVO01	CAINVO01	CAINVO01 sp903854195	1	0	0
SPIRE_spire_mag_00527975.phages_lytic_sequence#3	spire_mag_00527975	Bacteria	NA	NA	SAMN11533375	TRUE	Actinobacteriota	Coriobacteriia	Coriobacteriales	Atopobiaceae	CACXFF01	CACXFF01 sp902766805	1	0	0
SPIRE_spire_mag_00227709.phages_lytic_sequence#5	spire_mag_00227709	Bacteria	NA	NA	SAMEA3663226	TRUE	Bacillota_A	Clostridia	Oscillospirales	Ruminococcaceae	HUN007	NA	1	0	0
SPIRE_spire_mag_02550816.phages_lytic_sequence#3	spire_mag_02550816	Bacteria	NA	NA	SAMN15871243	TRUE	Bacillota_A	Clostridia	Christensenellales	Borkfalkiaceae	UBA10281	NA		0	0
SPIRE_spire_mag_02519233.phages_lytic	spire_mag_02519233	Bacteria	NA	NA	SAMN17215522	TRUE	Actinobacteriota	Acidimicrobiia	Acidimicrobiales	Microtrichaceae	NA	NA	1	0	0
SPIRE_spire_mag_01190977.phages_lytic_sequence#2	spire_mag_01190977	Bacteria	NA	NA	haib17CEM5106_HCY5HCCXY_SL270985	TRUE	Pseudomonadota	Gammaproteobacteria	Burkholderiales	Burkholderiaceae	Comamonas	NA	1	0	0
GTDB_GCA_002715505.1_genomic.phages_lysogenic	GCA_002715505.1	Bacteria	GB_GCA_002715505.1	Atlantic Ocean: North Atlantic Ocean	NA	NA	Pseudomonadota	Alphaproteobacteria	TMED109_A	TMED131	GCA-2715505	GCA-2715505 sp002715505	1	1	0
SPIRE_spire_mag_01975681.phages_lysogenic_sequence#2	spire_mag_01975681	Bacteria	NA	NA	SAMN08777116	TRUE	Pseudomonadota	Gammaproteobacteria	Nevskiales	OUC007	Abyssibacter	NA	0	1	0
SPIRE_spire_mag_01779824.phages_lytic_sequence#8	spire_mag_01779824	Bacteria	NA	NA	SAMN08776886	TRUE	Actinobacteriota	Thermoleophilia	Solirubrobacterales	Solirubrobacteraceae	JACCYI01	NA	1	0	0
GTDB_GCF_004770105.1_genomic.phages_lytic	GCF_004770105.1	Bacteria	RS_GCF_004770105.1	New Caledonia	NA	NA	Spirochaetota	Leptospirae	Leptospirales	Leptospiraceae	Leptospira_B	Leptospira_B andrefontaineae	1	0	0
SPIRE_spire_mag_02005317.phages_lytic_sequence#5	spire_mag_02005317	Bacteria	NA	NA	SAMN04510821	TRUE	Planctomycetota	Phycisphaerae	Phycisphaerales	SM1A02	QWPT01	NA	1	0	0
SPIRE_spire_mag_00178013.phages_lytic	spire_mag_00178013	Bacteria	NA	NA	SAMEA3539319	TRUE	Acidobacteriota	Acidobacteriae	Acidobacteriales	QIAW01	NA	NA	1	0	0
SPIRE_spire_mag_01174837.phages_lytic	spire_mag_01174837	Bacteria	NA	NA	SAMN10711869	TRUE	Actinobacteriota	Actinomycetia	Jiangellales	NA	NA	NA	1	0	0
SPIRE_spire_mag_00840688.phages_lytic_sequence#28	spire_mag_00840688	Bacteria	NA	NA	SAMN08707545	TRUE	NA	NA	NA	NA	NA	NA		0	0
GTDB_GCF_000685015.1_genomic.phages_lysogenic_sequence#2	GCF_000685015.1	Bacteria	RS_GCF_000685015.1	none	NA	NA	Pseudomonadota	Gammaproteobacteria	Burkholderiales	Burkholderiaceae	Paraburkholderia	Paraburkholderia bannensis	1	1	0
GTDB_GCA_002279935.1_genomic.phages_lysogenic_sequence#2	GCA_002279935.1	Bacteria	GB_GCA_002279935.1	Canada: Ontario	NA	NA	Pseudomonadota	Alphaproteobacteria	Rhizobiales	Hyphomicrobiaceae	Hyphomicrobium_C	Hyphomicrobium_C sp002279935	1	1	0
SPIRE_spire_mag_00496233.phages_lytic_sequence#15	spire_mag_00496233	Bacteria	NA	NA	SAMN12347522	TRUE	Chloroflexota	Anaerolineae	Caldilineales	Caldilineaceae	Caldilinea	NA	1	0	0
GTDB_GCA_017530275.1_genomic.phages_lytic_sequence#10	GCA_017530275.1	Bacteria	GB_GCA_017530275.1	none	NA	NA	Bacillota_A	Clostridia	Christensenellales	CAG-74	RUG563	RUG563 sp017530275	1	0	0
SPIRE_spire_mag_00495697.phages_lytic_sequence#8	spire_mag_00495697	Bacteria	NA	NA	SAMN12347517	TRUE	Chloroflexota	Anaerolineae	UCB3	UCB3	UCB3	NA	1	0	0
SPIRE_spire_mag_00825551.phages_lysogenic	spire_mag_00825551	Bacteria	NA	NA	SAMN07630782	TRUE	Pseudomonadota	Gammaproteobacteria	Burkholderiales	Burkholderiaceae	SCN-69-89	NA	1	0	0
GTDB_GCA_011525805.1_genomic.phages_lytic_sequence#3	GCA_011525805.1	Bacteria	GB_GCA_011525805.1	China: Shanghai	NA	NA	Planctomycetota	Phycisphaerae	Phycisphaerales	UBA5793	UBA5793	UBA5793 sp011525805	1	0	0
SPIRE_spire_mag_00221531.phages_lytic_sequence#73	spire_mag_00221531	Bacteria	NA	NA	SAMEA3663169	TRUE	NA	NA	NA	NA	NA	NA	1	0	0
GTDB_GCA_900768185.1_genomic.phages_lytic_sequence#5	GCA_900768185.1	Bacteria	GB_GCA_900768185.1	none	NA	NA	Pseudomonadota	Alphaproteobacteria	RF32	CAG-977	UBA11549	UBA11549 sp900768185	1	0	0
GTDB_GCA_002482545.1_genomic.phages_lysogenic_sequence#6	GCA_002482545.1	Bacteria	GB_GCA_002482545.1	none	NA	NA	Bacillota_C	Negativicutes	Sporomusales_B	UBA7701	UBA7701	UBA7701 sp002482545	1	1	0
SPIRE_spire_mag_02517466.phages_lysogenic_sequence#2	spire_mag_02517466	Bacteria	NA	NA	SAMN17215444	TRUE	Bacillota_G	UBA4882	UBA8346	UBA8346	NA	NA	1	1	0
GTDB_GCA_900552525.1_genomic.phages_lysogenic	GCA_900552525.1	Bacteria	GB_GCA_900552525.1	none	NA	NA	Cyanobacteriota	Vampirovibrionia	Gastranaerophilales	Gastranaerophilaceae	CAG-196	CAG-196 sp002102975	1	0	0
SPIRE_specI_v4_31331.phages_lysogenic_sequence#3	specI_v4_31331	Bacteria	NA	NA	NA	TRUE	Pseudomonadota	Gammaproteobacteria	Enterobacterales	Enterobacteriaceae	NA	NA	1	0	1
SPIRE_spire_mag_02102955.phages_lytic_sequence#4	spire_mag_02102955	Bacteria	NA	NA	SAMN06268090	TRUE	Pseudomonadota	Gammaproteobacteria	Burkholderiales	Burkholderiaceae	Polaromonas	NA	1	0	0
GTDB_GCF_900099935.1_genomic.phages_lysogenic_sequence#2	GCF_900099935.1	Bacteria	RS_GCF_900099935.1	none	NA	NA	Pseudomonadota	Alphaproteobacteria	Rhodobacterales	Rhodobacteraceae	Tropicimonas	Tropicimonas lutimaris	1		1
SPIRE_spire_mag_01669771.phages_lytic_sequence#2	spire_mag_01669771	Bacteria	NA	NA	SAMN06685580	TRUE	Bacillota_A	Clostridia	Oscillospirales	Acutalibacteraceae	SIG565	NA	1	0	0
SPIRE_spire_mag_01827210.phages_lytic	spire_mag_01827210	Bacteria	NA	NA	SAMN09201238	TRUE	Pseudomonadota	Gammaproteobacteria	Pseudomonadales	Pseudomonadaceae	Pseudomonas_E	Pseudomonas_E capeferrum	1	0	0
SPIRE_specI_v4_19637.phages_lytic	specI_v4_19637	Bacteria	NA	NA	NA	TRUE	Pseudomonadota	Gammaproteobacteria	Pseudomonadales	Cellvibrionaceae	NA	NA	1	0	0
GTDB_GCA_019248165.1_genomic.phages_lytic_sequence#8	GCA_019248165.1	Bacteria	GB_GCA_019248165.1	Uruguay: Juanico; Canelones	NA	NA	Patescibacteria	Microgenomatia	UBA12405	UBA12405	WARW01	WARW01 sp019248165	1	0	0
GTDB_GCF_003732265.1_genomic.phages_lysogenic	GCF_003732265.1	Bacteria	RS_GCF_003732265.1	USA	NA	NA	Pseudomonadota	Gammaproteobacteria	Pseudomonadales	Pseudomonadaceae	Pseudomonas_E	Pseudomonas_E brassicacearum_D	1	0	0
SPIRE_spire_mag_02170670.phages_lysogenic_sequence#2	spire_mag_02170670	Bacteria	NA	NA	SAMN15871082	TRUE	Bacillota_A	Clostridia	UBA1381	UBA1381	RGIG1988	NA	1	1	1
GTDB_GCA_905236725.1_genomic.phages_lytic_sequence#12	GCA_905236725.1	Bacteria	GB_GCA_905236725.1	none	NA	NA	Bacillota_C	Negativicutes	Selenomonadales	Selenomonadaceae	Quinella	Quinella sp905236725	1	0	0
GTDB_GCA_017470785.1_genomic.phages_lytic_sequence#11	GCA_017470785.1	Bacteria	GB_GCA_017470785.1	none	NA	NA	Synergistota	Synergistia	Synergistales	Aminobacteriaceae	JAFUXM01	JAFUXM01 sp017470785	1	0	0
SPIRE_spire_mag_01761077.phages_lytic_sequence#32	spire_mag_01761077	Bacteria	NA	NA	SAMN12794833	TRUE	Bacteroidota	Bacteroidia	Flavobacteriales	Crocinitomicaceae	UBA952	NA	0	0	0
SPIRE_spire_mag_01960697.phages_lytic	spire_mag_01960697	Bacteria	NA	NA	SAMN05956157	TRUE	Pseudomonadota	Alphaproteobacteria	Rhodobacterales	Rhodobacteraceae	Rhodobacter_F	NA	1	0	0
SPIRE_specI_v4_02186.phages_lytic_sequence#2	specI_v4_02186	Bacteria	NA	NA	NA	TRUE	Chloroflexota	Chloroflexia	Chloroflexales	Chloroflexaceae	NA	NA	1	0	0
SPIRE_spire_mag_01174746.phages_lytic_sequence#6	spire_mag_01174746	Bacteria	NA	NA	SAMN10711878	TRUE	Pseudomonadota	Alphaproteobacteria	Rhizobiales	Beijerinckiaceae	Lichenihabitans	NA	1	0	0
GTDB_GCA_019115425.1_genomic.phages_lytic	GCA_019115425.1	Bacteria	GB_GCA_019115425.1	none	NA	NA	Bacillota_A	Clostridia	Oscillospirales	Butyricicoccaceae	Agathobaculum	Agathobaculum merdigallinarum	1	0	0
GTDB_GCF_005049105.1_genomic.phages_lysogenic_sequence#2	GCF_005049105.1	Bacteria	RS_GCF_005049105.1	China: Inner Mongolia	NA	NA	Bacteroidota	Bacteroidia	Sphingobacteriales	Sphingobacteriaceae	Sphingobacterium	Sphingobacterium alkalisoli	1	1	0
SPIRE_spire_mag_01922999.phages_lytic_sequence#3	spire_mag_01922999	Bacteria	NA	NA	SAMN12796105	TRUE	Cyanobacteriota	Cyanobacteriia	Cyanobacteriotales	Microcoleaceae	Microcoleus	NA	1	0	0
SPIRE_spire_mag_00861434.phages_lysogenic	spire_mag_00861434	Bacteria	NA	NA	SAMN05720181	TRUE	Bacillota_A	Clostridia	Lachnospirales	Lachnospiraceae	Choladousia	NA	0	1	0
GTDB_GCA_016290255.1_genomic.phages_lytic	GCA_016290255.1	Bacteria	GB_GCA_016290255.1	Iran: Karaj	NA	NA	Bacillota_A	Clostridia	Christensenellales	UBA1242	UBA7584	UBA7584 sp016290255		0	0
SPIRE_specI_v4_13724.phages_lytic_sequence#3	specI_v4_13724	Bacteria	NA	NA	NA	TRUE	Chloroflexota	Anaerolineae	Thermoflexales	J036	NA	NA	1	0	0
SPIRE_spire_mag_02177549.phages_lytic_sequence#2	spire_mag_02177549	Bacteria	NA	NA	SAMN15871263	TRUE	Bacteroidota	Bacteroidia	Bacteroidales	Bacteroidaceae	Bacteroides	NA	1	0	0
SPIRE_spire_mag_00531829.phages_lytic_sequence#8	spire_mag_00531829	Bacteria	NA	NA	SAMN12812533	TRUE	Bacillota_A	Clostridia	Oscillospirales	Ruminococcaceae	Ruminococcus	Ruminococcus sp017960805	1	0	0
GTDB_GCA_009929735.1_genomic.phages_lytic_sequence#15	GCA_009929735.1	Bacteria	GB_GCA_009929735.1	Argentina: San Carlos Sur	NA	NA	Bacillota_A	Clostridia	Lachnospirales	Anaerotignaceae	Anaerotignum	Anaerotignum sp009929735	1	0	0
SPIRE_specI_v4_40804.phages_lysogenic	specI_v4_40804	Bacteria	NA	NA	NA	NA	NA	NA	NA	NA	NA	NA	1	0	1
GTDB_GCA_000309945.1_genomic.phages_lysogenic	GCA_000309945.1	Bacteria	GB_GCA_000309945.1	none	NA	NA	Cyanobacteriota	Cyanobacteriia	Leptolyngbyales	Leptolyngbyaceae	JSC-12	JSC-12 sp000309945	1	0	0
SPIRE_spire_mag_01193910.phages_lysogenic	spire_mag_01193910	Bacteria	NA	NA	haib17CEM4890_H75CGCCXY_SL263699	TRUE	Bacteroidota	Bacteroidia	Flavobacteriales	Weeksellaceae	Chryseobacterium	NA	1	1	0
SPIRE_spire_mag_01604121.phages_lytic_sequence#3	spire_mag_01604121	Bacteria	NA	NA	SAMN07632057	TRUE	Actinobacteriota	UBA4738	UBA4738	UBA4738	NA	NA	1	0	0
SPIRE_spire_mag_02560300.phages_lytic_sequence#2	spire_mag_02560300	Bacteria	NA	NA	SAMN11532089	TRUE	Pseudomonadota	Alphaproteobacteria	Acetobacterales	Acetobacteraceae	BOG-930	NA	0	0	0
SPIRE_spire_mag_01827404.phages_lytic	spire_mag_01827404	Bacteria	NA	NA	SAMN11532580	TRUE	Planctomycetota	Planctomycetia	Pirellulales	Thermoguttaceae	NA	NA	1	1	1
GTDB_GCF_003171655.1_genomic.phages_lysogenic_sequence#2	GCF_003171655.1	Bacteria	RS_GCF_003171655.1	China	NA	NA	Pseudomonadota	Alphaproteobacteria	Sphingomonadales	Sphingomonadaceae	Sphingomonas	Sphingomonas portus	0	1	0
SPIRE_spire_mag_01813365.phages_lytic_sequence#2	spire_mag_01813365	Bacteria	NA	NA	SAMN08954249	TRUE	Bacteroidota	Bacteroidia	Chitinophagales	Saprospiraceae	NA	NA	1	0	0
SPIRE_spire_mag_00053713.phages_lytic_sequence#5	spire_mag_00053713	Bacteria	NA	NA	SAMN11532596	TRUE	Pseudomonadota	Gammaproteobacteria	Burkholderiales	Burkholderiaceae	NA	NA	1	0	0
NCBI_GCF_000689175.1_wGmm_version4_genomic.phages_lytic	GCF_000689175.1	Bacteria	RS_GCF_000689175.1	none	NA	NA	Pseudomonadota	Alphaproteobacteria	Rickettsiales	Anaplasmataceae	Wolbachia	Wolbachia pipientis	1	0	0
SPIRE_spire_mag_01336050.phages_lysogenic_sequence#2	spire_mag_01336050	Bacteria	NA	NA	SAMEA5689844	TRUE	Bacillota_A	Clostridia	Lachnospirales	NA	NA	NA	1	1	0
SPIRE_spire_mag_01309061.phages_lysogenic_sequence#2	spire_mag_01309061	Bacteria	NA	NA	SAMN09094222	TRUE	Pseudomonadota	Gammaproteobacteria	Pseudomonadales	Pseudomonadaceae	Pseudomonas_E	Pseudomonas_E lactis	1	1
SPIRE_spire_mag_00825122.phages_lytic	spire_mag_00825122	Bacteria	NA	NA	SAMN10350574	TRUE	Pseudomonadota	Gammaproteobacteria	Thiohalomonadales	Thiohalomonadaceae	NA	NA	1	0	0
NCBI_GCF_014489725.1_ASM1448972v1_genomic.phages_lysogenic	GCF_014489725.1	Bacteria	RS_GCF_014489725.1	Ireland	NA	NA	Bacillota	Bacilli	Lactobacillales	Lactobacillaceae	Fructobacillus	Fructobacillus fructosus	1		1
GTDB_GCA_900550895.1_genomic.phages_lytic	GCA_900550895.1	Bacteria	GB_GCA_900550895.1	none	NA	NA	Bacillota	Bacilli	Lactobacillales	Streptococcaceae	Streptococcus	Streptococcus sp900550895	1	0	0
SPIRE_spire_mag_00909944.phages_lytic_sequence#21	spire_mag_00909944	Bacteria	NA	NA	SAMEA5243714	TRUE	Bacillota_A	Clostridia	Tissierellales	Tissierellaceae	Tissierella_B	NA	1	0	0
SPIRE_spire_mag_01606018.phages_lytic_sequence#3	spire_mag_01606018	Bacteria	NA	NA	SAMN07631899	TRUE	Verrucomicrobiota	Verrucomicrobiae	Pedosphaerales	UBA8199	CAIQQM01	NA	0	0	0
GTDB_GCA_016342345.1_genomic.phages_lysogenic_sequence#4	GCA_016342345.1	Bacteria	GB_GCA_016342345.1	Bulgaria: Black Sea	NA	NA	Desulfobacterota	Desulfovibrionia	Desulfovibrionales	Desulfovibrionaceae	Pseudodesulfovibrio	Pseudodesulfovibrio sp016342345	1	1	0
SPIRE_spire_mag_00272682.phages_lytic_sequence#6	spire_mag_00272682	Bacteria	NA	NA	SAMEA104467353	TRUE	Cyanobacteriota	Vampirovibrionia	Gastranaerophilales	Gastranaerophilaceae	Avigastranaerophilus	NA	1	0	0
SPIRE_spire_mag_02295426.phages_lysogenic	spire_mag_02295426	Bacteria	NA	NA	SAMEA2189668	TRUE	Pseudomonadota	Alphaproteobacteria	Micavibrionales	Micavibrionaceae	UBA2705	UBA2705 sp002354205	1	0	1
SPIRE_spire_mag_00730520.phages_lytic	spire_mag_00730520	Bacteria	NA	NA	SAMN06343955	TRUE	PUNC01	PUNC01	PUNC01	PWXJ01	NA	NA	1	0	0
SPIRE_spire_mag_00842054.phages_lysogenic_sequence#3	spire_mag_00842054	Bacteria	NA	NA	SAMN08707568	TRUE	Pseudomonadota	Gammaproteobacteria	Burkholderiales	Rhodocyclaceae	Fen-999	NA	0	0	1
GTDB_GCA_003576855.1_genomic.phages_lytic	GCA_003576855.1	Bacteria	GB_GCA_003576855.1	China: Beijing	NA	NA	Planctomycetota	Planctomycetia	Pirellulales	Lacipirellulaceae	Lacipirellula	Lacipirellula sp003576855	0	0	0
SPIRE_spire_mag_01632155.phages_lytic	spire_mag_01632155	Bacteria	NA	NA	SAMN11356863	TRUE	Myxococcota	Polyangia	Polyangiales	Polyangiaceae	CAIQDA01	NA		0	0
NCBI_GCF_018454475.1_ASM1845447v1_genomic.phages_lytic_sequence#2	GCF_018454475.1	Bacteria	RS_GCF_018454475.1	Hungary: Bajna	NA	NA	Pseudomonadota	Alphaproteobacteria	Rickettsiales	Anaplasmataceae	Wolbachia	Wolbachia pipientis	1	0	0
SPIRE_spire_mag_01574817.phages_lytic_sequence#3	spire_mag_01574817	Bacteria	NA	NA	SAMN01828240	TRUE	Chloroflexota	Anaerolineae	DTLA01	DTLA01	DTLA01	NA	1	0	0
SPIRE_spire_mag_01743447.phages_lytic_sequence#2	spire_mag_01743447	Bacteria	NA	NA	SAMN12794924	TRUE	Verrucomicrobiota	Verrucomicrobiae	Chthoniobacterales	JACTMZ01	JACTMZ01	NA	1	0	0
GTDB_GCA_002422845.1_genomic.phages_lytic_sequence#2	GCA_002422845.1	Bacteria	GB_GCA_002422845.1	Canada: Near Fort McMurray in northeastern Alberta	NA	NA	Pseudomonadota	Alphaproteobacteria	UBA6184	UBA6184	UBA6184	UBA6184 sp002422845		0	0
NCBI_GCF_003006415.1_ASM300641v1_genomic.phages_lysogenic	GCF_003006415.1	Bacteria	RS_GCF_003006415.1	none	NA	NA	Bacillota_C	Negativicutes	Veillonellales	Megasphaeraceae	Megasphaera	Megasphaera elsdenii	1	1	0
SPIRE_specI_v4_05350.phages_lysogenic	specI_v4_05350	Bacteria	NA	NA	NA	TRUE	Bacillota_A	Clostridia	NA	NA	NA	NA	1	1	0
GTDB_GCA_900766795.1_genomic.phages_lytic_sequence#19	GCA_900766795.1	Bacteria	GB_GCA_900766795.1	none	NA	NA	Bacillota_A	Clostridia	Oscillospirales	Ruminococcaceae	CAG-115	CAG-115 sp900766795	1	0	0
SPIRE_spire_mag_01232224.phages_lytic_sequence#8	spire_mag_01232224	Bacteria	NA	NA	SAMN10722254	TRUE	Pseudomonadota	Gammaproteobacteria	Enterobacterales	Enterobacteriaceae	Phytobacter	Phytobacter diazotrophicus	1	0	0
SPIRE_spire_mag_01201279.phages_lytic_sequence#8	spire_mag_01201279	Bacteria	NA	NA	haib18CEM5453_HMC2KCCXY_SL336611	TRUE	Pseudomonadota	Alphaproteobacteria	Sphingomonadales	Sphingomonadaceae	Sphingomonas	NA	0	0	0
SPIRE_spire_mag_03016756.phages_lysogenic	spire_mag_03016756	Bacteria	NA	NA	SAMEA10741681	TRUE	Bacillota_A	Clostridia	Lachnospirales	Lachnospiraceae	Lachnoanaerobaculum	Lachnoanaerobaculum orale	1	0	0
SPIRE_spire_mag_02087519.phages_lytic	spire_mag_02087519	Bacteria	NA	NA	SAMN02809797	TRUE	Chloroflexota	Anaerolineae	UBA3071	UBA3071	UBA3071	UBA3071 sp002366755	1	0	0
SPIRE_spire_mag_01199043.phages_lytic_sequence#12	spire_mag_01199043	Bacteria	NA	NA	haib17CEM4890_H2NYMCCXY_SL254843	TRUE	Bacillota_A	Clostridia	Lachnospirales	Lachnospiraceae	Anaerocolumna	NA	0	0	0
GTDB_GCF_003024805.1_genomic.phages_lysogenic_sequence#3	GCF_003024805.1	Bacteria	RS_GCF_003024805.1	Germany	NA	NA	Bacteroidota	Bacteroidia	Bacteroidales	Muribaculaceae	Duncaniella	Duncaniella muris	1		1
GTDB_GCA_018436095.1_genomic.phages_lytic_sequence#3	GCA_018436095.1	Bacteria	GB_GCA_018436095.1	USA: Richmond; CA	NA	NA	Bacillota_B	Peptococcia	DRI-13	UBA5745	WRMS01	WRMS01 sp018436095	1	0	0
GTDB_GCA_910583765.1_genomic.phages_lysogenic_sequence#2	GCA_910583765.1	Bacteria	GB_GCA_910583765.1	none	NA	NA	Bacillota_A	Clostridia	Peptostreptococcales	Anaerovoracaceae	Zhenpiania	Zhenpiania sp910583765	1	0	1
SPIRE_spire_mag_01676872.phages_lytic	spire_mag_01676872	Bacteria	NA	NA	SAMN06685615	TRUE	Bacillota_A	Clostridia	TANB77	CAG-508	CAG-269	NA	1	0	0
SPIRE_spire_mag_00732372.phages_lysogenic	spire_mag_00732372	Bacteria	NA	NA	SAMN10864055	TRUE	Patescibacteria	ABY1	UBA11705	UBA11705	NA	NA	1	1
SPIRE_spire_mag_01821138.phages_lytic_sequence#2	spire_mag_01821138	Bacteria	NA	NA	SAMN12811966	TRUE	Desulfobacterota	Desulfuromonadia	Desulfuromonadales	JAAXQG01	JAAXQG01	NA	1	0	0
SPIRE_spire_mag_02205610.phages_lytic_sequence#2	spire_mag_02205610	Bacteria	NA	NA	SAMEA9992866	TRUE	Bacteroidota	Bacteroidia	Bacteroidales	Bacteroidaceae	Prevotella	NA	1	0	0
SPIRE_spire_mag_01906061.phages_lytic_sequence#6	spire_mag_01906061	Bacteria	NA	NA	mgp82531_3A	TRUE	Pseudomonadota	Alphaproteobacteria	Caulobacterales	Hyphomonadaceae	UBA7672	NA	1	0	0
SPIRE_spire_mag_00635402.phages_lytic_sequence#4	spire_mag_00635402	Bacteria	NA	NA	SAMN11097737	TRUE	Pseudomonadota	Gammaproteobacteria	Enterobacterales	Pasteurellaceae	Actinobacillus_A	Actinobacillus_A minor	1	0	0
SPIRE_spire_mag_00824110.phages_lytic_sequence#5	spire_mag_00824110	Bacteria	NA	NA	SAMN10350573	TRUE	Pseudomonadota	Alphaproteobacteria	Rhodospirillales	Magnetospirillaceae	NA	NA	1	0	0
SPIRE_spire_mag_02764181.phages_lytic_sequence#17	spire_mag_02764181	Bacteria	NA	NA	SAMEA6872919	TRUE	NA	NA	NA	NA	NA	NA	1	0	0
SPIRE_spire_mag_00101809.phages_lytic	spire_mag_00101809	Bacteria	NA	NA	SAMN08776692	TRUE	Pseudomonadota	Gammaproteobacteria	Xanthomonadales	Xanthomonadaceae	Luteimonas_B	NA	1	0	0
GTDB_GCA_009782265.1_genomic.phages_lytic_sequence#3	GCA_009782265.1	Bacteria	GB_GCA_009782265.1	French Guiana: Petit-Saut	NA	NA	Bacillota_A	Clostridia	Oscillospirales	Ruminococcaceae	Ruminiclostridium_E	Ruminiclostridium_E sp009782265	0	0	0
SPIRE_spire_mag_00791345.phages_lytic_sequence#6	spire_mag_00791345	Bacteria	NA	NA	SAMEA4689014	TRUE	NA	NA	NA	NA	NA	NA	1	0	0
SPIRE_spire_mag_00655325.phages_lytic_sequence#2	spire_mag_00655325	Bacteria	NA	NA	SAMN03203002	TRUE	Patescibacteria	Microgenomatia	GWA2-44-7	UBA8517	GWB1-38-13	GWB1-38-13 sp000993025	1	0	0
SPIRE_spire_mag_02467370.phages_lytic_sequence#5	spire_mag_02467370	Bacteria	NA	NA	SAMEA4765806	TRUE	Bacillota_A	Clostridia	Oscillospirales	Ruminococcaceae	Gemmiger	Gemmiger sp900540595	1	0	0
GTDB_GCF_019134595.1_genomic.phages_lysogenic	GCF_019134595.1	Bacteria	RS_GCF_019134595.1	China: Dongshan county	NA	NA	Pseudomonadota	Gammaproteobacteria	Enterobacterales_A	Alteromonadaceae	Pseudoalteromonas	Pseudoalteromonas shioyasakiensis_A	1	1	0
GTDB_GCA_017960745.1_genomic.phages_lytic	GCA_017960745.1	Bacteria	GB_GCA_017960745.1	none	NA	NA	Pseudomonadota	Alphaproteobacteria	RF32	CAG-239	RUG410	RUG410 sp017960745	1	0	0
GTDB_GCA_015058525.1_genomic.phages_lytic_sequence#2	GCA_015058525.1	Bacteria	GB_GCA_015058525.1	USA: Santa Barbara Zoo	NA	NA	Bacillota_A	Clostridia	Clostridiales	Clostridiaceae	Clostridium	Clostridium butyricum_A	1	0	0
GTDB_GCF_008107635.1_genomic.phages_lytic	GCF_008107635.1	Bacteria	RS_GCF_008107635.1	Taiwan: Fushan; Yilan	NA	NA	Bacillota	Bacilli	Lactobacillales	Lactobacillaceae	Weissella	Weissella muntiaci	0	0	0
GTDB_GCF_014652715.1_genomic.phages_lysogenic_sequence#3	GCF_014652715.1	Bacteria	RS_GCF_014652715.1	none	NA	NA	Pseudomonadota	Gammaproteobacteria	Pseudomonadales	Halomonadaceae	Salinicola	Salinicola rhizosphaerae	1	1	0
SPIRE_specI_v4_01080.phages_lysogenic	specI_v4_01080	Bacteria	NA	NA	NA	TRUE	Actinobacteriota	Actinomycetia	Propionibacteriales	Propionibacteriaceae	NA	NA	1	1	1
SPIRE_spire_mag_00880542.phages_lytic_sequence#91	spire_mag_00880542	Bacteria	NA	NA	mgs761388	TRUE	Pseudomonadota	Alphaproteobacteria	Rhizobiales	Xanthobacteraceae	Ancylobacter_C	NA	1	0	0
SPIRE_specI_v4_40455.phages_lytic_sequence#2	specI_v4_40455	Bacteria	NA	NA	NA	TRUE	Bacillota_A	Clostridia	Lachnospirales	Lachnospiraceae	NA	NA	1	0	0
GTDB_GCA_002294045.1_genomic.phages_lysogenic	GCA_002294045.1	Bacteria	GB_GCA_002294045.1	USA:New York City	NA	NA	Bacillota_A	Clostridia	Lachnospirales	Lachnospiraceae	Anaerocolumna	Anaerocolumna sp002294045	0	1	1
GTDB_GCA_007695225.1_genomic.phages_lysogenic	GCA_007695225.1	Bacteria	GB_GCA_007695225.1	Canada: Cariboo Plateau	NA	NA	Gemmatimonadota	Gemmatimonadetes	Longimicrobiales	UBA6960	T3Sed10-66	T3Sed10-66 sp003564555	1	1	1
SPIRE_spire_mag_01228642.phages_lytic_sequence#3	spire_mag_01228642	Bacteria	NA	NA	SAMN10615973	TRUE	Bacillota	Bacilli	Lactobacillales	Streptococcaceae	Streptococcus	NA	1	0	0
SPIRE_spire_mag_01277004.phages_lytic_sequence#13	spire_mag_01277004	Bacteria	NA	NA	SAMN11044428	TRUE	Bacillota_B	Desulfitobacteriia	Desulfitobacteriales	Desulfitobacteriaceae	Desulfosporosinus	NA	1	0	0
GTDB_GCF_002135415.1_genomic.phages_lysogenic_sequence#2	GCF_002135415.1	Bacteria	RS_GCF_002135415.1	Czech Republic: Krivoklatsko forestland	NA	NA	Pseudomonadota	Gammaproteobacteria	Pseudomonadales	Moraxellaceae	Acinetobacter	Acinetobacter sp002135415	1	1	0
SPIRE_spire_mag_01584765.phages_lytic	spire_mag_01584765	Bacteria	NA	NA	SAMN07631022	TRUE	Patescibacteria	WWE3	NA	NA	NA	NA		0	0
SPIRE_specI_v4_38845.phages_lytic_sequence#2	specI_v4_38845	Bacteria	NA	NA	NA	TRUE	Planctomycetota	Planctomycetia	Pirellulales	Pirellulaceae	NA	NA	1	0	0
GTDB_GCF_000472425.1_genomic.phages_lysogenic_sequence#4	GCF_000472425.1	Bacteria	RS_GCF_000472425.1	Panama	NA	NA	Pseudomonadota	Alphaproteobacteria	Rhizobiales	Xanthobacteraceae	Bradyrhizobium	Bradyrhizobium sp000472425	1	1	0
GTDB_GCF_014648255.1_genomic.phages_lysogenic	GCF_014648255.1	Bacteria	RS_GCF_014648255.1	none	NA	NA	Actinomycetota	Actinomycetia	Propionibacteriales	Nocardioidaceae	Nocardioides	Nocardioides albus	1	1	0
SPIRE_spire_mag_01825115.phages_lytic_sequence#69	spire_mag_01825115	Bacteria	NA	NA	SAMN10864121	TRUE	Armatimonadota	CAIYQO01	WVXJ01	DTIZ01	NA	NA	1	0	0
SPIRE_spire_mag_00842974.phages_lytic_sequence#2	spire_mag_00842974	Bacteria	NA	NA	SAMN08707537	TRUE	Pseudomonadota	Alphaproteobacteria	Caulobacterales	Caulobacteraceae	Phenylobacterium	NA	1	0	0
GTDB_GCA_015654795.1_genomic.phages_lytic	GCA_015654795.1	Bacteria	GB_GCA_015654795.1	Czech Republic: Zofinsky prales National Nature Reserve	NA	NA	Bacteroidota	Bacteroidia	Bacteroidales	Prolixibacteraceae	JAAFHB01	JAAFHB01 sp015654795	1	0	0
GTDB_GCF_900104185.1_genomic.phages_lysogenic	GCF_900104185.1	Bacteria	RS_GCF_900104185.1	none	NA	NA	Bacillota	Bacilli	Bacillales_D	Halobacillaceae	Halobacillus	Halobacillus aidingensis	1	1	0
SPIRE_spire_mag_01776936.phages_lysogenic	spire_mag_01776936	Bacteria	NA	NA	SAMEA104408595	TRUE	Pseudomonadota	Alphaproteobacteria	Rhodobacterales	Rhodobacteraceae	LNNU-3342	NA	1	0	1
GTDB_GCA_903851535.1_genomic.phages_lytic_sequence#2	GCA_903851535.1	Bacteria	GB_GCA_903851535.1	none	NA	NA	Bacteroidota	Chlorobia	Chlorobiales	Chlorobiaceae	Chlorobium	Chlorobium sp903851535	1	0	0
GTDB_GCF_900105675.1_genomic.phages_lysogenic_sequence#5	GCF_900105675.1	Bacteria	RS_GCF_900105675.1	none	NA	NA	Pseudomonadota	Gammaproteobacteria	Pseudomonadales	Pseudomonadaceae	Pseudomonas_E	Pseudomonas_E synxantha	1	1	0
GTDB_GCA_016934645.1_genomic.phages_lysogenic	GCA_016934645.1	Bacteria	GB_GCA_016934645.1	USA: Anadarko; OK; Zodletone Spring	NA	NA	Chloroflexota	Anaerolineae	B4-G1	SLSP01	DSWT01	DSWT01 sp016934645	1	1
SPIRE_specI_v4_14791.phages_lysogenic_sequence#5	specI_v4_14791	Bacteria	NA	NA	NA	TRUE	Pseudomonadota	Gammaproteobacteria	Enterobacterales	Enterobacteriaceae	NA	NA	1	1	0
SPIRE_spire_mag_02755227.phages_lytic_sequence#4	spire_mag_02755227	Bacteria	NA	NA	SAMEA6872757	TRUE	Bacteroidota	Chlorobia	Chlorobiales	Chlorobiaceae	Chlorobium	Chlorobium sp903904495	1	0	0
GTDB_GCF_013911085.1_genomic.phages_lysogenic_sequence#2	GCF_013911085.1	Bacteria	RS_GCF_013911085.1	USA: California; Bitney Springs	NA	NA	Pseudomonadota	Gammaproteobacteria	Burkholderiales	Chromobacteriaceae	Aquitalea	Aquitalea magnusonii_C	1	1	0
GTDB_GCF_003952505.1_genomic.phages_lysogenic_sequence#3	GCF_003952505.1	Bacteria	RS_GCF_003952505.1	Ethiopia: Amhara; South Gonder	NA	NA	Pseudomonadota	Alphaproteobacteria	Rhizobiales	Rhizobiaceae	Mesorhizobium	Mesorhizobium sp003952505	1	1	0
SPIRE_spire_mag_01825057.phages_lytic_sequence#8	spire_mag_01825057	Bacteria	NA	NA	SAMN10864121	TRUE	Actinobacteriota	Thermoleophilia	UBA2241	UBA2241	CAIXSE01	NA	1	0	0
SPIRE_spire_mag_02189309.phages_lysogenic	spire_mag_02189309	Bacteria	NA	NA	SAMN15871040	TRUE	Bacillota_A	Clostridia	Oscillospirales	Oscillospiraceae	Faecousia	NA	1	0	0
GTDB_GCA_903844415.1_genomic.phages_lytic	GCA_903844415.1	Bacteria	GB_GCA_903844415.1	none	NA	NA	Pseudomonadota	Gammaproteobacteria	Pseudomonadales	Pseudohongiellaceae	CAILUG01	CAILUG01 sp903844415		0	0
SPIRE_spire_mag_02217623.phages_lytic_sequence#12	spire_mag_02217623	Bacteria	NA	NA	SAMN19735675	TRUE	Fusobacteriota	Fusobacteriia	Fusobacteriales	Fusobacteriaceae	Fusobacterium_A	NA	1	0	0
GTDB_GCA_015654965.1_genomic.phages_lysogenic	GCA_015654965.1	Bacteria	GB_GCA_015654965.1	Czech Republic: Zofinsky prales National Nature Reserve	NA	NA	Pseudomonadota	Alphaproteobacteria	Rhizobiales	Rhizobiaceae	JAATGD01	JAATGD01 sp015654965	1	0	0
GTDB_GCF_017313265.1_genomic.phages_lysogenic	GCF_017313265.1	Bacteria	RS_GCF_017313265.1	South Korea	NA	NA	Bacteroidota	Bacteroidia	Cytophagales	Hymenobacteraceae	Hymenobacter	Hymenobacter telluris	1	1	0
GTDB_GCF_002632725.1_genomic.phages_lysogenic_sequence#18	GCF_002632725.1	Bacteria	RS_GCF_002632725.1	Kenya	NA	NA	Pseudomonadota	Gammaproteobacteria	Enterobacterales	Enterobacteriaceae	Xenorhabdus	Xenorhabdus hominickii	1	1	0
SPIRE_spire_mag_00536112.phages_lytic_sequence#19	spire_mag_00536112	Bacteria	NA	NA	SAMN10094539	TRUE	Bacillota_A	Clostridia	Oscillospirales	Oscillospiraceae	Dysosmobacter	NA	1	0	0
GTDB_GCF_003470665.1_genomic.phages_lysogenic	GCF_003470665.1	Bacteria	RS_GCF_003470665.1	China: Shenzhen	NA	NA	Actinomycetota	Coriobacteriia	Coriobacteriales	Coriobacteriaceae	Collinsella	Collinsella sp003470665	1	1	0
SPIRE_spire_mag_02771019.phages_lytic_sequence#3	spire_mag_02771019	Bacteria	NA	NA	SAMN15589126	TRUE	Bacillota_A	Clostridia	Monoglobales	Monoglobaceae	Monoglobus	Monoglobus merdigallinarum	1	0	0
SPIRE_spire_mag_00527975.phages_lytic_sequence#30	spire_mag_00527975	Bacteria	NA	NA	SAMN11533375	TRUE	Actinobacteriota	Coriobacteriia	Coriobacteriales	Atopobiaceae	CACXFF01	CACXFF01 sp902766805		0	0
NCBI_GCF_900454435.1_55147_F01_genomic.phages_lysogenic_sequence#2	GCF_900454435.1	Bacteria	RS_GCF_900454435.1	none	NA	NA	Pseudomonadota	Gammaproteobacteria	Burkholderiales	Neisseriaceae	Neisseria	Neisseria mucosa_A	1	1	0
SPIRE_specI_v4_00975.phages_lysogenic	specI_v4_00975	Bacteria	NA	NA	NA	TRUE	Pseudomonadota	Gammaproteobacteria	Acidithiobacillales	Acidithiobacillaceae	NA	NA	1	1	0
NCBI_GCF_026420865.1_ASM2642086v1_genomic.phages_lysogenic_sequence#3	GCF_026420865.1	Bacteria	NA	NA	NA	NA	NA	NA	NA	NA	NA	NA	1	1	0
SPIRE_spire_mag_01842582.phages_lytic_sequence#5	spire_mag_01842582	Bacteria	NA	NA	SAMN10864271	TRUE	Verrucomicrobiota	Kiritimatiellae	UBA8416	JAFGTH01	NA	NA	1	0	0
SPIRE_spire_mag_02220691.phages_lysogenic_sequence#2	spire_mag_02220691	Bacteria	NA	NA	SAMN15829917	TRUE	Bacillota_A	Clostridia	Oscillospirales	Acutalibacteraceae	Ruminococcus_E	NA	1	1	0
GTDB_GCA_015487435.1_genomic.phages_lysogenic_sequence#2	GCA_015487435.1	Bacteria	GB_GCA_015487435.1	Pacific Ocean	NA	NA	Campylobacterota	Campylobacteria	Campylobacterales	Sulfurimonadaceae	Sulfurimonas	Sulfurimonas sp015487435	1	0	0
GTDB_GCA_018817025.1_genomic.phages_lytic	GCA_018817025.1	Bacteria	GB_GCA_018817025.1	Sweden	NA	NA	Dependentiae	Babeliae	Babeliales	JAHIUU01	JAHIUU01	JAHIUU01 sp018817025		0	0
SPIRE_spire_mag_02370522.phages_lytic_sequence#3	spire_mag_02370522	Bacteria	NA	NA	SAMEA7723652	TRUE	Bacillota_A	Clostridia	Oscillospirales	Ruminococcaceae	Ruminiclostridium_E	NA	1	0	0
SPIRE_spire_mag_00096515.phages_lytic	spire_mag_00096515	Bacteria	NA	NA	SAMN06343853	TRUE	Pseudomonadota	Alphaproteobacteria	ATCC43930	Stellaceae	NA	NA	1	0	0
SPIRE_spire_mag_01168980.phages_lytic_sequence#3	spire_mag_01168980	Bacteria	NA	NA	SAMEA4559815	TRUE	Pseudomonadota	Alphaproteobacteria	Sphingomonadales	Sphingomonadaceae	Allosphingosinicella	NA	1	0	0
SPIRE_spire_mag_02183572.phages_lytic	spire_mag_02183572	Bacteria	NA	NA	SAMN15871181	TRUE	Bacillota_A	Clostridia	Oscillospirales	CAG-272	UBA1740	NA		0	0
SPIRE_spire_mag_01791127.phages_lytic_sequence#10	spire_mag_01791127	Bacteria	NA	NA	SAMN06343878	TRUE	Cyanobacteriota	Cyanobacteriia	NA	NA	NA	NA	1	0	0
SPIRE_spire_mag_02213391.phages_lytic_sequence#2	spire_mag_02213391	Bacteria	NA	NA	SAMN16252690	TRUE	Chloroflexota	Dehalococcoidia	UBA3495	UBA3495	Casp-Chloro-G3	NA	1	0	0
SPIRE_spire_mag_00784539.phages_lytic_sequence#3	spire_mag_00784539	Bacteria	NA	NA	SAMN07630784	TRUE	Pseudomonadota	Gammaproteobacteria	Pseudomonadales	Pseudomonadaceae	Pseudomonas_E	Pseudomonas_E fluorescens_X	1	0	0
NCBI_GCF_013386885.1_ASM1338688v1_genomic.phages_lysogenic_sequence#4	GCF_013386885.1	Bacteria	RS_GCF_013386885.1	Netherlands	NA	NA	Pseudomonadota	Gammaproteobacteria	Pseudomonadales	Pseudomonadaceae	Pseudomonas_E	Pseudomonas_E salomonii	1	1	0
SPIRE_spire_mag_00205987.phages_lytic	spire_mag_00205987	Bacteria	NA	NA	879837275-x-0-x-ST	NA	Bacteroidota	Bacteroidia	Bacteroidales	Bacteroidaceae	Bacteroides	Bacteroides cellulosilyticus	1	0	0
SPIRE_spire_mag_02009087.phages_lytic	spire_mag_02009087	Bacteria	NA	NA	SAMN04126134	TRUE	Bacteroidota	Bacteroidia	Bacteroidales	Bacteroidaceae	Prevotella	Prevotella buccalis	1	0	0
SPIRE_spire_mag_00534230.phages_lytic	spire_mag_00534230	Bacteria	NA	NA	SAMN10863919	TRUE	Pseudomonadota	Alphaproteobacteria	RF32	CAG-239	UBA1254	NA	1	0	0
SPIRE_spire_mag_02924456.phages_lysogenic	spire_mag_02924456	Bacteria	NA	NA	SAMEA14101188	TRUE	Bacillota_A	Clostridia	Oscillospirales	Oscillospiraceae	CAG-170	CAG-170 sp900549635	1	0	0
SPIRE_spire_mag_01993337.phages_lytic_sequence#9	spire_mag_01993337	Bacteria	NA	NA	SAMEA104346188	TRUE	Bacillota_A	Clostridia	Lachnospirales	Lachnospiraceae	Acetatifactor	NA	1	0	0
SPIRE_spire_mag_00864945.phages_lytic	spire_mag_00864945	Bacteria	NA	NA	SAMN09201590	TRUE	Bacteroidota	UBA10030	UBA10030	UBA10030	UBA9647	NA		0	0
SPIRE_specI_v4_40098.phages_lytic_sequence#3	specI_v4_40098	Bacteria	NA	NA	NA	TRUE	Bacteroidota	Bacteroidia	Bacteroidales	Muribaculaceae	NA	NA	1	0	0
GTDB_GCF_900105355.1_genomic.phages_lysogenic_sequence#7	GCF_900105355.1	Bacteria	RS_GCF_900105355.1	none	NA	NA	Pseudomonadota	Gammaproteobacteria	Pseudomonadales	Pseudomonadaceae	Pseudomonas_E	Pseudomonas_E anguilliseptica	1	1	0
GTDB_GCF_002093665.1_genomic.phages_lysogenic_sequence#2	GCF_002093665.1	Bacteria	RS_GCF_002093665.1	Germany: Baden	NA	NA	Pseudomonadota	Gammaproteobacteria	Enterobacterales	Enterobacteriaceae	Rouxiella	Rouxiella badensis	1		1
SPIRE_spire_mag_01762236.phages_lysogenic	spire_mag_01762236	Bacteria	NA	NA	SAMN06264857	TRUE	Bacillota_A	Clostridia	Oscillospirales	Acutalibacteraceae	WRMQ01	WRMQ01 sp009784445	1	0	1
SPIRE_spire_mag_02484667.phages_lytic_sequence#2	spire_mag_02484667	Bacteria	NA	NA	SAMEA8660022	TRUE	Myxococcota	UBA9042	UBA9042	UBA9042	CAIYBN01	NA	1	0	0
SPIRE_spire_mag_00081245.phages_lysogenic	spire_mag_00081245	Bacteria	NA	NA	SAMN10863952	TRUE	Actinobacteriota	Actinomycetia	Mycobacteriales	CADCTP01	NA	NA	1	0	0
SPIRE_spire_mag_01842271.phages_lytic_sequence#2	spire_mag_01842271	Bacteria	NA	NA	SAMN10863908	TRUE	Desulfobacterota	Desulfobacteria	Desulfobacterales	Desulfosarcinaceae	Desulfosarcina	NA	1	0	0
SPIRE_spire_mag_00316959.phages_lytic_sequence#3	spire_mag_00316959	Bacteria	NA	NA	SAMN08769303	TRUE	Bacteroidota	Bacteroidia	Chitinophagales	Chitinophagaceae	Sediminibacterium	NA	1	0	0
SPIRE_spire_mag_01763183.phages_lytic_sequence#14	spire_mag_01763183	Bacteria	NA	NA	SAMN07632895	TRUE	Bacillota_A	Clostridia	Oscillospirales	Ruminococcaceae	Ruminiclostridium_E	Ruminiclostridium_E sp009777415	1	0	0
GTDB_GCF_012641465.1_genomic.phages_lysogenic	GCF_012641465.1	Bacteria	RS_GCF_012641465.1	China	NA	NA	Pseudomonadota	Gammaproteobacteria	Enterobacterales_A	Vibrionaceae	Vibrio	Vibrio agarilyticus	1	0	0
SPIRE_spire_mag_00142937.phages_lytic_sequence#2	spire_mag_00142937	Bacteria	NA	NA	SAMN05720164	TRUE	Bacteroidota	Bacteroidia	Bacteroidales	Paludibacteraceae	MVYY01	NA	1	0	0
GTDB_GCA_010027395.1_genomic.phages_lytic_sequence#3	GCA_010027395.1	Bacteria	GB_GCA_010027395.1	USA: Chattahoochee River	NA	NA	Bacteroidota	Bacteroidia	NS11-12g	UKL13-3	RGVD01	RGVD01 sp010027395		0	0
SPIRE_spire_mag_00524653.phages_lytic_sequence#6	spire_mag_00524653	Bacteria	NA	NA	SAMN06267490	TRUE	Pseudomonadota	Alphaproteobacteria	Rhodobacterales	Rhodobacteraceae	Amaricoccus	NA	1	0	0
SPIRE_spire_mag_02373706.phages_lytic_sequence#12	spire_mag_02373706	Bacteria	NA	NA	SAMEA7723457	TRUE	Bacillota	Bacilli	Bacillales_D	Amphibacillaceae	Virgibacillus_I	NA	1	0	0
SPIRE_spire_mag_01823210.phages_lytic	spire_mag_01823210	Bacteria	NA	NA	SAMN10863932	TRUE	Myxococcota	Polyangia	Haliangiales	J016	NA	NA	1	0	0
SPIRE_spire_mag_01791187.phages_lysogenic	spire_mag_01791187	Bacteria	NA	NA	SAMN06343865	TRUE	Pseudomonadota	Gammaproteobacteria	Burkholderiales	Burkholderiaceae	Aquabacterium	NA	1		1
GTDB_GCF_004346195.1_genomic.phages_lysogenic_sequence#2	GCF_004346195.1	Bacteria	RS_GCF_004346195.1	none	NA	NA	Pseudomonadota	Alphaproteobacteria	Rhizobiales	Tepidamorphaceae	Tepidamorphus	Tepidamorphus gemmatus	1	1	0
GTDB_GCA_019237175.1_genomic.phages_lytic_sequence#4	GCA_019237175.1	Bacteria	GB_GCA_019237175.1	Brazil: Minas Gerais	NA	NA	Pseudomonadota	Alphaproteobacteria	ATCC43930	Stellaceae	AP-15	AP-15 sp019237175	1	0	0
SPIRE_specI_v4_17882.phages_lysogenic	specI_v4_17882	Bacteria	NA	NA	NA	TRUE	Bacteroidota	Bacteroidia	Flavobacteriales	Flavobacteriaceae	NA	NA	1	1	0
GTDB_GCF_001544835.2_genomic.phages_lytic	GCF_001544835.2	Bacteria	RS_GCF_001544835.2	none	NA	NA	Pseudomonadota	Gammaproteobacteria	Burkholderiales	Burkholderiaceae	Caballeronia	Caballeronia fortuita	1	0	0
GTDB_GCA_900321335.1_genomic.phages_lytic_sequence#6	GCA_900321335.1	Bacteria	GB_GCA_900321335.1	none	NA	NA	Bacillota_A	Clostridia	Oscillospirales	Oscillospiraceae	RUG678	RUG678 sp900321335	1	0	0
NCBI_GCF_019456655.1_ASM1945665v1_genomic.phages_lysogenic_sequence#2	GCF_019456655.1	Bacteria	RS_GCF_019456655.1	none	NA	NA	Actinomycetota	Actinomycetia	Mycobacteriales	Mycobacteriaceae	Mycobacterium	Mycobacterium diernhoferi	1	1	0
NCBI_GCF_019753795.1_ASM1975379v1_genomic.phages_lysogenic	GCF_019753795.1	Bacteria	RS_GCF_019753795.1	USA	NA	NA	Bacillota_A	Clostridia	Clostridiales	Clostridiaceae	Clostridium	Clostridium sardiniense	1	1	1
SPIRE_spire_mag_01072612.phages_lytic_sequence#3	spire_mag_01072612	Bacteria	NA	NA	SAMN10919120	TRUE	Bacteroidota	Bacteroidia	Chitinophagales	Chitinophagaceae	JJ008	NA	1	0	0
SPIRE_spire_mag_02424671.phages_lysogenic_sequence#2	spire_mag_02424671	Bacteria	NA	NA	SAMN18817679	TRUE	Bacillota_A	Clostridia	RGIG6154	RGIG6154	RGIG2094	NA	1	0	0
GTDB_GCA_013214905.1_genomic.phages_lytic_sequence#4	GCA_013214905.1	Bacteria	GB_GCA_013214905.1	Pacific Ocean: North Pacific Gyre; Station ALOHA	NA	NA	Pseudomonadota	Gammaproteobacteria	Enterobacterales_A	Psychrobiaceae	Psychrobium	Psychrobium sp013214905		0	0
SPIRE_spire_mag_01586782.phages_lysogenic	spire_mag_01586782	Bacteria	NA	NA	SAMN08776898	TRUE	Pseudomonadota	Alphaproteobacteria	Acetobacterales	Acetobacteraceae	NA	NA	1		1
SPIRE_spire_mag_00221531.phages_lytic_sequence#33	spire_mag_00221531	Bacteria	NA	NA	SAMEA3663169	TRUE	NA	NA	NA	NA	NA	NA	1	0	0
SPIRE_spire_mag_01778674.phages_lytic_sequence#7	spire_mag_01778674	Bacteria	NA	NA	SAMN08777504	TRUE	Bacteroidota	Bacteroidia	AKYH767	Palsa-948_A	JABEUT01	NA	1	0	0
SPIRE_spire_mag_01112296.phages_lytic_sequence#19	spire_mag_01112296	Bacteria	NA	NA	SAMN11532494	TRUE	Hydrogenedentota	Hydrogenedentia	Hydrogenedentiales	SLHB01	NA	NA	1	0	0
SPIRE_spire_mag_00784165.phages_lytic_sequence#2	spire_mag_00784165	Bacteria	NA	NA	SAMN07630783	TRUE	Zixibacteria	MSB-5A5	GN15	2024-02-12	B22-G1	B22-G1 sp018816665	1	0	0
GTDB_GCA_015494165.1_genomic.phages_lytic	GCA_015494165.1	Bacteria	GB_GCA_015494165.1	Pacific Ocean	NA	NA	Pseudomonadota	Gammaproteobacteria	S144-34	S144-34	S144-34	S144-34 sp015494165	0	0	0
SPIRE_specI_v4_32119.phages_lytic	specI_v4_32119	Bacteria	NA	NA	NA	TRUE	Bacillota	Bacilli	Lactobacillales	Streptococcaceae	NA	NA	1	0	0
GTDB_GCA_017477695.1_genomic.phages_lytic	GCA_017477695.1	Bacteria	GB_GCA_017477695.1	none	NA	NA	Bacillota_A	Clostridia	Oscillospirales	Oscillospiraceae	Limivicinus	Limivicinus sp017477695	1	0	0
GTDB_GCF_018476885.1_genomic.phages_lysogenic	GCF_018476885.1	Bacteria	RS_GCF_018476885.1	Germany: Bremen	NA	NA	Desulfobacterota_F	Desulfuromonadia	Geobacterales	Geobacteraceae_A	Geoanaerobacter	Geoanaerobacter pelophilus	1		1
SPIRE_spire_mag_01553715.phages_lytic	spire_mag_01553715	Bacteria	NA	NA	SAMN10285281	TRUE	Pseudomonadota	Gammaproteobacteria	Burkholderiales	Burkholderiaceae	Oxalobacter	NA	1	0	0
GTDB_GCA_013332965.2_genomic.phages_lytic	GCA_013332965.2	Bacteria	GB_GCA_013332965.2	USA: Massachusetts	NA	NA	Patescibacteria	Saccharimonadia	Saccharimonadales	Nanosyncoccaceae	Nanosyncoccus	Nanosyncoccus sp013332965	1	0	0
SPIRE_spire_mag_01126593.phages_lysogenic	spire_mag_01126593	Bacteria	NA	NA	SAMN02334118	TRUE	Bacillota_A	Clostridia	Oscillospirales	Ruminococcaceae	Faecalibacterium	Faecalibacterium sp003449675	1	0	0
SPIRE_spire_mag_02518048.phages_lysogenic_sequence#4	spire_mag_02518048	Bacteria	NA	NA	SAMN17215442	TRUE	Bacillota_A	Clostridia	Lachnospirales	Lachnospiraceae	Anaerocolumna	Anaerocolumna jejuensis	1	1	0
GTDB_GCF_011305995.1_genomic.phages_lysogenic_sequence#2	GCF_011305995.1	Bacteria	RS_GCF_011305995.1	South Korea	NA	NA	Pseudomonadota	Gammaproteobacteria	Burkholderiales	Burkholderiaceae_B	Diaphorobacter_A	Diaphorobacter_A sp011305995	1		1
GTDB_GCF_008711325.1_genomic.phages_lytic_sequence#2	GCF_008711325.1	Bacteria	RS_GCF_008711325.1	China: Bohai Sea	NA	NA	Pseudomonadota	Alphaproteobacteria	Rhizobiales	Stappiaceae	Roseibium	Roseibium sediminis	1	0	0
SPIRE_spire_mag_02585732.phages_lytic_sequence#7	spire_mag_02585732	Bacteria	NA	NA	SAMN21566200	TRUE	Pseudomonadota	Gammaproteobacteria	Cardiobacteriales	Cardiobacteriaceae	Cardiobacterium	NA	1	0	0
GTDB_GCA_013177795.1_genomic.phages_lysogenic	GCA_013177795.1	Bacteria	GB_GCA_013177795.1	Russia: Chazhemto settlement; Tomsk oblast	NA	NA	Desulfobacterota	Syntrophia	Syntrophales	UBA4778	UBA2192	UBA2192 sp013177795	1	1	0
GTDB_GCF_900094575.1_genomic.phages_lytic_sequence#3	GCF_900094575.1	Bacteria	RS_GCF_900094575.1	none	NA	NA	Pseudomonadota	Alphaproteobacteria	Rhizobiales	Xanthobacteraceae	Bradyrhizobium	Bradyrhizobium yuanmingense	1	0	0
SPIRE_spire_mag_00038091.phages_lysogenic_sequence#3	spire_mag_00038091	Bacteria	NA	NA	SAMN07631067	TRUE	Pseudomonadota	Gammaproteobacteria	Pseudomonadales	DSM-6294	UBA2009	UBA2009 sp002733205	1	1	0
GTDB_GCA_900766005.1_genomic.phages_lytic	GCA_900766005.1	Bacteria	GB_GCA_900766005.1	none	NA	NA	Bacteroidota	Bacteroidia	Bacteroidales	Bacteroidaceae	Bacteroides	Bacteroides sp900766005	1	0	0
SPIRE_spire_mag_02370012.phages_lytic	spire_mag_02370012	Bacteria	NA	NA	SAMEA7723608	TRUE	Pseudomonadota	Alphaproteobacteria	Rhodospirillales	Rhodospirillaceae	Alpha-05	NA	1	0	0
SPIRE_spire_mag_02697311.phages_lytic_sequence#2	spire_mag_02697311	Bacteria	NA	NA	SAMN14404194	TRUE	Bacillota	Bacilli	Lactobacillales	Lactobacillaceae	Lactobacillus	NA	1	0	0
SPIRE_spire_mag_02446076.phages_lytic_sequence#2	spire_mag_02446076	Bacteria	NA	NA	SAMEA10741408	TRUE	Patescibacteria	Saccharimonadia	Saccharimonadales	Nanogingivalaceae	Nanogingivalis	NA	1	0	0
SPIRE_spire_mag_00724510.phages_lytic_sequence#25	spire_mag_00724510	Bacteria	NA	NA	SAMN09202391	TRUE	NA	NA	NA	NA	NA	NA	1	0	0
GTDB_GCA_007117135.1_genomic.phages_lytic_sequence#8	GCA_007117135.1	Bacteria	GB_GCA_007117135.1	Russia: Kulunda Steppe	NA	NA	Actinomycetota	Actinomycetia	Actinomycetales	Microbacteriaceae	Pontimonas	Pontimonas sp007117135		0	0
SPIRE_spire_mag_02350606.phages_lytic	spire_mag_02350606	Bacteria	NA	NA	SAMN15047028	TRUE	Bacillota_A	Clostridia	TANB77	RGIG9151	RGIG9151	NA	1	0	0
GTDB_GCA_019136875.1_genomic.phages_lytic_sequence#4	GCA_019136875.1	Bacteria	GB_GCA_019136875.1	Singapore	NA	NA	Bacteroidota	Bacteroidia	Bacteroidales	Dysgonomonadaceae	Fermentimonas	Fermentimonas sp019136875	1	0	0
NCBI_GCF_900458665.1_50305_H01_genomic.phages_lysogenic_sequence#3	GCF_900458665.1	Bacteria	RS_GCF_900458665.1	none	NA	NA	Bacillota	Bacilli	Staphylococcales	Staphylococcaceae	Staphylococcus	Staphylococcus petrasii	1	1	0
SPIRE_spire_mag_01193470.phages_lytic	spire_mag_01193470	Bacteria	NA	NA	haib17DB4959_HMGW3CCXY_SL342461	TRUE	Pseudomonadota	Alphaproteobacteria	Acetobacterales	Acetobacteraceae	Acetobacter	NA	1	0	0
GTDB_GCA_017409065.1_genomic.phages_lytic_sequence#13	GCA_017409065.1	Bacteria	GB_GCA_017409065.1	none	NA	NA	Cyanobacteriota	Vampirovibrionia	Gastranaerophilales	Gastranaerophilaceae	RGIG2134	RGIG2134 sp017409065	1	0	0
GTDB_GCF_000463015.1_genomic.phages_lysogenic	GCF_000463015.1	Bacteria	RS_GCF_000463015.1	none	NA	NA	Pseudomonadota	Gammaproteobacteria	Burkholderiales	Burkholderiaceae_B	Variovorax	Variovorax paradoxus_E	1	1	0
GTDB_GCF_003595525.1_genomic.phages_lysogenic_sequence#2	GCF_003595525.1	Bacteria	RS_GCF_003595525.1	China:Qinghai-Tibet Plateau	NA	NA	Bacillota	Bacilli	Lactobacillales	Streptococcaceae	Streptococcus	Streptococcus respiraculi	1	0	0
SPIRE_specI_v4_39911.phages_lysogenic_sequence#4	specI_v4_39911	Bacteria	NA	NA	NA	TRUE	Bacillota_A	Clostridia	Oscillospirales	Oscillospiraceae	NA	NA	1	1	0
SPIRE_spire_mag_02378512.phages_lytic_sequence#2	spire_mag_02378512	Bacteria	NA	NA	SAMEA9970735	TRUE	Chloroflexota	Limnocylindria	QHBO01	QHBO01	CF-167	NA	1	0	0
GTDB_GCA_004322395.1_genomic.phages_lytic	GCA_004322395.1	Bacteria	GB_GCA_004322395.1	USA: Tennessee	NA	NA	Pseudomonadota	Gammaproteobacteria	Methylococcales	Methylomonadaceae	Methylobacter_A	Methylobacter_A sp004322395		0	0
GTDB_GCA_016929495.1_genomic.phages_lytic_sequence#12	GCA_016929495.1	Bacteria	GB_GCA_016929495.1	USA: Anadarko; OK; Zodletone Spring	NA	NA	Myxococcota	Polyangia	Polyangiales	Polyangiaceae	JAFGIS01	JAFGIS01 sp016929495	1	0	0
GTDB_GCF_000308715.1_genomic.phages_lysogenic	GCF_000308715.1	Bacteria	RS_GCF_000308715.1	none	NA	NA	Actinomycetota	Actinomycetia	Mycobacteriales	Mycobacteriaceae	Nocardia	Nocardia tenerifensis	1	1	0
SPIRE_spire_mag_02483950.phages_lysogenic	spire_mag_02483950	Bacteria	NA	NA	SAMEA8660022	TRUE	Patescibacteria	Microgenomatia	UBA1400	MFAQ01	UBA10133	NA	1	1	0
SPIRE_spire_mag_00487317.phages_lysogenic_sequence#2	spire_mag_00487317	Bacteria	NA	NA	SAMN06344027	TRUE	Actinobacteriota	Actinomycetia	Mycobacteriales	Mycobacteriaceae	Mycobacterium	NA	1	1	1
SPIRE_spire_mag_01870123.phages_lysogenic	spire_mag_01870123	Bacteria	NA	NA	SAMEA5080287	TRUE	Bacillota_A	Clostridia	TANB77	CAG-508	CAG-793	NA	1	0	0
SPIRE_specI_v4_13194.phages_lysogenic	specI_v4_13194	Bacteria	NA	NA	NA	TRUE	Bacillota_C	Negativicutes	Veillonellales	Veillonellaceae	NA	NA	1	1	0
SPIRE_spire_mag_01677178.phages_lytic_sequence#10	spire_mag_01677178	Bacteria	NA	NA	SAMN06685543	TRUE	Desulfobacterota	Desulfomonilia	UBA1062	UBA1062	UBA1062	NA	1	0	0
GTDB_GCF_000420085.1_genomic.phages_lysogenic_sequence#2	GCF_000420085.1	Bacteria	RS_GCF_000420085.1	France	NA	NA	Desulfobacterota	Desulfobacteria	Desulfobacterales	Desulfobacteraceae	Desulfospira	Desulfospira joergensenii	1	1	0
SPIRE_spire_mag_02221224.phages_lytic_sequence#6	spire_mag_02221224	Bacteria	NA	NA	SAMN15830189	TRUE	Bacillota	Bacilli	Acholeplasmatales	Anaeroplasmataceae	Anaeroplasma	NA	1	0	0
GTDB_GCF_002743375.1_genomic.phages_lysogenic	GCF_002743375.1	Bacteria	RS_GCF_002743375.1	USA: Waikiki; HI	NA	NA	Bacillota	Bacilli	Bacillales	Planococcaceae	Sporosarcina	Sporosarcina sp002743375	1	1	0
GTDB_GCA_902566925.1_genomic.phages_lytic_sequence#2	GCA_902566925.1	Bacteria	GB_GCA_902566925.1	none	NA	NA	Pseudomonadota	Alphaproteobacteria	Pelagibacterales	Pelagibacteraceae	GCA-2704625	GCA-2704625 sp902566925	1	0	0
GTDB_GCF_000278115.1_genomic.phages_lysogenic_sequence#3	GCF_000278115.1	Bacteria	RS_GCF_000278115.1	none	NA	NA	Pseudomonadota	Alphaproteobacteria	Rhizobiales	Rhizobiaceae	Bartonella	Bartonella sp000278115	1	1	0
SPIRE_spire_mag_02101484.phages_lytic_sequence#10	spire_mag_02101484	Bacteria	NA	NA	SAMN06267360	TRUE	Actinobacteriota	Acidimicrobiia	Acidimicrobiales	Ilumatobacteraceae	UBA2093	NA	1	0	0
GTDB_GCA_900760095.1_genomic.phages_lytic_sequence#2	GCA_900760095.1	Bacteria	GB_GCA_900760095.1	none	NA	NA	Pseudomonadota	Gammaproteobacteria	Burkholderiales	Burkholderiaceae	Oxalobacter	Oxalobacter sp900760095	1	0	0
GTDB_GCA_019114305.1_genomic.phages_lysogenic	GCA_019114305.1	Bacteria	GB_GCA_019114305.1	none	NA	NA	Bacillota_A	Clostridia	Lachnospirales	Lachnospiraceae	Hungatella_B	Hungatella_B pullicola	1	1	1
GTDB_GCF_000222605.1_genomic.phages_lysogenic_sequence#4	GCF_000222605.1	Bacteria	RS_GCF_000222605.1	none	NA	NA	Pseudomonadota	Gammaproteobacteria	Enterobacterales_A	Vibrionaceae	Vibrio	Vibrio ichthyoenteri	1		1
GTDB_GCA_017549085.1_genomic.phages_lytic_sequence#6	GCA_017549085.1	Bacteria	GB_GCA_017549085.1	none	NA	NA	Planctomycetota	Planctomycetia	Pirellulales	Thermoguttaceae	RUG369	RUG369 sp017549085	1	0	0
SPIRE_spire_mag_01125700.phages_lytic_sequence#3	spire_mag_01125700	Bacteria	NA	NA	SAMN12282991	TRUE	Bacillota_A	Clostridia	Peptostreptococcales	Peptostreptococcaceae	Romboutsia_D	NA	1	0	0
SPIRE_specI_v4_21484.phages_lysogenic_sequence#3	specI_v4_21484	Bacteria	NA	NA	NA	TRUE	Bacillota_A	Clostridia	Oscillospirales	Oscillospiraceae	NA	NA	1	0	1
SPIRE_spire_mag_01950954.phages_lytic_sequence#4	spire_mag_01950954	Bacteria	NA	NA	SAMEA3712798	TRUE	Pseudomonadota	Gammaproteobacteria	Burkholderiales	Burkholderiaceae	Ideonella	NA	1	0	0
SPIRE_spire_mag_01823718.phages_lytic_sequence#8	spire_mag_01823718	Bacteria	NA	NA	SAMN07631254	TRUE	Myxococcota	Polyangia	Palsa-1104_A	Fen-1088	JADGRB01	NA	1	0	0
SPIRE_spire_mag_00592777.phages_lysogenic	spire_mag_00592777	Bacteria	NA	NA	SAMN11097903	TRUE	Bacillota_A	Clostridia	Lachnospirales	Lachnospiraceae	SIG307	NA	1	0	0
GTDB_GCA_002422125.1_genomic.phages_lytic_sequence#8	GCA_002422125.1	Bacteria	GB_GCA_002422125.1	Canada: Near Fort McMurray in northeastern Alberta	NA	NA	UBP17	UBA6191	UBA6191	UBA6191	UBA6191	UBA6191 sp002422125	1	0	0
SPIRE_spire_mag_02073655.phages_lytic_sequence#2	spire_mag_02073655	Bacteria	NA	NA	SAMN08331103	TRUE	Planctomycetota	Planctomycetia	Planctomycetales	Planctomycetaceae	SXXK01	NA	1	0	0
SPIRE_spire_mag_00143230.phages_lytic_sequence#2	spire_mag_00143230	Bacteria	NA	NA	SAMN10863986	TRUE	Chloroflexota	Chloroflexia	DTKN01	DTKN01	DRUS01	NA	1	0	0
SPIRE_spire_mag_01085862.phages_lysogenic	spire_mag_01085862	Bacteria	NA	NA	SAMN10430520	TRUE	Pseudomonadota	Gammaproteobacteria	Burkholderiales	Rhodocyclaceae	Azonexus	NA	1	1	1
SPIRE_spire_mag_01970069.phages_lysogenic_sequence#2	spire_mag_01970069	Bacteria	NA	NA	SAMN07631768	TRUE	Verrucomicrobiota	Verrucomicrobiae	Pedosphaerales	UBA8199	CAIQQM01	NA	1	0	0
SPIRE_spire_mag_01486794.phages_lysogenic	spire_mag_01486794	Bacteria	NA	NA	SAMN11382435	TRUE	Acidobacteriota	Acidobacteriae	Bryobacterales	Bryobacteraceae	Palsa-187	NA	1	1	0
SPIRE_spire_mag_02176929.phages_lysogenic	spire_mag_02176929	Bacteria	NA	NA	SAMN15871384	TRUE	Bacteroidota	Bacteroidia	Bacteroidales	P3	Phil12	NA	0	1	0
SPIRE_spire_mag_00241282.phages_lytic_sequence#11	spire_mag_00241282	Bacteria	NA	NA	SAMN06265205	TRUE	Bacteroidota	Bacteroidia	Flavobacteriales	Crocinitomicaceae	NA	NA	1	0	0
SPIRE_spire_mag_02556251.phages_lytic_sequence#23	spire_mag_02556251	Bacteria	NA	NA	SAMN11532365	TRUE	Bacillota_A	Clostridia	Clostridiales	Clostridiaceae	Clostridium	NA	1	0	0
SPIRE_spire_mag_00933113.phages_lysogenic	spire_mag_00933113	Bacteria	NA	NA	SAMN06267568	TRUE	Pseudomonadota	Alphaproteobacteria	Rhodobacterales	Rhodobacteraceae	TMP-24	NA	0	1	1
SPIRE_spire_mag_02088808.phages_lytic_sequence#7	spire_mag_02088808	Bacteria	NA	NA	SAMN08779047	TRUE	NA	NA	NA	NA	NA	NA	1	0	0
SPIRE_spire_mag_01124973.phages_lytic_sequence#5	spire_mag_01124973	Bacteria	NA	NA	SAMN06266124	TRUE	Chloroflexota	Dehalococcoidia	UBA2979	UBA2979	W-Chloroflexi-9	NA	1	0	0
SPIRE_spire_mag_00729387.phages_lytic_sequence#5	spire_mag_00729387	Bacteria	NA	NA	SAMN06267208	TRUE	Bacteroidota	Bacteroidia	Flavobacteriales	Flavobacteriaceae	Maribacter	NA	1	0	0
GTDB_GCF_014502795.1_genomic.phages_lytic_sequence#7	GCF_014502795.1	Bacteria	RS_GCF_014502795.1	USA: Bloomington	NA	NA	Bacillota_B	Desulfitobacteriia	Heliobacteriales	Heliobacteriaceae	Heliobacterium	Heliobacterium chlorum	1	0	0
SPIRE_spire_mag_01099670.phages_lytic_sequence#4	spire_mag_01099670	Bacteria	NA	NA	SAMN06264565	TRUE	Actinobacteriota	Actinomycetia	Mycobacteriales	Micromonosporaceae	JABDRL01	NA	1	0	0
GTDB_GCA_017534425.1_genomic.phages_lytic	GCA_017534425.1	Bacteria	GB_GCA_017534425.1	none	NA	NA	Bacillota	Bacilli	RFN20	CAG-826	UBA3207	UBA3207 sp017534425	1	0	0
SPIRE_spire_mag_01843929.phages_lytic	spire_mag_01843929	Bacteria	NA	NA	SAMN05518184	TRUE	Pseudomonadota	Alphaproteobacteria	Rickettsiales	1604HC	NA	NA		0	0
SPIRE_spire_mag_02074124.phages_lytic_sequence#6	spire_mag_02074124	Bacteria	NA	NA	SAMN08331103	TRUE	Pseudomonadota	Gammaproteobacteria	Burkholderiales	SG8-39	CAIYPG01	NA	1	0	0
SPIRE_spire_mag_00528856.phages_lytic_sequence#56	spire_mag_00528856	Bacteria	NA	NA	SAMN11532289	TRUE	NA	NA	NA	NA	NA	NA	1	0	0
SPIRE_spire_mag_00031790.phages_lytic	spire_mag_00031790	Bacteria	NA	NA	SAMN05791319	TRUE	Nitrospinota	Nitrospinia	Nitrospinales	Nitrospinaceae	LS-NOB	NA	1	0	0
SPIRE_spire_mag_02183811.phages_lytic	spire_mag_02183811	Bacteria	NA	NA	SAMN17127130	TRUE	Bacillota_A	Clostridia	Lachnospirales	Lachnospiraceae	Schaedlerella	Schaedlerella sp900066545	1	0	0
SPIRE_specI_v4_03428.phages_lytic_sequence#2	specI_v4_03428	Bacteria	NA	NA	NA	TRUE	Verrucomicrobiota	Verrucomicrobiae	Verrucomicrobiales	Akkermansiaceae	NA	NA	1	0	0
SPIRE_specI_v4_05536.phages_lysogenic_sequence#2	specI_v4_05536	Bacteria	NA	NA	NA	TRUE	Pseudomonadota	Alphaproteobacteria	Sphingomonadales	Sphingomonadaceae	NA	NA	1	1	0
SPIRE_spire_mag_02419501.phages_lysogenic	spire_mag_02419501	Bacteria	NA	NA	SAMEA10741301	TRUE	Bacillota_C	Negativicutes	Selenomonadales	Selenomonadaceae	Mitsuokella	NA	1	1	1
GTDB_GCF_001424065.1_genomic.phages_lysogenic_sequence#2	GCF_001424065.1	Bacteria	RS_GCF_001424065.1	Switzerland: Zurich	NA	NA	Pseudomonadota	Alphaproteobacteria	Rhizobiales	Rhizobiaceae	Pararhizobium	Pararhizobium sp001424065	1		1
GTDB_GCF_001936625.1_genomic.phages_lysogenic_sequence#7	GCF_001936625.1	Bacteria	RS_GCF_001936625.1	China	NA	NA	Bacillota	Bacilli	Bacillales	Domibacillaceae	Domibacillus	Domibacillus antri	1	0	0
GTDB_GCA_012517375.1_genomic.phages_lytic_sequence#2	GCA_012517375.1	Bacteria	GB_GCA_012517375.1	none	NA	NA	WOR-3	WOR-3	B3-TA06	B3-TA06	B3-TA06	B3-TA06 sp012517375	1	0	0
SPIRE_spire_mag_00005170.phages_lytic_sequence#2	spire_mag_00005170	Bacteria	NA	NA	SAMEA3134454	TRUE	Bacillota_A	Clostridia	TANB77	CAG-508	RGIG8482	NA	1	0	0
SPIRE_spire_mag_01124896.phages_lytic_sequence#39	spire_mag_01124896	Bacteria	NA	NA	SAMN06266142	TRUE	NA	NA	NA	NA	NA	NA	1	0	0
SPIRE_spire_mag_02528168.phages_lytic_sequence#7	spire_mag_02528168	Bacteria	NA	NA	SAMN15871472	TRUE	Bacteroidota	Bacteroidia	Bacteroidales	Bacteroidaceae	Prevotella	Prevotella sp017561825	1	0	0
SPIRE_spire_mag_00078925.phages_lytic_sequence#2	spire_mag_00078925	Bacteria	NA	NA	SAMN06239022	TRUE	Pseudomonadota	Alphaproteobacteria	Geminicoccales	Geminicoccaceae	CADEGR01	NA	1	0	0
SPIRE_spire_mag_01681072.phages_lytic_sequence#5	spire_mag_01681072	Bacteria	NA	NA	SAMN07124980	TRUE	Bacteroidota	Ignavibacteria	SJA-28	B-1AR	FEN-1257	NA	1	0	0
SPIRE_spire_mag_02015612.phages_lytic_sequence#13	spire_mag_02015612	Bacteria	NA	NA	SRR6869033	TRUE	Pseudomonadota	Gammaproteobacteria	JAADHS01	JAADHS01	JAADHS01	NA	1	0	0
SPIRE_spire_mag_02374108.phages_lysogenic	spire_mag_02374108	Bacteria	NA	NA	SAMEA7723617	TRUE	Bacillota_A	Clostridia	Oscillospirales	Ruminococcaceae	RGIG8773	NA	1	0	0
SPIRE_specI_v4_08014.phages_lysogenic	specI_v4_08014	Bacteria	NA	NA	NA	TRUE	Bacillota_A	Clostridia	Oscillospirales	Ruminococcaceae	NA	NA	1	1	0
SPIRE_specI_v4_41455.phages_lytic_sequence#2	specI_v4_41455	Bacteria	NA	NA	NA	TRUE	Pseudomonadota	Gammaproteobacteria	Burkholderiales	Burkholderiaceae	NA	NA	1	0	0
GTDB_GCA_000403255.2_genomic.phages_lysogenic_sequence#2	GCA_000403255.2	Bacteria	GB_GCA_000403255.2	none	NA	NA	Bacillota_A	Clostridia	Lachnospirales	Lachnospiraceae	14-2	14-2 sp000403255	1	1	0
SPIRE_spire_mag_01190587.phages_lytic	spire_mag_01190587	Bacteria	NA	NA	sossowski_BarcelonaNov2018_CSD16-BCN-045-29787-GGAGCTAC-CTATTAAG	TRUE	Pseudomonadota	Alphaproteobacteria	Acetobacterales	Acetobacteraceae	CAHJXG01	NA	1	0	0
SPIRE_specI_v4_23129.phages_lysogenic_sequence#2	specI_v4_23129	Bacteria	NA	NA	NA	TRUE	Pseudomonadota	Alphaproteobacteria	Rhizobiales	Aestuariivirgaceae	NA	NA	1	0	0
SPIRE_spire_mag_02420660.phages_lytic	spire_mag_02420660	Bacteria	NA	NA	SAMN18817732	TRUE	Bacillota_A	Clostridia	Oscillospirales	CAG-272	RGIG1993	NA	1	0	0
SPIRE_spire_mag_02803772.phages_lysogenic	spire_mag_02803772	Bacteria	NA	NA	SAMEA10741151	TRUE	Pseudomonadota	Gammaproteobacteria	Burkholderiales	Neisseriaceae	Neisseria	NA	1	1	0
NCBI_GCF_022549675.1_ASM2254967v1_genomic.phages_lysogenic_sequence#2	GCF_022549675.1	Bacteria	RS_GCF_022549675.1	Kenya: Lake Elmenteita	NA	NA	Bacteroidota	Bacteroidia	Cytophagales	Cyclobacteriaceae	Belliella	Belliella kenyensis	1	1	0
SPIRE_spire_mag_00933398.phages_lytic	spire_mag_00933398	Bacteria	NA	NA	SAMN06267563	TRUE	Pseudomonadota	Alphaproteobacteria	Rhizobiales	Beijerinckiaceae	Rhabdaerophilum	NA	1	0	0
SPIRE_spire_mag_00910149.phages_lytic	spire_mag_00910149	Bacteria	NA	NA	SAMEA5243707	TRUE	Patescibacteria	Kazan-3B-28	Kazan-3B-28	Kazan-3B-28	NA	NA	1	0	0
GTDB_GCA_902783555.1_genomic.phages_lytic_sequence#2	GCA_902783555.1	Bacteria	GB_GCA_902783555.1	none	NA	NA	Bacillota	Bacilli	RF39	UBA660	CAG-533	CAG-533 sp902783555	1	0	0
SPIRE_spire_mag_01080858.phages_lysogenic	spire_mag_01080858	Bacteria	NA	NA	MMPC45272194ST	TRUE	Bacillota_B	Dehalobacteriia	UBA7702	UBA7702	Cryptoclostridium	NA	1		1
SPIRE_spire_mag_01781285.phages_lytic	spire_mag_01781285	Bacteria	NA	NA	SAMN08776883	TRUE	Acidobacteriota	Acidobacteriae	Acidoferrales	UBA7541	Palsa-189	NA	1	0	0
SPIRE_spire_mag_01973231.phages_lytic_sequence#10	spire_mag_01973231	Bacteria	NA	NA	SAMN08779183	TRUE	Acidobacteriota	Acidobacteriae	Bryobacterales	Bryobacteraceae	BOG-234	NA	1	0	0
GTDB_GCA_003480725.1_genomic.phages_lysogenic	GCA_003480725.1	Bacteria	GB_GCA_003480725.1	China: Shenzhen	NA	NA	Bacillota_A	Clostridia	Lachnospirales	Lachnospiraceae	Choladocola	Choladocola sp003480725	1	1	0
SPIRE_spire_mag_01114379.phages_lytic	spire_mag_01114379	Bacteria	NA	NA	SAMEA4527660	TRUE	Pseudomonadota	Gammaproteobacteria	Burkholderiales	Burkholderiaceae	Comamonas	NA	1	0	0
SPIRE_spire_mag_01484154.phages_lytic	spire_mag_01484154	Bacteria	NA	NA	SAMN10351046	TRUE	Actinobacteriota	Actinomycetia	Actinomycetales	Microbacteriaceae	Microbacterium	NA		0	0
SPIRE_spire_mag_02731271.phages_lytic	spire_mag_02731271	Bacteria	NA	NA	SAMEA10741235	TRUE	Bacillota	Bacilli	Lactobacillales	Streptococcaceae	Streptococcus	NA	1	0	0
GTDB_GCF_001310775.1_genomic.phages_lysogenic	GCF_001310775.1	Bacteria	RS_GCF_001310775.1	none	NA	NA	Pseudomonadota	Gammaproteobacteria	Xanthomonadales	Xanthomonadaceae	Stenotrophomonas	Stenotrophomonas pictorum	1	0	0
GTDB_GCA_016714645.1_genomic.phages_lytic	GCA_016714645.1	Bacteria	GB_GCA_016714645.1	Denmark: Odense NE	NA	NA	Pseudomonadota	Gammaproteobacteria	Chromatiales	Chromatiaceae	M0108	M0108 sp016714645	1	0	0
SPIRE_spire_mag_01678159.phages_lytic_sequence#2	spire_mag_01678159	Bacteria	NA	NA	SAMN07124956	TRUE	Chloroflexota	Dehalococcoidia	GIF9	UBA5629	JAFGLP01	NA		0	0
SPIRE_spire_mag_01214146.phages_lysogenic	spire_mag_01214146	Bacteria	NA	NA	SAMN08009802	TRUE	Bacillota_A	Clostridia	Oscillospirales	Oscillospiraceae	Flavonifractor	Flavonifractor merdavium	1		1
NCBI_GCF_900113145.1_IMG-taxon_2675903058_annotated_assembly_genomic.phages_lytic	GCF_900113145.1	Bacteria	RS_GCF_900113145.1	none	NA	NA	Actinomycetota	Actinomycetia	Propionibacteriales	Actinopolymorphaceae	Actinopolymorpha	Actinopolymorpha cephalotaxi	0	0	0
GTDB_GCA_017432445.1_genomic.phages_lytic_sequence#7	GCA_017432445.1	Bacteria	GB_GCA_017432445.1	none	NA	NA	Actinomycetota	Coriobacteriia	Coriobacteriales	Eggerthellaceae	UBA9715	UBA9715 sp017432445	1	0	0
SPIRE_spire_mag_01825083.phages_lytic_sequence#7	spire_mag_01825083	Bacteria	NA	NA	SAMN10864121	TRUE	Actinobacteriota	Humimicrobiia	Humimicrobiales	Humimicrobiaceae	Hydromicrobium	Hydromicrobium sp018894445	1	0	0
GTDB_GCF_004358325.1_genomic.phages_lysogenic_sequence#3	GCF_004358325.1	Bacteria	RS_GCF_004358325.1	South Korea: Yangyang-gun	NA	NA	Bacillota	Bacilli	Lactobacillales	Lactobacillaceae	Periweissella	Periweissella cryptocerci	1	1	0
GTDB_GCF_900200035.1_genomic.phages_lysogenic_sequence#5	GCF_900200035.1	Bacteria	RS_GCF_900200035.1	none	NA	NA	Pseudomonadota	Gammaproteobacteria	Enterobacterales	Enterobacteriaceae	Klebsiella	Klebsiella grimontii	1	0	0
GTDB_GCF_000740795.1_genomic.phages_lysogenic_sequence#2	GCF_000740795.1	Bacteria	RS_GCF_000740795.1	France: Marseilles	NA	NA	Pseudomonadota	Alphaproteobacteria	Rhodobacterales	Rhodobacteraceae	Haematobacter	Haematobacter massiliensis	1	1	0
SPIRE_spire_mag_00688253.phages_lytic_sequence#2	spire_mag_00688253	Bacteria	NA	NA	SAMN05150089	TRUE	Bacteroidota	Bacteroidia	Chitinophagales	Chitinophagaceae	Sediminibacterium	NA	1	0	0
GTDB_GCA_017477855.1_genomic.phages_lytic_sequence#3	GCA_017477855.1	Bacteria	GB_GCA_017477855.1	none	NA	NA	Pseudomonadota	Alphaproteobacteria	Rickettsiales	Deianiraeaceae	UBA4311	UBA4311 sp017477855	1	0	0
SPIRE_spire_mag_02976508.phages_lytic	spire_mag_02976508	Bacteria	NA	NA	SAMEA6809484	TRUE	Bacillota_A	Clostridia	Oscillospirales	Ruminococcaceae	Ruminococcus_C	NA	1	0	0
SPIRE_spire_mag_01201777.phages_lytic_sequence#7	spire_mag_01201777	Bacteria	NA	NA	haib17CEM4890_HKC32ALXX_SL254679	TRUE	Pseudomonadota	Alphaproteobacteria	Caulobacterales	Caulobacteraceae	NA	NA	1	0	0
GTDB_GCA_011620265.1_genomic.phages_lytic_sequence#16	GCA_011620265.1	Bacteria	GB_GCA_011620265.1	Germany: Wietze	NA	NA	Pseudomonadota	Alphaproteobacteria	Rhodobacterales	Rhodobacteraceae	Albidovulum	Albidovulum sp011620265	1	0	0
GTDB_GCA_017416885.1_genomic.phages_lytic_sequence#3	GCA_017416885.1	Bacteria	GB_GCA_017416885.1	none	NA	NA	Bacillota_A	Clostridia	Oscillospirales	CAG-272	RGIG2000	RGIG2000 sp017416885		0	0
NCBI_GCF_002736065.1_ASM273606v1_genomic.phages_lysogenic_sequence#2	GCF_002736065.1	Bacteria	RS_GCF_002736065.1	China	NA	NA	Pseudomonadota	Gammaproteobacteria	Pseudomonadales	Pseudomonadaceae	Pseudomonas_E	Pseudomonas_E mosselii	1	1	0
SPIRE_spire_mag_01247490.phages_lytic	spire_mag_01247490	Bacteria	NA	NA	mgp86013_59	TRUE	Pseudomonadota	Gammaproteobacteria	Nevskiales	Nevskiaceae	JACPFV01	NA	1	0	0
SPIRE_spire_mag_01765481.phages_lytic_sequence#17	spire_mag_01765481	Bacteria	NA	NA	SAMN06268357	TRUE	Pseudomonadota	Alphaproteobacteria	Rhizobiales	Xanthobacteraceae	Bradyrhizobium	NA	0	0	0
SPIRE_spire_mag_00866723.phages_lytic_sequence#6	spire_mag_00866723	Bacteria	NA	NA	SAMN10351095	TRUE	NA	NA	NA	NA	NA	NA	1	0	0
GTDB_GCA_900755865.1_genomic.phages_lytic	GCA_900755865.1	Bacteria	GB_GCA_900755865.1	none	NA	NA	Bacillota_A	Clostridia	Lachnospirales	Lachnospiraceae	Acetatifactor	Acetatifactor sp900755865	1	0	0
GTDB_GCA_003612405.1_genomic.phages_lysogenic_sequence#6	GCA_003612405.1	Bacteria	GB_GCA_003612405.1	China: Beijing	NA	NA	Bacillota_A	Clostridia	Lachnospirales	Lachnospiraceae	UBA3282	UBA3282 sp003612405	1	1	0
SPIRE_specI_v4_14608.phages_lysogenic	specI_v4_14608	Bacteria	NA	NA	NA	TRUE	Bacillota_A	Clostridia	Oscillospirales	Acutalibacteraceae	NA	NA	1	1	0
SPIRE_spire_mag_02701871.phages_lytic_sequence#2	spire_mag_02701871	Bacteria	NA	NA	SAMEA10741873	TRUE	Bacillota_A	Clostridia	Lachnospirales	Lachnospiraceae	Catonella	Catonella massiliensis		0	0
SPIRE_spire_mag_00909707.phages_lysogenic_sequence#3	spire_mag_00909707	Bacteria	NA	NA	SAMEA5243709	TRUE	Actinobacteriota	Thermoleophilia	Gaiellales	Gaiellaceae	NA	NA	1	1	1
GTDB_GCF_900182665.1_genomic.phages_lysogenic	GCF_900182665.1	Bacteria	RS_GCF_900182665.1	none	NA	NA	Actinomycetota	Actinomycetia	Propionibacteriales	Propionibacteriaceae	Propioniciclava	Propioniciclava tarda	1	1	0
GTDB_GCA_903868035.1_genomic.phages_lytic_sequence#2	GCA_903868035.1	Bacteria	GB_GCA_903868035.1	none	NA	NA	Planctomycetota	Phycisphaerae	WQYP01	WQYP01	WQYP01	WQYP01 sp903868035	1	0	0
SPIRE_spire_mag_00495766.phages_lytic_sequence#3	spire_mag_00495766	Bacteria	NA	NA	SAMN12347517	TRUE	Pseudomonadota	Gammaproteobacteria	Xanthomonadales	Rhodanobacteraceae	NA	NA	1	0	0
GTDB_GCF_002261425.1_genomic.phages_lysogenic	GCF_002261425.1	Bacteria	RS_GCF_002261425.1	USA	NA	NA	Pseudomonadota	Gammaproteobacteria	Burkholderiales	Burkholderiaceae_C	Bordetella_C	Bordetella_C sp002261425	1	1	0
SPIRE_spire_mag_01950412.phages_lytic_sequence#5	spire_mag_01950412	Bacteria	NA	NA	SAMEA3712779	TRUE	Pseudomonadota	Alphaproteobacteria	Rhizobiales	Aestuariivirgaceae	Nordella	NA	1	0	0
SPIRE_spire_mag_02039149.phages_lytic_sequence#3	spire_mag_02039149	Bacteria	NA	NA	SAMN06344192	TRUE	Pseudomonadota	Alphaproteobacteria	Rickettsiales	UBA3002	JAFLDD01	NA	1	0	0
SPIRE_spire_mag_00527733.phages_lytic_sequence#34	spire_mag_00527733	Bacteria	NA	NA	SAMN11532400	TRUE	Bacillota_A	Clostridia	Christensenellales	CAG-74	UBA2862	NA	1	0	0
SPIRE_spire_mag_01585754.phages_lytic	spire_mag_01585754	Bacteria	NA	NA	SAMN08776897	TRUE	Pseudomonadota	Alphaproteobacteria	Rhizobiales	Rhizobiaceae	Nitratireductor_C	NA	1	0	0
SPIRE_spire_mag_01583089.phages_lytic_sequence#21	spire_mag_01583089	Bacteria	NA	NA	SAMN06267296	TRUE	Pseudomonadota	Alphaproteobacteria	Kiloniellales	J153	NA	NA	1	0	0
SPIRE_spire_mag_02526016.phages_lytic	spire_mag_02526016	Bacteria	NA	NA	SAMN15871178	TRUE	Bacillota_A	Clostridia	Oscillospirales	CAG-272	QALR01	NA	1	0	0
GTDB_GCA_009911195.1_genomic.phages_lytic_sequence#6	GCA_009911195.1	Bacteria	GB_GCA_009911195.1	China: Beijing	NA	NA	Bacillota_A	Clostridia	Lachnospirales	Lachnospiraceae	Kineothrix	Kineothrix sp009911195	1	0	0
SPIRE_spire_mag_01351318.phages_lysogenic_sequence#2	spire_mag_01351318	Bacteria	NA	NA	764305738-rightretroauricularcrease2	TRUE	Bacillota	Bacilli	Lactobacillales	Streptococcaceae	Streptococcus	NA	1	0	0
SPIRE_spire_mag_00730773.phages_lytic_sequence#2	spire_mag_00730773	Bacteria	NA	NA	SAMN09200905	TRUE	Bacteroidota	Bacteroidia	Flavobacteriales	Flavobacteriaceae	Polaribacter	NA	1	0	0
SPIRE_spire_mag_01272765.phages_lytic_sequence#4	spire_mag_01272765	Bacteria	NA	NA	SAMEA2737886	TRUE	Pseudomonadota	Gammaproteobacteria	Burkholderiales	Neisseriaceae	Neisseria	NA	1	0	0
SPIRE_spire_mag_01116364.phages_lytic_sequence#9	spire_mag_01116364	Bacteria	NA	NA	SAMEA4527662	TRUE	Pseudomonadota	Alphaproteobacteria	Caulobacterales	Caulobacteraceae	Phenylobacterium	NA	1	0	0
NCBI_GCF_021739485.1_ASM2173948v1_genomic.phages_lytic_sequence#2	GCF_021739485.1	Bacteria	RS_GCF_021739485.1	Turkey: Canakkale; Biga Peninsula	NA	NA	Bacillota	Bacilli	Alicyclobacillales	Alicyclobacillaceae	Alicyclobacillus_K	Alicyclobacillus_K tolerans	1	0	0
GTDB_GCA_902799015.1_genomic.phages_lytic_sequence#19	GCA_902799015.1	Bacteria	GB_GCA_902799015.1	none	NA	NA	Bacillota_A	Clostridia	Lachnospirales	Lachnospiraceae	Porcincola	Porcincola sp902799015	1	0	0
SPIRE_specI_v4_01693.phages_lysogenic	specI_v4_01693	Bacteria	NA	NA	NA	TRUE	Pseudomonadota	Gammaproteobacteria	Enterobacterales	Enterobacteriaceae	NA	NA	1	0	0
GTDB_GCF_003609605.1_genomic.phages_lytic	GCF_003609605.1	Bacteria	RS_GCF_003609605.1	Belarus: Slutsk	NA	NA	Bacillota	Bacilli	Aneurinibacillales	RAOX-1	Ammoniphilus	Ammoniphilus oxalaticus	0	0	0
SPIRE_spire_mag_02017486.phages_lytic	spire_mag_02017486	Bacteria	NA	NA	SRR6869053	TRUE	Pseudomonadota	Gammaproteobacteria	UBA4486	UBA4486	NA	NA	1	0	0
SPIRE_spire_mag_01829844.phages_lytic	spire_mag_01829844	Bacteria	NA	NA	SAMN10864163	TRUE	Actinobacteriota	Acidimicrobiia	Acidimicrobiales	Ilumatobacteraceae	NA	NA	1	0	0
GTDB_GCF_001637205.1_genomic.phages_lytic	GCF_001637205.1	Bacteria	RS_GCF_001637205.1	India: Himalayas; Kafni glacier	NA	NA	Bacillota	Bacilli	Paenibacillales	Paenibacillaceae	Paenibacillus	Paenibacillus glacialis	1	0	0
GTDB_GCF_001722135.1_genomic.phages_lysogenic	GCF_001722135.1	Bacteria	NA	NA	NA	NA	NA	NA	NA	NA	NA	NA	1	1	0
GTDB_GCF_001647025.1_genomic.phages_lysogenic_sequence#3	GCF_001647025.1	Bacteria	RS_GCF_001647025.1	South Korea: Southern sea of Yeosu	NA	NA	Pseudomonadota	Gammaproteobacteria	Pseudomonadales	Endozoicomonadaceae	Endozoicomonas	Endozoicomonas atrinae	1	0	1
GTDB_GCF_013131805.1_genomic.phages_lysogenic_sequence#3	GCF_013131805.1	Bacteria	RS_GCF_013131805.1	Mexico	NA	NA	Actinomycetota	Actinomycetia	Propionibacteriales	Kribbellaceae	Kribbella	Kribbella sandramycini	1	1	0
SPIRE_spire_mag_01870232.phages_lytic_sequence#12	spire_mag_01870232	Bacteria	NA	NA	SAMEA5080283	TRUE	Bacillota_A	Clostridia	Oscillospirales	Oscillospiraceae	Limivicinus	Limivicinus sp017395085	1	0	0
SPIRE_spire_mag_02036968.phages_lytic_sequence#2	spire_mag_02036968	Bacteria	NA	NA	SAMN11532779	TRUE	Actinobacteriota	Acidimicrobiia	Acidimicrobiales	Ilumatobacteraceae	NA	NA	1	0	0
SPIRE_spire_mag_02222328.phages_lytic_sequence#46	spire_mag_02222328	Bacteria	NA	NA	SAMN15829856	TRUE	NA	NA	NA	NA	NA	NA		0	0
SPIRE_spire_mag_01484055.phages_lytic_sequence#5	spire_mag_01484055	Bacteria	NA	NA	SAMN07632033	TRUE	Actinobacteriota	Actinomycetia	Streptomycetales	Streptomycetaceae	Embleya	NA	1	0	0
SPIRE_spire_mag_00191612.phages_lytic_sequence#3	spire_mag_00191612	Bacteria	NA	NA	SAMN07200367	TRUE	Bacillota_A	Clostridia	Clostridiales	Clostridiaceae	Clostridium_J	NA	1	0	0
SPIRE_spire_mag_02528647.phages_lysogenic	spire_mag_02528647	Bacteria	NA	NA	SAMN15871409	TRUE	Bacillota_A	Clostridia	Saccharofermentanales	Saccharofermentanaceae	Saccharofermentans	NA	1	0	0
GTDB_GCF_001279775.1_genomic.phages_lysogenic_sequence#2	GCF_001279775.1	Bacteria	RS_GCF_001279775.1	USA: IL; Urbana	NA	NA	Actinomycetota	Actinomycetia	Streptomycetales	Streptomycetaceae	Streptomyces	Streptomyces sp001279775	1	1	0
GTDB_GCF_014199915.1_genomic.phages_lytic	GCF_014199915.1	Bacteria	RS_GCF_014199915.1	none	NA	NA	Pseudomonadota	Alphaproteobacteria	Rhizobiales	Kaistiaceae	Prosthecomicrobium	Prosthecomicrobium pneumaticum	1	0	0
GTDB_GCA_002726615.1_genomic.phages_lytic_sequence#3	GCA_002726615.1	Bacteria	GB_GCA_002726615.1	Indian Ocean: Northwest Arabian Sea Upwelling Province	NA	NA	Pseudomonadota	Gammaproteobacteria	Pseudomonadales	Oleiphilaceae	Marinobacter	Marinobacter sp002726615	0	0	0
SPIRE_specI_v4_05304.phages_lysogenic_sequence#2	specI_v4_05304	Bacteria	NA	NA	NA	NA	NA	NA	NA	NA	NA	NA	1	1	1
SPIRE_spire_mag_01110321.phages_lytic_sequence#3	spire_mag_01110321	Bacteria	NA	NA	SAMN11532496	TRUE	Pseudomonadota	Alphaproteobacteria	Rhizobiales	Xanthobacteraceae	JACQAE01	NA	1	0	0
GTDB_GCA_016937295.1_genomic.phages_lytic_sequence#2	GCA_016937295.1	Bacteria	GB_GCA_016937295.1	USA: Anadarko; OK; Zodletone Spring	NA	NA	Bacteroidota	Bacteroidia	Bacteroidales	UBA1556	UBA6267	UBA6267 sp016937295	1	0	0
SPIRE_spire_mag_01041099.phages_lytic_sequence#3	spire_mag_01041099	Bacteria	NA	NA	SAMN08275702	TRUE	Pseudomonadota	Gammaproteobacteria	Methylococcales	Methylomonadaceae	Methylomonas	NA	1	0	0
GTDB_GCA_009783465.1_genomic.phages_lytic	GCA_009783465.1	Bacteria	GB_GCA_009783465.1	French Guiana: Petit-Saut	NA	NA	Planctomycetota	Phycisphaerae	SM23-33	SM23-33	WRDM01	WRDM01 sp009783465		0	0
NCBI_GCF_009731575.1_ASM973157v1_genomic.phages_lysogenic_sequence#4	GCF_009731575.1	Bacteria	RS_GCF_009731575.1	Japan	NA	NA	Verrucomicrobiota	Verrucomicrobiae	Verrucomicrobiales	Akkermansiaceae	Akkermansia	Akkermansia muciniphila	1	1	0
GTDB_GCA_905236445.1_genomic.phages_lytic	GCA_905236445.1	Bacteria	GB_GCA_905236445.1	none	NA	NA	Bacillota_A	Clostridia	Christensenellales	UBA1242	UBA11490	UBA11490 sp905236445	1	0	0
GTDB_GCA_900548505.1_genomic.phages_lysogenic	GCA_900548505.1	Bacteria	GB_GCA_900548505.1	none	NA	NA	Bacillota_A	Clostridia	Oscillospirales	Oscillospiraceae	Dysosmobacter	Dysosmobacter sp900548505	1	1	0
SPIRE_spire_mag_03005809.phages_lytic	spire_mag_03005809	Bacteria	NA	NA	SAMEA10741814	TRUE	Pseudomonadota	Gammaproteobacteria	Burkholderiales	Neisseriaceae	Neisseria	Neisseria sicca_A	1	0	0
SPIRE_spire_mag_01841715.phages_lytic	spire_mag_01841715	Bacteria	NA	NA	SAMN10864272	TRUE	Hydrogenedentota	Hydrogenedentia	Hydrogenedentiales	SCBR16-9	NA	NA	1	0	0
SPIRE_spire_mag_01667103.phages_lytic	spire_mag_01667103	Bacteria	NA	NA	SAMN11532604	TRUE	Gemmatimonadota	Gemmatimonadetes	KS3-K002	JABDQB01	JAENXO01	NA	1	0	0
SPIRE_spire_mag_00709642.phages_lytic_sequence#51	spire_mag_00709642	Bacteria	NA	NA	SAMN10350588	TRUE	NA	NA	NA	NA	NA	NA	1	0	0
SPIRE_spire_mag_02553830.phages_lytic_sequence#6	spire_mag_02553830	Bacteria	NA	NA	SAMN15871499	TRUE	Bacteroidota	Bacteroidia	Bacteroidales	UBA932	Cryptobacteroides	NA	0	0	0
SPIRE_spire_mag_02020213.phages_lytic_sequence#3	spire_mag_02020213	Bacteria	NA	NA	SAMN12796217	TRUE	Chloroflexota	Anaerolineae	JAAYZQ01	JAAYZQ01	NA	NA	1	0	0
GTDB_GCA_007131725.1_genomic.phages_lysogenic	GCA_007131725.1	Bacteria	GB_GCA_007131725.1	Russia: Kulunda Steppe	NA	NA	Bacteroidota	Rhodothermia	Balneolales	Balneolaceae	UBA2664	UBA2664 sp007131725	1	0	0
SPIRE_specI_v4_40698.phages_lysogenic_sequence#3	specI_v4_40698	Bacteria	NA	NA	NA	TRUE	Bacteroidota	Bacteroidia	Bacteroidales	Bacteroidaceae	NA	NA	0	0	0
NCBI_GCF_025567315.1_ASM2556731v1_genomic.phages_lysogenic	GCF_025567315.1	Bacteria	NA	NA	NA	NA	NA	NA	NA	NA	NA	NA	1	1	0
GTDB_GCF_900115625.1_genomic.phages_lysogenic	GCF_900115625.1	Bacteria	RS_GCF_900115625.1	none	NA	NA	Bacillota	Bacilli	Bacillales_H	Marinococcaceae	Salibacterium	Salibacterium halotolerans	1	1	0
SPIRE_spire_mag_01827781.phages_lytic_sequence#2	spire_mag_01827781	Bacteria	NA	NA	SAMN07631251	TRUE	Bacteroidota	Bacteroidia	AKYH767	B-17BO	PALSA-968	NA	1	0	0
GTDB_GCF_000813725.1_genomic.phages_lytic	GCF_000813725.1	Bacteria	RS_GCF_000813725.1	USA: Honolulu; HI	NA	NA	Pseudomonadota	Alphaproteobacteria	Rhodobacterales	Rhodobacteraceae	Leisingera	Leisingera sp000813725	1	0	0
GTDB_GCA_002311835.1_genomic.phages_lytic	GCA_002311835.1	Bacteria	GB_GCA_002311835.1	Atlantic Ocean:Mid Cayman Rise	NA	NA	Pseudomonadota	Gammaproteobacteria	UBA6522	UBA6522	UBA6522	UBA6522 sp002311835
GTDB_GCA_004193205.1_genomic.phages_lytic	GCA_004193205.1	Bacteria	GB_GCA_004193205.1	Thailand	NA	NA	Actinomycetota	Actinomycetia	Mycobacteriales	Mycobacteriaceae	Gordonia	Gordonia sediminis	1	0	0
GTDB_GCF_001422445.1_genomic.phages_lytic	GCF_001422445.1	Bacteria	RS_GCF_001422445.1	Switzerland: Zurich	NA	NA	Pseudomonadota	Gammaproteobacteria	Burkholderiales	Burkholderiaceae_B	Pseudorhodoferax	Pseudorhodoferax sp001422445	1	0	0
GTDB_GCF_000422445.1_genomic.phages_lysogenic	GCF_000422445.1	Bacteria	RS_GCF_000422445.1	India	NA	NA	Bacillota	Bacilli	Paenibacillales	Paenibacillaceae	Paenibacillus_B	Paenibacillus_B assamensis	1	1	0
GTDB_GCF_002015075.1_genomic.phages_lytic_sequence#4	GCF_002015075.1	Bacteria	RS_GCF_002015075.1	Denmark: Copenhagen	NA	NA	Pseudomonadota	Gammaproteobacteria	Enterobacterales_A	Pasteurellaceae	Canicola	Canicola haemoglobinophilus	1	0	0
GTDB_GCF_002844575.1_genomic.phages_lysogenic_sequence#5	GCF_002844575.1	Bacteria	RS_GCF_002844575.1	China	NA	NA	Bacillota	Bacilli	Bacillales	Bacillaceae_C	Margalitia	Margalitia camelliae	1		1
SPIRE_spire_mag_01572693.phages_lytic_sequence#33	spire_mag_01572693	Bacteria	NA	NA	SAMN01828241	TRUE	Pseudomonadota	Alphaproteobacteria	Rhizobiales	Kaistiaceae	Bauldia	NA	1	0	0
SPIRE_spire_mag_02351275.phages_lysogenic	spire_mag_02351275	Bacteria	NA	NA	SAMN15047024	TRUE	Bacillota	Bacilli	RF39	UBA660	RUG11198	NA	1		1
SPIRE_spire_mag_02932440.phages_lytic_sequence#2	spire_mag_02932440	Bacteria	NA	NA	SAMEA14101379	TRUE	Bacillota_A	Clostridia	Oscillospirales	Ruminococcaceae	Faecalibacterium	Faecalibacterium prausnitzii	1	0	0
GTDB_GCA_017521565.1_genomic.phages_lytic	GCA_017521565.1	Bacteria	GB_GCA_017521565.1	none	NA	NA	Bacillota_A	Clostridia	Christensenellales	CAG-74	Ventricola	Ventricola sp017521565	1	0	0
GTDB_GCA_018241645.1_genomic.phages_lytic_sequence#3	GCA_018241645.1	Bacteria	GB_GCA_018241645.1	China: Shenzhen	NA	NA	Pseudomonadota	Gammaproteobacteria	Burkholderiales	SG8-39	SZAS-79	SZAS-79 sp018241645
SPIRE_spire_mag_00099317.phages_lytic	spire_mag_00099317	Bacteria	NA	NA	SAMN06267035	TRUE	Nitrospirota	Nitrospiria	Nitrospirales	NS-4	SCTG01	NA	1	0	0
SPIRE_specI_v4_36336.phages_lysogenic	specI_v4_36336	Bacteria	NA	NA	NA	TRUE	Pseudomonadota	Gammaproteobacteria	Pseudomonadales	Pseudomonadaceae	NA	NA	1		1
SPIRE_specI_v4_03846.phages_lytic_sequence#5	specI_v4_03846	Bacteria	NA	NA	NA	TRUE	Acidobacteriota	Acidobacteriae	Bryobacterales	Bryobacteraceae	NA	NA	1	0	0
GTDB_GCA_002278925.1_genomic.phages_lysogenic	GCA_002278925.1	Bacteria	GB_GCA_002278925.1	Canada: Ontario	NA	NA	Pseudomonadota	Gammaproteobacteria	Burkholderiales	Burkholderiaceae_B	Polaromonas	Polaromonas sp002278925	1		1
SPIRE_spire_mag_01830036.phages_lytic	spire_mag_01830036	Bacteria	NA	NA	SAMN10864163	TRUE	RBG-13-66-14	B26-G2	WVWN01	WVWN01	WVWN01	NA	1	0	0
GTDB_GCF_000971975.1_genomic.phages_lysogenic_sequence#4	GCF_000971975.1	Bacteria	RS_GCF_000971975.1	none	NA	NA	Bacillota	Bacilli	Paenibacillales	Paenibacillaceae	Pristimantibacillus	Pristimantibacillus algorifonticola	1	0	0
SPIRE_spire_mag_02696267.phages_lytic	spire_mag_02696267	Bacteria	NA	NA	SAMEA6167699	TRUE	Pseudomonadota	Gammaproteobacteria	Pseudomonadales	Pseudomonadaceae	Pseudomonas_E	Pseudomonas_E orientalis_A	1	0	0
SPIRE_spire_mag_00729189.phages_lytic_sequence#4	spire_mag_00729189	Bacteria	NA	NA	SAMN09202387	TRUE	Omnitrophota	Koll11	4484-171	4484-171	JAFGHG01	NA	1	0	0
SPIRE_spire_mag_02551375.phages_lysogenic	spire_mag_02551375	Bacteria	NA	NA	SAMN15870979	TRUE	Cyanobacteriota	Vampirovibrionia	Gastranaerophilales	Gastranaerophilaceae	CAG-196	NA	0	1	0
GTDB_GCA_016188865.1_genomic.phages_lysogenic	GCA_016188865.1	Bacteria	GB_GCA_016188865.1	USA: California; Modesto	NA	NA	Patescibacteria	Paceibacteria	Paceibacterales	MHMH01	JACPGX01	JACPGX01 sp016188865	0	1	0
SPIRE_specI_v4_02139.phages_lysogenic_sequence#2	specI_v4_02139	Bacteria	NA	NA	NA	TRUE	Bacillota_A	Clostridia	Lachnospirales	Lachnospiraceae	NA	NA	1	1	0
GTDB_GCA_002724585.1_genomic.phages_lytic_sequence#2	GCA_002724585.1	Bacteria	GB_GCA_002724585.1	Saudi Arabia: Red Sea	NA	NA	Chloroflexota	Dehalococcoidia	UBA3495	UBA3495	UBA3495	UBA3495 sp002724585	1	0	0
SPIRE_spire_mag_01784071.phages_lytic	spire_mag_01784071	Bacteria	NA	NA	SAMN04360128	TRUE	Pseudomonadota	Gammaproteobacteria	Pseudomonadales	Moraxellaceae	Moraxella_A	NA		0	0
SPIRE_spire_mag_02087487.phages_lysogenic_sequence#3	spire_mag_02087487	Bacteria	NA	NA	SAMN06268372	TRUE	Pseudomonadota	Gammaproteobacteria	Pseudomonadales	Nitrincolaceae	Marinobacterium	NA	1	1	1
GTDB_GCA_910586105.1_genomic.phages_lytic	GCA_910586105.1	Bacteria	GB_GCA_910586105.1	none	NA	NA	Bacillota_A	Clostridia	Oscillospirales	Butyricicoccaceae	QXXE01	QXXE01 sp910586105	1	0	0
SPIRE_spire_mag_01544420.phages_lytic	spire_mag_01544420	Bacteria	NA	NA	SAMN08331104	TRUE	Pseudomonadota	Alphaproteobacteria	Acetobacterales	Acetobacteraceae	Roseococcus	NA	1	0	0
NCBI_GCF_000736675.1_XBFFL_3524_PRJEB4320_genomic.phages_lysogenic_sequence#10	GCF_000736675.1	Bacteria	RS_GCF_000736675.1	none	NA	NA	Pseudomonadota	Gammaproteobacteria	Enterobacterales	Enterobacteriaceae	Xenorhabdus	Xenorhabdus bovienii
SPIRE_spire_mag_02527315.phages_lytic_sequence#4	spire_mag_02527315	Bacteria	NA	NA	SAMN15870979	TRUE	Bacillota_A	Clostridia	Oscillospirales	Ruminococcaceae	Anaerofilum	NA	1	0	0
SPIRE_spire_mag_00241502.phages_lytic_sequence#97	spire_mag_00241502	Bacteria	NA	NA	SAMN06266248	TRUE	NA	NA	NA	NA	NA	NA	1	0	0
SPIRE_spire_mag_00298679.phages_lysogenic_sequence#11	spire_mag_00298679	Bacteria	NA	NA	SAMN10864215	TRUE	Pseudomonadota	Alphaproteobacteria	Rhizobiales	Xanthobacteraceae	Pseudolabrys	NA	1	0	0
SPIRE_specI_v4_09402.phages_lytic	specI_v4_09402	Bacteria	NA	NA	NA	TRUE	Verrucomicrobiota	Lentisphaeria	Victivallales	GWF2-50-93	NA	NA	1	0	0
SPIRE_spire_mag_01671372.phages_lysogenic	spire_mag_01671372	Bacteria	NA	NA	SAMN06685618	TRUE	Bacillota_A	Clostridia	Oscillospirales	Oscillospiraceae	Avoscillospira	NA	1		1
SPIRE_spire_mag_01120901.phages_lytic_sequence#4	spire_mag_01120901	Bacteria	NA	NA	SAMEA4527676	TRUE	Pseudomonadota	Gammaproteobacteria	Burkholderiales	Burkholderiaceae	Diaphorobacter_A	NA	1	0	0
SPIRE_spire_mag_00523920.phages_lytic_sequence#5	spire_mag_00523920	Bacteria	NA	NA	SAMN07686939	TRUE	Pseudomonadota	Gammaproteobacteria	Pseudomonadales	Pseudohongiellaceae	Pseudohongiella	NA	1	0	0
GTDB_GCA_002304425.1_genomic.phages_lytic	GCA_002304425.1	Bacteria	GB_GCA_002304425.1	Spain: Tous; Valencia	NA	NA	Verrucomicrobiota	Verrucomicrobiae	Opitutales	Opitutaceae	Lacunisphaera	Lacunisphaera sp002304425	1	0	0
GTDB_GCF_003664645.1_genomic.phages_lytic	GCF_003664645.1	Bacteria	RS_GCF_003664645.1	China: Chengdu; Sichuan	NA	NA	Pseudomonadota	Gammaproteobacteria	Pseudomonadales	Moraxellaceae	Acinetobacter	Acinetobacter chengduensis	1	0	0
SPIRE_spire_mag_02629638.phages_lytic_sequence#2	spire_mag_02629638	Bacteria	NA	NA	SAMEA14100894	TRUE	Desulfobacterota_I	Desulfovibrionia	Desulfovibrionales	Desulfovibrionaceae	Desulfovibrio	Desulfovibrio fairfieldensis	1	0	0
SPIRE_specI_v4_10735.phages_lysogenic	specI_v4_10735	Bacteria	NA	NA	NA	TRUE	Nitrospirota	Nitrospiria	Nitrospirales	Nitrospiraceae	NA	NA	1	1	0
SPIRE_spire_mag_01107353.phages_lytic	spire_mag_01107353	Bacteria	NA	NA	SAMN11532411	TRUE	Pseudomonadota	Gammaproteobacteria	Acidiferrobacterales	UBA6901	UBA6901	NA	0	0	0
NCBI_GCF_016865555.1_ASM1686555v1_genomic.phages_lysogenic_sequence#2	GCF_016865555.1	Bacteria	RS_GCF_016865555.1	Spain: Praia da Seda; Carnota	NA	NA	Pseudomonadota	Gammaproteobacteria	Pseudomonadales	Pseudomonadaceae	Pseudomonas_E	Pseudomonas_E arcuscaelestis	1		1
SPIRE_spire_mag_00838263.phages_lytic_sequence#4	spire_mag_00838263	Bacteria	NA	NA	SAMN11532179	TRUE	Myxococcota	NA	NA	NA	NA	NA	1	0	0
GTDB_GCA_002685655.1_genomic.phages_lytic_sequence#4	GCA_002685655.1	Bacteria	GB_GCA_002685655.1	Indian Ocean: Eastern Africa Coastal Province	NA	NA	Planctomycetota	Planctomycetia	Pirellulales	Pirellulaceae	ARS98	ARS98 sp002685655	1	0	0
SPIRE_specI_v4_15479.phages_lytic_sequence#3	specI_v4_15479	Bacteria	NA	NA	NA	TRUE	Pseudomonadota	Alphaproteobacteria	Rhizobiales	Rhizobiaceae	NA	NA	1	0	0
SPIRE_spire_mag_02518086.phages_lytic_sequence#5	spire_mag_02518086	Bacteria	NA	NA	SAMN17215480	TRUE	Pseudomonadota	Alphaproteobacteria	Rhizobiales	Xanthobacteraceae	Xanthobacter	NA	1	0	0
SPIRE_spire_mag_01099363.phages_lytic_sequence#3	spire_mag_01099363	Bacteria	NA	NA	SAMN06343958	TRUE	Pseudomonadota	Alphaproteobacteria	Rhizobiales	Xanthobacteraceae	PALSA-894	NA	1	0	0
GTDB_GCA_003551305.1_genomic.phages_lytic_sequence#10	GCA_003551305.1	Bacteria	GB_GCA_003551305.1	Russia: Kulunda Steppe	NA	NA	Planctomycetota	Brocadiia	SM23-32	SM23-32	B1Sed10-231	B1Sed10-231 sp003551305	1	0	0
GTDB_GCF_001693335.1_genomic.phages_lysogenic	GCF_001693335.1	Bacteria	RS_GCF_001693335.1	USA: Cambridge; MA	NA	NA	Campylobacterota	Campylobacteria	Campylobacterales	Helicobacteraceae	Helicobacter_G	Helicobacter_G enhydrae	1	1	0
SPIRE_spire_mag_01619332.phages_lytic	spire_mag_01619332	Bacteria	NA	NA	SAMN08389167	TRUE	Actinobacteriota	Actinomycetia	Nanopelagicales	UBA10799	JADKAV01	NA	1	0	0
GTDB_GCA_016872875.1_genomic.phages_lytic_sequence#2	GCA_016872875.1	Bacteria	GB_GCA_016872875.1	Tanzania: Lake Tanganyika; Mahale	NA	NA	Planctomycetota	PUPC01	DSUN01	DSUN01	DSUN01	DSUN01 sp016872875		0	0
SPIRE_specI_v4_41399.phages_lytic_sequence#6	specI_v4_41399	Bacteria	NA	NA	NA	TRUE	Pseudomonadota	Gammaproteobacteria	CAIRSR01	CAIRSR01	NA	NA	1	0	0
SPIRE_spire_mag_01748767.phages_lytic_sequence#6	spire_mag_01748767	Bacteria	NA	NA	SAMN12795556	TRUE	Planctomycetota	UBA1135	UBA1135	GCA-002686595	SYGM01	NA	1	0	0
SPIRE_spire_mag_02089293.phages_lytic_sequence#7	spire_mag_02089293	Bacteria	NA	NA	SAMN08776775	TRUE	Planctomycetota	Planctomycetia	Pirellulales	UBA7805	MB-PLM-2	NA	1	0	0
GTDB_GCA_003210825.1_genomic.phages_lytic_sequence#4	GCA_003210825.1	Bacteria	GB_GCA_003210825.1	Pacific Ocean	NA	NA	Cyanobacteriota	Cyanobacteriia	PCC-6307	Cyanobiaceae	Prochlorococcus_A	Prochlorococcus_A sp003210825		0	0
GTDB_GCA_900316025.1_genomic.phages_lytic_sequence#6	GCA_900316025.1	Bacteria	GB_GCA_900316025.1	none	NA	NA	Bacillota_A	Clostridia	Oscillospirales	Acutalibacteraceae	CAG-964	CAG-964 sp900316025	1	0	0
SPIRE_specI_v4_17870.phages_lytic_sequence#4	specI_v4_17870	Bacteria	NA	NA	NA	TRUE	Bacteroidota	Bacteroidia	Bacteroidales	UBA1715	NA	NA	0	0	0
GTDB_GCA_003567615.1_genomic.phages_lytic	GCA_003567615.1	Bacteria	GB_GCA_003567615.1	Russia: Kulunda Steppe	NA	NA	Gemmatimonadota	Gemmatimonadetes	Longimicrobiales	UBA6960	PWLA01	PWLA01 sp003567615	1	0	0
GTDB_GCF_001574435.1_genomic.phages_lysogenic	GCF_001574435.1	Bacteria	RS_GCF_001574435.1	Pacific Ocean: Japan Trench	NA	NA	Pseudomonadota	Gammaproteobacteria	Enterobacterales_A	Moritellaceae	Moritella	Moritella sp001574435	1	0	1
SPIRE_spire_mag_00137169.phages_lytic_sequence#3	spire_mag_00137169	Bacteria	NA	NA	SAMN05720228	TRUE	Bacillota_G	SHA-98	DTUO25	DTU025	UBA5389	NA		0	0
SPIRE_spire_mag_00496683.phages_lysogenic_sequence#2	spire_mag_00496683	Bacteria	NA	NA	SAMN12347520	TRUE	Acidobacteriota	Vicinamibacteria	Fen-336	Fen-336	NA	NA	1	0	0
GTDB_GCA_016217965.1_genomic.phages_lytic	GCA_016217965.1	Bacteria	GB_GCA_016217965.1	USA: California; Middletown	NA	NA	Patescibacteria	Paceibacteria	UBA9983_A	UBA2100	UBA10103	UBA10103 sp016217965	1	0	0
SPIRE_specI_v4_00810.phages_lytic_sequence#3	specI_v4_00810	Bacteria	NA	NA	NA	TRUE	Campylobacterota	Campylobacteria	Campylobacterales	Sulfurimonadaceae	NA	NA	1	0	0
SPIRE_specI_v4_09264.phages_lysogenic_sequence#2	specI_v4_09264	Bacteria	NA	NA	NA	TRUE	Bacillota_A	Clostridia	Oscillospirales	Ruminococcaceae	NA	NA	1	0	0
GTDB_GCA_018715395.1_genomic.phages_lytic_sequence#7	GCA_018715395.1	Bacteria	GB_GCA_018715395.1	none	NA	NA	Bacillota_A	Clostridia	Lachnospirales	Anaerotignaceae	Coprocola	Coprocola pullicola	1	0	0
SPIRE_spire_mag_00520349.phages_lytic_sequence#7	spire_mag_00520349	Bacteria	NA	NA	SAMN10350570	TRUE	Myxococcota	Polyangia	Palsa-1104_A	Fen-1088	Fen-1137	NA	1	0	0
SPIRE_spire_mag_02180444.phages_lytic_sequence#25	spire_mag_02180444	Bacteria	NA	NA	SAMN15871057	TRUE	Bacillota_A	Clostridia	Oscillospirales	Oscillospiraceae	Faecousia	NA	1	0	0
SPIRE_spire_mag_00676099.phages_lytic	spire_mag_00676099	Bacteria	NA	NA	SAMEA104153988	TRUE	Bacillota_A	Clostridia	Oscillospirales	Acutalibacteraceae	RUG762	RUG762 sp900321515	1	0	0
GTDB_GCF_000876015.1_genomic.phages_lytic_sequence#7	GCF_000876015.1	Bacteria	RS_GCF_000876015.1	none	NA	NA	Pseudomonadota	Gammaproteobacteria	Burkholderiales	Burkholderiaceae	Cupriavidus	Cupriavidus basilensis_B		0	0
SPIRE_spire_mag_02024722.phages_lytic	spire_mag_02024722	Bacteria	NA	NA	SAMN05224520	TRUE	Pseudomonadota	Alphaproteobacteria	16-39-46	JABJFC01	JABJFC01	JABJFC01 sp018662925	1	0	0
SPIRE_spire_mag_02561679.phages_lysogenic	spire_mag_02561679	Bacteria	NA	NA	SAMN09488266	TRUE	Bacillota_A	Clostridia	Oscillospirales	Oscillospiraceae	Limivicinus	NA	1	0	0
GTDB_GCA_003962895.1_genomic.phages_lytic_sequence#15	GCA_003962895.1	Bacteria	GB_GCA_003962895.1	USA: Texas	NA	NA	Pseudomonadota	Gammaproteobacteria	Burkholderiales	UBA11063	Aquella	Aquella sp003962895
GTDB_GCF_000426625.1_genomic.phages_lysogenic_sequence#3	GCF_000426625.1	Bacteria	RS_GCF_000426625.1	Canada	NA	NA	Fusobacteriota	Fusobacteriia	Fusobacteriales	Fusobacteriaceae	Psychrilyobacter	Psychrilyobacter atlanticus	1	1	0
SPIRE_spire_mag_01781046.phages_lytic_sequence#15	spire_mag_01781046	Bacteria	NA	NA	SAMN08779170	TRUE	Myxococcota	Polyangia	Polyangiales	Polyangiaceae	NA	NA	1	0	0
GTDB_GCF_001832885.1_genomic.phages_lysogenic	GCF_001832885.1	Bacteria	RS_GCF_001832885.1	Malaysia: Penang	NA	NA	Bacillota	Bacilli	Lactobacillales	Streptococcaceae	Floricoccus	Floricoccus penangensis	1	1	0
SPIRE_spire_mag_02527914.phages_lysogenic	spire_mag_02527914	Bacteria	NA	NA	SAMN15871391	TRUE	Bacteroidota	Bacteroidia	Bacteroidales	UBA932	Cryptobacteroides	Cryptobacteroides sp902779785	1	1	1
SPIRE_spire_mag_00728584.phages_lytic_sequence#34	spire_mag_00728584	Bacteria	NA	NA	SAMN10863948	TRUE	Bacteroidota	Bacteroidia	Flavobacteriales	Crocinitomicaceae	Brumimicrobium	NA		0	0
GTDB_GCA_015231665.1_genomic.phages_lysogenic	GCA_015231665.1	Bacteria	GB_GCA_015231665.1	China: Qinghai	NA	NA	Pseudomonadota	Gammaproteobacteria	Chromatiales	Sedimenticolaceae	JADGBD01	JADGBD01 sp015231665	1	0	0
NCBI_GCF_002208825.2_ASM220882v2_genomic.phages_lysogenic_sequence#2	GCF_002208825.2_ASM220882v2	Bacteria	NA	NA	NA	NA	NA	NA	NA	NA	NA	NA	1	1	0
SPIRE_spire_mag_01303007.phages_lytic	spire_mag_01303007	Bacteria	NA	NA	CCMD21703880ST	TRUE	Bacillota_A	Clostridia	UBA1212	SIG427	SIG427	NA	1	0	0
SPIRE_spire_mag_02513840.phages_lytic_sequence#20	spire_mag_02513840	Bacteria	NA	NA	SAMN15871055	TRUE	NA	NA	NA	NA	NA	NA	1	0	0
SPIRE_spire_mag_00910374.phages_lytic_sequence#49	spire_mag_00910374	Bacteria	NA	NA	SAMEA5243706	TRUE	NA	NA	NA	NA	NA	NA	1	0	0
SPIRE_spire_mag_00522364.phages_lytic_sequence#5	spire_mag_00522364	Bacteria	NA	NA	SAMN03018312	TRUE	Verrucomicrobiota	Lentisphaeria	Victivallales	Victivallaceae	UBA5239	UBA5239 sp002408885	1	0	0
GTDB_GCF_002879535.1_genomic.phages_lytic_sequence#3	GCF_002879535.1	Bacteria	RS_GCF_002879535.1	Argentina	NA	NA	Pseudomonadota	Alphaproteobacteria	Rhizobiales	Rhizobiaceae	Mesorhizobium	Mesorhizobium intechi	1	0	0
SPIRE_spire_mag_01618742.phages_lytic_sequence#3	spire_mag_01618742	Bacteria	NA	NA	SAMN08389262	TRUE	Pseudomonadota	Gammaproteobacteria	Chromatiales	Sedimenticolaceae	41T-STBD-0c-01a	NA	1	0	0
SPIRE_spire_mag_01919686.phages_lytic_sequence#7	spire_mag_01919686	Bacteria	NA	NA	SAMN04450495	TRUE	Bacillota_A	Clostridia	TANB77	CAG-508	NA	NA	1	0	0
GTDB_GCF_013386825.1_genomic.phages_lysogenic_sequence#4	GCF_013386825.1	Bacteria	RS_GCF_013386825.1	Netherlands	NA	NA	Pseudomonadota	Gammaproteobacteria	Pseudomonadales	Pseudomonadaceae	Pseudomonas_E	Pseudomonas_E sp013386825
SPIRE_spire_mag_01199887.phages_lytic_sequence#7	spire_mag_01199887	Bacteria	NA	NA	haib18CEM5453_HMC2KCCXY_SL336628	TRUE	Pseudomonadota	Alphaproteobacteria	Rhodobacterales	Rhodobacteraceae	Paracoccus	NA	1	0	0
SPIRE_spire_mag_00525623.phages_lytic_sequence#21	spire_mag_00525623	Bacteria	NA	NA	SAMN11532271	TRUE	Bacillota_A	Clostridia	TANB77	CAG-508	CAG-269	NA		0	0
SPIRE_spire_mag_00185004.phages_lytic	spire_mag_00185004	Bacteria	NA	NA	SAMN08777393	TRUE	Methylomirabilota	Methylomirabilia	Rokubacteriales	CSP1-6	NA	NA		0	0
SPIRE_spire_mag_00765115.phages_lytic_sequence#3	spire_mag_00765115	Bacteria	NA	NA	SAMN13509539	TRUE	Bacillota_C	Negativicutes	Veillonellales	Veillonellaceae	Veillonella	NA		0	0
SPIRE_spire_mag_02528647.phages_lytic_sequence#8	spire_mag_02528647	Bacteria	NA	NA	SAMN15871409	TRUE	Bacillota_A	Clostridia	Saccharofermentanales	Saccharofermentanaceae	Saccharofermentans	NA	1	0	0
SPIRE_spire_mag_02205009.phages_lytic_sequence#5	spire_mag_02205009	Bacteria	NA	NA	SAMEA9992889	TRUE	Bacteroidota	Bacteroidia	Bacteroidales	Bacteroidaceae	UBA1786	NA	0	0	0
GTDB_GCF_003635025.1_genomic.phages_lysogenic_sequence#3	GCF_003635025.1	Bacteria	RS_GCF_003635025.1	none	NA	NA	Actinomycetota	Actinomycetia	Mycobacteriales	Pseudonocardiaceae	Saccharopolyspora	Saccharopolyspora antimicrobica	1	1	0
SPIRE_spire_mag_02186006.phages_lysogenic_sequence#2	spire_mag_02186006	Bacteria	NA	NA	SAMN15870992	TRUE	Bacillota_A	Clostridia	Oscillospirales	Oscillospiraceae	Faecousia	NA	1	0	0
SPIRE_spire_mag_00423401.phages_lytic	spire_mag_00423401	Bacteria	NA	NA	SAMN10350653	TRUE	Bacillota	Bacilli	Izemoplasmatales	UBA5603	JAAYZB01	NA	1	0	0
SPIRE_spire_mag_02758073.phages_lysogenic	spire_mag_02758073	Bacteria	NA	NA	SAMEA6872899	TRUE	Planctomycetota	Planctomycetia	Pirellulales	UBA1268	QWOP01	QWOP01 sp903949225	1	0	0
GTDB_GCA_012270485.1_genomic.phages_lytic_sequence#36	GCA_012270485.1	Bacteria	GB_GCA_012270485.1	Australia: Orpheus Island	NA	NA	Bacteroidota	Bacteroidia	Chitinophagales	Chitinophagaceae	Sediminibacterium	Sediminibacterium sp012270485		0	0
SPIRE_spire_mag_02762287.phages_lytic_sequence#87	spire_mag_02762287	Bacteria	NA	NA	SAMEA6872761	TRUE	NA	NA	NA	NA	NA	NA	1	0	0
SPIRE_spire_mag_01958075.phages_lysogenic_sequence#2	spire_mag_01958075	Bacteria	NA	NA	SAMN08778280	TRUE	Desulfobacterota_B	Binatia	UBA1149	UBA1149	NA	NA	1	0	0
SPIRE_spire_mag_01972980.phages_lytic_sequence#4	spire_mag_01972980	Bacteria	NA	NA	SAMN07631770	TRUE	Armatimonadota	Chthonomonadetes	Chthonomonadales	Chthonomonadaceae	NA	NA		0	0
SPIRE_spire_mag_00841164.phages_lytic_sequence#20	spire_mag_00841164	Bacteria	NA	NA	SAMN08707557	TRUE	Bacteroidota	Bacteroidia	AKYH767	B-17BO	UBA4416	NA		0	0
GTDB_GCA_900317795.1_genomic.phages_lytic_sequence#3	GCA_900317795.1	Bacteria	GB_GCA_900317795.1	none	NA	NA	Bacillota_A	Clostridia	Oscillospirales	Acutalibacteraceae	UBA1213	UBA1213 sp900317795	1	0	0
NCBI_GCF_003254335.1_ASM325433v1_genomic.phages_lytic_sequence#3	GCF_003254335.1	Bacteria	RS_GCF_003254335.1	none	NA	NA	Pseudomonadota	Alphaproteobacteria	Rhodobacterales	Rhodobacteraceae	Cereibacter	Cereibacter changlensis	1	0	0
GTDB_GCA_003695205.1_genomic.phages_lytic_sequence#2	GCA_003695205.1	Bacteria	GB_GCA_003695205.1	Japan: Tokyo Prefecture; Shikinejima Island; Jinata Onsen	NA	NA	Desulfobacterota_F	Desulfuromonadia	Desulfuromonadales	Geothermobacteraceae	Geothermobacter	Geothermobacter sp003695205	1	0	0
SPIRE_spire_mag_02496209.phages_lytic_sequence#6	spire_mag_02496209	Bacteria	NA	NA	SAMEA11358321	TRUE	Desulfobacterota_I	Desulfovibrionia	Desulfovibrionales	Desulfovibrionaceae	Desulfovibrio	NA	1	0	0
SPIRE_spire_mag_00866911.phages_lytic_sequence#2	spire_mag_00866911	Bacteria	NA	NA	SAMN09201570	TRUE	Nitrospinota	Nitrospinia	Nitrospinales	Nitrospinaceae	UBA8687	UBA8687 sp018665625	1	0	0
GTDB_GCA_017397315.1_genomic.phages_lysogenic_sequence#2	GCA_017397315.1	Bacteria	GB_GCA_017397315.1	none	NA	NA	Bacillota_A	Clostridia	Monoglobales	Firm-18	RGIG1864	RGIG1864 sp017397315	1	0	1
GTDB_GCF_014655595.1_genomic.phages_lysogenic_sequence#3	GCF_014655595.1	Bacteria	RS_GCF_014655595.1	none	NA	NA	Actinomycetota	Actinomycetia	Streptomycetales	Streptomycetaceae	Streptomyces	Streptomyces griseocarneus	1	0	0
GTDB_GCF_018449475.1_genomic.phages_lysogenic	GCF_018449475.1	Bacteria	RS_GCF_018449475.1	none	NA	NA	Pseudomonadota	Alphaproteobacteria	Rhizobiales	Xanthobacteraceae	Ancylobacter	Ancylobacter sp018449475	0	1	0
SPIRE_spire_mag_01830012.phages_lytic_sequence#34	spire_mag_01830012	Bacteria	NA	NA	SAMN10864163	TRUE	Planctomycetota	Planctomycetia	Pirellulales	Thermoguttaceae	NA	NA	1	0	0
SPIRE_spire_mag_01121028.phages_lytic_sequence#9	spire_mag_01121028	Bacteria	NA	NA	SAMEA4527667	TRUE	Pseudomonadota	Alphaproteobacteria	Sphingomonadales	Sphingomonadaceae	Novosphingobium	NA	1	0	0
SPIRE_spire_mag_01764984.phages_lysogenic_sequence#2	spire_mag_01764984	Bacteria	NA	NA	SAMN06268353	TRUE	Bacillota_A	Clostridia	Lachnospirales	UBA5962	WRKF01	WRKF01 sp009778165	1	0	0
SPIRE_spire_mag_00497195.phages_lytic_sequence#6	spire_mag_00497195	Bacteria	NA	NA	SAMN12347470	TRUE	Pseudomonadota	Gammaproteobacteria	Chromatiales	Chromatiaceae	NA	NA	1	0	0
SPIRE_spire_mag_02366402.phages_lysogenic_sequence#2	spire_mag_02366402	Bacteria	NA	NA	SAMEA8945714	TRUE	Bacillota_A	Clostridia	Oscillospirales	Ruminococcaceae	CAG-115	NA	1	0	0
SPIRE_spire_mag_01202597.phages_lytic_sequence#6	spire_mag_01202597	Bacteria	NA	NA	haib18CEM5453_HT5YVCCXY_SL357338	TRUE	Pseudomonadota	Alphaproteobacteria	Sphingomonadales	Sphingomonadaceae	Sphingomonas	NA	1	0	0
GTDB_GCF_002127535.1_genomic.phages_lysogenic_sequence#7	GCF_002127535.1	Bacteria	RS_GCF_002127535.1	Viet Nam	NA	NA	Pseudomonadota	Gammaproteobacteria	Enterobacterales	Enterobacteriaceae	Xenorhabdus	Xenorhabdus vietnamensis	1		1
SPIRE_spire_mag_01101424.phages_lytic	spire_mag_01101424	Bacteria	NA	NA	SAMN06343962	TRUE	Myxococcota	Polyangia	Polyangiales	Polyangiaceae	JACRDA01	NA	1	0	0
SPIRE_spire_mag_02402495.phages_lysogenic	spire_mag_02402495	Bacteria	NA	NA	SAMN18817899	TRUE	Bacillota_C	Negativicutes	Selenomonadales	Selenomonadaceae	Selenomonas_A	Selenomonas_A ruminantium_N	1	0	1
SPIRE_specI_v4_32957.phages_lytic	specI_v4_32957	Bacteria	NA	NA	NA	TRUE	Bacteroidota	Rhodothermia	Balneolales	Balneolaceae	NA	NA	1	0	0
SPIRE_spire_mag_01818734.phages_lytic	spire_mag_01818734	Bacteria	NA	NA	SAMN06199811	TRUE	Bacteroidota	Bacteroidia	Cytophagales	Cytophagaceae	Cytophaga	NA	1	0	0
SPIRE_spire_mag_02604242.phages_lytic_sequence#3	spire_mag_02604242	Bacteria	NA	NA	SAMEA14101433	TRUE	Bacillota_A	Clostridia	Oscillospirales	Ruminococcaceae	UBA866	UBA866 sp900543295	1	0	0
GTDB_GCA_002729595.1_genomic.phages_lytic_sequence#4	GCA_002729595.1	Bacteria	GB_GCA_002729595.1	Atlantic Ocean: South Atlantic Ocean	NA	NA	Bacteroidota	Bacteroidia	Cytophagales	Flammeovirgaceae	GCA-2729595	GCA-2729595 sp002729595	1	0	0
SPIRE_spire_mag_00371860.phages_lysogenic	spire_mag_00371860	Bacteria	NA	NA	SAMN07521488	TRUE	Bacillota_A	Clostridia	Oscillospirales	Acutalibacteraceae	Anaeromassilibacillus	NA	1	1	1
GTDB_GCF_008033445.1_genomic.phages_lysogenic	GCF_008033445.1	Bacteria	RS_GCF_008033445.1	China	NA	NA	Pseudomonadota	Gammaproteobacteria	Xanthomonadales	Xanthomonadaceae	Vulcaniibacterium_B	Vulcaniibacterium_B gelatinicum	1	1	0
SPIRE_spire_mag_02506529.phages_lytic	spire_mag_02506529	Bacteria	NA	NA	SAMN25174620	TRUE	Bacillota_A	Clostridia	Oscillospirales	Ruminococcaceae	Ruminococcus	NA	1	0	0
SPIRE_spire_mag_02476126.phages_lytic_sequence#7	spire_mag_02476126	Bacteria	NA	NA	SAMEA4766191	TRUE	Bacillota_A	Clostridia	Oscillospirales	Ruminococcaceae	CAG-115	NA	1	0	0
GTDB_GCF_000719555.1_genomic.phages_lysogenic	GCF_000719555.1	Bacteria	RS_GCF_000719555.1	none	NA	NA	Actinomycetota	Actinomycetia	Streptomycetales	Streptomycetaceae	Streptomyces	Streptomyces sp000719555	1	1	0
SPIRE_spire_mag_02441447.phages_lytic	spire_mag_02441447	Bacteria	NA	NA	SAMN18817739	TRUE	Cyanobacteriota	Vampirovibrionia	Gastranaerophilales	Gastranaerophilaceae	Avigastranaerophilus	NA		0	0
SPIRE_spire_mag_01763295.phages_lytic_sequence#3	spire_mag_01763295	Bacteria	NA	NA	SAMN06268460	TRUE	Actinobacteriota	Actinomycetia	Actinomycetales	Cellulomonadaceae	Xylanimonas	NA	1	0	0
SPIRE_spire_mag_01572512.phages_lytic_sequence#2	spire_mag_01572512	Bacteria	NA	NA	SAMN01828241	TRUE	Verrucomicrobiota	Verrucomicrobiae	Opitutales	Opitutaceae	NA	NA	1	0	0
SPIRE_specI_v4_14356.phages_lytic_sequence#7	specI_v4_14356	Bacteria	NA	NA	NA	TRUE	Bacillota_A	Clostridia	Oscillospirales	Acutalibacteraceae	NA	NA	1	0	0
SPIRE_spire_mag_00919463.phages_lytic_sequence#3	spire_mag_00919463	Bacteria	NA	NA	SAMEA3914791	TRUE	Pseudomonadota	Gammaproteobacteria	Burkholderiales	Burkholderiaceae	Paraburkholderia	NA	1	0	0
SPIRE_spire_mag_02174000.phages_lytic_sequence#4	spire_mag_02174000	Bacteria	NA	NA	SAMN15871078	TRUE	Bacillota_A	Clostridia	Monoglobales	Monoglobaceae	SIG440	NA	1	0	0
NCBI_GCF_020531845.1_ASM2053184v1_genomic.phages_lysogenic	GCF_020531845.1	Bacteria	RS_GCF_020531845.1	Russia: Slyudyanskyi region; Irkutskaya oblast; Baikal paper mill	NA	NA	Pseudomonadota	Gammaproteobacteria	Burkholderiales	Methylophilaceae	Methylobacillus	Methylobacillus methanolivorans	1	1	0
SPIRE_spire_mag_01585787.phages_lysogenic_sequence#3	spire_mag_01585787	Bacteria	NA	NA	SAMN08776897	TRUE	Actinobacteriota	Actinomycetia	Actinomycetales	Microbacteriaceae	Leucobacter	NA	1	1	1
SPIRE_spire_mag_01487377.phages_lytic	spire_mag_01487377	Bacteria	NA	NA	SAMN11382428	TRUE	Actinobacteriota	Actinomycetia	Streptosporangiales	Streptosporangiaceae	Palsa-506	NA	1	0	0
GTDB_GCA_013139755.1_genomic.phages_lytic_sequence#11	GCA_013139755.1	Bacteria	GB_GCA_013139755.1	New Zealand: Hikurangi Margin	NA	NA	Pseudomonadota	Gammaproteobacteria	Methylococcales	Methylomonadaceae	QPIN01	QPIN01 sp013139755	1	0	0
SPIRE_spire_mag_02016699.phages_lytic_sequence#2	spire_mag_02016699	Bacteria	NA	NA	SRR6869040	TRUE	Acidobacteriota	Thermoanaerobaculia	UBA5704	UBA5704	NA	NA	1	0	0
GTDB_GCF_014203965.1_genomic.phages_lysogenic_sequence#2	GCF_014203965.1	Bacteria	NA	NA	NA	NA	NA	NA	NA	NA	NA	NA	1	1	0
SPIRE_spire_mag_02516665.phages_lytic_sequence#5	spire_mag_02516665	Bacteria	NA	NA	SAMN17062662	TRUE	Bacillota_A	Clostridia	Lachnospirales	Lachnospiraceae	Lacrimispora	NA	0	0	0
SPIRE_spire_mag_01380813.phages_lytic_sequence#3	spire_mag_01380813	Bacteria	NA	NA	SAMN06268060	TRUE	Verrucomicrobiota	Verrucomicrobiae	Pedosphaerales	Pedosphaeraceae	NA	NA	1	0	0
SPIRE_spire_mag_01416939.phages_lytic_sequence#19	spire_mag_01416939	Bacteria	NA	NA	SAMN10644139	TRUE	Cyanobacteriota	Cyanobacteriia	Pseudanabaenales	Pseudanabaenaceae	Pseudanabaena	NA	1	0	0
GTDB_GCF_900187455.1_genomic.phages_lysogenic_sequence#6	GCF_900187455.1	Bacteria	RS_GCF_900187455.1	none	NA	NA	Pseudomonadota	Gammaproteobacteria	Pseudomonadales	Pseudomonadaceae	Pseudomonas_E	Pseudomonas_E sp900187455	1	1	1
SPIRE_spire_mag_00278791.phages_lytic_sequence#2	spire_mag_00278791	Bacteria	NA	NA	SAMEA104467133	TRUE	Bdellovibrionota_C	UBA2361	UBA2361	NA	NA	NA	1	0	0
SPIRE_specI_v4_00194.phages_lysogenic_sequence#2	specI_v4_00194	Bacteria	NA	NA	NA	TRUE	Pseudomonadota	Gammaproteobacteria	Burkholderiales	Burkholderiaceae	NA	NA
SPIRE_spire_mag_00033260.phages_lytic_sequence#77	spire_mag_00033260	Bacteria	NA	NA	SAMN05518076	TRUE	Bacteroidota	Bacteroidia	Flavobacteriales	Flavobacteriaceae	PRS1	NA	1	0	0
SPIRE_spire_mag_01800155.phages_lytic	spire_mag_01800155	Bacteria	NA	NA	SAMN06343681	TRUE	Bacteroidota	Bacteroidia	Chitinophagales	Chitinophagaceae	SXYR01	NA	1	0	0
SPIRE_spire_mag_00848674.phages_lytic_sequence#8	spire_mag_00848674	Bacteria	NA	NA	SAMN13518638	TRUE	Cyanobacteriota	Cyanobacteriia	Cyanobacteriotales	Chroococcidiopsidaceae	Chroococcidiopsis	NA	1	0	0
GTDB_GCA_017428625.1_genomic.phages_lysogenic	GCA_017428625.1	Bacteria	GB_GCA_017428625.1	none	NA	NA	Bacillota_A	Clostridia	Oscillospirales	Acutalibacteraceae	CAG-177	CAG-177 sp017428625	1	1	0
SPIRE_spire_mag_00520945.phages_lytic_sequence#2	spire_mag_00520945	Bacteria	NA	NA	SAMN06266228	TRUE	Bacteroidota	Bacteroidia	Bacteroidales	UBA12077	NA	NA	1	0	0
SPIRE_spire_mag_01719079.phages_lytic	spire_mag_01719079	Bacteria	NA	NA	SAMEA5383923	TRUE	Verrucomicrobiota	Kiritimatiellae	RFP12	UBA1067	UBA1731	NA	0	0	0
GTDB_GCA_002439665.1_genomic.phages_lytic_sequence#2	GCA_002439665.1	Bacteria	GB_GCA_002439665.1	Kenya	NA	NA	Bacillota_C	Negativicutes	Veillonellales	Dialisteraceae	Dialister	Dialister sp002439665
SPIRE_specI_v4_11195.phages_lysogenic	specI_v4_11195	Bacteria	NA	NA	NA	TRUE	Pseudomonadota	Alphaproteobacteria	Rhizobiales	Devosiaceae	NA	NA	1	1	0
SPIRE_spire_mag_02515982.phages_lytic_sequence#3	spire_mag_02515982	Bacteria	NA	NA	SAMN15871272	TRUE	Bacillota_A	Clostridia	Lachnospirales	Lachnospiraceae	SFDP01	NA	1	0	0
GTDB_GCF_006874585.1_genomic.phages_lysogenic_sequence#5	GCF_006874585.1	Bacteria	RS_GCF_006874585.1	Japan: Osaka	NA	NA	Pseudomonadota	Alphaproteobacteria	Sphingomonadales	Sphingomonadaceae	Novosphingobium	Novosphingobium sp006874585	1	1	0
SPIRE_spire_mag_01122298.phages_lytic	spire_mag_01122298	Bacteria	NA	NA	SAMN06268375	TRUE	Patescibacteria	Paceibacteria	Paceibacterales	UBA5738	NA	NA	1	0	0
GTDB_GCF_001865245.1_genomic.phages_lysogenic	GCF_001865245.1	Bacteria	RS_GCF_001865245.1	Mexico: Cuatro Cienegas Coahulia; Churince intermediate lagoon	NA	NA	Actinomycetota	Actinomycetia	Streptomycetales	Streptomycetaceae	Streptomyces	Streptomyces sp001865245	1	1	1
SPIRE_spire_mag_02762287.phages_lytic_sequence#17	spire_mag_02762287	Bacteria	NA	NA	SAMEA6872761	TRUE	NA	NA	NA	NA	NA	NA	1	0	0
SPIRE_specI_v4_04139.phages_lysogenic_sequence#2	specI_v4_04139	Bacteria	NA	NA	NA	TRUE	Bacillota	Bacilli	CAJFEE01	CAJFEE01	NA	NA	1	0	0
SPIRE_spire_mag_01689146.phages_lytic_sequence#2	spire_mag_01689146	Bacteria	NA	NA	SAMEA5383964	TRUE	Actinobacteriota	Coriobacteriia	Coriobacteriales	Atopobiaceae	RUG721	NA	0	0	0
SPIRE_spire_mag_00052996.phages_lytic_sequence#30	spire_mag_00052996	Bacteria	NA	NA	SAMN05518500	TRUE	Actinobacteriota	Actinomycetia	Streptomycetales	Streptomycetaceae	Streptomyces_D	NA	1	0	0
SPIRE_spire_mag_00880698.phages_lytic	spire_mag_00880698	Bacteria	NA	NA	mgs761397	TRUE	Pseudomonadota	Alphaproteobacteria	Rhizobiales	Beijerinckiaceae	Pseudochelatococcus	NA	1	0	0
SPIRE_spire_mag_00867145.phages_lysogenic	spire_mag_00867145	Bacteria	NA	NA	SAMN10350636	TRUE	Acidobacteriota	Thermoanaerobaculia	Thermoanaerobaculales	2024-02-10	JACXWA01	NA	1	0	0
SPIRE_spire_mag_01581837.phages_lytic_sequence#80	spire_mag_01581837	Bacteria	NA	NA	SAMN06268329	TRUE	NA	NA	NA	NA	NA	NA		0	0
GTDB_GCF_000701705.1_genomic.phages_lysogenic_sequence#6	GCF_000701705.1	Bacteria	RS_GCF_000701705.1	none	NA	NA	Desulfobacterota	Desulfovibrionia	Desulfovibrionales	Desulfovibrionaceae	Bilophila	Bilophila wadsworthia	1	0	0
GTDB_GCA_902798705.1_genomic.phages_lysogenic	GCA_902798705.1	Bacteria	GB_GCA_902798705.1	none	NA	NA	Bacteroidota	Bacteroidia	Bacteroidales	Bacteroidaceae	UBA3839	UBA3839 sp902798705	0	1	0
SPIRE_spire_mag_02442337.phages_lytic_sequence#10	spire_mag_02442337	Bacteria	NA	NA	SAMN18817923	TRUE	Bacillota	Bacilli	Izemoplasmatales	UBA1188	UBA1188	NA	1	0	0
GTDB_GCA_010027605.1_genomic.phages_lytic_sequence#2	GCA_010027605.1	Bacteria	GB_GCA_010027605.1	USA: Chattahoochee River	NA	NA	Cyanobacteriota	Cyanobacteriia	PCC-6307	Cyanobiaceae	RGUW01	RGUW01 sp010027605	1	0	0
SPIRE_specI_v4_15412.phages_lysogenic_sequence#2	specI_v4_15412	Bacteria	NA	NA	NA	TRUE	Actinobacteriota	Actinomycetia	Streptomycetales	Streptomycetaceae	NA	NA	0	0	0
GTDB_GCA_017847875.1_genomic.phages_lysogenic	GCA_017847875.1	Bacteria	GB_GCA_017847875.1	none	NA	NA	Bacillota_A	Clostridia	Oscillospirales	Ruminococcaceae	UMGS1668	UMGS1668 sp017847875		1	0
GTDB_GCA_002928495.1_genomic.phages_lytic	GCA_002928495.1	Bacteria	GB_GCA_002928495.1	USA: Illinois; Champaign	NA	NA	Pseudomonadota	Gammaproteobacteria	Methylococcales	Methylomonadaceae	WM-3-3	WM-3-3 sp002928495	1	0	0
SPIRE_spire_mag_01600079.phages_lysogenic_sequence#3	spire_mag_01600079	Bacteria	NA	NA	SAMN06268929	TRUE	Pseudomonadota	Alphaproteobacteria	ATCC43930	Stellaceae	AP-15	NA	1	1	0
SPIRE_spire_mag_02398416.phages_lytic	spire_mag_02398416	Bacteria	NA	NA	SAMN18817911	TRUE	Bacillota_A	Clostridia	Lachnospirales	Lachnospiraceae	RUG11977	RUG11977 sp016287095	1	0	0
SPIRE_spire_mag_01191270.phages_lysogenic	spire_mag_01191270	Bacteria	NA	NA	haib17CEM4890_H2NYMCCXY_SL254824	TRUE	Bacillota	Bacilli	Bacillales_A	Planococcaceae	Solibacillus	NA	1	1	0
GTDB_GCA_012839235.1_genomic.phages_lytic	GCA_012839235.1	Bacteria	GB_GCA_012839235.1	none	NA	NA	Bacillota_A	Clostridia	Lachnospirales	Lachnospiraceae	Mobilitalea	Mobilitalea sp012839235	1	0	0
SPIRE_spire_mag_02522323.phages_lytic_sequence#3	spire_mag_02522323	Bacteria	NA	NA	SAMN15871253	TRUE	Bacillota_A	Clostridia	Christensenellales	CAG-552	RUG12826	NA	0	0	0
SPIRE_spire_mag_01813361.phages_lytic_sequence#6	spire_mag_01813361	Bacteria	NA	NA	SAMN08954249	TRUE	Pseudomonadota	Alphaproteobacteria	Caulobacterales	Maricaulaceae	Litorimonas	NA	1	0	0
SPIRE_spire_mag_02407569.phages_lysogenic	spire_mag_02407569	Bacteria	NA	NA	SAMN18817833	TRUE	Bacillota_A	Clostridia	Oscillospirales	CAG-272	Firm-07	NA	1	0	0
SPIRE_spire_mag_02757744.phages_lytic_sequence#4	spire_mag_02757744	Bacteria	NA	NA	SAMEA6872803	TRUE	NA	NA	NA	NA	NA	NA	1	0	0
SPIRE_specI_v4_04571.phages_lysogenic	specI_v4_04571	Bacteria	NA	NA	NA	TRUE	Pseudomonadota	Gammaproteobacteria	Burkholderiales	Burkholderiaceae	NA	NA	1	1	0
SPIRE_spire_mag_02177647.phages_lytic	spire_mag_02177647	Bacteria	NA	NA	SAMN15871426	TRUE	Bacillota	Bacilli	Acholeplasmatales	Anaeroplasmataceae	RGIG10196	NA	1	0	0
NCBI_GCF_003115815.1_ASM311581v1_genomic.phages_lysogenic_sequence#5	GCF_003115815.1	Bacteria	RS_GCF_003115815.1	USA	NA	NA	Pseudomonadota	Gammaproteobacteria	Enterobacterales	Enterobacteriaceae	Brenneria	Brenneria roseae	1	0	1
SPIRE_spire_mag_01824650.phages_lytic_sequence#2	spire_mag_01824650	Bacteria	NA	NA	SAMN10864202	TRUE	Acidobacteriota	Acidobacteriae	UBA7540	UBA7540	NA	NA	1	0	0
GTDB_GCA_017447325.1_genomic.phages_lysogenic	GCA_017447325.1	Bacteria	GB_GCA_017447325.1	none	NA	NA	Synergistota	Synergistia	Synergistales	Aminobacteriaceae	JAFUXM01	JAFUXM01 sp017447325	1	0	0
GTDB_GCA_011330835.1_genomic.phages_lytic	GCA_011330835.1	Bacteria	GB_GCA_011330835.1	Tonga: Lau Basin	NA	NA	Pseudomonadota	Gammaproteobacteria	UWMA-0217	UWMA-0217	HyVt-560	HyVt-560 sp011330835	1	0	0
GTDB_GCA_902812425.1_genomic.phages_lytic_sequence#12	GCA_902812425.1	Bacteria	GB_GCA_902812425.1	none	NA	NA	Actinomycetota	Rubrobacteria	Rubrobacterales	Rubrobacteraceae	Rubrobacter_D	Rubrobacter_D sp902812425	1	0	0
GTDB_GCF_001984825.2_genomic.phages_lysogenic	GCF_001984825.2	Bacteria	RS_GCF_001984825.2	China: Chengdu; Sichuan	NA	NA	Pseudomonadota	Gammaproteobacteria	Enterobacterales	Enterobacteriaceae	Enterobacter	Enterobacter chengduensis	1	1	0
SPIRE_spire_mag_02552095.phages_lytic	spire_mag_02552095	Bacteria	NA	NA	SAMN15871402	TRUE	Bacillota	Bacilli	RFN20	CAG-826	UBA3207	NA	1	0	0
SPIRE_specI_v4_30755.phages_lytic_sequence#2	specI_v4_30755	Bacteria	NA	NA	NA	TRUE	Myxococcota	Polyangia	Polyangiales	Polyangiaceae	NA	NA	1	0	0
SPIRE_spire_mag_02178376.phages_lytic_sequence#2	spire_mag_02178376	Bacteria	NA	NA	SAMN15870895	TRUE	Bacteroidota	Bacteroidia	Bacteroidales	Rikenellaceae	Tidjanibacter	NA	1	0	0
SPIRE_spire_mag_02976694.phages_lysogenic	spire_mag_02976694	Bacteria	NA	NA	SAMEA6809474	TRUE	Pseudomonadota	Gammaproteobacteria	Pseudomonadales	Pseudomonadaceae	Pseudomonas_E	Pseudomonas_E psychrophila	1	0	0
GTDB_GCF_001546115.1_genomic.phages_lysogenic_sequence#2	GCF_001546115.1	Bacteria	RS_GCF_001546115.1	China: Jiangsu; Wuxi	NA	NA	Pseudomonadota	Alphaproteobacteria	Rhodobacterales	Rhodobacteraceae	Paracoccus	Paracoccus aminovorans_B
NCBI_GCF_016599835.1_ASM1659983v1_genomic.phages_lysogenic_sequence#2	GCF_016599835.1	Bacteria	RS_GCF_016599835.1	USA:VA	NA	NA	Bacteroidota	Bacteroidia	Flavobacteriales	Weeksellaceae	Elizabethkingia	Elizabethkingia bruuniana	1	1	0
SPIRE_spire_mag_00861158.phages_lytic_sequence#5	spire_mag_00861158	Bacteria	NA	NA	SAMN06264413	TRUE	Bacteroidota	Bacteroidia	Chitinophagales	Saprospiraceae	NA	NA	1	0	0
SPIRE_spire_mag_00053196.phages_lysogenic	spire_mag_00053196	Bacteria	NA	NA	SAMN05518036	TRUE	Chloroflexota	Dehalococcoidia	SM23-28-2	RBG-16-64-32	CF-163	NA	1	0	0
SPIRE_spire_mag_02520145.phages_lytic	spire_mag_02520145	Bacteria	NA	NA	SAMN17225244	TRUE	Actinobacteriota	Actinomycetia	Mycobacteriales	Mycobacteriaceae	Gordonia	NA		0	0
SPIRE_spire_mag_00786171.phages_lytic_sequence#23	spire_mag_00786171	Bacteria	NA	NA	SAMEA4689012	TRUE	NA	NA	NA	NA	NA	NA	1	0	0
GTDB_GCA_017861365.1_genomic.phages_lysogenic_sequence#3	GCA_017861365.1	Bacteria	GB_GCA_017861365.1	USA: Ohio; Old Woman Creek delta	NA	NA	Bacillota_A	Clostridia	Oscillospirales	Oscillospiraceae	JAGFXR01	JAGFXR01 sp017861365	1		1
SPIRE_specI_v4_41089.phages_lysogenic	specI_v4_41089	Bacteria	NA	NA	NA	TRUE	Bacillota_A	Clostridia	Oscillospirales	Oscillospiraceae	NA	NA	1	1	1
SPIRE_spire_mag_02567855.phages_lysogenic_sequence#2	spire_mag_02567855	Bacteria	NA	NA	SAMN16986198	TRUE	Pseudomonadota	Gammaproteobacteria	Burkholderiales	Gallionellaceae	Gallionella	NA	1	1	1
GTDB_GCA_910584255.1_genomic.phages_lytic	GCA_910584255.1	Bacteria	GB_GCA_910584255.1	none	NA	NA	Bacillota	Bacilli	RF39	UBA660	Scybalousia	Scybalousia sp910584255	1	0	0
SPIRE_spire_mag_02437512.phages_lytic_sequence#7	spire_mag_02437512	Bacteria	NA	NA	SAMN18817900	TRUE	Verrucomicrobiota	Lentisphaeria	Victivallales	UBA1829	UBA1829	NA		0	0
GTDB_GCF_000715505.1_genomic.phages_lytic	GCF_000715505.1	Bacteria	RS_GCF_000715505.1	China: Dalian Peninsula	NA	NA	Pseudomonadota	Alphaproteobacteria	Rhodobacterales	Rhodobacteraceae	Thioclava	Thioclava dalianensis	1	0	0
NCBI_GCF_902164725.1_25426_7_251_genomic.phages_lysogenic	GCF_902164725.1	Bacteria	RS_GCF_902164725.1	none	NA	NA	Pseudomonadota	Gammaproteobacteria	Enterobacterales	Enterobacteriaceae	Pseudescherichia	Pseudescherichia vulneris
SPIRE_spire_mag_02035945.phages_lytic	spire_mag_02035945	Bacteria	NA	NA	SAMN06268098	TRUE	Pseudomonadota	Alphaproteobacteria	Sphingomonadales	Sphingomonadaceae	Sandarakinorhabdus	Sandarakinorhabdus limnophila	1	0	0
SPIRE_specI_v4_40772.phages_lytic	specI_v4_40772	Bacteria	NA	NA	NA	TRUE	Bacillota_A	Clostridia	Christensenellales	CAG-552	NA	NA	1	0	0
SPIRE_spire_mag_02590916.phages_lytic_sequence#70	spire_mag_02590916	Bacteria	NA	NA	SAMN11874588	TRUE	NA	NA	NA	NA	NA	NA	1	0	0
SPIRE_spire_mag_01673306.phages_lytic_sequence#10	spire_mag_01673306	Bacteria	NA	NA	SAMN06685542	TRUE	NA	NA	NA	NA	NA	NA	1	0	0
NCBI_GCF_900100775.1_IMG-taxon_2675903695_annotated_assembly_genomic.phages_lytic	GCF_900100775.1	Bacteria	RS_GCF_900100775.1	none	NA	NA	Bacillota	Bacilli	Lactobacillales	Aerococcaceae	Facklamia	Facklamia miroungae	1	0	0
GTDB_GCA_017514975.1_genomic.phages_lysogenic_sequence#2	GCA_017514975.1	Bacteria	GB_GCA_017514975.1	none	NA	NA	Patescibacteria	Saccharimonadia	Saccharimonadales	Nanosyncoccaceae	UBA2834	UBA2834 sp017514975	1	0	0
SPIRE_spire_mag_00726715.phages_lytic_sequence#16	spire_mag_00726715	Bacteria	NA	NA	SAMN10863950	TRUE	NA	NA	NA	NA	NA	NA	1	0	0
GTDB_GCF_002927045.1_genomic.phages_lysogenic	GCF_002927045.1	Bacteria	RS_GCF_002927045.1	none	NA	NA	Pseudomonadota	Gammaproteobacteria	Burkholderiales	Burkholderiaceae	Mycetohabitans	Mycetohabitans endofungorum	1	1	0
SPIRE_spire_mag_02429843.phages_lytic_sequence#3	spire_mag_02429843	Bacteria	NA	NA	SAMN18818055	TRUE	Chloroflexota	Anaerolineae	Anaerolineales	Anaerolineaceae	Flexilinea	NA	0	0	0
SPIRE_spire_mag_01882208.phages_lytic_sequence#3	spire_mag_01882208	Bacteria	NA	NA	SAMEA4031763	TRUE	Bacteroidota	Bacteroidia	Bacteroidales	Bacteroidaceae	Prevotella	NA	1	0	0
GTDB_GCA_002733865.1_genomic.phages_lysogenic	GCA_002733865.1	Bacteria	GB_GCA_002733865.1	Atlantic Ocean: North Pond	NA	NA	Pseudomonadota	Alphaproteobacteria	Sphingomonadales	Sphingomonadaceae	Parasphingorhabdus	Parasphingorhabdus sp002733865	1	1	1
GTDB_GCA_001709035.1_genomic.phages_lysogenic	GCA_001709035.1	Bacteria	GB_GCA_001709035.1	Italy: Bay of Fetovaia; Elba	NA	NA	Pseudomonadota	Gammaproteobacteria	Chromatiales	Sedimenticolaceae	Thiodiazotropha	Thiodiazotropha lotti	1	1	0
SPIRE_spire_mag_02597441.phages_lytic_sequence#144	spire_mag_02597441	Bacteria	NA	NA	SAMN11874730	TRUE	NA	NA	NA	NA	NA	NA	1	0	0
NCBI_GCF_947251575.1_ilYpoPlub1.Wolbachia_sp_1.1_genomic.phages_lysogenic_sequence#3	GCF_947251575.1	Bacteria	NA	NA	NA	NA	NA	NA	NA	NA	NA	NA	1	0	0
SPIRE_spire_mag_00722391.phages_lysogenic	spire_mag_00722391	Bacteria	NA	NA	SAMN05422242	TRUE	Bacteroidota	Bacteroidia	Bacteroidales	Paludibacteraceae	Paludibacter	NA	1	0	0
GTDB_GCF_902825225.1_genomic.phages_lytic_sequence#2	GCF_902825225.1	Bacteria	RS_GCF_902825225.1	none	NA	NA	Pseudomonadota	Alphaproteobacteria	Rhizobiales	Rhizobiaceae	Bartonella	Bartonella berkhoffii	1	0	0
SPIRE_spire_mag_01615326.phages_lytic_sequence#8	spire_mag_01615326	Bacteria	NA	NA	SAMN11532523	TRUE	Acidobacteriota	Acidobacteriae	Bryobacterales	Bryobacteraceae	DTHT01	NA		0	0
SPIRE_spire_mag_02597441.phages_lytic_sequence#299	spire_mag_02597441	Bacteria	NA	NA	SAMN11874730	TRUE	NA	NA	NA	NA	NA	NA	1	0	0
SPIRE_specI_v4_08892.phages_lytic_sequence#6	specI_v4_08892	Bacteria	NA	NA	NA	TRUE	Bacteroidota	Bacteroidia	Bacteroidales	UBA12077	NA	NA	1	0	0
SPIRE_spire_mag_01795213.phages_lysogenic	spire_mag_01795213	Bacteria	NA	NA	SAMN06443386	TRUE	Pseudomonadota	Gammaproteobacteria	Xanthomonadales	Xanthomonadaceae	Pseudoxanthomonas_A	Pseudoxanthomonas_A spadix_A	1	0	0
SPIRE_spire_mag_01920433.phages_lytic	spire_mag_01920433	Bacteria	NA	NA	SAMN04450462	TRUE	Bacillota_A	Clostridia	Oscillospirales	CAG-272	UMGS1696	NA	1	0	0
GTDB_GCA_017302775.1_genomic.phages_lytic_sequence#7	GCA_017302775.1	Bacteria	GB_GCA_017302775.1	USA: WI	NA	NA	Pseudomonadota	Alphaproteobacteria	Sphingomonadales	Sphingomonadaceae	Novosphingobium	Novosphingobium sp017302775	1	0	0
GTDB_GCF_902459745.1_genomic.phages_lysogenic	GCF_902459745.1	Bacteria	RS_GCF_902459745.1	none	NA	NA	Pseudomonadota	Gammaproteobacteria	Burkholderiales	Burkholderiaceae	Pandoraea	Pandoraea communis	1	1	0
GTDB_GCF_000484695.1_genomic.phages_lytic_sequence#4	GCF_000484695.1	Bacteria	RS_GCF_000484695.1	none	NA	NA	Actinomycetota	Actinomycetia	Mycobacteriales	Micromonosporaceae	Micromonospora	Micromonospora cortesiana	1	0	0
SPIRE_spire_mag_00496703.phages_lytic_sequence#2	spire_mag_00496703	Bacteria	NA	NA	SAMN12347520	TRUE	Gemmatimonadota	Gemmatimonadetes	Gemmatimonadales	GWC2-71-9	JADJOM01	NA	1	0	0
SPIRE_spire_mag_00142689.phages_lytic_sequence#3	spire_mag_00142689	Bacteria	NA	NA	SAMN05720146	TRUE	Desulfobacterota	Syntrophia	Syntrophales	UBA6109	UBA6109	NA	1	0	0
SPIRE_spire_mag_02986931.phages_lytic_sequence#2	spire_mag_02986931	Bacteria	NA	NA	SAMN11407866	TRUE	Bacteroidota	Bacteroidia	Bacteroidales	P3	RGIG3770	NA		0	0
SPIRE_spire_mag_02195144.phages_lytic_sequence#14	spire_mag_02195144	Bacteria	NA	NA	SAMN19228608	TRUE	Bacteroidota	Bacteroidia	Chitinophagales	Saprospiraceae	NA	NA		0	0
GTDB_GCA_017538465.1_genomic.phages_lytic	GCA_017538465.1	Bacteria	GB_GCA_017538465.1	none	NA	NA	Verrucomicrobiota	Lentisphaeria	UBA1407	UBA1407	RGIG1601	RGIG1601 sp017538465	1	0	0
GTDB_GCF_002735695.1_genomic.phages_lytic_sequence#8	GCF_002735695.1	Bacteria	RS_GCF_002735695.1	USA: Hudson Valley; NY	NA	NA	Pseudomonadota	Gammaproteobacteria	Burkholderiales	Chitinimonadaceae	Chitinimonas	Chitinimonas sp002735695	1	0	0
GTDB_GCA_003554915.1_genomic.phages_lytic_sequence#6	GCA_003554915.1	Bacteria	GB_GCA_003554915.1	Russia: Kulunda Steppe	NA	NA	Patescibacteria	Paceibacteria	Paceibacterales	PWPS01	PWPS01	PWPS01 sp003554915		0	0
SPIRE_specI_v4_01380.phages_lytic	specI_v4_01380	Bacteria	NA	NA	NA	TRUE	Bacillota_A	Clostridia	Christensenellales	CAG-138	NA	NA		0	0
GTDB_GCA_003553305.1_genomic.phages_lytic_sequence#4	GCA_003553305.1	Bacteria	GB_GCA_003553305.1	Russia: Kulunda Steppe	NA	NA	Bacillota_D	Dethiobacteria	DTU022	DTU022	B1SED10-74M	B1SED10-74M sp003553305		0	0
SPIRE_spire_mag_02088401.phages_lytic	spire_mag_02088401	Bacteria	NA	NA	SAMN05518038	TRUE	Planctomycetota	Phycisphaerae	Sedimentisphaerales	SG8-4	NA	NA	1	0	0
GTDB_GCA_016795345.1_genomic.phages_lysogenic_sequence#2	GCA_016795345.1	Bacteria	GB_GCA_016795345.1	China: Nanjing	NA	NA	Planctomycetota	PLA2	PLA2	JAEUHO01	JAEUHO01	JAEUHO01 sp016795345	1	0	0
SPIRE_spire_mag_02204736.phages_lytic_sequence#2	spire_mag_02204736	Bacteria	NA	NA	SAMN19228588	TRUE	Actinobacteriota	Acidimicrobiia	IMCC26256	IMCC26256	IMCC26256	NA	1	0	0
GTDB_GCF_000730665.1_genomic.phages_lysogenic	GCF_000730665.1	Bacteria	RS_GCF_000730665.1	none	NA	NA	Pseudomonadota	Gammaproteobacteria	Pseudomonadales	Pseudomonadaceae	Pseudomonas_E	Pseudomonas_E plecoglossicida	1	1	1
SPIRE_spire_mag_01762198.phages_lytic	spire_mag_01762198	Bacteria	NA	NA	SAMN06264857	TRUE	Bacillota_A	Clostridia	Lachnospirales	UBA5962	NA	NA	1	0	0
GTDB_GCF_001486585.1_genomic.phages_lysogenic_sequence#4	GCF_001486585.1	Bacteria	RS_GCF_001486585.1	none	NA	NA	Bacillota	Bacilli	Paenibacillales	Paenibacillaceae	Paenibacillus_A	Paenibacillus_A senegalimassiliensis	1	0	0
GTDB_GCF_007035645.1_genomic.phages_lysogenic_sequence#2	GCF_007035645.1	Bacteria	RS_GCF_007035645.1	Japan:Osaka	NA	NA	Pseudomonadota	Gammaproteobacteria	Enterobacterales	Enterobacteriaceae	Enterobacter	Enterobacter asburiae_B	1	1	0
SPIRE_spire_mag_00493484.phages_lytic_sequence#2	spire_mag_00493484	Bacteria	NA	NA	SAMN05518536	TRUE	Pseudomonadota	Gammaproteobacteria	Steroidobacterales	Steroidobacteraceae	RPQJ01	NA		0	0
SPIRE_spire_mag_01129425.phages_lytic_sequence#2	spire_mag_01129425	Bacteria	NA	NA	SAMN02333951	TRUE	Bacillota	Bacilli	ML615J-28	CAG-313	HGM10611	HGM10611 sp900770645	1	0	0
GTDB_GCF_900167065.1_genomic.phages_lysogenic_sequence#3	GCF_900167065.1	Bacteria	RS_GCF_900167065.1	none	NA	NA	Desulfobacterota	Desulfovibrionia	Desulfovibrionales	Desulfovibrionaceae	Paradesulfovibrio	Paradesulfovibrio bizertensis	1	1	0
SPIRE_spire_mag_00405144.phages_lytic_sequence#6	spire_mag_00405144	Bacteria	NA	NA	SAMN07135114	TRUE	NA	NA	NA	NA	NA	NA	1	0	0
SPIRE_spire_mag_00487643.phages_lysogenic	spire_mag_00487643	Bacteria	NA	NA	SAMN08779515	TRUE	Pseudomonadota	Gammaproteobacteria	Xanthomonadales	Rhodanobacteraceae	Luteibacter	NA	1	1	0
SPIRE_spire_mag_02374238.phages_lysogenic	spire_mag_02374238	Bacteria	NA	NA	SAMEA7723981	TRUE	Bacillota_A	Clostridia	Lachnospirales	Lachnospiraceae	Faecalimonas	NA	1	1	0
GTDB_GCA_002686465.1_genomic.phages_lytic_sequence#6	GCA_002686465.1	Bacteria	GB_GCA_002686465.1	Saudi Arabia: Red Sea	NA	NA	Patescibacteria	Microgenomatia	GWA2-44-7	UBA10165	GCA-2686465	GCA-2686465 sp002686465	1	0	0
SPIRE_spire_mag_01582797.phages_lytic_sequence#49	spire_mag_01582797	Bacteria	NA	NA	SAMN06268582	TRUE	NA	NA	NA	NA	NA	NA		0	0
SPIRE_spire_mag_02740520.phages_lytic_sequence#5	spire_mag_02740520	Bacteria	NA	NA	SAMEA10741792	TRUE	Campylobacterota	Campylobacteria	Campylobacterales	Campylobacteraceae	Campylobacter_A	Campylobacter_A sp905372745	1	0	0
SPIRE_spire_mag_02088354.phages_lytic_sequence#4	spire_mag_02088354	Bacteria	NA	NA	SAMN08779047	TRUE	Bacteroidota	Bacteroidia	Bacteroidales	NA	NA	NA	1	0	0
SPIRE_spire_mag_01948187.phages_lysogenic	spire_mag_01948187	Bacteria	NA	NA	SAMN08779308	TRUE	Pseudomonadota	Gammaproteobacteria	Burkholderiales	Gallionellaceae	PALSA-1006	NA	1	1	1
SPIRE_spire_mag_01921666.phages_lytic	spire_mag_01921666	Bacteria	NA	NA	SAMN04450439	TRUE	Verrucomicrobiota	Verrucomicrobiae	Verrucomicrobiales	Akkermansiaceae	Akkermansia	Akkermansia sp017546845	1	0	0
GTDB_GCF_003627795.1_genomic.phages_lysogenic	GCF_003627795.1	Bacteria	RS_GCF_003627795.1	Mexico: Veracruz; Ayahualulco; Ocotepec	NA	NA	Pseudomonadota	Alphaproteobacteria	Rhizobiales	Rhizobiaceae	Rhizobium	Rhizobium sp003627795	1	1	0
SPIRE_spire_mag_01292597.phages_lysogenic	spire_mag_01292597	Bacteria	NA	NA	SAMN07758825	TRUE	Bacillota	Bacilli	Lactobacillales	Streptococcaceae	Streptococcus	NA	1	0	0
SPIRE_spire_mag_01882785.phages_lytic	spire_mag_01882785	Bacteria	NA	NA	SAMN08626527	TRUE	Pseudomonadota	Alphaproteobacteria	Rhizobiales	Hyphomicrobiaceae	Hyphomicrobium	NA	0	0	0
SPIRE_specI_v4_08359.phages_lysogenic_sequence#3	specI_v4_08359	Bacteria	NA	NA	NA	TRUE	Bacillota_A	Clostridia	Lachnospirales	Lachnospiraceae	NA	NA	1	1	0
SPIRE_spire_mag_00835871.phages_lytic	spire_mag_00835871	Bacteria	NA	NA	SAMN11532097	TRUE	Chloroflexota	Dehalococcoidia	UBA2963	UBA2963	NA	NA	1	0	0
SPIRE_spire_mag_02382748.phages_lytic	spire_mag_02382748	Bacteria	NA	NA	SAMN17734894	TRUE	Bacillota_A	Clostridia	Christensenellales	Borkfalkiaceae	Coproplasma	NA	1	0	0
SPIRE_specI_v4_15118.phages_lytic	specI_v4_15118	Bacteria	NA	NA	NA	TRUE	Bacillota_A	Clostridia	Oscillospirales	Acutalibacteraceae	NA	NA	1	0	0
GTDB_GCF_018141665.1_genomic.phages_lysogenic_sequence#2	GCF_018141665.1	Bacteria	RS_GCF_018141665.1	Thailand	NA	NA	Pseudomonadota	Alphaproteobacteria	Rickettsiales	Anaplasmataceae	Wolbachia	Wolbachia sp001439985	1	1	0
SPIRE_spire_mag_02551297.phages_lysogenic	spire_mag_02551297	Bacteria	NA	NA	SAMN15871027	TRUE	Verrucomicrobiota	Kiritimatiellae	RFP12	UBA1067	UBA1731	NA	1	0	0
GTDB_GCF_003970925.1_genomic.phages_lysogenic	GCF_003970925.1	Bacteria	RS_GCF_003970925.1	South Korea: Yongin	NA	NA	Pseudomonadota	Alphaproteobacteria	Sphingomonadales	Sphingomonadaceae	Sphingomicrobium	Sphingomicrobium ginkgonis	1	1	0
SPIRE_spire_mag_02511172.phages_lytic_sequence#13	spire_mag_02511172	Bacteria	NA	NA	SAMN15870918	TRUE	Bacillota	Bacilli	RF39	UBA660	Coprovivens	NA	1	0	0
SPIRE_spire_mag_02841940.phages_lytic	spire_mag_02841940	Bacteria	NA	NA	SAMEA10740840	TRUE	Bacillota	Bacilli	Lactobacillales	Streptococcaceae	Streptococcus	Streptococcus sanguinis_H	1	0	0
SPIRE_specI_v4_39398.phages_lysogenic_sequence#2	specI_v4_39398	Bacteria	NA	NA	NA	TRUE	Bacteroidota	Bacteroidia	Bacteroidales	Muribaculaceae	NA	NA	1	0	0
SPIRE_spire_mag_00523920.phages_lytic_sequence#4	spire_mag_00523920	Bacteria	NA	NA	SAMN07686939	TRUE	Pseudomonadota	Gammaproteobacteria	Pseudomonadales	Pseudohongiellaceae	Pseudohongiella	NA		0	0
SPIRE_spire_mag_02300173.phages_lysogenic	spire_mag_02300173	Bacteria	NA	NA	SAMEA2620484	TRUE	Pseudomonadota	Alphaproteobacteria	Caulobacterales	Hyphomonadaceae	Ponticaulis	NA	1	1	0
GTDB_GCA_018725535.1_genomic.phages_lytic_sequence#9	GCA_018725535.1	Bacteria	GB_GCA_018725535.1	Japan: Hakuba Happo Hot Spring	NA	NA	Bacillota_H	UBA994	UBA994	UBA994	UBA994	UBA994 sp018725535	1	0	0
SPIRE_spire_mag_00825961.phages_lytic	spire_mag_00825961	Bacteria	NA	NA	SAMN10863920	TRUE	Patescibacteria	ABY1	SBBC01	NA	NA	NA	0	0	0
SPIRE_spire_mag_00137627.phages_lytic_sequence#8	spire_mag_00137627	Bacteria	NA	NA	SAMN05720165	TRUE	Bacteroidota	Bacteroidia	Bacteroidales	FEN-979	SACF01	SACF01 sp009928665	1	0	0
GTDB_GCA_017415145.1_genomic.phages_lysogenic	GCA_017415145.1	Bacteria	GB_GCA_017415145.1	none	NA	NA	Bacillota_A	Clostridia	UBA1381	UBA9506	Congzhengia	Congzhengia sp017415145	1	1	1
SPIRE_spire_mag_01277004.phages_lytic_sequence#2	spire_mag_01277004	Bacteria	NA	NA	SAMN11044428	TRUE	Bacillota_B	Desulfitobacteriia	Desulfitobacteriales	Desulfitobacteriaceae	Desulfosporosinus	NA	1	0	0
SPIRE_specI_v4_29110.phages_lytic_sequence#3	specI_v4_29110	Bacteria	NA	NA	NA	TRUE	Bacteroidota	Ignavibacteria	Ignavibacteriales	Ignavibacteriaceae	NA	NA	1	0	0
SPIRE_spire_mag_00706336.phages_lytic_sequence#2	spire_mag_00706336	Bacteria	NA	NA	SAMEA3991482	TRUE	Pseudomonadota	Gammaproteobacteria	Pseudomonadales	Moraxellaceae	Acinetobacter	NA	1	0	0
SPIRE_spire_mag_02179455.phages_lytic	spire_mag_02179455	Bacteria	NA	NA	SAMN15870886	TRUE	Bacillota_A	Clostridia	Oscillospirales	Oscillospiraceae	Faecousia	NA	1	0	0
SPIRE_spire_mag_02426393.phages_lytic_sequence#6	spire_mag_02426393	Bacteria	NA	NA	SAMEA10740584	TRUE	Fusobacteriota	Fusobacteriia	Fusobacteriales	Leptotrichiaceae	Leptotrichia	NA		0	0
SPIRE_spire_mag_01726362.phages_lytic_sequence#5	spire_mag_01726362	Bacteria	NA	NA	SAMEA5383963	TRUE	Bacillota_A	Clostridia	Christensenellales	CAG-74	Firm-10	Firm-10 sp902790345	1	0	0
GTDB_GCA_900757695.1_genomic.phages_lytic_sequence#4	GCA_900757695.1	Bacteria	GB_GCA_900757695.1	none	NA	NA	Bacillota_A	Clostridia	Oscillospirales	Oscillospiraceae	HGM13006	HGM13006 sp900757695	1	0	0
SPIRE_spire_mag_01787595.phages_lytic_sequence#2	spire_mag_01787595	Bacteria	NA	NA	SAMN07632253	TRUE	Bacillota	Bacilli	Haloplasmatales_A	Turicibacteraceae	NA	NA	1	0	0
GTDB_GCA_012963075.1_genomic.phages_lytic	GCA_012963075.1	Bacteria	GB_GCA_012963075.1	Atlantic Ocean: Mid Cayman Rise	NA	NA	Marinisomatota	Marinisomatia	Marinisomatales	Marinisomataceae	Marinisoma	Marinisoma sp012963075	1	0	0
GTDB_GCA_018064905.1_genomic.phages_lytic	GCA_018064905.1	Bacteria	GB_GCA_018064905.1	United Kingdom: Surrey	NA	NA	Spirochaetota	Spirochaetia	Treponematales	Treponemataceae	Treponema_D	Treponema_D sp018064905	1	0	0
SPIRE_specI_v4_10930.phages_lysogenic	specI_v4_10930	Bacteria	NA	NA	NA	TRUE	Bacillota_A	Clostridia	Lachnospirales	Lachnospiraceae	NA	NA	1	0	0
SPIRE_spire_mag_01122310.phages_lytic	spire_mag_01122310	Bacteria	NA	NA	SAMN06268375	TRUE	Bacillota_B	Syntrophomonadia	Syntrophomonadales	Syntrophomonadaceae	PHAA01	NA	1	0	0
SPIRE_spire_mag_01764909.phages_lytic_sequence#2	spire_mag_01764909	Bacteria	NA	NA	SAMN06268478	TRUE	Bacillota_D	Dethiobacteria	DTU022	UBA8154	NA	NA	1	0	0
SPIRE_spire_mag_02514404.phages_lytic	spire_mag_02514404	Bacteria	NA	NA	SAMN15871243	TRUE	Bacillota_A	Clostridia	Oscillospirales	CAG-272	UBA1740	NA	1	0	0
SPIRE_spire_mag_02164043.phages_lysogenic	spire_mag_02164043	Bacteria	NA	NA	SAMN17057178	TRUE	Pseudomonadota	Gammaproteobacteria	Burkholderiales	Burkholderiaceae	GJ-E10	NA	1	0	0
SPIRE_spire_mag_01131666.phages_lytic_sequence#2	spire_mag_01131666	Bacteria	NA	NA	SAMN02334309	TRUE	Pseudomonadota	Gammaproteobacteria	Burkholderiales	Neisseriaceae	Neisseria	NA	1	0	0
SPIRE_spire_mag_02890009.phages_lysogenic	spire_mag_02890009	Bacteria	NA	NA	SAMEA14101952	TRUE	Bacteroidota	Bacteroidia	Bacteroidales	Muribaculaceae	CAG-873	CAG-873 sp905193395	1		1
SPIRE_spire_mag_00717133.phages_lytic	spire_mag_00717133	Bacteria	NA	NA	SAMN06323838	TRUE	Verrucomicrobiota	Verrucomicrobiae	Pedosphaerales	UBA11358	UBA11358	NA		0	0
GTDB_GCF_018156225.1_genomic.phages_lysogenic	GCF_018156225.1	Bacteria	RS_GCF_018156225.1	China: Shandong;Weihai	NA	NA	Bacteroidota	Bacteroidia	Bacteroidales	Marinilabiliaceae	Carboxylicivirga	Carboxylicivirga sediminis	1	1	0
GTDB_GCF_900207585.1_genomic.phages_lytic_sequence#3	GCF_900207585.1	Bacteria	RS_GCF_900207585.1	none	NA	NA	Bacillota	Bacilli	Bacillales	JC228	Bacillus_BF	Bacillus_BF oleivorans	1	0	0
SPIRE_spire_mag_01830027.phages_lytic_sequence#3	spire_mag_01830027	Bacteria	NA	NA	SAMN10864163	TRUE	Planctomycetota	Phycisphaerae	UBA1845	Fen-1342	JAHJAR01	NA		0	0
GTDB_GCA_003478355.1_genomic.phages_lytic	GCA_003478355.1	Bacteria	GB_GCA_003478355.1	China: Shenzhen	NA	NA	Bacillota_A	Clostridia	Lachnospirales	Lachnospiraceae	UBA3402	UBA3402 sp003478355	1	0	0
SPIRE_specI_v4_17856.phages_lytic_sequence#4	specI_v4_17856	Bacteria	NA	NA	NA	TRUE	Desulfobacterota_G	Syntrophorhabdia	Syntrophorhabdales	Syntrophorhabdaceae	NA	NA		0	0
SPIRE_spire_mag_01759771.phages_lytic_sequence#3	spire_mag_01759771	Bacteria	NA	NA	SAMN12794923	TRUE	Verrucomicrobiota	Verrucomicrobiae	Chthoniobacterales	JACTMZ01	JACTMZ01	NA	1	0	0
SPIRE_spire_mag_00842555.phages_lytic_sequence#2	spire_mag_00842555	Bacteria	NA	NA	SAMN08707546	TRUE	Bacteroidota	Bacteroidia	Chitinophagales	JADIYW01	JADJSS01	NA	1	0	0
SPIRE_spire_mag_02073655.phages_lytic_sequence#9	spire_mag_02073655	Bacteria	NA	NA	SAMN08331103	TRUE	Planctomycetota	Planctomycetia	Planctomycetales	Planctomycetaceae	SXXK01	NA	1	0	0
SPIRE_spire_mag_00721065.phages_lytic	spire_mag_00721065	Bacteria	NA	NA	SAMN05422043	TRUE	Actinobacteriota	Thermoleophilia	Solirubrobacterales	70-9	NA	NA	1	0	0
SPIRE_specI_v4_12647.phages_lytic	specI_v4_12647	Bacteria	NA	NA	NA	TRUE	Chloroflexota	Dehalococcoidia	GIF9	AB-539-J10	NA	NA	1	0	0
SPIRE_spire_mag_01575086.phages_lysogenic_sequence#2	spire_mag_01575086	Bacteria	NA	NA	SAMN02782725	TRUE	Pseudomonadota	Alphaproteobacteria	Rhodobacterales	Rhodobacteraceae	Paracoccus	NA	1	1	0
GTDB_GCF_018390515.1_genomic.phages_lysogenic	GCF_018390515.1	Bacteria	RS_GCF_018390515.1	China: Beijing	NA	NA	Bacteroidota	Bacteroidia	Sphingobacteriales	Sphingobacteriaceae	Mucilaginibacter	Mucilaginibacter sp018390515	1	1	0
GTDB_GCF_900129865.1_genomic.phages_lytic_sequence#6	GCF_900129865.1	Bacteria	RS_GCF_900129865.1	none	NA	NA	Bacillota	Bacilli	Bacillales_D	Amphibacillaceae	Virgibacillus	Virgibacillus chiguensis	1	0	0
SPIRE_spire_mag_02371534.phages_lytic_sequence#3	spire_mag_02371534	Bacteria	NA	NA	SAMEA7723456	TRUE	Pseudomonadota	Alphaproteobacteria	Sphingomonadales	Sphingomonadaceae	Croceibacterium	NA	1	0	0
GTDB_GCA_004560275.1_genomic.phages_lysogenic	GCA_004560275.1	Bacteria	GB_GCA_004560275.1	Canada: Edmonton	NA	NA	Bacillota_A	Clostridia	Oscillospirales	Acutalibacteraceae	Ruminococcus_E	Ruminococcus_E sp004560275	1	1	1
SPIRE_spire_mag_01584218.phages_lysogenic	spire_mag_01584218	Bacteria	NA	NA	SAMN06267293	TRUE	Chloroflexota	Dehalococcoidia	Dehalococcoidales	JAHJRU01	NA	NA	1	1	1
SPIRE_spire_mag_00518318.phages_lytic_sequence#33	spire_mag_00518318	Bacteria	NA	NA	SAMN10350571	TRUE	NA	NA	NA	NA	NA	NA	1	0	0
SPIRE_spire_mag_00920041.phages_lytic_sequence#4	spire_mag_00920041	Bacteria	NA	NA	SAMEA3914835	TRUE	Acidobacteriota	Acidobacteriae	Bryobacterales	Bryobacteraceae	Palsa-187	NA	1	0	0
SPIRE_spire_mag_01845055.phages_lysogenic_sequence#2	spire_mag_01845055	Bacteria	NA	NA	SAMN06292069	TRUE	Pseudomonadota	Gammaproteobacteria	Xanthomonadales	Xanthomonadaceae	Stenotrophomonas	Stenotrophomonas maltophilia_AP	1	1	1
SPIRE_spire_mag_02579842.phages_lytic_sequence#11	spire_mag_02579842	Bacteria	NA	NA	UW056-33An	TRUE	Bacteroidota	Bacteroidia	Flavobacteriales	Flavobacteriaceae	Polaribacter	NA	1	0	0
SPIRE_specI_v4_01142.phages_lysogenic_sequence#2	specI_v4_01142	Bacteria	NA	NA	NA	TRUE	Pseudomonadota	Gammaproteobacteria	Enterobacterales	Enterobacteriaceae	NA	NA	1	1	1
GTDB_GCA_014879735.1_genomic.phages_lytic	GCA_014879735.1	Bacteria	GB_GCA_014879735.1	USA	NA	NA	Pseudomonadota	Alphaproteobacteria	Rhodobacterales	Rhodobacteraceae	Pseudogemmobacter	Pseudogemmobacter sp014879735	1	0	0
SPIRE_spire_mag_00351123.phages_lytic	spire_mag_00351123	Bacteria	NA	NA	SAMEA99904918	TRUE	Bacteroidota	Bacteroidia	Bacteroidales	Bacteroidaceae	Prevotella	Prevotella sp900314365	1	0	0
SPIRE_spire_mag_00143033.phages_lytic_sequence#8	spire_mag_00143033	Bacteria	NA	NA	SAMN05720164	TRUE	Bacteroidota	Bacteroidia	Bacteroidales	WCHB1-69	DUOL01	NA	1	0	0
SPIRE_spire_mag_02182385.phages_lytic	spire_mag_02182385	Bacteria	NA	NA	SAMN21157274	TRUE	Bacteroidota	UBA10030	UBA10030	UBA10030	UBA9647	NA	1	0	0
GTDB_GCA_017544185.1_genomic.phages_lytic_sequence#2	GCA_017544185.1	Bacteria	GB_GCA_017544185.1	none	NA	NA	Bacillota_A	Clostridia	Oscillospirales	Ruminococcaceae	CAG-353	CAG-353 sp017544185	1	0	0
SPIRE_specI_v4_01476.phages_lysogenic_sequence#2	specI_v4_01476	Bacteria	NA	NA	NA	TRUE	Actinobacteriota	Actinomycetia	Actinomycetales	Microbacteriaceae	NA	NA	1	1	0
SPIRE_spire_mag_01825013.phages_lytic_sequence#13	spire_mag_01825013	Bacteria	NA	NA	SAMN10864121	TRUE	Pseudomonadota	Alphaproteobacteria	Bin65	NA	NA	NA	1	0	0
SPIRE_spire_mag_01749267.phages_lytic_sequence#52	spire_mag_01749267	Bacteria	NA	NA	SAMN12794755	TRUE	NA	NA	NA	NA	NA	NA	0	0	0
SPIRE_spire_mag_01542992.phages_lytic	spire_mag_01542992	Bacteria	NA	NA	SAMN08331092	TRUE	Bacteroidota	Bacteroidia	Chitinophagales	Chitinophagaceae	Sediminibacterium	NA	1	0	0
SPIRE_spire_mag_02406854.phages_lysogenic	spire_mag_02406854	Bacteria	NA	NA	SAMN18817887	TRUE	Bacillota_A	Clostridia	Lachnospirales	Lachnospiraceae	Eubacterium_Q	NA	1	0	0
GTDB_GCF_009728995.1_genomic.phages_lysogenic	GCF_009728995.1	Bacteria	RS_GCF_009728995.1	Iran: Persian Gulf	NA	NA	Actinomycetota	Actinomycetia	Streptosporangiales	Streptosporangiaceae	Streptomonospora	Streptomonospora sp009728995	1	1	0
SPIRE_spire_mag_01668384.phages_lytic	spire_mag_01668384	Bacteria	NA	NA	SAMN06268457	TRUE	Chloroflexota	Dehalococcoidia	SZUA-161	SpSt-899	NA	NA	1	0	0
SPIRE_spire_mag_00720365.phages_lysogenic	spire_mag_00720365	Bacteria	NA	NA	SAMN05421569	TRUE	Verrucomicrobiota	Verrucomicrobiae	Pedosphaerales	UBA11358	NA	NA	0	0	0
SPIRE_spire_mag_00872152.phages_lytic_sequence#368	spire_mag_00872152	Bacteria	NA	NA	SAMN09201876	TRUE	Campylobacterota	Campylobacteria	Campylobacterales	Arcobacteraceae	CAIJNA01	NA	1	0	0
GTDB_GCF_002843605.1_genomic.phages_lysogenic_sequence#2	GCF_002843605.1	Bacteria	RS_GCF_002843605.1	USA	NA	NA	Pseudomonadota	Gammaproteobacteria	Pseudomonadales	Pseudomonadaceae	Pseudomonas_E	Pseudomonas_E sp002843605	1	1	0
SPIRE_spire_mag_02382963.phages_lytic	spire_mag_02382963	Bacteria	NA	NA	SAMN17734898	TRUE	Bacillota_A	Clostridia	Oscillospirales	Acutalibacteraceae	Ruminococcus_E	NA	1	0	0
SPIRE_spire_mag_01688918.phages_lytic_sequence#3	spire_mag_01688918	Bacteria	NA	NA	SAMEA5383883	TRUE	Pseudomonadota	Alphaproteobacteria	Rs-D84	Rs-D84	Enterousia	NA	0	0	0
SPIRE_specI_v4_25017.phages_lytic_sequence#3	specI_v4_25017	Bacteria	NA	NA	NA	TRUE	Bacteroidota	Bacteroidia	Bacteroidales	Bacteroidaceae	NA	NA	1	0	0
GTDB_GCF_014644315.1_genomic.phages_lysogenic	GCF_014644315.1	Bacteria	RS_GCF_014644315.1	none	NA	NA	Pseudomonadota	Alphaproteobacteria	Sphingomonadales	Sphingomonadaceae	Tsuneonella	Tsuneonella deserti	1	1	0
SPIRE_spire_mag_01830024.phages_lytic_sequence#5	spire_mag_01830024	Bacteria	NA	NA	SAMN10864163	TRUE	Planctomycetota	PUPC01	JABMSA01	JABMSA01	NA	NA	1	0	0
SPIRE_spire_mag_00999922.phages_lytic_sequence#9	spire_mag_00999922	Bacteria	NA	NA	SAMN08777624	TRUE	Bdellovibrionota	Bdellovibrionia	Bdellovibrionales	Bdellovibrionaceae	Pseudobdellovibrio	NA	1	0	0
SPIRE_spire_mag_02407343.phages_lytic_sequence#3	spire_mag_02407343	Bacteria	NA	NA	SAMN18817720	TRUE	Bacillota_A	Clostridia	Christensenellales	DTU072	Stercoripulliclostridium_A	NA	1	0	0
SPIRE_spire_mag_00527273.phages_lysogenic	spire_mag_00527273	Bacteria	NA	NA	SAMN11533416	TRUE	Bacteroidota	Bacteroidia	Bacteroidales	UBA932	Cryptobacteroides	NA	1	0	0
GTDB_GCA_900766925.1_genomic.phages_lytic_sequence#15	GCA_900766925.1	Bacteria	GB_GCA_900766925.1	none	NA	NA	Bacillota_A	Clostridia	Lachnospirales	Lachnospiraceae	Wujia	Wujia sp900766925	1	0	0
SPIRE_spire_mag_00910436.phages_lytic_sequence#4	spire_mag_00910436	Bacteria	NA	NA	SAMEA5243715	TRUE	Patescibacteria	Paceibacteria	UBA6257	1-14-0-10-44-23	1-14-0-10-49-15	NA		0	0
NCBI_GCF_025792415.1_ASM2579241v1_genomic.phages_lysogenic	GCF_025792415.1	Bacteria	NA	NA	NA	NA	NA	NA	NA	NA	NA	NA	1	0	0
GTDB_GCA_900762005.1_genomic.phages_lytic_sequence#6	GCA_900762005.1	Bacteria	GB_GCA_900762005.1	none	NA	NA	Bacillota_A	Clostridia	Oscillospirales	Oscillospiraceae	Faecousia	Faecousia sp900762005	1	0	1
SPIRE_spire_mag_00488204.phages_lytic	spire_mag_00488204	Bacteria	NA	NA	SAMN06267478	TRUE	Acidobacteriota	Acidobacteriae	Bryobacterales	Bryobacteraceae	Palsa-187	NA	1	0	0
SPIRE_spire_mag_02800899.phages_lytic	spire_mag_02800899	Bacteria	NA	NA	SAMEA10741542	TRUE	Bacillota_A	Clostridia	Lachnospirales	Lachnospiraceae	Oribacterium	NA	1	0	0
SPIRE_spire_mag_00529626.phages_lytic_sequence#3	spire_mag_00529626	Bacteria	NA	NA	SAMN11528536	TRUE	Bacillota_A	Clostridia	Oscillospirales	Oscillospiraceae	Alloscillospira	NA	1	0	0
NCBI_GCF_000155515.2_ASM15551v2_genomic.phages_lysogenic_sequence#2	GCF_000155515.2_ASM15551v2	Bacteria	NA	NA	NA	NA	NA	NA	NA	NA	NA	NA	1	1	0
GTDB_GCF_002752655.1_genomic.phages_lysogenic	GCF_002752655.1	Bacteria	RS_GCF_002752655.1	United Kingdom:Warwick	NA	NA	Pseudomonadota	Alphaproteobacteria	Rhizobiales	Beijerinckiaceae	Methylosinus	Methylosinus trichosporium	1	1	0
SPIRE_spire_mag_01041276.phages_lytic_sequence#2	spire_mag_01041276	Bacteria	NA	NA	SAMN08275704	TRUE	Pseudomonadota	Gammaproteobacteria	Steroidobacterales	Steroidobacteraceae	UBA964	NA		0	0
GTDB_GCF_002441655.1_genomic.phages_lytic_sequence#3	GCF_002441655.1	Bacteria	RS_GCF_002441655.1	Japan	NA	NA	Bacillota	Bacilli	Lactobacillales	Streptococcaceae	Lactococcus	Lactococcus fujiensis	1	0	0
SPIRE_specI_v4_01895.phages_lysogenic_sequence#2	specI_v4_01895	Bacteria	NA	NA	NA	TRUE	Pseudomonadota	Gammaproteobacteria	Enterobacterales	Enterobacteriaceae	NA	NA	1	1	0
GTDB_GCA_008015835.1_genomic.phages_lysogenic	GCA_008015835.1	Bacteria	GB_GCA_008015835.1	USA: California	NA	NA	Pseudomonadota	Gammaproteobacteria	Xanthomonadales	Xanthomonadaceae	SCMT01	SCMT01 sp008015835	1	0	1
SPIRE_spire_mag_00909673.phages_lytic_sequence#3	spire_mag_00909673	Bacteria	NA	NA	SAMEA5243709	TRUE	Patescibacteria	ABY1	SG8-24	2-12-FULL-60-25	NA	NA	1	0	0
SPIRE_specI_v4_39829.phages_lytic_sequence#5	specI_v4_39829	Bacteria	NA	NA	NA	TRUE	Bacillota_A	Clostridia	Christensenellales	Borkfalkiaceae	NA	NA	1	0	0
SPIRE_specI_v4_09152.phages_lysogenic	specI_v4_09152	Bacteria	NA	NA	NA	TRUE	Bacillota_A	Clostridia	Peptostreptococcales	Anaerovoracaceae	NA	NA	1	1	0
SPIRE_spire_mag_01291585.phages_lysogenic_sequence#2	spire_mag_01291585	Bacteria	NA	NA	SAMN07758812	TRUE	Bacillota	Bacilli	Staphylococcales	Gemellaceae	Gemella	NA	1	0	1
SPIRE_spire_mag_00832796.phages_lytic	spire_mag_00832796	Bacteria	NA	NA	SAMN10094660	TRUE	Actinobacteriota	Thermoleophilia	Gaiellales	Gaiellaceae	NA	NA		0	0
SPIRE_spire_mag_01984994.phages_lytic_sequence#6	spire_mag_01984994	Bacteria	NA	NA	SAMEA104346389	TRUE	Bacillota_A	Clostridia	UBA1381	UBA1381	NA	NA	1	0	0
SPIRE_spire_mag_01823787.phages_lytic_sequence#4	spire_mag_01823787	Bacteria	NA	NA	SAMN07631254	TRUE	Pseudomonadota	Alphaproteobacteria	Acetobacterales	Acetobacteraceae	NA	NA	1	0	0
SPIRE_spire_mag_02093863.phages_lytic	spire_mag_02093863	Bacteria	NA	NA	765155402-throat3	TRUE	Bacillota	Bacilli	Staphylococcales	Gemellaceae	Gemella	NA	1	0	0
SPIRE_spire_mag_02524551.phages_lytic	spire_mag_02524551	Bacteria	NA	NA	SAMN15870902	TRUE	Bacillota_A	Clostridia	Oscillospirales	Oscillospiraceae	Faecousia	NA	1	0	0
GTDB_GCA_910575625.1_genomic.phages_lytic_sequence#10	GCA_910575625.1	Bacteria	GB_GCA_910575625.1	none	NA	NA	Bacillota_A	Clostridia	Lachnospirales	Lachnospiraceae	MGBC164599	MGBC164599 sp910575625	1	0	0
SPIRE_spire_mag_00079891.phages_lysogenic_sequence#2	spire_mag_00079891	Bacteria	NA	NA	SAMN05194620	TRUE	Pseudomonadota	Gammaproteobacteria	Xanthomonadales	Rhodanobacteraceae	Dyella_B	NA	0	1	1
SPIRE_spire_mag_01083581.phages_lytic	spire_mag_01083581	Bacteria	NA	NA	MMPC43926327ST	TRUE	Bacillota_A	Clostridia	Oscillospirales	Acutalibacteraceae	UMGS1071	NA	1	0	0
NCBI_GCF_020387775.1_ASM2038777v1_genomic.phages_lytic	GCF_020387775.1	Bacteria	RS_GCF_020387775.1	Chile: Santiago	NA	NA	Pseudomonadota	Gammaproteobacteria	Enterobacterales	Enterobacteriaceae	Photorhabdus	Photorhabdus sp003545805	1	0	0
SPIRE_spire_mag_00000381.phages_lytic_sequence#8	spire_mag_00000381	Bacteria	NA	NA	SAMN03861969	TRUE	Desulfobacterota_I	Desulfovibrionia	Desulfovibrionales	Desulfovibrionaceae	Frigididesulfovibrio	NA	1	0	0
GTDB_GCA_000155695.1_genomic.phages_lysogenic	GCA_000155695.1	Bacteria	GB_GCA_000155695.1	none	NA	NA	Verrucomicrobiota	Verrucomicrobiae	Opitutales	Opitutaceae	Pelagicoccus	Pelagicoccus sp000155695	1	1	0
SPIRE_spire_mag_01245092.phages_lytic_sequence#4	spire_mag_01245092	Bacteria	NA	NA	SAMN03981676	TRUE	NA	NA	NA	NA	NA	NA	1	0	0
SPIRE_spire_mag_01827244.phages_lytic_sequence#13	spire_mag_01827244	Bacteria	NA	NA	SAMN09200185	TRUE	Actinobacteriota	Actinomycetia	Streptosporangiales	Streptosporangiaceae	Palsa-504	NA	1	0	0
SPIRE_spire_mag_01762332.phages_lytic	spire_mag_01762332	Bacteria	NA	NA	SAMN06264857	TRUE	Bacillota_A	Clostridia	Oscillospirales	Ruminococcaceae	NA	NA	1	0	0
SPIRE_specI_v4_13670.phages_lytic_sequence#2	specI_v4_13670	Bacteria	NA	NA	NA	TRUE	Pseudomonadota	Gammaproteobacteria	Methylococcales	Methylomonadaceae	NA	NA	1		0
NCBI_GCF_001876955.1_ASM187695v1_genomic.phages_lysogenic_sequence#2	GCF_001876955.1	Bacteria	RS_GCF_001876955.1	Russia: Saratov	NA	NA	Pseudomonadota	Alphaproteobacteria	Rhizobiales	Rhizobiaceae	Ochrobactrum	Ochrobactrum cytisi	1	1	0
GTDB_GCF_002918705.1_genomic.phages_lysogenic	GCF_002918705.1	Bacteria	NA	NA	NA	NA	NA	NA	NA	NA	NA	NA	1	1	0
GTDB_GCA_016795035.1_genomic.phages_lytic_sequence#2	GCA_016795035.1	Bacteria	GB_GCA_016795035.1	China: Nanjing	NA	NA	Planctomycetota	Phycisphaerae	Phycisphaerales	SM1A02	JAEUIT01	JAEUIT01 sp016795035		0	0
SPIRE_specI_v4_34663.phages_lytic_sequence#5	specI_v4_34663	Bacteria	NA	NA	NA	TRUE	Bacillota_A	Clostridia	Oscillospirales	Oscillospiraceae	NA	NA	1	0	0
SPIRE_spire_mag_02586309.phages_lytic	spire_mag_02586309	Bacteria	NA	NA	SAMN21566130	TRUE	Patescibacteria	JAEDAM01	BD1-5	UBA2023	GN02-873	NA	1	0	0
GTDB_GCA_002707145.1_genomic.phages_lytic	GCA_002707145.1	Bacteria	GB_GCA_002707145.1	Atlantic Ocean: South Atlantic Ocean	NA	NA	Bacteroidota	Bacteroidia	Flavobacteriales	UBA7430	GCA-2707145	GCA-2707145 sp002707145	1	0	0
SPIRE_spire_mag_02560890.phages_lytic	spire_mag_02560890	Bacteria	NA	NA	SAMN11533336	TRUE	Bacteroidota	Bacteroidia	Bacteroidales	Bacteroidaceae	UBA1794	NA		0	0
GTDB_GCA_002067965.1_genomic.phages_lytic	GCA_002067965.1	Bacteria	GB_GCA_002067965.1	USA	NA	NA	Bacillota_B	Desulfotomaculia	Desulfotomaculales	Pelotomaculaceae	MVRN01	MVRN01 sp002067965	1	0	0
SPIRE_spire_mag_01691461.phages_lysogenic	spire_mag_01691461	Bacteria	NA	NA	SAMEA5383942	TRUE	Bacillota_A	Clostridia	TANB77	CAG-508	CAG-269	NA	1	0	0
GTDB_GCF_002864045.1_genomic.phages_lytic_sequence#6	GCF_002864045.1	Bacteria	RS_GCF_002864045.1	Taiwan	NA	NA	Pseudomonadota	Gammaproteobacteria	Pseudomonadales	Endozoicomonadaceae	Endozoicomonas	Endozoicomonas acroporae	1	0	0
SPIRE_spire_mag_02442214.phages_lytic_sequence#3	spire_mag_02442214	Bacteria	NA	NA	SAMN18817616	TRUE	Bacillota_A	Clostridia	Oscillospirales	CAG-272	UBA1740	NA		0	0
SPIRE_specI_v4_09873.phages_lysogenic_sequence#2	specI_v4_09873	Bacteria	NA	NA	NA	TRUE	Pseudomonadota	Gammaproteobacteria	Enterobacterales	Enterobacteriaceae	NA	NA	1	1	0
GTDB_GCA_900197625.1_genomic.phages_lytic_sequence#64	GCA_900197625.1	Bacteria	GB_GCA_900197625.1	none	NA	NA	Pseudomonadota	Alphaproteobacteria	Rhodobacterales	Rhodobacteraceae	Amylibacter	Amylibacter sp900197625	1	0	0
SPIRE_specI_v4_12860.phages_lytic	specI_v4_12860	Bacteria	NA	NA	NA	TRUE	Bacteroidota	Bacteroidia	Sphingobacteriales	Sphingobacteriaceae	NA	NA	1	0	0
SPIRE_spire_mag_01906116.phages_lysogenic	spire_mag_01906116	Bacteria	NA	NA	mgp82531_10A	TRUE	Myxococcota	Polyangia	Polyangiales	Polyangiaceae	NA	NA	1	0	0
GTDB_GCF_008065375.1_genomic.phages_lysogenic_sequence#3	GCF_008065375.1	Bacteria	RS_GCF_008065375.1	China: Xinjiang	NA	NA	Actinomycetota	Actinomycetia	Streptosporangiales	Streptosporangiaceae	Nonomuraea	Nonomuraea sp008065375	1	0	0
SPIRE_spire_mag_00909534.phages_lytic_sequence#20	spire_mag_00909534	Bacteria	NA	NA	SAMEA5243709	TRUE	Gemmatimonadota	Gemmatimonadetes	Gemmatimonadales	Gemmatimonadaceae	PNKL01	NA		0	0
SPIRE_spire_mag_02197219.phages_lytic_sequence#12	spire_mag_02197219	Bacteria	NA	NA	SAMN19228581	TRUE	Pseudomonadota	Alphaproteobacteria	Caulobacterales	Caulobacteraceae	Brevundimonas	NA	1	0	0
SPIRE_specI_v4_31078.phages_lysogenic_sequence#3	specI_v4_31078	Bacteria	NA	NA	NA	TRUE	Pseudomonadota	Gammaproteobacteria	Burkholderiales	Burkholderiaceae	NA	NA	0	0	1
SPIRE_spire_mag_01081308.phages_lytic_sequence#2	spire_mag_01081308	Bacteria	NA	NA	MMPC22312907ST	TRUE	Bacillota_A	Clostridia	Christensenellales	CAG-74	Limiplasma	NA	1	0	0
SPIRE_spire_mag_01455632.phages_lytic	spire_mag_01455632	Bacteria	NA	NA	SAMN12097874	TRUE	Pseudomonadota	Gammaproteobacteria	XN24	XN24	XN24	NA	1	0	0
SPIRE_spire_mag_02502672.phages_lytic_sequence#3	spire_mag_02502672	Bacteria	NA	NA	SAMN14775417	TRUE	Chloroflexota	Anaerolineae	Aggregatilineales	Aggregatilineaceae	JAFGTJ01	NA	1	0	0
SPIRE_spire_mag_02526202.phages_lytic_sequence#2	spire_mag_02526202	Bacteria	NA	NA	SAMN15871198	TRUE	Bacillota_A	Clostridia	Christensenellales	Borkfalkiaceae	NA	NA	0	0	0
SPIRE_spire_mag_02438240.phages_lytic_sequence#7	spire_mag_02438240	Bacteria	NA	NA	SAMN18817735	TRUE	Bacteroidota	Bacteroidia	Bacteroidales	Bacteroidaceae	Prevotella	Prevotella sp900557035	1	0	0
SPIRE_spire_mag_00910342.phages_lytic_sequence#2	spire_mag_00910342	Bacteria	NA	NA	SAMEA5243696	TRUE	Acidobacteriota	Blastocatellia	Pyrinomonadales	Pyrinomonadaceae	Pyrinomonas	NA	1	0	0
GTDB_GCA_002501285.1_genomic.phages_lytic_sequence#3	GCA_002501285.1	Bacteria	GB_GCA_002501285.1	Kenya	NA	NA	Bacillota_A	Clostridia	Christensenellales	UBA1242	UBA7868	UBA7868 sp002501285	1	0	0
GTDB_GCA_910575055.1_genomic.phages_lytic_sequence#17	GCA_910575055.1	Bacteria	GB_GCA_910575055.1	none	NA	NA	Bacillota_A	Clostridia	Lachnospirales	Anaerotignaceae	Coprocola	Coprocola sp910575055	1	0	0
SPIRE_spire_mag_01050446.phages_lytic	spire_mag_01050446	Bacteria	NA	NA	SAMN05389814	TRUE	Actinobacteriota	Thermoleophilia	Solirubrobacterales	70-9	VAYN01	NA	1	0	0
SPIRE_spire_mag_01506492.phages_lytic_sequence#5	spire_mag_01506492	Bacteria	NA	NA	SAMD00114748	TRUE	Bacillota	Bacilli	Lactobacillales	Streptococcaceae	Streptococcus	NA	1	0	0
GTDB_GCF_014642405.1_genomic.phages_lysogenic_sequence#2	GCF_014642405.1	Bacteria	RS_GCF_014642405.1	none	NA	NA	Bacillota	Bacilli	Bacillales_D	BH030062	Pontibacillus	Pontibacillus salipaludis	1	1	0
SPIRE_spire_mag_02517643.phages_lytic_sequence#3	spire_mag_02517643	Bacteria	NA	NA	SAMN17225211	TRUE	Pseudomonadota	Alphaproteobacteria	Rhizobiales	Hyphomicrobiaceae	Hyphomicrobium_A	NA	0	0	0
SPIRE_spire_mag_00586879.phages_lysogenic_sequence#2	spire_mag_00586879	Bacteria	NA	NA	SAMN05518361	TRUE	Bacillota_A	Clostridia	Oscillospirales	Oscillospiraceae	JAGFXR01	NA	1	0	0
SPIRE_spire_mag_02205462.phages_lytic_sequence#5	spire_mag_02205462	Bacteria	NA	NA	SAMEA9992912	TRUE	Bacillota_A	Clostridia	Oscillospirales	Oscillospiraceae	CAG-170	NA		0	0
GTDB_GCA_910578795.1_genomic.phages_lysogenic_sequence#3	GCA_910578795.1	Bacteria	GB_GCA_910578795.1	none	NA	NA	Bacillota_A	Clostridia	Lachnospirales	Lachnospiraceae	COE1	COE1 sp910578795	1	1	0
SPIRE_spire_mag_03018038.phages_lytic	spire_mag_03018038	Bacteria	NA	NA	SAMEA14101674	TRUE	Bacillota_A	Clostridia	Lachnospirales	Lachnospiraceae	Oliverpabstia	Oliverpabstia intestinalis	0	0	0
GTDB_GCF_018613995.1_genomic.phages_lytic_sequence#2	GCF_018613995.1	Bacteria	RS_GCF_018613995.1	Chile: Atacama Desert; between Atacama Salar and Lajia lagoon	NA	NA	Actinomycetota	Actinomycetia	Actinomycetales	Microbacteriaceae	Microbacterium	Microbacterium sp018613995		0	0
GTDB_GCF_014595895.1_genomic.phages_lysogenic	GCF_014595895.1	Bacteria	NA	NA	NA	NA	NA	NA	NA	NA	NA	NA	1	1	0
SPIRE_spire_mag_01776491.phages_lytic_sequence#4	spire_mag_01776491	Bacteria	NA	NA	SAMEA104408627	TRUE	NA	NA	NA	NA	NA	NA	1	0	0
SPIRE_specI_v4_13821.phages_lytic_sequence#15	specI_v4_13821	Bacteria	NA	NA	NA	TRUE	Planctomycetota	Planctomycetia	Pirellulales	Pirellulaceae	NA	NA	1	0	0
GTDB_GCA_900112785.1_genomic.phages_lysogenic_sequence#4	GCA_900112785.1	Bacteria	GB_GCA_900112785.1	none	NA	NA	Pseudomonadota	Gammaproteobacteria	Enterobacterales	Enterobacteriaceae	Phytobacter	Phytobacter palmae	1	0	0
GTDB_GCA_012837565.1_genomic.phages_lytic_sequence#7	GCA_012837565.1	Bacteria	GB_GCA_012837565.1	none	NA	NA	Bacteroidota	Bacteroidia	Bacteroidales	P3	UBA10566	UBA10566 sp012837565	1	0	0
GTDB_GCA_009928265.1_genomic.phages_lytic_sequence#9	GCA_009928265.1	Bacteria	GB_GCA_009928265.1	USA: Chattahoochee River	NA	NA	Verrucomicrobiota	Verrucomicrobiae	Chthoniobacterales	UBA6821	UBA6821	UBA6821 sp009928265	0	0	0
GTDB_GCA_900543695.1_genomic.phages_lysogenic	GCA_900543695.1	Bacteria	GB_GCA_900543695.1	none	NA	NA	Bacillota_A	Clostridia	UBA1212	UBA1255	Egerieisoma	Egerieisoma sp900543695	1	1	0
GTDB_GCF_900116285.1_genomic.phages_lysogenic	GCF_900116285.1	Bacteria	RS_GCF_900116285.1	none	NA	NA	Pseudomonadota	Alphaproteobacteria	Rhodobacterales	Rhodobacteraceae	Sulfitobacter	Sulfitobacter marinus	1	1	0
SPIRE_spire_mag_00869322.phages_lysogenic_sequence#3	spire_mag_00869322	Bacteria	NA	NA	SAMN11533415	TRUE	Pseudomonadota	Alphaproteobacteria	Rhizobiales	Pseudoxanthobacteraceae	NA	NA	1	1	1
SPIRE_spire_mag_02401229.phages_lytic_sequence#6	spire_mag_02401229	Bacteria	NA	NA	SAMN18817916	TRUE	Bacteroidota	Bacteroidia	Bacteroidales	Paludibacteraceae	RF16	RF16 sp017412245	1	0	0
SPIRE_spire_mag_00533046.phages_lytic	spire_mag_00533046	Bacteria	NA	NA	SAMN11532652	TRUE	Actinobacteriota	Coriobacteriia	Coriobacteriales	Atopobiaceae	RUG440	NA	1	0	0
SPIRE_spire_mag_00297264.phages_lytic_sequence#2	spire_mag_00297264	Bacteria	NA	NA	SAMN07630345	TRUE	Pseudomonadota	Alphaproteobacteria	Reyranellales	Reyranellaceae	Reyranella	NA	1	0	0
SPIRE_spire_mag_01581837.phages_lytic_sequence#54	spire_mag_01581837	Bacteria	NA	NA	SAMN06268329	TRUE	NA	NA	NA	NA	NA	NA	1	0	0
SPIRE_spire_mag_01776144.phages_lytic	spire_mag_01776144	Bacteria	NA	NA	SAMEA104408593	TRUE	Chloroflexota	Dehalococcoidia	UBA2979	UBA2979	UBA2979	NA	1	0	0
SPIRE_spire_mag_01679775.phages_lysogenic_sequence#2	spire_mag_01679775	Bacteria	NA	NA	SAMN07124914	TRUE	Actinobacteriota	Thermoleophilia	Solirubrobacterales	Solirubrobacteraceae	Palsa-744	NA	1	0	0
SPIRE_spire_mag_02450880.phages_lysogenic	spire_mag_02450880	Bacteria	NA	NA	SAMEA10740580	TRUE	Pseudomonadota	Gammaproteobacteria	Burkholderiales	Neisseriaceae	Neisseria	NA	1	0	1
SPIRE_spire_mag_02986541.phages_lytic_sequence#11	spire_mag_02986541	Bacteria	NA	NA	SAMEA5961690	TRUE	Bacillota_A	Clostridia	Oscillospirales	Ruminococcaceae	Ruminococcus_D	NA	1	0	0
GTDB_GCA_017466205.1_genomic.phages_lytic_sequence#8	GCA_017466205.1	Bacteria	GB_GCA_017466205.1	none	NA	NA	Bacillota_A	Clostridia	Oscillospirales	Acutalibacteraceae	Fimenecus	Fimenecus sp017466205	1	0	0
GTDB_GCA_012517025.1_genomic.phages_lytic_sequence#2	GCA_012517025.1	Bacteria	GB_GCA_012517025.1	none	NA	NA	Pseudomonadota	Alphaproteobacteria	Rhizobiales	Ancalomicrobiaceae	Pinisolibacter	Pinisolibacter sp012517025	1	0	0
SPIRE_spire_mag_01784839.phages_lysogenic	spire_mag_01784839	Bacteria	NA	NA	SAMN03025604	TRUE	Pseudomonadota	Gammaproteobacteria	Pseudomonadales	Pseudomonadaceae	Pseudomonas	Pseudomonas nitroreducens_B	1	0	1
SPIRE_specI_v4_31137.phages_lytic_sequence#2	specI_v4_31137	Bacteria	NA	NA	NA	TRUE	Bacillota	Bacilli	Lactobacillales	Streptococcaceae	NA	NA	1	0	0
SPIRE_spire_mag_01744415.phages_lytic_sequence#2	spire_mag_01744415	Bacteria	NA	NA	SAMN12794753	TRUE	Planctomycetota	Phycisphaerae	Phycisphaerales	SM1A02	QWPT01	NA	1	0	0
SPIRE_spire_mag_01764848.phages_lytic_sequence#2	spire_mag_01764848	Bacteria	NA	NA	SAMN06268478	TRUE	Pseudomonadota	Gammaproteobacteria	Burkholderiales	Rhodocyclaceae	Azonexus	NA	1	0	0
SPIRE_spire_mag_01053866.phages_lytic_sequence#3	spire_mag_01053866	Bacteria	NA	NA	SAMN12692687	TRUE	Bacillota	Bacilli	Erysipelotrichales	Erysipelotrichaceae	Erysipelothrix	NA	1	0	0
SPIRE_specI_v4_17900.phages_lytic	specI_v4_17900	Bacteria	NA	NA	NA	TRUE	Bacteroidota	Bacteroidia	Chitinophagales	Chitinophagaceae	NA	NA	1	0	0
GTDB_GCF_001098625.1_genomic.phages_lysogenic_sequence#3	GCF_001098625.1	Bacteria	RS_GCF_001098625.1	Finland	NA	NA	Pseudomonadota	Gammaproteobacteria	Enterobacterales	Enterobacteriaceae	Yersinia	Yersinia alsatica	1	1	0
SPIRE_spire_mag_02087707.phages_lytic_sequence#2	spire_mag_02087707	Bacteria	NA	NA	SAMN08778794	TRUE	Planctomycetota	Planctomycetia	Pirellulales	Pirellulaceae	NA	NA	0	0	0
GTDB_GCF_017744015.1_genomic.phages_lytic_sequence#2	GCF_017744015.1	Bacteria	RS_GCF_017744015.1	Saudi Arabia: Red Sea	NA	NA	Pseudomonadota	Alphaproteobacteria	Rhodobacterales	Rhodobacteraceae	Paracoccus	Paracoccus sp002732665	1	0	0
GTDB_GCF_001552655.1_genomic.phages_lysogenic_sequence#2	GCF_001552655.1	Bacteria	RS_GCF_001552655.1	none	NA	NA	Bacillota	Bacilli	Alicyclobacillales	Alicyclobacillaceae	Alicyclobacillus_G	Alicyclobacillus_G kakegawensis	1		1
GTDB_GCA_001941025.1_genomic.phages_lytic_sequence#2	GCA_001941025.1	Bacteria	GB_GCA_001941025.1	Australia: Brisbane	NA	NA	Bacillota_A	Clostridia	Lachnospirales	Lachnospiraceae	Eubacterium_I	Eubacterium_I sp001941025	0	0	0
SPIRE_spire_mag_00079681.phages_lytic	spire_mag_00079681	Bacteria	NA	NA	SAMN06238992	TRUE	Gemmatimonadota	Gemmatimonadetes	Gemmatimonadales	GWC2-71-9	JACDDX01	NA		0	0
GTDB_GCF_016908355.1_genomic.phages_lysogenic	GCF_016908355.1	Bacteria	RS_GCF_016908355.1	none	NA	NA	Bacillota_A	Clostridia	Peptostreptococcales	Acidaminobacteraceae	Fusibacter_C	Fusibacter_C tunisiensis	1	0	0
SPIRE_spire_mag_01819282.phages_lytic	spire_mag_01819282	Bacteria	NA	NA	SAMN11532352	TRUE	Myxococcota	Myxococcia	Myxococcales	Myxococcaceae	NA	NA	1	0	0
NCBI_GCF_900129955.1_IMG-taxon_2585428069_annotated_assembly_genomic.phages_lysogenic_sequence#2	GCF_900129955.1	Bacteria	RS_GCF_900129955.1	none	NA	NA	Bacillota_A	Clostridia	Clostridiales	Clostridiaceae	Clostridium_AM	Clostridium_AM magnum	1	0	0
GTDB_GCF_015644585.1_genomic.phages_lysogenic	GCF_015644585.1	Bacteria	RS_GCF_015644585.1	South Korea: Jeju	NA	NA	Pseudomonadota	Gammaproteobacteria	Enterobacterales	Enterobacteriaceae	Rahnella	Rahnella laticis	1	1	0
SPIRE_specI_v4_19996.phages_lytic	specI_v4_19996	Bacteria	NA	NA	NA	TRUE	Actinobacteriota	Thermoleophilia	Miltoncostaeales	Miltoncostaeaceae	NA	NA	1	0	0
GTDB_GCA_016765035.1_genomic.phages_lytic_sequence#15	GCA_016765035.1	Bacteria	GB_GCA_016765035.1	Atlantic Ocean: North Pond	NA	NA	Pseudomonadota	Alphaproteobacteria	Sphingomonadales	Kordiimonadaceae	Kordiimonas	Kordiimonas sp016765035	1	0	0
SPIRE_spire_mag_02413682.phages_lytic_sequence#2	spire_mag_02413682	Bacteria	NA	NA	SAMN18817618	TRUE	Bacillota_A	Clostridia	Oscillospirales	CAG-272	CAG-448	NA	1	0	0
GTDB_GCA_910574935.1_genomic.phages_lytic_sequence#6	GCA_910574935.1	Bacteria	GB_GCA_910574935.1	none	NA	NA	Bacillota_A	Clostridia	Oscillospirales	Acutalibacteraceae	Acutalibacter	Acutalibacter sp910574935	1	0	0
SPIRE_specI_v4_32180.phages_lysogenic	specI_v4_32180	Bacteria	NA	NA	NA	TRUE	Pseudomonadota	Alphaproteobacteria	Rhodobacterales	Rhodobacteraceae	NA	NA	1	0	1
SPIRE_specI_v4_40232.phages_lytic_sequence#2	specI_v4_40232	Bacteria	NA	NA	NA	TRUE	Bacillota_A	Clostridia	Lachnospirales	Lachnospiraceae	NA	NA	1	0	0
GTDB_GCF_003013475.1_genomic.phages_lytic	GCF_003013475.1	Bacteria	RS_GCF_003013475.1	USA: IL	NA	NA	Bacillota	Bacilli	Brevibacillales	Brevibacillaceae	Brevibacillus	Brevibacillus porteri	1	0	0
SPIRE_spire_mag_00257230.phages_lytic_sequence#3	spire_mag_00257230	Bacteria	NA	NA	SAMEA104467200	TRUE	Bacillota_A	Clostridia	Oscillospirales	Ruminococcaceae	Gemmiger	Gemmiger excrementigallinarum	1	0	0
SPIRE_specI_v4_24331.phages_lysogenic	specI_v4_24331	Bacteria	NA	NA	NA	TRUE	Pseudomonadota	Alphaproteobacteria	Micropepsales	Micropepsaceae	NA	NA	1	1	0
SPIRE_spire_mag_00379569.phages_lytic_sequence#41	spire_mag_00379569	Bacteria	NA	NA	SAMN08239924	TRUE	NA	NA	NA	NA	NA	NA	1	0	0
SPIRE_spire_mag_01763142.phages_lytic_sequence#5	spire_mag_01763142	Bacteria	NA	NA	SAMN07632895	TRUE	Cloacimonadota	Cloacimonadia	Cloacimonadales	WRIO01	WRLO01	NA		0	0
SPIRE_spire_mag_01782419.phages_lysogenic_sequence#4	spire_mag_01782419	Bacteria	NA	NA	SAMN07632146	TRUE	Pseudomonadota	Gammaproteobacteria	Burkholderiales	SG8-39	SCGC-AG-212-J23	NA	1	0	0
NCBI_GCF_902498735.1_strain_DBB_genome_genomic.phages_lysogenic_sequence#4	GCF_902498735.1	Bacteria	RS_GCF_902498735.1	none	NA	NA	Desulfobacterota	Desulfobacteria	Desulfobacterales	Desulfolunaceae	Desulfoluna	Desulfoluna spongiiphila	1	1	0
SPIRE_spire_mag_02101104.phages_lytic_sequence#18	spire_mag_02101104	Bacteria	NA	NA	SAMN06264353	TRUE	Pseudomonadota	Alphaproteobacteria	Rickettsiales	UBA6177	NA	NA	1	0	0
SPIRE_spire_mag_01951962.phages_lytic_sequence#6	spire_mag_01951962	Bacteria	NA	NA	SAMN06265005	TRUE	Myxococcota	Myxococcia	Myxococcales	Myxococcaceae	Myxococcus	NA	1	0	0
SPIRE_spire_mag_00527554.phages_lytic_sequence#18	spire_mag_00527554	Bacteria	NA	NA	SAMN11533416	TRUE	NA	NA	NA	NA	NA	NA	1	0	0
SPIRE_spire_mag_02413230.phages_lytic_sequence#2	spire_mag_02413230	Bacteria	NA	NA	SAMN18817839	TRUE	Bacillota_A	Clostridia	Lachnospirales	Lachnospiraceae	Velocimicrobium	NA	1	0	0
SPIRE_spire_mag_00840640.phages_lytic_sequence#34	spire_mag_00840640	Bacteria	NA	NA	SAMN08707545	TRUE	NA	NA	NA	NA	NA	NA	1	0	0
SPIRE_spire_mag_02089588.phages_lytic_sequence#3	spire_mag_02089588	Bacteria	NA	NA	SAMN08778793	TRUE	Chloroflexota	Anaerolineae	Anaerolineales	Anaerolineaceae	SM3-B121	NA	1	0	0
SPIRE_spire_mag_02542414.phages_lytic_sequence#3	spire_mag_02542414	Bacteria	NA	NA	SAMN15870946	TRUE	Spirochaetota	Spirochaetia	Treponematales	Treponemataceae	RGIG1711	NA	1	0	0
SPIRE_spire_mag_01946056.phages_lytic_sequence#4	spire_mag_01946056	Bacteria	NA	NA	SAMN09199218	TRUE	Actinobacteriota	Actinomycetia	Actinomycetales	Microbacteriaceae	Rhodoglobus	NA	1	0	0
SPIRE_spire_mag_00723880.phages_lytic_sequence#46	spire_mag_00723880	Bacteria	NA	NA	SAMN10864281	TRUE	Bacteroidota	Bacteroidia	Flavobacteriales	BACL11	UWMA-0277	NA	1	0	0
SPIRE_spire_mag_01803319.phages_lytic	spire_mag_01803319	Bacteria	NA	NA	SAMN07483569	TRUE	Pseudomonadota	Alphaproteobacteria	Micavibrionales	Micavibrionaceae	GCA-2708415	NA	1	0	0
SPIRE_spire_mag_00808406.phages_lytic_sequence#9	spire_mag_00808406	Bacteria	NA	NA	SAMN06264377	TRUE	Pseudomonadota	Alphaproteobacteria	Rhizobiales	Hyphomicrobiaceae	NA	NA	1	0	0
SPIRE_specI_v4_11029.phages_lytic_sequence#3	specI_v4_11029	Bacteria	NA	NA	NA	TRUE	Bacillota_A	Clostridia	Lachnospirales	Lachnospiraceae	NA	NA	1	0	0
SPIRE_specI_v4_17646.phages_lysogenic_sequence#2	specI_v4_17646	Bacteria	NA	NA	NA	TRUE	Bacillota_A	Clostridia	Lachnospirales	Cellulosilyticaceae	NA	NA	1	0	1
SPIRE_spire_mag_00982662.phages_lytic_sequence#39	spire_mag_00982662	Bacteria	NA	NA	SAMN06117856	TRUE	Bacillota_A	Clostridia	Lachnospirales	Lachnospiraceae	SIG301	NA	1	0	0
SPIRE_spire_mag_02213635.phages_lytic_sequence#13	spire_mag_02213635	Bacteria	NA	NA	SAMN16252689	TRUE	Planctomycetota	Phycisphaerae	Phycisphaerales	NA	NA	NA	1	0	0
GTDB_GCF_009882935.1_genomic.phages_lysogenic	GCF_009882935.1	Bacteria	RS_GCF_009882935.1	South Korea	NA	NA	Pseudomonadota	Alphaproteobacteria	Sneathiellales	Sneathiellaceae	Sneathiella	Sneathiella chungangensis	1	1	0
SPIRE_specI_v4_10430.phages_lysogenic_sequence#4	specI_v4_10430	Bacteria	NA	NA	NA	TRUE	Pseudomonadota	Alphaproteobacteria	Rhizobiales	Rhizobiaceae	NA	NA	1	1	0
SPIRE_spire_mag_02526270.phages_lytic_sequence#26	spire_mag_02526270	Bacteria	NA	NA	SAMN15871034	TRUE	Bacillota	Bacilli	RFN20	UBA1709	NA	NA	1	0	0
SPIRE_spire_mag_02418982.phages_lytic_sequence#3	spire_mag_02418982	Bacteria	NA	NA	SAMEA10739669	TRUE	Bacillota_A	Clostridia	Oscillospirales	Ruminococcaceae	Faecalibacterium	NA	1	0	0
SPIRE_specI_v4_05111.phages_lysogenic	specI_v4_05111	Bacteria	NA	NA	NA	TRUE	Myxococcota	UBA9042	DTJE01	DTJE01	NA	NA	1	0	0
SPIRE_spire_mag_00078354.phages_lytic	spire_mag_00078354	Bacteria	NA	NA	SAMN06238991	TRUE	Pseudomonadota	Gammaproteobacteria	Burkholderiales	Nitrosomonadaceae	Nitrosospira	NA	1	0	0
GTDB_GCA_903842445.1_genomic.phages_lytic_sequence#3	GCA_903842445.1	Bacteria	GB_GCA_903842445.1	none	NA	NA	Patescibacteria	Paceibacteria	Moranbacterales	UBA2206	UBA9630	UBA9630 sp903842445	1	0	0
SPIRE_spire_mag_01162795.phages_lytic_sequence#8	spire_mag_01162795	Bacteria	NA	NA	SAMN06267524	TRUE	NA	NA	NA	NA	NA	NA	0	0	0
SPIRE_specI_v4_16501.phages_lytic_sequence#11	specI_v4_16501	Bacteria	NA	NA	NA	TRUE	Pseudomonadota	Alphaproteobacteria	Rhizobiales_B	TMED25	NA	NA	1	0	0
GTDB_GCF_900215285.1_genomic.phages_lysogenic	GCF_900215285.1	Bacteria	NA	NA	NA	NA	NA	NA	NA	NA	NA	NA	1	0	0
SPIRE_spire_mag_01808830.phages_lytic_sequence#3	spire_mag_01808830	Bacteria	NA	NA	SAMN07483185	TRUE	Pseudomonadota	Gammaproteobacteria	Pseudomonadales	Oleiphilaceae	Marinobacter	Marinobacter sp002726615	1	0	0
GTDB_GCA_900553045.1_genomic.phages_lytic_sequence#2	GCA_900553045.1	Bacteria	GB_GCA_900553045.1	none	NA	NA	Bacillota	Bacilli	RF39	UBA660	UMGS1572	UMGS1572 sp900553045	1	0	0
NCBI_GCF_000754995.1_PVA_genomic.phages_lysogenic_sequence#2	GCF_000754995.1	Bacteria	RS_GCF_000754995.1	none	NA	NA	Pseudomonadota	Gammaproteobacteria	Enterobacterales	Enterobacteriaceae	Proteus	Proteus vulgaris
SPIRE_specI_v4_27808.phages_lytic_sequence#2	specI_v4_27808	Bacteria	NA	NA	NA	TRUE	Pseudomonadota	Alphaproteobacteria	Rhodobacterales	Rhodobacteraceae	NA	NA	1	0	0
GTDB_GCA_016699535.1_genomic.phages_lysogenic	GCA_016699535.1	Bacteria	GB_GCA_016699535.1	Denmark: Fredericia	NA	NA	Myxococcota	Polyangia	Polyangiales	GCA-016699535	GCA-016699535	GCA-016699535 sp016699535	1	1	0
SPIRE_spire_mag_00269028.phages_lytic_sequence#8	spire_mag_00269028	Bacteria	NA	NA	SAMEA104467355	TRUE	Bacillota_A	Clostridia	Lachnospirales	Lachnospiraceae	Mediterraneibacter	Mediterraneibacter faecipullorum	1	0	0
GTDB_GCF_000425425.1_genomic.phages_lysogenic	GCF_000425425.1	Bacteria	RS_GCF_000425425.1	South Korea	NA	NA	Bacteroidota	Bacteroidia	Flavobacteriales	Flavobacteriaceae	Flavobacterium	Flavobacterium daejeonense	1	1	0
SPIRE_spire_mag_00141580.phages_lytic_sequence#5	spire_mag_00141580	Bacteria	NA	NA	SAMN05720166	TRUE	Bacillota_A	Clostridia	Acetivibrionales	Acetivibrionaceae	Hungateiclostridium	NA	1	0	0
SPIRE_specI_v4_24517.phages_lysogenic	specI_v4_24517	Bacteria	NA	NA	NA	TRUE	Bacillota	Bacilli	Paenibacillales	Paenibacillaceae	NA	NA	1	1	1
GTDB_GCF_013449735.1_genomic.phages_lytic_sequence#2	GCF_013449735.1	Bacteria	RS_GCF_013449735.1	Italy	NA	NA	Bacillota	Bacilli	Lactobacillales	Streptococcaceae	Lactococcus_A	Lactococcus_A laudensis	1	0	0
GTDB_GCF_014705945.2_genomic.phages_lysogenic	GCF_014705945.2	Bacteria	RS_GCF_014705945.2	China: Minhang	NA	NA	Actinomycetota	Actinomycetia	Actinomycetales	Micrococcaceae	Rothia	Rothia amarae	1	1	0
GTDB_GCA_900544025.1_genomic.phages_lysogenic	GCA_900544025.1	Bacteria	GB_GCA_900544025.1	none	NA	NA	Bacteroidota	Bacteroidia	Bacteroidales	Marinifilaceae	Odoribacter	Odoribacter sp900544025		0	1
SPIRE_spire_mag_01829264.phages_lytic	spire_mag_01829264	Bacteria	NA	NA	SAMN10863933	TRUE	Acidobacteriota	Acidobacteriae	Acidoferrales	UBA7541	NA	NA	1	0	0
SPIRE_spire_mag_01776082.phages_lytic_sequence#3	spire_mag_01776082	Bacteria	NA	NA	SAMEA104408629	TRUE	Bacteroidota	Bacteroidia	Bacteroidales	F082	GCA-002708315	NA		0	0
GTDB_GCF_011761185.1_genomic.phages_lysogenic_sequence#3	GCF_011761185.1	Bacteria	RS_GCF_011761185.1	none	NA	NA	Actinomycetota	Actinomycetia	Mycobacteriales	Pseudonocardiaceae	Saccharomonospora_A	Saccharomonospora_A amisosensis	1	1	0
SPIRE_spire_mag_00495758.phages_lytic_sequence#2	spire_mag_00495758	Bacteria	NA	NA	SAMN12347517	TRUE	Chloroflexota	Anaerolineae	Promineofilales	Promineofilaceae	Promineofilum	NA		0	0
SPIRE_specI_v4_40369.phages_lytic_sequence#5	specI_v4_40369	Bacteria	NA	NA	NA	TRUE	Bacillota_A	Clostridia	Oscillospirales	Ruminococcaceae	NA	NA	1	0	0
GTDB_GCA_015660615.1_genomic.phages_lytic_sequence#7	GCA_015660615.1	Bacteria	GB_GCA_015660615.1	USA: Guaymas Basin	NA	NA	Bacteroidota	Bacteroidia	Flavobacteriales	UA16	UBA974	UBA974 sp015660615	1	0	0
SPIRE_spire_mag_01870815.phages_lysogenic_sequence#2	spire_mag_01870815	Bacteria	NA	NA	SAMEA5080293	TRUE	Bacillota_A	Clostridia	Oscillospirales	Acutalibacteraceae	RUG762	NA	1	0	0
SPIRE_specI_v4_05523.phages_lysogenic_sequence#6	specI_v4_05523	Bacteria	NA	NA	NA	TRUE	Bacillota_A	Clostridia	Oscillospirales	Acutalibacteraceae	NA	NA	1	1	0
SPIRE_spire_mag_02391707.phages_lytic_sequence#5	spire_mag_02391707	Bacteria	NA	NA	SAMN17617535	TRUE	Actinobacteriota	Actinomycetia	Mycobacteriales	Micromonosporaceae	Natronoglycomyces	NA	1	0	0
GTDB_GCF_002746455.1_genomic.phages_lytic_sequence#3	GCF_002746455.1	Bacteria	RS_GCF_002746455.1	China: Beijing	NA	NA	Bacillota	Bacilli	Bacillales	Bacillaceae_G	Bacillus_A	Bacillus_A fungorum	1	0	0
GTDB_GCF_000242255.2_genomic.phages_lysogenic	GCF_000242255.2	Bacteria	RS_GCF_000242255.2	Japan	NA	NA	Pseudomonadota	Gammaproteobacteria	Xanthomonadales	Rhodanobacteraceae	Frateuria	Frateuria aurantia	1	1	0
SPIRE_spire_mag_02436119.phages_lytic	spire_mag_02436119	Bacteria	NA	NA	SAMN18817923	TRUE	Bacteroidota	Bacteroidia	Bacteroidales	F082	Limimorpha	NA		0	0
SPIRE_spire_mag_01335850.phages_lytic_sequence#5	spire_mag_01335850	Bacteria	NA	NA	SAMEA5690332	TRUE	Bacillota_A	Clostridia	Oscillospirales	Oscillospiraceae	Lawsonibacter	NA	1	0	0
SPIRE_spire_mag_01280467.phages_lysogenic	spire_mag_01280467	Bacteria	NA	NA	SAMN03075769	TRUE	Actinobacteriota	Actinomycetia	Actinomycetales	Microbacteriaceae	Lacisediminihabitans	NA	1	0	0
SPIRE_spire_mag_00100933.phages_lysogenic	spire_mag_00100933	Bacteria	NA	NA	SAMN09202043	TRUE	Pseudomonadota	Alphaproteobacteria	Caulobacterales	Caulobacteraceae	Asticcacaulis	NA	1	1	0
GTDB_GCF_002632725.1_genomic.phages_lysogenic_sequence#5	GCF_002632725.1	Bacteria	RS_GCF_002632725.1	Kenya	NA	NA	Pseudomonadota	Gammaproteobacteria	Enterobacterales	Enterobacteriaceae	Xenorhabdus	Xenorhabdus hominickii
SPIRE_spire_mag_02516444.phages_lytic_sequence#22	spire_mag_02516444	Bacteria	NA	NA	SAMN17279153	TRUE	Desulfobacterota_I	Desulfovibrionia	Desulfovibrionales	Desulfovibrionaceae	Solidesulfovibrio	NA	1	0	0
SPIRE_spire_mag_02182734.phages_lytic	spire_mag_02182734	Bacteria	NA	NA	SAMN15871302	TRUE	Bacteroidota	Bacteroidia	Bacteroidales	UBA932	Cryptobacteroides	Cryptobacteroides sp017615445	1	0	0
SPIRE_spire_mag_02409805.phages_lytic_sequence#11	spire_mag_02409805	Bacteria	NA	NA	SAMD00194141	TRUE	Cyanobacteriota	Vampirovibrionia	Gastranaerophilales	Gastranaerophilaceae	CAG-196	NA		0	0
GTDB_GCF_000773685.1_genomic.phages_lytic_sequence#2	GCF_000773685.1	Bacteria	RS_GCF_000773685.1	South Korea: Suwon	NA	NA	Pseudomonadota	Gammaproteobacteria	Pseudomonadales	Moraxellaceae	Acinetobacter	Acinetobacter sp000773685	1	0	0
SPIRE_spire_mag_02503811.phages_lytic_sequence#3	spire_mag_02503811	Bacteria	NA	NA	SAMN25174609	TRUE	Bacillota_A	Clostridia	Oscillospirales	Acutalibacteraceae	DTU089	NA	1	0	0
SPIRE_spire_mag_02491144.phages_lytic	spire_mag_02491144	Bacteria	NA	NA	SAMN22106620	TRUE	Bacillota_A	Clostridia	Oscillospirales	Acutalibacteraceae	Solibaculum	NA	1	0	0
GTDB_GCF_902153245.2_genomic.phages_lysogenic	GCF_902153245.2	Bacteria	RS_GCF_902153245.2	none	NA	NA	Pseudomonadota	Alphaproteobacteria	Rhizobiales	Rhizobiaceae	Pseudorhizobium	Pseudorhizobium endolithicum	0	1	0
SPIRE_spire_mag_02206130.phages_lytic	spire_mag_02206130	Bacteria	NA	NA	SAMEA9992868	TRUE	Bacteroidota	Bacteroidia	Bacteroidales	UBA932	Cryptobacteroides	NA	1	0	0
GTDB_GCA_003501665.1_genomic.phages_lytic	GCA_003501665.1	Bacteria	GB_GCA_003501665.1	none	NA	NA	Bacteroidota	Bacteroidia	Bacteroidales	VadinHA17	LD21	LD21 sp003501665	1	0	0
SPIRE_spire_mag_00729190.phages_lytic_sequence#2	spire_mag_00729190	Bacteria	NA	NA	SAMN09202387	TRUE	Bacillota	Bacilli	Acholeplasmatales	Acholeplasmataceae	UBA2284	NA	1	0	0
GTDB_GCF_900095725.1_genomic.phages_lysogenic_sequence#3	GCF_900095725.1	Bacteria	RS_GCF_900095725.1	none	NA	NA	Bacillota_A	Clostridia	Lachnospirales	Cellulosilyticaceae	FMMP01	FMMP01 sp900095725	1	0	1
SPIRE_spire_mag_01119090.phages_lytic_sequence#3	spire_mag_01119090	Bacteria	NA	NA	SAMEA4527665	TRUE	Actinobacteriota	Thermoleophilia	Solirubrobacterales	70-9	NA	NA	1	0	0
GTDB_GCA_003244185.1_genomic.phages_lysogenic	GCA_003244185.1	Bacteria	GB_GCA_003244185.1	Antarctica: Robinson Ridge	NA	NA	Dormibacterota	Dormibacteria	Dormibacterales	Dormibacteraceae	Dormibacter	Dormibacter sp003244185	1	0	0
SPIRE_specI_v4_02954.phages_lysogenic	specI_v4_02954	Bacteria	NA	NA	NA	TRUE	Pseudomonadota	Alphaproteobacteria	Rhodospirillales	Thalassospiraceae	NA	NA	1	1	0
SPIRE_spire_mag_01921474.phages_lytic_sequence#2	spire_mag_01921474	Bacteria	NA	NA	SAMN04450475	TRUE	Bacillota_A	Clostridia	Lachnospirales	Lachnospiraceae	Roseburia	NA	1	0	0
SPIRE_spire_mag_02755865.phages_lytic_sequence#4	spire_mag_02755865	Bacteria	NA	NA	SAMEA6872892	TRUE	Myxococcota	Bradymonadia	UBA7976	UBA1532	CAINDO01	NA	1	0	0
SPIRE_spire_mag_02763910.phages_lytic_sequence#40	spire_mag_02763910	Bacteria	NA	NA	SAMEA6872789	TRUE	NA	NA	NA	NA	NA	NA	1	0	0
GTDB_GCF_018130955.1_genomic.phages_lysogenic	GCF_018130955.1	Bacteria	RS_GCF_018130955.1	China: Shenzhen; Guangdong	NA	NA	Pseudomonadota	Alphaproteobacteria	Rhizobiales	Xanthobacteraceae	Bradyrhizobium	Bradyrhizobium liaoningense_C	1	1
SPIRE_spire_mag_00034059.phages_lytic_sequence#4	spire_mag_00034059	Bacteria	NA	NA	SAMN07632549	TRUE	Bdellovibrionota	Bdellovibrionia_A	UBA1018	UBA6935	NA	NA	1	0	0
SPIRE_spire_mag_01544746.phages_lytic_sequence#3	spire_mag_01544746	Bacteria	NA	NA	SAMN08331107	TRUE	Pseudomonadota	Alphaproteobacteria	Rhizobiales	Beijerinckiaceae	28-YEA-48	NA	1	0	0
SPIRE_spire_mag_00919463.phages_lytic	spire_mag_00919463	Bacteria	NA	NA	SAMEA3914791	TRUE	Pseudomonadota	Gammaproteobacteria	Burkholderiales	Burkholderiaceae	Paraburkholderia	NA	1	0	0
SPIRE_spire_mag_01362811.phages_lytic_sequence#6	spire_mag_01362811	Bacteria	NA	NA	159005010-supragingivalplaque2	TRUE	Bacillota	Bacilli	Lactobacillales	Streptococcaceae	Streptococcus	NA	1	0	0
GTDB_GCF_014651115.1_genomic.phages_lysogenic_sequence#2	GCF_014651115.1	Bacteria	RS_GCF_014651115.1	none	NA	NA	Actinomycetota	Actinomycetia	Streptomycetales	Streptomycetaceae	Streptomyces	Streptomyces inusitatus	1	1	0
SPIRE_spire_mag_00093158.phages_lytic	spire_mag_00093158	Bacteria	NA	NA	SAMN05713781	TRUE	Bacillota	Bacilli	Erysipelotrichales	Coprobacillaceae	UBA3379	UBA3379 sp002359025	1	0	0
SPIRE_spire_mag_01193251.phages_lysogenic	spire_mag_01193251	Bacteria	NA	NA	haib17CEM5106_HCV72CCXY_SL269748	TRUE	Pseudomonadota	Gammaproteobacteria	Xanthomonadales	Xanthomonadaceae	Stenotrophomonas	NA	1	1	0
SPIRE_spire_mag_01112230.phages_lytic_sequence#9	spire_mag_01112230	Bacteria	NA	NA	SAMN11532494	TRUE	Desulfobacterota_B	Binatia	HRBIN30	JAGDMS01	JAGDMS01	NA	1	0	0
GTDB_GCF_902825225.1_genomic.phages_lysogenic	GCF_902825225.1	Bacteria	RS_GCF_902825225.1	none	NA	NA	Pseudomonadota	Alphaproteobacteria	Rhizobiales	Rhizobiaceae	Bartonella	Bartonella berkhoffii	1	1	0
SPIRE_spire_mag_02504809.phages_lysogenic_sequence#6	spire_mag_02504809	Bacteria	NA	NA	SAMN25174603	TRUE	Bacillota	Bacilli	RF39	UBA660	CAG-877	NA	1	0	0
GTDB_GCA_007133195.1_genomic.phages_lytic	GCA_007133195.1	Bacteria	GB_GCA_007133195.1	Russia: Kulunda Steppe	NA	NA	Myxococcota	Polyangia	Haliangiales	Haliangiaceae	SLNH01	SLNH01 sp007133195	0	0	0
GTDB_GCA_013214445.1_genomic.phages_lytic	GCA_013214445.1	Bacteria	GB_GCA_013214445.1	Pacific Ocean: North Pacific Gyre; Station ALOHA	NA	NA	Bacteroidota	Bacteroidia	Cytophagales	Cyclobacteriaceae	Ekhidna	Ekhidna sp013214445	1	0	0
SPIRE_spire_mag_02402010.phages_lytic	spire_mag_02402010	Bacteria	NA	NA	SAMN18818077	TRUE	Verrucomicrobiota	Verrucomicrobiae	Verrucomicrobiales	Akkermansiaceae	Akkermansia	NA		0	0
SPIRE_spire_mag_02088470.phages_lytic	spire_mag_02088470	Bacteria	NA	NA	SAMN08779048	TRUE	Planctomycetota	Planctomycetia	Pirellulales	UBA7805	MB-PLM-2	NA	1	0	0
SPIRE_spire_mag_02506140.phages_lytic	spire_mag_02506140	Bacteria	NA	NA	SAMN25174611	TRUE	Bacillota_A	Clostridia	Oscillospirales	Acutalibacteraceae	UBA6857	NA	1	0	0
GTDB_GCA_003554225.1_genomic.phages_lytic_sequence#8	GCA_003554225.1	Bacteria	GB_GCA_003554225.1	Russia: Kulunda Steppe	NA	NA	Bacillota_F	Halanaerobiia	Halanaerobiales	Halarsenatibacteraceae	T1SED10-84	T1SED10-84 sp003554225	1	0	0
GTDB_GCA_016937855.1_genomic.phages_lytic_sequence#5	GCA_016937855.1	Bacteria	GB_GCA_016937855.1	USA: Anadarko; OK; Zodletone Spring	NA	NA	Bacteroidota	Bacteroidia	Bacteroidales	ML635J-15	Bact-19	Bact-19 sp016937855	1	0	0
GTDB_GCF_900101825.1_genomic.phages_lysogenic_sequence#2	GCF_900101825.1	Bacteria	RS_GCF_900101825.1	none	NA	NA	Pseudomonadota	Gammaproteobacteria	Xanthomonadales	Xanthomonadaceae	Aquimonas	Aquimonas voraii	1	1	0
SPIRE_spire_mag_02559973.phages_lysogenic	spire_mag_02559973	Bacteria	NA	NA	SAMN10863966	TRUE	Pseudomonadota	Gammaproteobacteria	Steroidobacterales	Steroidobacteraceae	Bog-1198	NA	1	0	0
SPIRE_spire_mag_00529931.phages_lytic	spire_mag_00529931	Bacteria	NA	NA	SAMN11528536	TRUE	Bacillota_A	Clostridia	Oscillospirales	Oscillospiraceae	ER4	NA	1	0	0
SPIRE_spire_mag_00861957.phages_lytic	spire_mag_00861957	Bacteria	NA	NA	SAMN06265153	TRUE	Pseudomonadota	Gammaproteobacteria	Granulosicoccales	Granulosicoccaceae	NA	NA	1	0	0
GTDB_GCA_903825265.1_genomic.phages_lytic	GCA_903825265.1	Bacteria	GB_GCA_903825265.1	none	NA	NA	Patescibacteria	Paceibacteria	UBA9983_A	UBA9973	UBA8515	UBA8515 sp903825265	1	0	0
GTDB_GCF_001653715.1_genomic.phages_lysogenic_sequence#2	GCF_001653715.1	Bacteria	RS_GCF_001653715.1	South Korea	NA	NA	Pseudomonadota	Alphaproteobacteria	Rhizobiales	Beijerinckiaceae	Methylobacterium	Methylobacterium platani	1	1	0
SPIRE_spire_mag_01826340.phages_lytic	spire_mag_01826340	Bacteria	NA	NA	SAMN07631253	TRUE	Acidobacteriota	Vicinamibacteria	Vicinamibacterales	2-12-FULL-66-21	NA	NA	1	0	0
GTDB_GCA_903869345.1_genomic.phages_lytic	GCA_903869345.1	Bacteria	GB_GCA_903869345.1	none	NA	NA	Pseudomonadota	Alphaproteobacteria	UBA9219	UBA9219	CAIPYM01	CAIPYM01 sp903869345	1	0	0
SPIRE_spire_mag_02977316.phages_lytic_sequence#10	spire_mag_02977316	Bacteria	NA	NA	SAMEA6809460	TRUE	Bacillota_A	Clostridia	Clostridiales	Clostridiaceae	Clostridium_AH	NA	1	0	0
SPIRE_spire_mag_02525622.phages_lytic_sequence#3	spire_mag_02525622	Bacteria	NA	NA	SAMN15871434	TRUE	Bacillota	Bacilli	RFN20	CAG-826	NA	NA	1	0	0
GTDB_GCF_002006755.1_genomic.phages_lysogenic_sequence#2	GCF_002006755.1	Bacteria	RS_GCF_002006755.1	South Korea	NA	NA	Pseudomonadota	Gammaproteobacteria	Cardiobacteriales	Wohlfahrtiimonadaceae	Wohlfahrtiimonas	Wohlfahrtiimonas larvae	1	0	0
SPIRE_spire_mag_00036766.phages_lysogenic	spire_mag_00036766	Bacteria	NA	NA	SAMN08779046	TRUE	VGIX01	VGIX01	VGIX01	VGIX01	NA	NA	1	0	0
SPIRE_spire_mag_02630277.phages_lytic_sequence#2	spire_mag_02630277	Bacteria	NA	NA	SAMEA14101316	TRUE	Bacillota_A	Clostridia	UBA1381	UBA9506	NA	NA	1	0	0
SPIRE_spire_mag_01923434.phages_lytic_sequence#2	spire_mag_01923434	Bacteria	NA	NA	SAMN12794860	TRUE	Pseudomonadota	Alphaproteobacteria	Sphingomonadales	Sphingomonadaceae	Sphingomicrobium	NA		0	0
SPIRE_spire_mag_02222414.phages_lytic_sequence#2	spire_mag_02222414	Bacteria	NA	NA	SAMN15830190	TRUE	Bacillota_A	Clostridia	Saccharofermentanales	Saccharofermentanaceae	Saccharofermentans	Saccharofermentans sp017649645	1	0	0
SPIRE_spire_mag_00080754.phages_lytic_sequence#3	spire_mag_00080754	Bacteria	NA	NA	SAMN06239010	TRUE	Acidobacteriota	Acidobacteriae	Bryobacterales	Bryobacteraceae	NA	NA	1	0	0
SPIRE_spire_mag_01117078.phages_lytic_sequence#2	spire_mag_01117078	Bacteria	NA	NA	SAMEA4527675	TRUE	Bacteroidota	Bacteroidia	Flavobacteriales	Flavobacteriaceae	Flavobacterium	NA	1	0	0
SPIRE_spire_mag_02178621.phages_lysogenic_sequence#2	spire_mag_02178621	Bacteria	NA	NA	SAMN15871379	TRUE	Bacillota_C	Negativicutes	Acidaminococcales	Acidaminococcaceae	Succiniclasticum	NA	1	1	0
GTDB_GCF_001660815.1_genomic.phages_lysogenic	GCF_001660815.1	Bacteria	RS_GCF_001660815.1	USA: Florida	NA	NA	Pseudomonadota	Gammaproteobacteria	Xanthomonadales	Xanthomonadaceae	Xanthomonas	Xanthomonas nasturtii	1	1	0
GTDB_GCA_002315825.1_genomic.phages_lytic_sequence#4	GCA_002315825.1	Bacteria	GB_GCA_002315825.1	Germany: Zoo of Hamburg	NA	NA	Bacteroidota	Bacteroidia	Bacteroidales	UBA932	Cryptobacteroides	Cryptobacteroides sp002315825	1	0	0
SPIRE_spire_mag_01126094.phages_lytic_sequence#7	spire_mag_01126094	Bacteria	NA	NA	SAMN12282978	TRUE	Actinobacteriota	Actinomycetia	Nanopelagicales	CAIYMF01	WLRQ01	NA	1	0	0
SPIRE_spire_mag_00527975.phages_lysogenic_sequence#7	spire_mag_00527975	Bacteria	NA	NA	SAMN11533375	TRUE	Actinobacteriota	Coriobacteriia	Coriobacteriales	Atopobiaceae	CACXFF01	CACXFF01 sp902766805	1	0	0
SPIRE_spire_mag_00442967.phages_lytic_sequence#4	spire_mag_00442967	Bacteria	NA	NA	SAMN09837404	TRUE	Pseudomonadota	Gammaproteobacteria	Burkholderiales	Neisseriaceae	Neisseria	Neisseria sp000186165	1	0	0
GTDB_GCA_016342285.1_genomic.phages_lysogenic_sequence#2	GCA_016342285.1	Bacteria	GB_GCA_016342285.1	Bulgaria: Black Sea	NA	NA	Desulfobacterota	Desulfobacteria	Desulfobacterales	JAEINQ01	JAEINQ01	JAEINQ01 sp016342285	1	0	0
SPIRE_spire_mag_00526072.phages_lytic_sequence#4	spire_mag_00526072	Bacteria	NA	NA	SAMN11532370	TRUE	Bacillota_A	Clostridia	Lachnospirales	Lachnospiraceae	AC2028	NA	1	0	0
SPIRE_spire_mag_02436558.phages_lytic	spire_mag_02436558	Bacteria	NA	NA	SAMN18817945	TRUE	Bacillota	Bacilli	RFN20	CAG-826	RUG13091	NA		0	0
SPIRE_specI_v4_01021.phages_lysogenic	specI_v4_01021	Bacteria	NA	NA	NA	TRUE	Desulfobacterota_I	NA	NA	NA	NA	NA	1	1	1
SPIRE_spire_mag_01678972.phages_lytic_sequence#2	spire_mag_01678972	Bacteria	NA	NA	SAMN07125045	TRUE	Armatimonadota	UBA5377	UBA5377	JAAYIR01	JAAYIR01	NA	1	0	0
SPIRE_specI_v4_10597.phages_lytic_sequence#2	specI_v4_10597	Bacteria	NA	NA	NA	TRUE	Pseudomonadota	Gammaproteobacteria	Pseudomonadales	Pseudomonadaceae	NA	NA	1	0	0
GTDB_GCF_900066015.1_genomic.phages_lytic	GCF_900066015.1	Bacteria	RS_GCF_900066015.1	Slovenia	NA	NA	Chloroflexota	Anaerolineae	Promineofilales	Promineofilaceae	Promineofilum	Promineofilum breve	1	0	0
SPIRE_spire_mag_02033747.phages_lytic	spire_mag_02033747	Bacteria	NA	NA	SAMN06267920	TRUE	Pseudomonadota	Alphaproteobacteria	Rickettsiales	Midichloriaceae	NA	NA	1	0	0
GTDB_GCA_009929525.1_genomic.phages_lytic	GCA_009929525.1	Bacteria	GB_GCA_009929525.1	Argentina: San Carlos Sur	NA	NA	Bacillota_A	Clostridia	Lachnospirales	Lachnospiraceae	Oliverpabstia	Oliverpabstia sp009929525	1	0	0
SPIRE_spire_mag_00225271.phages_lysogenic	spire_mag_00225271	Bacteria	NA	NA	SAMEA3663024	TRUE	Bacteroidota	Bacteroidia	Bacteroidales	Paludibacteraceae	RF16	NA	0		1
SPIRE_spire_mag_00996170.phages_lytic_sequence#4	spire_mag_00996170	Bacteria	NA	NA	SAMN06117796	TRUE	Bacteroidota	Bacteroidia	Bacteroidales	Bacteroidaceae	Phocaeicola	NA	1	0	0
SPIRE_spire_mag_01600059.phages_lytic_sequence#2	spire_mag_01600059	Bacteria	NA	NA	SAMN06343832	TRUE	Pseudomonadota	Alphaproteobacteria	ATCC43930	Stellaceae	NA	NA	1	0	0
SPIRE_spire_mag_02600963.phages_lysogenic	spire_mag_02600963	Bacteria	NA	NA	SAMN15803498	TRUE	Pseudomonadota	Alphaproteobacteria	Rhizobiales	Beijerinckiaceae	Enterovirga	NA	0	1	1
NCBI_GCF_900457375.1_41556_H01_genomic.phages_lysogenic	GCF_900457375.1	Bacteria	RS_GCF_900457375.1	none	NA	NA	Bacillota	Bacilli	Staphylococcales	Staphylococcaceae	Staphylococcus	Staphylococcus arlettae	1	0	0
SPIRE_spire_mag_00079108.phages_lytic	spire_mag_00079108	Bacteria	NA	NA	SAMN06238993	TRUE	Acidobacteriota	Blastocatellia	Pyrinomonadales	Pyrinomonadaceae	UBA11740	NA	1	0	0
SPIRE_spire_mag_02556509.phages_lytic_sequence#2	spire_mag_02556509	Bacteria	NA	NA	SAMN10864238	TRUE	Pseudomonadota	Gammaproteobacteria	Burkholderiales	Burkholderiaceae	LMUX01	NA	1	0	0
SPIRE_spire_mag_01574123.phages_lysogenic	spire_mag_01574123	Bacteria	NA	NA	SAMN01828453	TRUE	Bacillota_A	Clostridia	Lachnospirales	Lachnospiraceae	Velocimicrobium	Velocimicrobium sp002419585	1	0	0
GTDB_GCF_000236565.1_genomic.phages_lytic_sequence#5	GCF_000236565.1	Bacteria	RS_GCF_000236565.1	China	NA	NA	Pseudomonadota	Alphaproteobacteria	Rhizobiales	Rhizobiaceae	Pseudaminobacter	Pseudaminobacter alhagi	1	0	0
GTDB_GCA_009668015.1_genomic.phages_lysogenic	GCA_009668015.1	Bacteria	GB_GCA_009668015.1	USA: New York State	NA	NA	Pseudomonadota	Gammaproteobacteria	Enterobacterales	Enterobacteriaceae	Lelliottia	Lelliottia sp009668015	1	1	1
GTDB_GCA_017860575.1_genomic.phages_lytic_sequence#3	GCA_017860575.1	Bacteria	GB_GCA_017860575.1	USA: Ohio; Old Woman Creek delta	NA	NA	Desulfobacterota_B	Binatia	HRBIN30	JAGDMS01	JAGDMS01	JAGDMS01 sp017860575	1	0	0
SPIRE_spire_mag_02179370.phages_lytic_sequence#2	spire_mag_02179370	Bacteria	NA	NA	SAMN15871403	TRUE	Pseudomonadota	Alphaproteobacteria	UBA3830	UBA3830	UBA3830	UBA3830 sp017614525	1	0	0
SPIRE_spire_mag_01763167.phages_lysogenic	spire_mag_01763167	Bacteria	NA	NA	SAMN07632895	TRUE	Bacillota_B	Peptococcia	DRI-13	UBA5745	WRMS01	WRMS01 sp009777025	1	1	1
GTDB_GCF_003399765.1_genomic.phages_lytic_sequence#2	GCF_003399765.1	Bacteria	RS_GCF_003399765.1	India: Sambhar; Jaipur	NA	NA	Pseudomonadota	Gammaproteobacteria	Nitrococcales	AK92	AK92	AK92 sp003399765	1	0	0
GTDB_GCA_014729665.1_genomic.phages_lytic_sequence#2	GCA_014729665.1	Bacteria	GB_GCA_014729665.1	Australia: Shark Bay; Hameline Pool	NA	NA	WOR-3	WOR-3	B3-TA06	B3-TA06	B3-TA06	B3-TA06 sp014729665	1	0	0
GTDB_GCF_000430885.1_genomic.phages_lysogenic	GCF_000430885.1	Bacteria	RS_GCF_000430885.1	Finland	NA	NA	Bacillota_B	Desulfotomaculia	Desulfotomaculales	Desulfallaceae	Desulfallas	Desulfallas alcoholivorax	1	1	0
SPIRE_spire_mag_02436604.phages_lytic_sequence#3	spire_mag_02436604	Bacteria	NA	NA	SAMN18817834	TRUE	Bacillota_A	Clostridia	Oscillospirales	Oscillospiraceae	NA	NA	1	0	0
SPIRE_specI_v4_12021.phages_lysogenic	specI_v4_12021	Bacteria	NA	NA	NA	TRUE	Actinobacteriota	Actinomycetia	Actinomycetales	Microbacteriaceae	NA	NA	1	1	0
GTDB_GCA_009377835.1_genomic.phages_lytic	GCA_009377835.1	Bacteria	GB_GCA_009377835.1	Canada: Albert	NA	NA	Actinomycetota	Actinomycetia	Euzebyales	Egibacteraceae	WHTG01	WHTG01 sp009377835	1	0	0
SPIRE_spire_mag_00730633.phages_lytic_sequence#78	spire_mag_00730633	Bacteria	NA	NA	SAMN09202420	TRUE	Cloacimonadota	Cloacimonadia	Cloacimonadales	TCS61	JABIME01	NA	1	0	0
SPIRE_spire_mag_01112874.phages_lysogenic	spire_mag_01112874	Bacteria	NA	NA	SAMN11532773	TRUE	QNDG01	QNDG01	QNDG01	DTFT01	NA	NA	0	1	0
GTDB_GCA_903929795.1_genomic.phages_lysogenic_sequence#2	GCA_903929795.1	Bacteria	GB_GCA_903929795.1	none	NA	NA	Myxococcota	UBA9042	UBA9042	UBA9042	CAIYBN01	CAIYBN01 sp903929795	1	0	0
SPIRE_spire_mag_02074626.phages_lytic	spire_mag_02074626	Bacteria	NA	NA	SAMN08331103	TRUE	Pseudomonadota	Alphaproteobacteria	Rhodospirillales	Rhodospirillaceae	SHVO01	NA	1	0	0
SPIRE_spire_mag_01751362.phages_lytic	spire_mag_01751362	Bacteria	NA	NA	SAMN12795192	TRUE	Pseudomonadota	Gammaproteobacteria	Methylococcales	Methylococcaceae	UBA6136	NA	1	0	0
GTDB_GCA_018006725.1_genomic.phages_lytic_sequence#3	GCA_018006725.1	Bacteria	GB_GCA_018006725.1	Germany: Greifswald	NA	NA	Pseudomonadota	Alphaproteobacteria	Sphingomonadales	Sphingomonadaceae	Rhizorhabdus	Rhizorhabdus sp018006725	1	0	0
GTDB_GCA_003138795.1_genomic.phages_lytic	GCA_003138795.1	Bacteria	GB_GCA_003138795.1	Sweden: Stordalen Mire	NA	NA	Acidobacteriota	Terriglobia	Terriglobales	Acidobacteriaceae	UBA5172	UBA5172 sp003138795	1	0	0
SPIRE_spire_mag_01663850.phages_lysogenic	spire_mag_01663850	Bacteria	NA	NA	SAMEA103904932	TRUE	Planctomycetota	Phycisphaerae	Phycisphaerales	UBA1924	JAFLCM01	NA	1	0	0
GTDB_GCF_014649395.1_genomic.phages_lysogenic	GCF_014649395.1	Bacteria	RS_GCF_014649395.1	none	NA	NA	Actinomycetota	Actinomycetia	Streptomycetales	Streptomycetaceae	Streptomyces	Streptomyces aureoverticillatus	1	1	0
GTDB_GCF_009937975.1_genomic.phages_lysogenic_sequence#3	GCF_009937975.1	Bacteria	RS_GCF_009937975.1	Japan:Lake Yamanaka-ko	NA	NA	Pseudomonadota	Gammaproteobacteria	Burkholderiales	Burkholderiaceae	Undibacterium	Undibacterium sp009937975	1	1	0
SPIRE_spire_mag_02758985.phages_lytic_sequence#2	spire_mag_02758985	Bacteria	NA	NA	SAMEA6872819	TRUE	Pseudomonadota	Gammaproteobacteria	Methylococcales	Methylomonadaceae	KS41	NA	1	0	0
SPIRE_spire_mag_02431380.phages_lytic_sequence#8	spire_mag_02431380	Bacteria	NA	NA	SAMN18817883	TRUE	Verrucomicrobiota	Lentisphaeria	Victivallales	UBA1829	UBA11452	NA	0	0	0
SPIRE_spire_mag_02218366.phages_lytic_sequence#16	spire_mag_02218366	Bacteria	NA	NA	SAMN19735728	TRUE	Bacillota	Bacilli	Haloplasmatales_A	Turicibacteraceae	Turicibacter	NA	1	0	0
GTDB_GCF_900103835.1_genomic.phages_lysogenic	GCF_900103835.1	Bacteria	RS_GCF_900103835.1	none	NA	NA	Bacillota_A	Clostridia	Oscillospirales	Ruminococcaceae	Acetanaerobacterium	Acetanaerobacterium elongatum	1	0	1
GTDB_GCF_015207425.1_genomic.phages_lysogenic_sequence#2	GCF_015207425.1	Bacteria	RS_GCF_015207425.1	Portugal: Praia de Lavadores; Canidelo	NA	NA	Cyanobacteriota	Cyanobacteriia	Cyanobacteriotales	Spirulinaceae	Lusitaniella	Lusitaniella coriacea	1	0	0
GTDB_GCF_000022125.1_genomic.phages_lysogenic	GCF_000022125.1	Bacteria	NA	NA	NA	NA	NA	NA	NA	NA	NA	NA	1	1	0
GTDB_GCF_001905385.1_genomic.phages_lytic	GCF_001905385.1	Bacteria	RS_GCF_001905385.1	United Arab Emirates: Beach in Dubai	NA	NA	Actinomycetota	Actinomycetia	Streptomycetales	Streptomycetaceae	Streptomyces	Streptomyces sp001905385	1	0	0
SPIRE_specI_v4_02880.phages_lysogenic_sequence#2	specI_v4_02880	Bacteria	NA	NA	NA	TRUE	Bacillota_A	Clostridia	Peptostreptococcales	Anaerovoracaceae	NA	NA	1	1	0
SPIRE_spire_mag_01584897.phages_lytic_sequence#6	spire_mag_01584897	Bacteria	NA	NA	SAMN07631022	TRUE	Planctomycetota	Planctomycetia	Pirellulales	Pirellulaceae	NA	NA	1	0	0
SPIRE_spire_mag_01940984.phages_lytic_sequence#2	spire_mag_01940984	Bacteria	NA	NA	SAMEA104395175	TRUE	Bacteroidota	Bacteroidia	Bacteroidales	Bacteroidaceae	Prevotella	Prevotella sp017508965	1	0	0
SPIRE_spire_mag_01200469.phages_lytic_sequence#4	spire_mag_01200469	Bacteria	NA	NA	haib18CEM5453_HT5YVCCXY_SL357307	TRUE	Pseudomonadota	Alphaproteobacteria	Sphingomonadales	Sphingomonadaceae	Sandaracinobacter	NA	1	0	0
SPIRE_spire_mag_01574910.phages_lytic_sequence#4	spire_mag_01574910	Bacteria	NA	NA	SAMN01828240	TRUE	Pseudomonadota	Gammaproteobacteria	Burkholderiales	Burkholderiaceae	Hydrogenophaga	NA	1	0	0
SPIRE_spire_mag_01191356.phages_lytic_sequence#5	spire_mag_01191356	Bacteria	NA	NA	haib17CEM4890_H2NYMCCXY_SL254770	TRUE	Bacillota_A	Clostridia	Oscillospirales	Ruminococcaceae	Fimivivens	NA	1	0	0
SPIRE_spire_mag_02590916.phages_lytic_sequence#41	spire_mag_02590916	Bacteria	NA	NA	SAMN11874588	TRUE	NA	NA	NA	NA	NA	NA		0	0
SPIRE_spire_mag_01203377.phages_lytic_sequence#4	spire_mag_01203377	Bacteria	NA	NA	SAMN05963513	TRUE	Pseudomonadota	Alphaproteobacteria	Rhizobiales	Methylopilaceae	Methylopila	NA	1	0	0
SPIRE_spire_mag_01872435.phages_lytic_sequence#11	spire_mag_01872435	Bacteria	NA	NA	SAMN08776767	TRUE	Desulfobacterota	Desulfobacteria	Desulfobacterales	BuS5	NA	NA	1	0	0
[truncated: 354,779+ more rows]
